# Supplementary material for: Pathogenesis of cardiomyopathy caused by variants in ALPK3, an essential pseudokinase in the cardiomyocyte nucleus and sarcomere
Source: Circulation. Author manuscript; Available in PMC 2022 Nov 29. (PMC9698156; doi:10.1161/CIRCULATIONAHA.122.059688)
Supplement: Supplemental Material 6 [file EMS155674-supplement-Supplemental_Material_6.xlsx]

## Sheet: Tab1ALPK3_HEK293T_phosphopep
Protein Id	gene_symbol	prot_description	Site Position	Motif	Max Score	redundancy	sequence	ALPK3_transfected_1	ALPK3_transfected_2	Control_1	Control_2	log2FC_rep1	log2FC_rep2
sp|Q96L96|ALPK3_HUMAN	ALPK3	ALPK3_HUMAN Alpha-protein kinase 3	1865	QKKGLPSPQGTRK	44.2778	U	K.GLPS#PQGTR.K	62.2766	34.9104	1.13677	1.67619	5.77568	4.3804
sp|Q96L96|ALPK3_HUMAN	ALPK3	ALPK3_HUMAN Alpha-protein kinase 3	1855	RKGSQLSPQPQKK	23.6238	U	R.KGSQLS#PQPQK.K	58.262	37.3027	2.37042	2.06482	4.61934	4.1752
sp|Q96L96|ALPK3_HUMAN	ALPK3	ALPK3_HUMAN Alpha-protein kinase 3	430	QRKRRLSGAQAPG	136.753	U	R.RLS#GAQAPGPSVPTR.E	61.6297	32.5527	3.09135	2.72622	4.31732	3.5778
sp|Q96L96|ALPK3_HUMAN	ALPK3	ALPK3_HUMAN Alpha-protein kinase 3	1394	RESPTVSPRGPRK	17.0091	U	R.ESPTVS#PR.G	56.4217	36.5578	3.3188	3.70167	4.08752	3.30393
sp|Q96L96|ALPK3_HUMAN	ALPK3	ALPK3_HUMAN Alpha-protein kinase 3	1406	KSLVPGSPGTPGR	38.1888	U	K.SLVPGS#PGTPGR.E	54.5247	35.216	4.9508	5.30845	3.46118	2.72987
sp|Q96L96|ALPK3_HUMAN	ALPK3	ALPK3_HUMAN Alpha-protein kinase 3	1384	GDGEATTPEERES	9.34047	U	R.AAGDGEATT#PEER.E	47.5013	43.093	5.30606	4.09962	3.16225	3.39389
sp|Q96L96|ALPK3_HUMAN	ALPK3	ALPK3_HUMAN Alpha-protein kinase 3	1209	VEVAGLSPRTSRR	47.743	U	K.LSSTETSGAGGESQVGAATGGLVPSATLTPTVEVAGLS#PR.T	52.2898	34.0262	6.16508	7.51894	3.08434	2.17805
sp|Q96L96|ALPK3_HUMAN	ALPK3	ALPK3_HUMAN Alpha-protein kinase 3	728	ASVQVPTPPARRR	142.629	U	K.APPQASVQVPT#PPAR.R	44.9668	33.4332	10.4083	11.1917	2.11113	1.57885
sp|Q96L96|ALPK3_HUMAN	ALPK3	ALPK3_HUMAN Alpha-protein kinase 3	1424	TQGRKASMLEVPR	1000	U	K.AS#MLEVPR.A	44.6084	27.6976	14.3967	13.2973	1.63158	1.05863
sp|Q92522|H1X_HUMAN	H1FX	H1X_HUMAN Histone H1x	31	GGSAALSPSKKRK	30.8348	U	K.AGGSAALS#PSK.K	26.1364	35.1303	12.1651	26.5682	1.10331	0.403017
sp|P17096-3|HMGA1_HUMAN	HMGA1	HMGA1_HUMAN Isoform HMG-R of High mobility group protein HMG-I/HMG-Y	53	EPSEVPTPKRPRG	36.5564	R	K.EPSEVPT#PK.R	34.7138	25.3928	17.431	22.4625	0.993856	0.176899
sp|P07910|HNRPC_HUMAN	HNRNPC	HNRPC_HUMAN Heterogeneous nuclear ribonucleoproteins C1/C2	299	GEDDRDSANGEDD	40.0672	R	K.EAEEGEDDRDS#ANGEDDS.-	37.5484	34.1604	21.0132	7.27794	0.837455	2.23072
sp|Q13242|SRSF9_HUMAN	SRSF9	SRSF9_HUMAN Serine/arginine-rich splicing factor 9	192	RSTSYGYSRSRSG	9.34047	U	R.STSYGY#SR.S	33.117	21.1825	20.3183	25.3821	0.704792	-0.260941
sp|Q8IYB3|SRRM1_HUMAN	SRRM1	SRRM1_HUMAN Serine/arginine repetitive matrix protein 1	234	VKVKEPSVQEATS	30.6121	R	K.VKEPS#VQEATSTSDILK.V	30.3626	24.8114	18.8054	26.0206	0.691146	-0.0686538
sp|Q9NZH5|PTTG2_HUMAN	PTTG2	PTTG2_HUMAN Securin-2	165	FQLGPPSPVKMPS	1000	R	K.LFQLGPPS#PVK.M	33.7105	23.846	20.8885	21.5551	0.69049	0.145714
sp|P84103|SRSF3_HUMAN	SRSF3	SRSF3_HUMAN Serine/arginine-rich splicing factor 3	108	DDYRRRSPPPRRR	1000	R	R.RRS#PPPR.R	29.6353	27.6088	18.3747	24.3811	0.689596	0.179363
sp|Q15061|WDR43_HUMAN	WDR43	WDR43_HUMAN WD repeat-containing protein 43	590	KTKGATSPGQKAK	24.437	R	K.GATS#PGQK.A	31.6647	23.7811	20.2363	24.3179	0.645933	-0.0322007
sp|Q13428-7|TCOF_HUMAN	TCOF1	TCOF_HUMAN Isoform 7 of Treacle protein	1434	STKDSESPSQKKK	30.8348	R	K.DSES#PSQK.K	26.6882	27.3831	17.5011	28.4277	0.608756	-0.0540131
sp|Q9H1E3|NUCKS_HUMAN	NUCKS1	NUCKS_HUMAN Nuclear ubiquitous casein and cyclin-dependent kinase substrate 1	181	KATVTPSPVKGKG	30.8348	R	K.ATVTPS#PVK.G	27.3619	19.4163	18.0565	35.1653	0.599648	-0.856886
sp|Q9UKM9|RALY_HUMAN	RALY	RALY_HUMAN RNA-binding protein Raly	135	DYRGRLSPVPVPR	1000	R	R.GRLS#PVPVPR.A	30.9609	24.989	20.4446	23.6055	0.598723	0.0821706
sp|P49321-3|NASP_HUMAN	NASP	NASP_HUMAN Isoform 3 of Nuclear autoantigenic sperm protein	427	VPSQEETKLSVEE	27.1205	R	K.LVPSQEET#K.L	31.8052	26.5246	21.0255	20.6446	0.597123	0.361567
sp|O14686-3|KMT2D_HUMAN	KMT2D	KMT2D_HUMAN Isoform 3 of Histone-lysine N-methyltransferase 2D	2277	ASEPLLSPPPFGE	29.6669	R	K.ASEPLLS#PPPFGESR.K	30.4892	25.2129	20.2448	24.0531	0.590746	0.0679378
sp|Q13595|TRA2A_HUMAN	TRA2A	TRA2A_HUMAN Transformer-2 protein homolog alpha	88	SRSRSYTPEYRRR	9.34047	U	R.SYT#PEYR.R	27.3617	23.9345	18.2946	30.4092	0.58074	-0.345418
sp|O00425|IF2B3_HUMAN	IGF2BP3	IF2B3_HUMAN Insulin-like growth factor 2 mRNA-binding protein 3	184	GSSRQGSPGSVSK	53.5337	U	R.QGS#PGSVSK.Q	23.7253	29.3074	16.0771	30.8902	0.56142	-0.0758844
sp|Q96E39|RMXL1_HUMAN	RBMXL1	RMXL1_HUMAN RNA binding motif protein, X-linked-like-1	208	RRDVYLSPRDDGY	17.0091	R	R.DVYLS#PR.D	30.1167	28.2842	20.4299	21.1692	0.559882	0.418033
sp|P25440-2|BRD2_HUMAN	BRD2	BRD2_HUMAN Isoform 2 of Bromodomain-containing protein 2	298	AILAPGSPASPPG	15.0073	R	K.ADTTTPTPTAILAPGS#PASPPGSLEPK.A	30.913	24.3029	21.1107	23.6733	0.550242	0.0378687
sp|Q14CB8-2|RHG19_HUMAN	ARHGAP19	RHG19_HUMAN Isoform 2 of Rho GTPase-activating protein 19	422	KRARSRSFSGLIK	31.2747	R	R.SRS#FSGLIK.R	28.164	29.4788	19.252	23.1051	0.548842	0.351466
sp|Q8IYB3|SRRM1_HUMAN	SRRM1	SRRM1_HUMAN Serine/arginine repetitive matrix protein 1	260	PEPKEPSPEKNSK	1000	R	K.VPKPEPIPEPKEPS#PEK.N	24.7668	36.4604	17.0905	21.6823	0.535211	0.749814
sp|Q9UQ35|SRRM2_HUMAN	SRRM2	SRRM2_HUMAN Serine/arginine repetitive matrix protein 2	1601	RSRSGSSPEVKDK	9.34047	R	R.SGSS#PEVK.D	27.969	22.1388	19.3362	30.556	0.532527	-0.464879
sp|P52926|HMGA2_HUMAN	HMGA2	HMGA2_HUMAN High mobility group protein HMGI-C	44	EPTGEPSPKRPRG	71.0667	R	K.QQQEPTGEPS#PK.R	28.9378	26.1617	20.0258	24.8747	0.531099	0.0727743
sp|Q13242|SRSF9_HUMAN	SRSF9	SRSF9_HUMAN Serine/arginine-rich splicing factor 9	211	PYQSRGSPHYFSP	71.7529	U	R.GS#PHYFSPFRPY.-	31.6941	23.254	21.9352	23.1166	0.530965	0.00855087
sp|P46087-4|NOP2_HUMAN	NOP2	NOP2_HUMAN Isoform 4 of Putative ribosomal RNA methyltransferase NOP2	819	PQPPTVSPIRSSR	17.0091	R	K.GPQPPTVS#PIR.S	30.8849	23.5301	21.4574	24.1276	0.525425	-0.0361817
sp|Q15424-3|SAFB1_HUMAN	SAFB	SAFB1_HUMAN Isoform 3 of Scaffold attachment factor B1	604	EKRSVVSFDKVKE	45.026	R	K.RSVVS#FDK.V	32.4585	20.8731	22.786	23.8824	0.510444	-0.194298
sp|Q8WYP5-2|ELYS_HUMAN	AHCTF1	ELYS_HUMAN Isoform 2 of Protein ELYS	1318	TSFFLNSPEKEHQ	22.4917	R	R.TTSFFLNS#PEK.E	30.286	28.1003	21.5137	20.1	0.493391	0.483389
sp|Q07955|SRSF1_HUMAN	SRSF1	SRSF1_HUMAN Serine/arginine-rich splicing factor 1	199	KVDGPRSPSYGRS	11.0148	R	K.VDGPRS#PSYGR.S	23.4568	34.0966	16.7202	25.7264	0.488419	0.40638
sp|Q9UQ35|SRRM2_HUMAN	SRRM2	SRRM2_HUMAN Serine/arginine repetitive matrix protein 2	2092	DRSRSATPPATRN	31.2747	U	R.SAT#PPATR.N	27.4034	21.7833	19.7244	31.0888	0.474373	-0.513176
sp|P02545|LMNA_HUMAN	LMNA	LMNA_HUMAN Prelamin-A/C	392	RLRLSPSPTSQRS	17.0091	R	R.LSPS#PTSQR.S	28.7849	27.6174	20.7269	22.8709	0.473806	0.272066
sp|P25205|MCM3_HUMAN	MCM3	MCM3_HUMAN DNA replication licensing factor MCM3	728	TPKTADSQETKES	24.2431	R	K.TADS#QETK.E	28.9511	28.3654	21.0541	21.6295	0.459512	0.391133
sp|Q9UBF8|PI4KB_HUMAN	PI4KB	PI4KB_HUMAN Phosphatidylinositol 4-kinase beta	266	APDTGLSPSKRTH	31.2747	R	R.ELPSLSPAPDTGLS#PSK.R	30.86	22.4167	22.488	24.2352	0.456585	-0.11253
sp|Q14676|MDC1_HUMAN	MDC1	MDC1_HUMAN Mediator of DNA damage checkpoint protein 1	1157	NRSSVKTPEPVVP	10.0949	R	R.SSVKT#PEPVVPTAPELQPSTSTDQPVTSEPTSQVTR.G	26.9982	29.6176	19.8212	23.563	0.44582	0.329932
sp|P27816|MAP4_HUMAN	MAP4	MAP4_HUMAN Microtubule-associated protein 4	507	GLLKDMSPLSETE	7.97117	R	K.DMS#PLSETEMALGK.D	29.2441	22.0914	21.4896	27.1749	0.444507	-0.298788
sp|Q8NDX6|ZN740_HUMAN	ZNF740	ZN740_HUMAN Zinc finger protein 740	44	NGERAGSPDVLRC	1000	U	R.AGS#PDVLR.C	28.1002	29.7748	20.9078	21.2172	0.426538	0.48886
sp|Q9UQ35|SRRM2_HUMAN	SRRM2	SRRM2_HUMAN Serine/arginine repetitive matrix protein 2	1975	RSRSRTSPITRRR	6.59058	R	R.SRTS#PITR.R	27.6009	19.4996	20.5375	32.3621	0.426454	-0.730861
##tr|H0Y5Z1|H0Y5Z1_HUMAN		##H0Y5Z1_HUMAN ##Uncharacterized protein	172	RDLNGGTKQSSLE	1000	U	R.DLNGGT#K.Q	30.6452	23.155	22.8494	23.3504	0.423502	-0.012126
sp|P31350-2|RIR2_HUMAN	RRM2	RIR2_HUMAN Isoform 2 of Ribonucleoside-diphosphate reductase subunit M2	80	PQQLQLSPLKGLS	123.983	R	R.VPLAPITDPQQLQLS#PLK.G	31.1605	20.8921	23.3656	24.5819	0.415332	-0.234641
sp|Q13595|TRA2A_HUMAN	TRA2A	TRA2A_HUMAN Transformer-2 protein homolog alpha	262	YRRRSPSPYYSRY	31.2747	R	R.RSPS#PYYSR.G	25.6859	21.2804	19.483	33.5507	0.398762	-0.656816
sp|Q9UQ35|SRRM2_HUMAN	SRRM2	SRRM2_HUMAN Serine/arginine repetitive matrix protein 2	1083	RQSHSESPSLQSK	44.2778	R	R.QSHSES#PSLQSK.S	30.3885	23.078	23.0969	23.4366	0.395826	-0.0222483
sp|P10412|H14_HUMAN	HIST1H1E	H14_HUMAN Histone H1.4	146	KATGAATPKKSAK	59.2977	U	K.ATGAAT#PK.K	27.5523	26.1005	20.9792	25.368	0.393214	0.0410671
sp|Q9UQ35|SRRM2_HUMAN	SRRM2	SRRM2_HUMAN Serine/arginine repetitive matrix protein 2	1421	SRERSSSASSPEM	17.0091	R	R.SSS#ASSPEMK.D	28.9485	21.4429	22.0521	27.5565	0.39257	-0.361888
sp|P18583-9|SON_HUMAN	SON	SON_HUMAN Isoform I of Protein SON	1737	TLAALLSPKESSG	97.6019	R	K.ESDQTLAALLS#PK.E	29.398	24.9666	22.4112	23.2242	0.391498	0.10437
sp|Q13595|TRA2A_HUMAN	TRA2A	TRA2A_HUMAN Transformer-2 protein homolog alpha	202	ITKRAHTPTPGIY	44.2778	R	R.AHT#PTPGIYM*GR.P	30.0788	21.0833	22.9624	25.8754	0.389472	-0.295482
sp|Q9UBT7|CTNL1_HUMAN	CTNNAL1	CTNL1_HUMAN Alpha-catulin	538	EKYGYLSLPKPMK	17.0091	R	K.YGYLS#LPK.P	29.7539	27.9355	22.8829	19.4278	0.378811	0.523978
sp|P06493|CDK1_HUMAN	CDK1	CDK1_HUMAN Cyclin-dependent kinase 1	161	IPIRVYTHEVVTL	6.59058	R	R.VYT#HEVVTLWYR.S	27.944	26.3661	21.501	24.1889	0.378138	0.124339
sp|P07197|NFM_HUMAN	NEFM	NFM_HUMAN Neurofilament medium polypeptide	736	EKKKAESPVKEEA	1000	R	K.KAES#PVK.E	26.7152	26.1345	20.5664	26.5839	0.377376	-0.024596
sp|Q96T58|MINT_HUMAN	SPEN	MINT_HUMAN Msx2-interacting protein	725	RRPIERSQSPVHL	11.0148	U	R.S#QSPVHLR.R	28.4537	24.633	21.9187	24.9947	0.376452	-0.0210309
sp|Q15149|PLEC_HUMAN	PLEC	PLEC_HUMAN Plectin	4386	FRSRSSSVGSSSS	9.34047	R	R.SSS#VGSSSSYPISPAVSR.T	28.7374	27.5117	22.1436	21.6073	0.376042	0.348522
sp|Q01850|CDR2_HUMAN	CDR2	CDR2_HUMAN Cerebellar degeneration-related protein 2	309	RKPLKRSSSETIL	4.08456	U	R.S#SSETILSSLAGSDIVK.G	32.1371	19.106	24.8854	23.8714	0.36894	-0.321259
sp|P22626|ROA2_HUMAN	HNRNPA2B1	ROA2_HUMAN Heterogeneous nuclear ribonucleoproteins A2/B1	259	GGNFGGSPGYGGG	28.9337	R	R.GFGDGYNGYGGGPGGGNFGGS#PGYGGGR.G	27.807	28.2449	21.5628	22.3853	0.366898	0.335441
sp|Q03252|LMNB2_HUMAN	LMNB2	LMNB2_HUMAN Lamin-B2	387	RLKLSPSPSSRVT	17.0091	R	K.LSPS#PSSR.V	27.1162	27.9963	21.0316	23.8558	0.366598	0.230894
sp|O95391|SLU7_HUMAN	SLU7	SLU7_HUMAN Pre-mRNA-splicing factor SLU7	235	MEKDHNSEDEDED	1000	U	K.DHNS#EDEDEDK.Y	29.2212	22.4138	22.6886	25.6764	0.365045	-0.196059
sp|P25440-2|BRD2_HUMAN	BRD2	BRD2_HUMAN Isoform 2 of Bromodomain-containing protein 2	301	APGSPASPPGSLE	15.0073	R	K.ADTTTPTPTAILAPGSPAS#PPGSLEPK.A	28.987	23.8562	22.5305	24.6263	0.363526	-0.045835
sp|Q13153-2|PAK1_HUMAN	PAK1	PAK1_HUMAN Isoform 2 of Serine/threonine-protein kinase PAK 1	212	IEPLPVTPTRDVA	6.59058	R	R.SVIEPLPVT#PTR.D	28.1326	23.8237	21.8863	26.1574	0.362216	-0.134818
sp|P18583-9|SON_HUMAN	SON	SON_HUMAN Isoform I of Protein SON	1809	RDRSAASPVVSSM	37.5398	R	R.SAAS#PVVSSMPER.A	24.8697	23.4449	19.3794	32.3059	0.359863	-0.462525
sp|Q9NZJ0|DTL_HUMAN	DTL	DTL_HUMAN Denticleless protein homolog	655	MVGKENSSPENKN	9.34047	R	K.ENS#SPENK.N	29.7476	22.6665	23.2059	24.38	0.358281	-0.105134
sp|Q96E39|RMXL1_HUMAN	RBMXL1	RMXL1_HUMAN RNA binding motif protein, X-linked-like-1	161	PRSGGPSPKRSAP	44.2778	U	R.SGGPS#PK.R	27.5626	26.323	21.5963	24.5181	0.351925	0.102473
sp|Q15717|ELAV1_HUMAN	ELAVL1	ELAV1_HUMAN ELAV-like protein 1	200	ALLSQLYHSPARR	11.0148	R	K.NVALLSQLY#HSPAR.R	28.8403	24.7251	22.6131	23.8215	0.350927	0.053714
sp|P51991|ROA3_HUMAN	HNRNPA3	ROA3_HUMAN Heterogeneous nuclear ribonucleoprotein A3	358	GGRSSGSPYGGGY	0	R	R.SSGS#PYGGGYGSGGGSGGYGSR.R	27.8478	26.7294	21.9009	23.5219	0.346569	0.184421
sp|Q9H8Y8|GORS2_HUMAN	GORASP2	GORS2_HUMAN Golgi reassembly-stacking protein 2	225	MAGTPITPLKDGF	45.026	R	K.ISLPGQMAGTPIT#PLK.D	26.6845	27.8813	20.9939	24.4403	0.346029	0.190032
sp|Q16629|SRSF7_HUMAN	SRSF7	SRSF7_HUMAN Serine/arginine-rich splicing factor 7	233	SPRRSASPERMDx	30.8348	R	R.SAS#PERMD.-	26.8417	23.9719	21.1376	28.0488	0.344665	-0.226592
sp|Q99460|PSMD1_HUMAN	PSMD1	PSMD1_HUMAN 26S proteasome non-ATPase regulatory subunit 1	273	NLRTVGTPIASVP	18.6027	R	R.TVGT#PIASVPGSTNTGTVPGSEK.D	29.4398	22.7723	23.1853	24.6026	0.344557	-0.111526
sp|Q13595|TRA2A_HUMAN	TRA2A	TRA2A_HUMAN Transformer-2 protein homolog alpha	260	YRYRRRSPSPYYS	20.1669	R	R.S#PSPYYSR.G	26.096	20.5593	20.6949	32.6498	0.334558	-0.66728
sp|Q86WB0|NIPA_HUMAN	ZC3HC1	NIPA_HUMAN Nuclear-interacting partner of ALK	321	LPLVPESPRRMMT	1000	R	R.LPLVPES#PRR.M	28.8858	25.3998	22.9574	22.757	0.331399	0.158503
sp|Q13428-7|TCOF_HUMAN	TCOF1	TCOF_HUMAN Isoform 7 of Treacle protein	1313	SRKRKLSGDQPAA	1000	R	R.KLS#GDQPAAR.T	28.9879	23.1715	23.0568	24.7838	0.330259	-0.0970479
sp|Q8ND56-2|LS14A_HUMAN	LSM14A	LS14A_HUMAN Isoform 2 of Protein LSM14 homolog A	192	LDPLRKSPTMEQA	24.2431	R	K.S#PTMEQAVQTASAHLPAPAAVGR.R	27.1507	25.0286	21.6816	26.1392	0.324517	-0.0626375
sp|Q8IYB3|SRRM1_HUMAN	SRRM1	SRRM1_HUMAN Serine/arginine repetitive matrix protein 1	393	RLSPSASPPRRRH	17.0091	R	R.LSPSAS#PPR.R	22.5866	20.6911	18.0492	38.673	0.323532	-0.902319
sp|O00567|NOP56_HUMAN	NOP56	NOP56_HUMAN Nucleolar protein 56	520	KEELMSSDLEETA	6.59058	U	K.EELMSS#DLEETAGSTSIPK.R	27.1459	27.6674	21.8255	23.3612	0.314717	0.244071
sp|P16403|H12_HUMAN	HIST1H1C	H12_HUMAN Histone H1.2	146	KAAGGATPKKSAK	1000	U	K.AAGGAT#PK.K	26.8732	26.4144	21.6924	25.02	0.308979	0.0782419
sp|P46087-4|NOP2_HUMAN	NOP2	NOP2_HUMAN Isoform 4 of Putative ribosomal RNA methyltransferase NOP2	228	EEEKEVTPESGPP	15.0073	R	K.EVT#PESGPPK.V	28.5798	25.8376	23.0879	22.4947	0.307855	0.199891
sp|Q15287|RNPS1_HUMAN	RNPS1	RNPS1_HUMAN RNA-binding protein with serine-rich domain 1	251	PPPRRFSPPRRML	1000	R	R.RFS#PPRR.M	26.9212	25.9526	21.8119	25.3143	0.303625	0.035922
sp|Q9Y2J2|E41L3_HUMAN	EPB41L3	E41L3_HUMAN Band 4.1-like protein 3	492	RKGEEVTPISAIR	24.2431	R	K.GEEVT#PISAIR.H	27.7449	26.209	22.4801	23.5659	0.303573	0.153358
sp|Q9UQ35|SRRM2_HUMAN	SRRM2	SRRM2_HUMAN Serine/arginine repetitive matrix protein 2	300	RSPSPASGRRGEG	24.2431	R	R.SPSPAS#GR.R	25.9731	21.5078	21.0627	31.4565	0.30233	-0.548501
sp|P17480|UBF1_HUMAN	UBTF	UBF1_HUMAN Nucleolar transcription factor 1	389	NKKQATSPASKKP	9.34047	R	K.QATS#PASK.K	27.2862	26.2374	22.1722	24.3043	0.299419	0.110413
sp|Q5T200|ZC3HD_HUMAN	ZC3H13	ZC3HD_HUMAN Zinc finger CCCH domain-containing protein 13	263	KKKGPRTPSPPPP	4.08456	R	R.T#PSPPPPIPEDIALGK.K	28.709	21.9413	23.3297	26.0199	0.299333	-0.245969
sp|P42695|CNDD3_HUMAN	NCAPD3	CNDD3_HUMAN Condensin-2 complex subunit D3	1384	FTLNSGSPEKTCS	20.1669	U	R.SLGVLPFTLNSGS#PEK.T	26.0748	29.2678	21.2139	23.4434	0.297647	0.320132
sp|Q9Y6G9|DC1L1_HUMAN	DYNC1LI1	DC1L1_HUMAN Cytoplasmic dynein 1 light intermediate chain 1	207	GEDFPASPQRRNT	83.499	R	R.DFQEYVEPGEDFPAS#PQR.R	28.4799	22.0382	23.2044	26.2775	0.295548	-0.253822
sp|Q7RTP6|MICA3_HUMAN	MICAL3	MICA3_HUMAN Protein-methionine sulfoxide oxidase MICAL3	1221	DLKAVHSPIRSQP	1000	U	K.AVHS#PIR.S	27.791	21.7205	22.6439	27.8447	0.295496	-0.358348
sp|Q99567|NUP88_HUMAN	NUP88	NUP88_HUMAN Nuclear pore complex protein Nup88	35	EGLKNQSPTEAEK	30.8348	R	K.NQS#PTEAEK.P	28.5603	25.2227	23.2752	22.9419	0.295217	0.136742
sp|Q9UQR0|SCML2_HUMAN	SCML2	SCML2_HUMAN Sex comb on midleg-like protein 2	511	PYVVPLSPKLPKT	71.9493	R	K.RSPQQTVPYVVPLS#PK.L	28.1669	25.9054	23.0102	22.9175	0.291727	0.176799
sp|P07197|NFM_HUMAN	NEFM	NFM_HUMAN Neurofilament medium polypeptide	628	VEEKGKSPVPKSP	1000	R	K.GKS#PVPK.S	26.2137	26.0737	21.438	26.2746	0.290146	-0.0110697
sp|P26232|CTNA2_HUMAN	CTNNA2	CTNA2_HUMAN Catenin alpha-2	654	DVRSRTSVQTEDD	0	R	R.SRTS#VQTEDDQLIAGQSAR.A	27.8253	24.3615	22.8071	25.0061	0.286917	-0.0376809
sp|Q92793|CBP_HUMAN	CREBBP	CBP_HUMAN CREB-binding protein	2063	QPPRSISPSALQD	6.59058	R	R.SIS#PSALQDLLR.T	29.035	21.7137	23.8395	25.4118	0.284438	-0.226889
sp|Q8IYB3|SRRM1_HUMAN	SRRM1	SRRM1_HUMAN Serine/arginine repetitive matrix protein 1	675	STREARSPQPNKR	1000	R	R.EARS#PQPNK.R	26.0837	28.0949	21.4171	24.4043	0.284388	0.203172
sp|O43491|E41L2_HUMAN	EPB41L2	E41L2_HUMAN Band 4.1-like protein 2	87	WLKKQKSYTLVVA	30.8348	R	K.S#YTLVVAK.D	25.0738	24.1465	20.5932	30.1864	0.284011	-0.322087
sp|Q13523|PRP4B_HUMAN	PRPF4B	PRP4B_HUMAN Serine/threonine-protein kinase PRP4 homolog	257	KIGKARSPTDDKV	17.0091	R	K.ARS#PTDDK.V	26.8693	27.2282	22.0759	23.8266	0.283491	0.19253
sp|P02545|LMNA_HUMAN	LMNA	LMNA_HUMAN Prelamin-A/C	22	ASSTPLSPTRITR	13.3795	R	R.SGAQASSTPLS#PTR.I	27.2434	28.7678	22.4303	21.5586	0.280454	0.416191
sp|Q9UQ35|SRRM2_HUMAN	SRRM2	SRRM2_HUMAN Serine/arginine repetitive matrix protein 2	1581	QRSRSGSSPEVDS	9.34047	R	R.SGS#SPEVDSK.S	22.9055	18.73	18.8651	39.4994	0.279975	-1.07648
sp|Q9GZY8|MFF_HUMAN	MFF	MFF_HUMAN Mitochondrial fission factor	155	RLKRERSMSENAV	30.8348	R	R.S#MSENAVR.Q	27.5338	24.4689	22.6841	25.3132	0.279518	-0.0489417
sp|O43491|E41L2_HUMAN	EPB41L2	E41L2_HUMAN Band 4.1-like protein 2	58	AAESQSSLRRQKR	17.0091	R	K.GSQPPPAAESQSS#LRR.Q	27.3153	26.4215	22.5619	23.7013	0.275818	0.156741
sp|Q9UBF8|PI4KB_HUMAN	PI4KB	PI4KB_HUMAN Phosphatidylinositol 4-kinase beta	292	SSNLKRTASNPKV	6.59058	R	K.RT#ASNPK.V	27.4099	28.5067	22.6489	21.4345	0.275255	0.411369
sp|Q9ULW0|TPX2_HUMAN	TPX2	TPX2_HUMAN Targeting protein for Xklp2	738	PLTVPVSPKFSTR	58.5514	R	K.SSDQPLTVPVS#PK.F	27.9885	24.8503	23.1373	24.0238	0.274618	0.0487999
sp|Q9UQ35|SRRM2_HUMAN	SRRM2	SRRM2_HUMAN Serine/arginine repetitive matrix protein 2	317	SEPGTTSTQRPSS	0	R	R.RGEGDAPFSEPGTTS#TQRPSSPETATK.Q	28.0743	24.0618	23.2236	24.6404	0.273661	-0.0342829
sp|Q9UQ35|SRRM2_HUMAN	SRRM2	SRRM2_HUMAN Serine/arginine repetitive matrix protein 2	2272	AAMNLASPRTAVA	106.4	U	R.TPAAAAAMNLAS#PR.T	28.1683	23.2331	23.3336	25.265	0.271667	-0.120962
sp|Q15149|PLEC_HUMAN	PLEC	PLEC_HUMAN Plectin	1435	QLEPVASPAKKPK	1000	R	K.AQLEPVAS#PAK.K	27.5268	26.0015	22.8201	23.6516	0.270531	0.136656
sp|P21333|FLNA_HUMAN	FLNA	FLNA_HUMAN Filamin-A	1084	QGGSAGSPARFTI	13.3795	R	K.AFGPGLQGGSAGS#PAR.F	28.2446	20.5956	23.4558	27.7041	0.268029	-0.427764
sp|P08107|HSP71_HUMAN	HSPA1A	HSP71_HUMAN Heat shock 70 kDa protein 1A/1B	636	GSGSGPTIEEVDx	5.08456	R	K.GGSGSGPT#IEEVD.-	28.3667	24.9863	23.5823	23.0647	0.266494	0.115451
sp|Q8IY63|AMOL1_HUMAN	AMOTL1	AMOL1_HUMAN Angiomotin-like protein 1	811	SRQTSLTSSQLAE	6.59058	R	R.QTSLT#SSQLAEEK.K	28.2418	25.674	23.5579	22.5263	0.261622	0.188703
sp|Q5T200|ZC3HD_HUMAN	ZC3H13	ZC3HD_HUMAN Zinc finger CCCH domain-containing protein 13	64	RFVHGPSPRGKGY	1000	R	R.FVHGPS#PR.G	28.7563	23.6016	24.0039	23.6382	0.260607	-0.00223501
sp|Q9UQ35|SRRM2_HUMAN	SRRM2	SRRM2_HUMAN Serine/arginine repetitive matrix protein 2	914	SPSRSSSPQPKVK	9.34047	R	R.SSS#PQPK.V	27.5255	23.0727	23.0048	26.397	0.258829	-0.194192
sp|Q8IYB3|SRRM1_HUMAN	SRRM1	SRRM1_HUMAN Serine/arginine repetitive matrix protein 1	797	SPTPSPSPPRNSD	17.0091	R	K.SPTPSPS#PPR.N	28.1224	17.9929	23.5569	30.3278	0.255571	-0.753214
sp|Q9Y2W1|TR150_HUMAN	THRAP3	TR150_HUMAN Thyroid hormone receptor-associated protein 3	253	RSPALKSPLQSVV	59.2977	U	K.S#PLQSVVVR.R	27.8404	24.6772	23.3232	24.1592	0.255409	0.0306009
sp|Q9UKV3|ACINU_HUMAN	ACIN1	ACINU_HUMAN Apoptotic chromatin condensation inducer in the nucleus	1004	RTAQVPSPPRGKI	65.4396	R	R.TAQVPS#PPR.G	26.6025	25.5977	22.3352	25.4646	0.25224	0.00752282
sp|P41208|CETN2_HUMAN	CETN2	CETN2_HUMAN Centrin-2	20	SQRKRMSPKPELT	34.0887	U	K.RMS#PKPELTEEQK.Q	27.3327	25.1557	22.9615	24.5502	0.251411	0.0351479
sp|Q8NDX5-7|PHC3_HUMAN	PHC3	PHC3_HUMAN Isoform 7 of Polyhomeotic-like protein 3	275	ISQRDPSPESNKK	13.3795	R	R.DPS#PESNK.K	29.0182	23.0052	24.3994	23.5772	0.25011	-0.0354376
sp|Q9Y5S9|RBM8A_HUMAN	RBM8A	RBM8A_HUMAN RNA-binding protein 8A	42	KGRGFGSEEGSRA	20.1669	U	R.GFGS#EEGSR.A	28.2443	23.6854	23.7568	24.3134	0.249619	-0.0377517
sp|Q8WWM7-3|ATX2L_HUMAN	ATXN2L	ATX2L_HUMAN Isoform 3 of Ataxin-2-like protein	683	KSTSTPTSPGPRT	0	R	K.STSTPT#SPGPR.T	27.2605	25.7667	22.9379	24.0349	0.249077	0.100377
sp|Q8NCD3|HJURP_HUMAN	HJURP	HJURP_HUMAN Holliday junction recognition protein	412	TLKWLISPVKIVS	1000	R	K.WLIS#PVK.I	27.2199	25.8566	22.9232	24.0003	0.247852	0.107478
sp|P67809|YBOX1_HUMAN	YBX1	YBOX1_HUMAN Nuclease-sensitive element-binding protein 1	176	KNEGSESAPEGQA	11.0148	R	K.NEGSES#APEGQAQQR.R	32.041	23.4914	26.9963	17.4712	0.247157	0.427155
sp|Q5VUA4|ZN318_HUMAN	ZNF318	ZN318_HUMAN Zinc finger protein 318	1896	PELLLHSPARSAM	123.983	U	K.ISAPELLLHS#PAR.S	28.0524	24.6249	23.6365	23.6862	0.247105	0.0560687
sp|Q96G74|OTUD5_HUMAN	OTUD5	OTUD5_HUMAN OTU domain-containing protein 5	64	GARPRASPPPQGP	1000	R	R.AS#PPPQGPLPGPPGALHR.W	26.4659	27.2608	22.3058	23.9675	0.246718	0.185745
sp|P52701|MSH6_HUMAN	MSH6	MSH6_HUMAN DNA mismatch repair protein Msh6	830	KIHNVGSPLKSQN	1000	R	K.IHNVGS#PLK.S	29.8375	21.7564	25.1481	23.2581	0.246675	-0.0962951
sp|Q9UKV3|ACINU_HUMAN	ACIN1	ACINU_HUMAN Apoptotic chromatin condensation inducer in the nucleus	710	VQARRLSQPESAE	47.0452	R	R.RLS#QPESAEK.H	27.4102	22.6281	23.1036	26.858	0.246594	-0.247237
sp|Q9NQ55-3|SSF1_HUMAN	PPAN	SSF1_HUMAN Isoform 3 of Suppressor of SWI4 1 homolog	359	KARVGGSDEEASG	38.1888	R	R.VGGS#DEEASGIPSR.T	29.314	25.3566	24.7388	20.5906	0.244812	0.300372
sp|Q29RF7|PDS5A_HUMAN	PDS5A	PDS5A_HUMAN Sister chromatid cohesion protein PDS5 homolog A	1208	VRIISVTPVKNID	17.0091	U	R.IISVT#PVK.N	27.8929	24.6063	23.5796	23.9212	0.242355	0.0407376
sp|P27824|CALX_HUMAN	CANX	CALX_HUMAN Calnexin	564	EDGGTVSQEEEDR	20.1669	R	K.SDAEEDGGTVS#QEEEDR.K	27.554	22.3269	23.311	26.8081	0.241256	-0.263888
sp|Q9NQW6|ANLN_HUMAN	ANLN	ANLN_HUMAN Actin-binding protein anillin	323	LPKTPISPLKTGV	37.5398	R	K.TPIS#PLK.T	28.6471	23.1971	24.2409	23.9149	0.240943	-0.0439618
sp|P46821|MAP1B_HUMAN	MAP1B	MAP1B_HUMAN Microtubule-associated protein 1B	1067	QYGFLTTPTKQLG	0	U	K.AAEAGGAEEQYGFLTT#PTK.Q	27.0355	23.9318	22.8932	26.1396	0.239937	-0.12731
sp|Q5T200|ZC3HD_HUMAN	ZC3H13	ZC3HD_HUMAN Zinc finger CCCH domain-containing protein 13	241	RKTSAVSSPLLDQ	0	R	K.TSAVS#SPLLDQQR.N	28.4795	24.8386	24.1241	22.5578	0.239451	0.13896
sp|Q9NYF8|BCLF1_HUMAN	BCLAF1	BCLF1_HUMAN Bcl-2-associated transcription factor 1	148	SSSRSSSPYSKSP	9.34047	R	R.SSS#PYSK.S	23.7971	23.3153	20.1596	32.728	0.239318	-0.489248
sp|Q9H330|TM245_HUMAN	TMEM245	TM245_HUMAN Transmembrane protein 245	332	PSPTSPSPTLGRR	5.08456	R	R.GESAPTLSTSPSPSSPSPTSPS#PTLGR.R	27.6768	21.5562	23.4961	27.2708	0.236253	-0.339252
sp|P06748|NPM_HUMAN	NPM1	NPM_HUMAN Nucleophosmin	5	xxMEDSMDMDMSP	30.8348	R	R.LISIS#GK.V	25.8809	20.6597	21.9863	31.473	0.235284	-0.607298
sp|Q13330|MTA1_HUMAN	MTA1	MTA1_HUMAN Metastasis-associated protein MTA1	564	SVLSSLTPAKVAP	0	R	K.SVSSVLSSLT#PAK.V	28.0367	24.2538	23.828	23.8815	0.234659	0.022318
sp|Q9ULW0|TPX2_HUMAN	TPX2	TPX2_HUMAN Targeting protein for Xklp2	186	AEKNASSPEKAKG	0	R	K.NASS#PEK.A	26.8565	24.7808	22.8355	25.5271	0.233993	-0.0428042
sp|P07197|NFM_HUMAN	NEFM	NFM_HUMAN Neurofilament medium polypeptide	30	FSRVSGSPSSGFR	17.0091	R	R.VSGS#PSSGFR.S	26.7952	26.08	22.7933	24.3315	0.23336	0.100122
sp|Q969T4|UB2E3_HUMAN	UBE2E3	UB2E3_HUMAN Ubiquitin-conjugating enzyme E2 E3	8	SSDRQRSDDESPS	47.0452	R	R.QRS#DDESPSTSSGSSDADQR.D	30.1012	16.0452	25.6125	28.2412	0.232971	-0.81566
sp|P07197|NFM_HUMAN	NEFM	NFM_HUMAN Neurofilament medium polypeptide	685	KSPVPKSPVEEAK	1000	R	K.S#PVEEAK.S	27.2745	23.8687	23.2174	25.6393	0.232348	-0.103237
sp|Q16659|MK06_HUMAN	MAPK6	MK06_HUMAN Mitogen-activated protein kinase 6	189	SHKGHLSEGLVTK	71.9493	U	K.GHLS#EGLVTK.W	27.8992	23.5169	23.779	24.8049	0.230534	-0.0769275
sp|Q8IWI9-4|MGAP_HUMAN	MGA	MGAP_HUMAN Isoform 4 of MAX gene-associated protein	924	ILPYPVSPKQKYS	71.7529	R	K.SILPYPVS#PK.Q	28.2095	23.9204	24.1451	23.725	0.224453	0.0118356
sp|Q9UQ35|SRRM2_HUMAN	SRRM2	SRRM2_HUMAN Serine/arginine repetitive matrix protein 2	1693	RRRSSRSSPELTR	24.437	R	R.S#SPELTR.K	26.9628	24.4729	23.0897	25.4745	0.223721	-0.0578696
sp|P53985|MOT1_HUMAN	SLC16A1	MOT1_HUMAN Monocarboxylate transporter 1	483	VTKAAESPDQKDT	1000	U	K.AAES#PDQK.D	28.7604	27.7027	24.6339	18.903	0.223438	0.551411
sp|O60333-3|KIF1B_HUMAN	KIF1B	KIF1B_HUMAN Isoform 3 of Kinesin-like protein KIF1B	1053	LRWRSNSLNNGQP	17.0091	U	R.SNS#LNNGQPK.S	26.6607	25.3488	22.8368	25.1536	0.223357	0.0111544
sp|Q8IYB3|SRRM1_HUMAN	SRRM1	SRRM1_HUMAN Serine/arginine repetitive matrix protein 1	638	KRRVSHSPPPKQR	20.1669	R	R.VSHS#PPPK.Q	25.5258	24.1168	21.8788	28.4786	0.222425	-0.239836
sp|Q5UIP0|RIF1_HUMAN	RIF1	RIF1_HUMAN Telomere-associated protein RIF1	2393	IENKSLSPDEERL	17.0091	R	K.SLS#PDEER.L	28.5108	26.4249	24.4672	20.597	0.220657	0.359466
sp|Q7Z5J4|RAI1_HUMAN	RAI1	RAI1_HUMAN Retinoic acid-induced protein 1	1192	TFKVSSSPQKEGR	9.34047	R	K.VSSS#PQK.E	27.0495	24.639	23.2246	25.087	0.219949	-0.0259958
sp|Q96JM3|CHAP1_HUMAN	CHAMP1	CHAP1_HUMAN Chromosome alignment-maintaining phosphoprotein 1	405	KTAPTLSPEHWKA	31.2747	U	K.TAPTLS#PEHWK.A	26.529	27.1744	22.832	23.4645	0.216511	0.21177
sp|P17812|PYRG1_HUMAN	CTPS1	PYRG1_HUMAN CTP synthase 1	574	SDRSGSSSPDSEI	9.34047	R	R.SGSS#SPDSEITELK.F	27.9561	23.6564	24.0658	24.3217	0.216183	-0.0400085
sp|Q13428-7|TCOF_HUMAN	TCOF1	TCOF_HUMAN Isoform 7 of Treacle protein	1373	GKGSLGSQGAKDE	24.2431	R	K.GSLGS#QGAK.D	28.3301	24.3834	24.3932	22.8933	0.21586	0.090973
sp|Q9BWU0|NADAP_HUMAN	SLC4A1AP	NADAP_HUMAN Kanadaptin	82	KPALPVSPAARSK	1000	U	K.KPALPVS#PAAR.S	27.3445	23.835	23.5486	25.2719	0.215611	-0.0844523
sp|Q6IBW4-4|CNDH2_HUMAN	NCAPH2	CNDH2_HUMAN Isoform 4 of Condensin-2 complex subunit H2	284	EPKESRSPQQSAA	44.2778	R	R.S#PQQSAALPR.R	29.2212	21.5385	25.2075	24.0328	0.213166	-0.158082
sp|Q13263|TIF1B_HUMAN	TRIM28	TIF1B_HUMAN Transcription intermediary factor 1-beta	541	GTAPAGTPGAPPL	22.4917	R	R.GAAAAATGQPGTAPAGT#PGAPPLAGMAIVK.E	27.521	26.6989	23.7578	22.0222	0.212131	0.277823
sp|Q15554-3|TERF2_HUMAN	TERF2	TERF2_HUMAN Isoform 3 of Telomeric repeat-binding factor 2	365	TQALPASPALKNK	97.6019	R	K.DLVLPTQALPAS#PALK.N	27.6676	25.2912	23.8892	23.1521	0.21184	0.12749
sp|Q96T37|RBM15_HUMAN	RBM15	RBM15_HUMAN Putative RNA-binding protein 15	294	GGQRSLSPGGAAL	30.8348	R	R.SLS#PGGAALGYR.D	27.3808	26.5551	23.6434	22.4207	0.211723	0.244158
sp|Q9UQ35|SRRM2_HUMAN	SRRM2	SRRM2_HUMAN Serine/arginine repetitive matrix protein 2	857	RQGSITSPQANEQ	6.59058	R	R.QGSITS#PQANEQSVT#PQRR.S	27.1089	22.8938	23.4155	26.5818	0.211301	-0.215477
sp|Q7L4I2|RSRC2_HUMAN	RSRC2	RSRC2_HUMAN Arginine/serine-rich coiled-coil protein 2	104	GRERLNSSENGED	9.34047	R	R.LNS#SENGEDR.H	28.6233	21.3589	24.7583	25.2595	0.209279	-0.241984
sp|Q8N201|INT1_HUMAN	INTS1	INT1_HUMAN Integrator complex subunit 1	1327	APKPKSSPEQPIG	9.34047	R	K.SS#PEQPIGQGR.I	25.5017	27.3335	22.0789	25.086	0.207926	0.123785
sp|Q9UQ35|SRRM2_HUMAN	SRRM2	SRRM2_HUMAN Serine/arginine repetitive matrix protein 2	996	SGSISPYPKVKAQ	20.1669	R	R.QSHSGSISPY#PK.V	28.8355	21.6371	24.9869	24.5405	0.206674	-0.181662
sp|Q14315|FLNC_HUMAN	FLNC	FLNC_HUMAN Filamin-C	2233	GRERLGSFGSITR	13.3795	R	R.LGS#FGSITR.Q	25.9447	27.9472	22.5072	23.6009	0.205054	0.243865
sp|Q9H1E3|NUCKS_HUMAN	NUCKS1	NUCKS_HUMAN Nuclear ubiquitous casein and cyclin-dependent kinase substrate 1	79	SHSAEDSEDEKED	84.6094	R	K.DDSHSAEDS#EDEK.E	26.4972	20.3309	22.9986	30.1734	0.204294	-0.569604
sp|Q01130|SRSF2_HUMAN	SRSF2	SRSF2_HUMAN Serine/arginine-rich splicing factor 2	191	SRSRSRSPPPVSK	20.1669	R	R.SRS#PPPVSK.R	25.9621	20.1097	22.5371	31.3911	0.204103	-0.642462
sp|Q9UQ35|SRRM2_HUMAN	SRRM2	SRRM2_HUMAN Serine/arginine repetitive matrix protein 2	745	RRSRSNSSPEMKK	9.34047	R	R.SNS#SPEMK.K	18.0846	16.0328	15.7029	50.1797	0.203736	-1.64608
sp|P98175|RBM10_HUMAN	RBM10	RBM10_HUMAN RNA-binding protein 10	50	YPREYGSQEGKHD	6.59058	R	R.EYGS#QEGK.H	27.9236	23.6032	24.3101	24.1632	0.199931	-0.0338268
sp|P51610|HCFC1_HUMAN	HCFC1	HCFC1_HUMAN Host cell factor 1	666	TITLVKSPISVPG	15.0073	R	K.S#PISVPGGSALISNLGK.V	27.9863	23.4621	24.3836	24.168	0.198812	-0.0427663
sp|Q14C86-6|GAPD1_HUMAN	GAPVD1	GAPD1_HUMAN Isoform 6 of GTPase-activating protein and VPS9 domain-containing protein 1	929	RLVRSRSSDIVSS	24.437	R	R.S#SDIVSSVR.R	25.6984	26.6545	22.3924	25.2546	0.19867	0.0778323
sp|Q5HYJ3|FA76B_HUMAN	FAM76B	FA76B_HUMAN Protein FAM76B	193	HKISNLSPEEEQG	7.97117	R	K.ISNLS#PEEEQGLWK.Q	30.7109	26.0835	26.7617	16.444	0.19858	0.665576
sp|Q9UQ35|SRRM2_HUMAN	SRRM2	SRRM2_HUMAN Serine/arginine repetitive matrix protein 2	1320	HKELSNSPLRENS	17.0091	R	K.ELSNS#PLR.E	28.9219	18.7171	25.2481	27.1129	0.19599	-0.534622
sp|A0FGR8-6|ESYT2_HUMAN	ESYT2	ESYT2_HUMAN Isoform 6 of Extended synaptotagmin-2	782	SIASDISLPIATQ	23.6238	R	K.EPTPSIASDIS#LPIATQELR.Q	25.006	25.4235	21.8368	27.7338	0.19551	-0.125484
sp|Q15059|BRD3_HUMAN	BRD3	BRD3_HUMAN Bromodomain-containing protein 3	263	TASRSESPPPLSD	17.2497	R	R.SES#PPPLSDPK.Q	26.119	24.8678	22.8257	26.1875	0.194439	-0.0746023
sp|Q9NWH9|SLTM_HUMAN	SLTM	SLTM_HUMAN SAFB-like transcription modulator	590	KEKERASLDKKRD	1000	R	K.ERAS#LDK.K	27.662	25.8461	24.2119	22.28	0.19219	0.214199
sp|Q8TDM6|DLG5_HUMAN	DLG5	DLG5_HUMAN Disks large homolog 5	132	TTGKAPSPPPLLT	62.6585	R	K.APS#PPPLLTDQQVNEK.V	26.8183	28.5909	23.5358	21.055	0.188362	0.441396
sp|P61978-2|HNRPK_HUMAN	HNRNPK	HNRPK_HUMAN Isoform 2 of Heterogeneous nuclear ribonucleoprotein K	284	RDYDDMSPRRGPP	20.1669	R	R.DYDDM*S#PR.R	26.1473	26.1559	22.9648	24.732	0.187241	0.0807591
sp|Q13427|PPIG_HUMAN	PPIG	PPIG_HUMAN Peptidyl-prolyl cis-trans isomerase G	687	KADRDQSPFSKIK	37.5398	R	R.DQS#PFSK.I	26.5422	23.7657	23.3189	26.3733	0.186791	-0.1502
sp|P85037|FOXK1_HUMAN	FOXK1	FOXK1_HUMAN Forkhead box protein K1	472	SQSAPGSPVSAQP	15.0073	R	R.YSQSAPGS#PVSAQPVIMAVPPRPSSLVAK.P	24.9186	28.762	21.9143	24.4051	0.185352	0.236981
sp|Q8N2M8|CLASR_HUMAN	CLASRP	CLASR_HUMAN CLK4-associating serine/arginine rich protein	547	LTRPAASPAVGEK	22.4917	R	K.LTRPAAS#PAVGEK.L	26.5966	25.2749	23.3946	24.7339	0.185068	0.0312174
sp|Q13523|PRP4B_HUMAN	PRPF4B	PRP4B_HUMAN Serine/threonine-protein kinase PRP4 homolog	277	SKDRKKSPIINES	87.265	R	K.S#PIINESR.S	26.6505	25.0471	23.4422	24.8602	0.185053	0.0108042
sp|Q9UQ35|SRRM2_HUMAN	SRRM2	SRRM2_HUMAN Serine/arginine repetitive matrix protein 2	1132	MLKSGMSPEQSRF	37.5398	R	K.SGMS#PEQSR.F	27.0282	23.4624	23.7943	25.7151	0.183849	-0.132266
sp|Q13428-7|TCOF_HUMAN	TCOF1	TCOF_HUMAN Isoform 7 of Treacle protein	1341	GGEASVSPEKTST	20.1669	R	K.LGAGEGGEASVS#PEK.T	25.4237	26.8772	22.3922	25.3069	0.183177	0.0868509
sp|Q9UQ35|SRRM2_HUMAN	SRRM2	SRRM2_HUMAN Serine/arginine repetitive matrix protein 2	1472	MKDIPRTPSRGRS	11.0148	R	K.DIPRT#PSR.G	27.9393	23.0907	24.6686	24.3014	0.179619	-0.0737262
sp|Q9P260-2|K1468_HUMAN	KIAA1468	K1468_HUMAN Isoform 2 of LisH domain and HEAT repeat-containing protein KIAA1468	453	TIPKENSPNSFPR	53.5337	R	K.ENS#PNSFPR.R	24.1596	30.5017	21.3512	23.9874	0.178278	0.346612
sp|Q7L7X3|TAOK1_HUMAN	TAOK1	TAOK1_HUMAN Serine/threonine-protein kinase TAO1	965	SMGVRNSPQALRR	1000	R	R.NS#PQALR.R	26.3092	24.3314	23.2574	26.102	0.177876	-0.101346
sp|P22234-2|PUR6_HUMAN	PAICS	PUR6_HUMAN Isoform 2 of Multifunctional protein ADE2	27	VYELLDSPGKVLL	30.6121	R	K.EVYELLDS#PGK.V	28.8297	21.4593	25.4857	24.2252	0.177866	-0.174908
sp|Q14157-5|UBP2L_HUMAN	UBAP2L	UBP2L_HUMAN Isoform 5 of Ubiquitin-associated protein 2-like	453	AAPPPPSSPLPSK	0	R	K.SPAVATSTAAPPPPS#SPLPSK.S	26.5438	23.3649	23.4683	26.6229	0.177662	-0.188325
sp|Q8IYB3|SRRM1_HUMAN	SRRM1	SRRM1_HUMAN Serine/arginine repetitive matrix protein 1	904	AQVSPQSxxxxxx	13.3795	R	K.AQVSPQS#.-	26.3655	23.5605	23.3143	26.7597	0.17744	-0.18369
sp|Q9UQ35|SRRM2_HUMAN	SRRM2	SRRM2_HUMAN Serine/arginine repetitive matrix protein 2	1042	CAGVKSSTPPGES	0	R	K.SS#TPPGESYFGVSSLQLK.G	27.6706	24.019	24.4687	23.8417	0.17742	0.0106853
sp|Q8NDT2|RB15B_HUMAN	RBM15B	RB15B_HUMAN Putative RNA-binding protein 15B	609	RGRTTHSPYEERS	11.0148	U	R.TTHS#PYEER.S	27.5513	23.5013	24.378	24.5694	0.176541	-0.0641191
sp|Q9Y2W1|TR150_HUMAN	THRAP3	TR150_HUMAN Thyroid hormone receptor-associated protein 3	55	SRSRSYSPAHNRE	9.34047	U	R.SYS#PAHNR.E	26.6174	25.4026	23.578	24.402	0.174929	0.0579815
sp|Q14315|FLNC_HUMAN	FLNC	FLNC_HUMAN Filamin-C	2236	RLGSFGSITRQQE	17.0091	R	R.LGSFGS#ITR.Q	26.1437	26.3591	23.1602	24.337	0.17481	0.115147
sp|Q8NI27|THOC2_HUMAN	THOC2	THOC2_HUMAN THO complex subunit 2	1443	KLYINHTPPPLSK	2.01746	R	K.LYINHT#PPPLSK.S	27.9733	24.2793	24.8162	22.9313	0.172766	0.0824071
sp|Q9UQ35|SRRM2_HUMAN	SRRM2	SRRM2_HUMAN Serine/arginine repetitive matrix protein 2	2398	RVSGRTSPPLLDR	9.34047	U	R.TS#PPLLDR.A	26.801	23.424	23.7948	25.9802	0.171637	-0.149429
sp|Q96N21|AP4AT_HUMAN	ENTHD2	AP4AT_HUMAN AP-4 complex accessory subunit tepsin	254	SLVRTVTRGPRAF	17.0091	R	R.TVT#RGPR.A	25.626	26.842	22.7697	24.7624	0.170495	0.116342
sp|Q9H7N4|SFR19_HUMAN	SCAF1	SFR19_HUMAN Splicing factor, arginine/serine-rich 19	498	ERYRQRSPSPAPA	4.08456	U	R.S#PSPAPAPAPAAAAGPPTR.K	26.332	24.5076	23.4069	25.7535	0.169886	-0.071538
sp|Q96ST2|IWS1_HUMAN	IWS1	IWS1_HUMAN Protein IWS1 homolog	313	PQKGPASDSETED	31.2747	R	K.GPAS#DSETEDASR.H	21.7851	25.6083	19.369	33.2376	0.169595	-0.376209
sp|Q9UGU0|TCF20_HUMAN	TCF20	TCF20_HUMAN Transcription factor 20	574	PPRLNASPAAREE	1000	R	R.LNAS#PAAR.E	25.3016	26.1349	22.4998	26.0637	0.169314	0.00393106
sp|Q14676|MDC1_HUMAN	MDC1	MDC1_HUMAN Mediator of DNA damage checkpoint protein 1	793	GDQHPESPVHTEP	47.0452	R	R.AIPGDQHPES#PVHTEPMGIQGR.G	26.5243	27.2948	23.5973	22.5835	0.168691	0.273358
sp|Q13428-7|TCOF_HUMAN	TCOF1	TCOF_HUMAN Isoform 7 of Treacle protein	1073	GTLPATSPQSTSV	7.97117	R	K.KQEGPATQVDSAVGTLPATS#PQSTSVQAK.G	26.2168	23.6228	23.3326	26.8278	0.168142	-0.183549
sp|Q6W2J9|BCOR_HUMAN	BCOR	BCOR_HUMAN BCL-6 corepressor	423	DRKDGSSPPLLEK	9.34047	R	K.DGSS#PPLLEK.Q	27.3109	24.638	24.3171	23.734	0.167507	0.0539281
sp|Q9Y4E8|UBP15_HUMAN	USP15	UBP15_HUMAN Ubiquitin carboxyl-terminal hydrolase 15	229	GPSTPKSPGASNF	27.1205	U	K.S#PGASNFSTLPK.I	27.2244	23.8327	24.2616	24.6813	0.166229	-0.0504738
sp|P54278-3|PMS2_HUMAN	PMS2	PMS2_HUMAN Isoform 3 of Mismatch repair endonuclease PMS2	562	EDTGLKTGPSDPR	0	U	K.T#GPSDPR.T	25.0915	25.6531	22.3612	26.8942	0.166205	-0.0681581
sp|Q9UMZ2|SYNRG_HUMAN	SYNRG	SYNRG_HUMAN Synergin gamma	752	DVFRQLSLEGSGL	11.7212	R	R.QLS#LEGSGLGVEDLK.D	26.2935	27.0687	23.4566	23.1812	0.164712	0.22367
sp|Q15149|PLEC_HUMAN	PLEC	PLEC_HUMAN Plectin	720	SDEGQLSPATRGA	24.2431	R	R.SDEGQLS#PATR.G	25.9649	26.5875	23.1735	24.2741	0.164084	0.131329
sp|Q9UQ35|SRRM2_HUMAN	SRRM2	SRRM2_HUMAN Serine/arginine repetitive matrix protein 2	2581	ALKRVPSPTPAPK	20.1669	R	K.RVPS#PTPAPK.E	27.23	23.042	24.3217	25.4063	0.162953	-0.140918
sp|P07910|HNRPC_HUMAN	HNRNPC	HNRPC_HUMAN Heterogeneous nuclear ribonucleoproteins C1/C2	241	EEQSSSSVKKDET	6.59058	R	K.SEEEQSSSS#VK.K	26.8187	23.7426	23.9605	25.4782	0.162578	-0.101783
sp|O75781|PALM_HUMAN	PALM	PALM_HUMAN Paralemmin-1	124	VRAPAPSPAKEER	1000	R	R.APAPS#PAK.E	26.3164	24.5153	23.5467	25.6215	0.160439	-0.0636744
sp|Q9UQ35|SRRM2_HUMAN	SRRM2	SRRM2_HUMAN Serine/arginine repetitive matrix protein 2	1003	PKVKAQTPPGPSL	71.9493	R	K.AQT#PPGPSLSGSK.S	26.8025	23.0457	24.0001	26.1517	0.159328	-0.182404
sp|Q7Z4S6-4|KI21A_HUMAN	KIF21A	KI21A_HUMAN Isoform 4 of Kinesin-like protein KIF21A	524	SGSSTFSPTILSS	11.0148	R	R.APYFSGSSTFS#PTILSSDK.E	25.8299	25.6933	23.1405	25.3364	0.158623	0.0201785
sp|Q8IYB3|SRRM1_HUMAN	SRRM1	SRRM1_HUMAN Serine/arginine repetitive matrix protein 1	616	PKRRTASPPPPPK	30.8348	R	R.TAS#PPPPPK.R	25.5907	24.7677	22.9274	26.7143	0.158551	-0.109153
sp|Q9UQ35|SRRM2_HUMAN	SRRM2	SRRM2_HUMAN Serine/arginine repetitive matrix protein 2	1219	RSGAGSSPETKEQ	9.34047	R	R.SGAGSS#PETK.E	26.2294	23.4171	23.5032	26.8502	0.158326	-0.197367
tr|B7ZLX3|B7ZLX3_HUMAN	CLASP1	B7ZLX3_HUMAN CLASP1 protein	662	IRTRRQSSGSATN	30.8348	R	R.RQS#SGSATNVASTPDNR.G	28.6841	24.3896	25.7116	21.2147	0.157832	0.201201
sp|P46013|KI67_HUMAN	MKI67	KI67_HUMAN Antigen KI-67	584	ISPPAPSPRKTPV	22.4917	R	K.AQSLVISPPAPS#PR.K	26.6862	25.6608	23.9253	23.7277	0.15756	0.112991
sp|Q05519|SRS11_HUMAN	SRSF11	SRS11_HUMAN Serine/arginine-rich splicing factor 11	207	VAAGLVSPSLKSD	20.1669	R	K.LNHVAAGLVS#PSLK.S	26.7704	26.0163	24.005	23.2084	0.157303	0.164767
sp|Q9NQW6|ANLN_HUMAN	ANLN	ANLN_HUMAN Actin-binding protein anillin	485	GVSKTQSLPVTEK	44.2778	R	K.TQS#LPVTEK.V	27.0237	20.7893	24.2357	27.9514	0.157089	-0.427082
sp|Q13330|MTA1_HUMAN	MTA1	MTA1_HUMAN Metastasis-associated protein MTA1	576	PVINNGSPTILGK	31.2747	R	K.VAPVINNGS#PTILGK.R	26.7764	24.8366	24.0192	24.3679	0.156776	0.0274844
sp|Q02446|SP4_HUMAN	SP4	SP4_HUMAN Transcription factor Sp4	136	SNNGSASPTKTKS	13.3795	U	K.ENNVSQPASSSSSSSSSNNGSAS#PTK.T	26.261	24.537	23.5665	25.6354	0.156184	-0.0631783
sp|Q99442|SEC62_HUMAN	SEC62	SEC62_HUMAN Translocation protein SEC62	158	KEETPGTPKKKET	24.2431	U	K.EETPGT#PK.K	25.9078	26.4515	23.2568	24.3839	0.15573	0.117424
sp|P55795|HNRH2_HUMAN	HNRNPH2	HNRH2_HUMAN Heterogeneous nuclear ribonucleoprotein H2	104	KHTGPNSPDTAND	23.6238	R	K.HTGPNS#PDTANDGFVR.L	26.0673	27.2543	23.4153	23.2632	0.15479	0.228436
sp|Q6P1R3|MSD2_HUMAN	MSANTD2	MSD2_HUMAN Myb/SANT-like DNA-binding domain-containing protein 2	48	STPRGASPLGPGS	19.7769	R	R.GAS#PLGPGSAAGSGAAASGGLGLGLGGR.S	28.3579	24.3665	25.4899	21.7857	0.153826	0.161518
sp|Q9UQ35|SRRM2_HUMAN	SRRM2	SRRM2_HUMAN Serine/arginine repetitive matrix protein 2	994	SHSGSISPYPKVK	20.1669	R	R.QSHSGSIS#PYPK.V	28.669	21.8982	25.7696	23.6632	0.153822	-0.111836
sp|Q13247|SRSF6_HUMAN	SRSF6	SRSF6_HUMAN Serine/arginine-rich splicing factor 6	303	SQSRSNSPLPVPP	30.8348	R	R.SNS#PLPVPPSK.A	25.3141	21.5472	22.7695	30.3692	0.152837	-0.495106
sp|O75694|NU155_HUMAN	NUP155	NU155_HUMAN Nuclear pore complex protein Nup155	992	SKAAPQSPSVPKK	44.2778	R	K.AAPQS#PSVPK.K	26.9412	25.4018	24.2689	23.3881	0.15071	0.119158
sp|Q9UQ35|SRRM2_HUMAN	SRRM2	SRRM2_HUMAN Serine/arginine repetitive matrix protein 2	1103	GRSRSSSPVTELA	9.34047	R	R.SSS#PVTELASR.S	26.6642	18.8011	24.0304	30.5043	0.150043	-0.698196
sp|O14654|IRS4_HUMAN	IRS4	IRS4_HUMAN Insulin receptor substrate 4	427	RSRRAVSVPASFF	20.1669	U	R.AVS#VPASFFR.R	27.1808	24.4729	24.5003	23.846	0.149784	0.0374432
sp|Q5T200|ZC3HD_HUMAN	ZC3H13	ZC3HD_HUMAN Zinc finger CCCH domain-containing protein 13	364	SYQRTLTPPLRRS	20.1669	R	R.TLT#PPLRR.S	26.6246	22.7721	24.0011	26.6022	0.149659	-0.224277
sp|Q5W0B1|RN219_HUMAN	RNF219	RN219_HUMAN RING finger protein 219	719	SSLSSASPSKATK	20.1669	U	K.IQSSLSSAS#PSK.A	25.8221	26.0465	23.3248	24.8066	0.146747	0.0703628
sp|P06748|NPM_HUMAN	NPM1	NPM_HUMAN Nucleophosmin	70	AMNYEGSPIKVTL	7.97117	R	K.DELHIVEAEAMNYEGS#PIK.V	27.4663	25.0646	24.8403	22.6288	0.144984	0.147492
sp|Q13620|CUL4B_HUMAN	CUL4B	CUL4B_HUMAN Cullin-4B	622	LVGKSASVDAEKS	48.8739	R	K.SAS#VDAEK.S	25.7554	25.8827	23.2941	25.0678	0.144911	0.0461539
sp|P49674|KC1E_HUMAN	CSNK1E	KC1E_HUMAN Casein kinase I isoform epsilon	363	QPAGNTSPRAISR	9.34047	R	R.IQPAGNTS#PR.A	26.0236	25.2004	23.548	25.228	0.144215	-0.0015761
sp|P26368|U2AF2_HUMAN	U2AF2	U2AF2_HUMAN Splicing factor U2AF 65 kDa subunit	79	HGGLIRSPRHEKK	1000	R	K.EEHGGLIRS#PR.H	26.1977	25.8911	23.7192	24.192	0.143384	0.0979227
sp|O60832|DKC1_HUMAN	DKC1	DKC1_HUMAN H/ACA ribonucleoprotein complex subunit 4	513	KEVELVSExxxxx	1000	U	K.EVELVS#E.-	26.5724	27.4779	24.0816	21.8681	0.141998	0.32944
sp|Q9UKV3|ACINU_HUMAN	ACIN1	ACINU_HUMAN Apoptotic chromatin condensation inducer in the nucleus	216	SEEKGDSDDEKPR	1000	R	K.GDS#DDEK.P	26.423	22.3456	23.9543	27.2771	0.141511	-0.287696
sp|Q86WB0|NIPA_HUMAN	ZC3HC1	NIPA_HUMAN Nuclear-interacting partner of ALK	335	SQDATFSPGSEQA	11.0148	R	R.SQDATFS#PGSEQAEK.S	26.037	26.1812	23.6282	24.1536	0.14005	0.11629
sp|Q7Z4S6-4|KI21A_HUMAN	KIF21A	KI21A_HUMAN Isoform 4 of Kinesin-like protein KIF21A	1239	KKIPEPSPVTRRK	15.0073	R	K.KIPEPS#PVTR.R	26.2233	25.6772	23.7982	24.3013	0.139998	0.0794563
sp|Q13428-7|TCOF_HUMAN	TCOF1	TCOF_HUMAN Isoform 7 of Treacle protein	1233	EAASGTTPQKSRK	9.34047	R	K.EAASGTT#PQK.S	26.4886	24.3454	24.0471	25.1188	0.139509	-0.0451147
sp|Q8N2M8|CLASR_HUMAN	CLASRP	CLASR_HUMAN CLK4-associating serine/arginine rich protein	535	SQSPSPSPAREKL	17.0091	R	R.SQSPSPS#PAR.E	23.3325	22.2824	21.1907	33.1943	0.138909	-0.575035
sp|P98175|RBM10_HUMAN	RBM10	RBM10_HUMAN RNA-binding protein 10	723	ASDDRPSPPRGLV	30.6121	R	K.LASDDRPS#PPR.G	26.1133	25.2474	23.7199	24.9194	0.138686	0.0188627
sp|P27816|MAP4_HUMAN	MAP4	MAP4_HUMAN Microtubule-associated protein 4	571	TLANNVTPAKDVP	85.2649	R	K.DGVLTLANNVT#PAK.D	26.9697	21.4647	24.5001	27.0655	0.138551	-0.33449
sp|P06748|NPM_HUMAN	NPM1	NPM_HUMAN Nucleophosmin	254	KAKMQASIEKGGS	1000	R	K.MQAS#IEK.G	26.399	24.1406	23.9822	25.4782	0.138516	-0.077802
sp|Q13523|PRP4B_HUMAN	PRPF4B	PRP4B_HUMAN Serine/threonine-protein kinase PRP4 homolog	93	SDKEGMSPAKRTK	1000	R	K.EGMS#PAK.R	25.738	24.651	23.3852	26.2258	0.138301	-0.0893399
sp|O00559|RCAS1_HUMAN	EBAG9	RCAS1_HUMAN Receptor-binding cancer antigen expressed on SiSo cells	36	GRGRKLSGDQITL	31.9355	R	R.KLS#GDQITLPTTVDYSSVPK.Q	25.915	27.0022	23.5609	23.5219	0.137393	0.199071
sp|P23396-2|RS3_HUMAN	RPS3	RS3_HUMAN Isoform 2 of 40S ribosomal protein S3	237	DEILPTTPISEQK	24.437	R	K.DEILPTT#PISEQK.G	27.5008	21.8959	25.0035	25.5997	0.137342	-0.225465
sp|Q9Y2D5-4|AKAP2_HUMAN	AKAP2	AKAP2_HUMAN Isoform 2 of A-kinase anchor protein 2	624	AAKGQKSPGALET	21.528	R	K.S#PGALETPSAAGSQGNTASQGK.E	26.771	26.4172	24.3442	22.4676	0.137094	0.233631
sp|Q9UNE7|CHIP_HUMAN	STUB1	CHIP_HUMAN E3 ubiquitin-protein ligase CHIP	23	GGSPEKSPSAQEL	30.8348	R	K.S#PSAQELK.E	25.7384	26.0016	23.4154	24.8446	0.136463	0.0656662
sp|Q9UQ35|SRRM2_HUMAN	SRRM2	SRRM2_HUMAN Serine/arginine repetitive matrix protein 2	2694	SRSLSYSPVERRR	9.34047	R	R.SLSYS#PVER.R	23.5835	20.9792	21.4551	33.9823	0.13646	-0.695825
sp|Q9H6F5|CCD86_HUMAN	CCDC86	CCD86_HUMAN Coiled-coil domain-containing protein 86	91	PEPGAASPQRQQD	219.802	U	R.LQQGAGLESPQGQPEPGAAS#PQR.Q	23.5725	26.1844	21.4604	28.7827	0.135422	-0.136496
sp|Q15853|USF2_HUMAN	USF2	USF2_HUMAN Upstream stimulatory factor 2	222	PRTHPYSPKIDGT	30.8348	R	R.THPYS#PK.I	26.1499	25.1101	23.8102	24.9299	0.135226	0.0103874
sp|Q8NB49|AT11C_HUMAN	ATP11C	AT11C_HUMAN Probable phospholipid-transporting ATPase IG	447	VDGLSQTDGTLTY	7.97117	R	K.GVTQEVDGLSQT#DGTLTYFDK.V	26.1919	26.0061	23.8721	23.9299	0.133795	0.120033
sp|Q02952|AKA12_HUMAN	AKAP12	AKA12_HUMAN A-kinase anchor protein 12	514	RMKVQGSPLKKLF	1000	R	K.VQGS#PLK.K	27.4498	23.4428	25.0191	24.0883	0.133762	-0.0391872
sp|Q9NQC3|RTN4_HUMAN	RTN4	RTN4_HUMAN Reticulon-4	107	APERQPSWDPSPV	2.80603	R	R.QPS#WDPSPVSSTVPAPSPLSAAAVSPSK.L	28.393	18.2519	25.8953	27.4598	0.132841	-0.589271
sp|Q14247-2|SRC8_HUMAN	CTTN	SRC8_HUMAN Isoform 2 of Src substrate cortactin	381	EERLPSSPVYEDA	9.34047	R	R.LPSS#PVYEDAASFK.A	27.0929	23.2515	24.7139	24.9417	0.132594	-0.101242
sp|Q9Y2D5-4|AKAP2_HUMAN	AKAP2	AKAP2_HUMAN Isoform 2 of A-kinase anchor protein 2	388	VSPSSTTSSRCSS	0	R	R.DALGDSLQVPVSPSSTT#SSR.C	26.4113	23.679	24.094	25.8158	0.132485	-0.124646
sp|Q03111|ENL_HUMAN	MLLT1	ENL_HUMAN Protein ENL	315	RSAPGTSPRTSSS	0	U	R.SAPGTS#PR.T	26.047	25.1779	23.7649	25.0102	0.132287	0.00963932
sp|Q9BQG0-2|MBB1A_HUMAN	MYBBP1A	MBB1A_HUMAN Isoform 2 of Myb-binding protein 1A	1163	IPSATQSPISKKR	37.5398	R	K.EIPSATQS#PISK.K	25.978	25.4015	23.7136	24.9069	0.131577	0.0283683
sp|Q96JM3|CHAP1_HUMAN	CHAMP1	CHAP1_HUMAN Chromosome alignment-maintaining phosphoprotein 1	416	KAVPPVSPELRKP	1000	U	K.AVPPVS#PELR.K	25.837	25.5291	23.6074	25.0266	0.130198	0.028679
sp|Q96RK0|CIC_HUMAN	CIC	CIC_HUMAN Protein capicua homolog	496	FGRKVFSPVIRSS	1000	R	K.VFS#PVIR.S	26.0673	25.4089	23.8256	24.6982	0.129725	0.0409302
sp|Q9UQ35|SRRM2_HUMAN	SRRM2	SRRM2_HUMAN Serine/arginine repetitive matrix protein 2	1179	QEDATASPPRQKD	11.0148	R	K.MALPPQEDATAS#PPR.Q	26.7959	23.0086	24.4987	25.6969	0.129306	-0.159422
sp|Q9Y4F1-2|FARP1_HUMAN	FARP1	FARP1_HUMAN Isoform 2 of FERM, RhoGEF and pleckstrin domain-containing protein 1	24	ENSGISTLERGQK	9.34047	R	R.LGAPENSGIST#LER.G	26.5483	27.07	24.2807	22.101	0.128806	0.292587
sp|P40123|CAP2_HUMAN	CAP2	CAP2_HUMAN Adenylyl cyclase-associated protein 2	301	QGGQTQSPTKSHT	6.59058	R	R.AQGGQTQS#PTK.S	27.0818	22.1281	24.7863	26.0039	0.127784	-0.232849
sp|O75822|EIF3J_HUMAN	EIF3J	EIF3J_HUMAN Eukaryotic translation initiation factor 3 subunit J	109	EEPKVLTPEEQLA	1000	R	K.VLT#PEEQLADK.L	25.5199	26.2123	23.3614	24.9064	0.127492	0.0737239
sp|Q9H9J4|UBP42_HUMAN	USP42	UBP42_HUMAN Ubiquitin carboxyl-terminal hydrolase 42	936	PKAPGPSPAKEKI	1000	R	K.APGPS#PAK.E	25.8509	25.4364	23.6829	25.0298	0.126371	0.0232494
sp|Q9NYZ3|GTSE1_HUMAN	GTSE1	GTSE1_HUMAN G2 and S phase-expressed protein 1	245	EIPASPSRTKIPA	6.59058	U	K.EIPASPS#R.T	26.8977	24.796	24.6545	23.6518	0.125632	0.0681535
sp|Q9ULH0|KDIS_HUMAN	KIDINS220	KDIS_HUMAN Kinase D-interacting substrate of 220 kDa	918	TITRQMSFDLTKL	59.2977	R	R.QMS#FDLTK.L	25.7188	26.9162	23.5753	23.7896	0.125546	0.17814
sp|Q07960|RHG01_HUMAN	ARHGAP1	RHG01_HUMAN Rho GTPase-activating protein 1	223	LKSTQKSPATAPK	37.5398	R	K.S#PATAPK.P	26.4214	23.4825	24.2227	25.8734	0.125346	-0.139882
sp|Q9UQ35|SRRM2_HUMAN	SRRM2	SRRM2_HUMAN Serine/arginine repetitive matrix protein 2	333	ATKQPSSPYEDKD	17.0091	R	K.QPSS#PYEDK.D	26.9361	23.1718	24.728	25.164	0.123394	-0.118991
sp|Q8TF01|PNISR_HUMAN	PNISR	PNISR_HUMAN Arginine/serine-rich protein PNISR	211	FRDRQRSPIALPV	1000	R	R.QRS#PIALPVK.Q	26.3819	25.7665	24.2328	23.6188	0.122582	0.125562
sp|Q86U86|PB1_HUMAN	PBRM1	PB1_HUMAN Protein polybromo-1	1453	QQQPSASPRAGTP	30.8348	R	R.AAQQQQPSAS#PR.A	26.8469	26.4601	24.7149	21.9781	0.119373	0.267753
sp|P17535|JUND_HUMAN	JUND	JUND_HUMAN Transcription factor jun-D	100	GLLKLASPELERL	1000	R	K.LAS#PELER.L	27.3054	21.71	25.1389	25.8457	0.119268	-0.251565
sp|Q9BRK4|LZTS2_HUMAN	LZTS2	LZTS2_HUMAN Leucine zipper putative tumor suppressor 2	570	AAGVGGSLRAQVE	1000	U	R.AAAGVGGS#LR.A	26.6321	24.8267	24.5416	23.9996	0.117936	0.0488844
sp|Q9NYF8|BCLF1_HUMAN	BCLAF1	BCLF1_HUMAN Bcl-2-associated transcription factor 1	290	YSPSQNSPIHHIP	7.97117	R	R.YSPSQNS#PIHHIPSR.R	25.8202	23.6778	23.8007	26.7013	0.117497	-0.173374
sp|Q8IYB3|SRRM1_HUMAN	SRRM1	SRRM1_HUMAN Serine/arginine repetitive matrix protein 1	420	SPTPQQSNRTRKS	18.9783	R	K.TRHSPTPQQS#NR.T	25.5212	26.1585	23.5288	24.7914	0.117267	0.0774403
sp|Q96JM3|CHAP1_HUMAN	CHAMP1	CHAP1_HUMAN Chromosome alignment-maintaining phosphoprotein 1	542	KTAPPASPEARKR	38.1888	U	K.TAPPAS#PEAR.K	25.0363	26.8907	23.1053	24.9677	0.115795	0.107042
sp|Q99590|SCAFB_HUMAN	SCAF11	SCAFB_HUMAN Protein SCAF11	901	QPRVKDSSPGEKS	9.34047	R	K.DS#SPGEK.S	25.6309	25.9557	23.6559	24.7575	0.115684	0.0681848
sp|Q9UQ35|SRRM2_HUMAN	SRRM2	SRRM2_HUMAN Serine/arginine repetitive matrix protein 2	2123	FSRPSMSPTPLDR	17.0091	U	R.PSMS#PTPLDR.C	26.8257	22.8737	24.7604	25.5402	0.115581	-0.159081
sp|Q03252|LMNB2_HUMAN	LMNB2	LMNB2_HUMAN Lamin-B2	404	TSSSSGSLSATGR	17.0091	R	R.ATSSSSGS#LSATGR.L	26.9189	23.7529	24.8528	24.4755	0.11521	-0.0432343
sp|Q9ULJ3|ZBT21_HUMAN	ZBTB21	ZBT21_HUMAN Zinc finger and BTB domain-containing protein 21	411	HRLRSFSASQSTD	17.0091	R	R.SFS#ASQSTDR.E	27.0236	24.2575	24.9548	23.7641	0.114902	0.0296425
sp|Q32P44-2|EMAL3_HUMAN	EML3	EMAL3_HUMAN Isoform 2 of Echinoderm microtubule-associated protein-like 3	176	LSRKAISSANLLV	24.437	R	K.AIS#SANLLVR.S	26.7783	24.1648	24.744	24.3128	0.113986	-0.00880844
sp|Q13427|PPIG_HUMAN	PPIG	PPIG_HUMAN Peptidyl-prolyl cis-trans isomerase G	717	DEKIRSSVEKENQ	6.59058	R	K.IRSS#VEK.E	25.8959	25.7175	23.9297	24.4569	0.11392	0.0725124
sp|Q15424-3|SAFB1_HUMAN	SAFB	SAFB1_HUMAN Isoform 3 of Scaffold attachment factor B1	601	ASREKRSVVSFDK	24.2431	R	R.S#VVSFDK.V	26.6894	21.7674	24.6746	26.8686	0.113235	-0.303746
sp|P07197|NFM_HUMAN	NEFM	NFM_HUMAN Neurofilament medium polypeptide	44	QSWSRGSPSTVSS	17.0091	R	R.GS#PSTVSSSYK.R	27.6881	22.3384	25.6073	24.3661	0.112712	-0.125347
sp|O14545|TRAD1_HUMAN	TRAFD1	TRAD1_HUMAN TRAF-type zinc finger domain-containing protein 1	327	LNTGSSSPRGVEE	0	U	R.ALPSLNTGSSS#PR.G	27.5319	23.2802	25.4764	23.7114	0.111942	-0.0264776
sp|Q9UQ35|SRRM2_HUMAN	SRRM2	SRRM2_HUMAN Serine/arginine repetitive matrix protein 2	1492	PKALPQTPRPRSR	1000	R	K.ALPQT#PRPR.S	26.9077	22.8684	24.9016	25.3224	0.11178	-0.147059
sp|O00151|PDLI1_HUMAN	PDLIM1	PDLI1_HUMAN PDZ and LIM domain protein 1	90	SEHKVWSPLVTEE	36.5564	U	K.VWS#PLVTEEGK.R	26.6797	23.1382	24.6906	25.4915	0.111778	-0.139743
sp|P24928|RPB1_HUMAN	POLR2A	RPB1_HUMAN DNA-directed RNA polymerase II subunit RPB1	1895	SPTSPTYSPTSPV	13.2077	U	K.YSPTSPTY#SPTSPVYTPTSPK.Y	26.161	26.2976	24.2127	23.3286	0.111651	0.172832
sp|Q9UQ35|SRRM2_HUMAN	SRRM2	SRRM2_HUMAN Serine/arginine repetitive matrix protein 2	1869	RSRSRASPATHRR	13.3795	R	R.AS#PATHR.R	27.0696	20.9375	25.0612	26.9316	0.111218	-0.363211
sp|Q8N684-3|CPSF7_HUMAN	CPSF7	CPSF7_HUMAN Isoform 3 of Cleavage and polyadenylation specificity factor subunit 7	91	SDDRSSSTEPPPP	9.34047	R	R.SSS#TEPPPPVR.Q	26.3185	23.8914	24.373	25.4171	0.110799	-0.0893135
sp|Q86WB0|NIPA_HUMAN	ZC3HC1	NIPA_HUMAN Nuclear-interacting partner of ALK	395	GLEVPSSPLRKAK	6.59058	R	R.SMGTGDTPGLEVPSS#PLRK.A	25.8729	25.4301	23.9802	24.7168	0.109599	0.041047
sp|Q12846|STX4_HUMAN	STX4	STX4_HUMAN Syntaxin-4	14	LRQGDDSSDEEDK	9.34047	R	R.QGDDS#SDEEDK.E	23.2431	24.2555	21.5519	30.9494	0.108984	-0.351598
sp|Q96MU7|YTDC1_HUMAN	YTHDC1	YTDC1_HUMAN YTH domain-containing protein 1	308	KRARGISPIVFDR	1000	R	R.GIS#PIVFDR.S	24.5048	23.0804	22.7287	29.6861	0.108546	-0.36312
sp|Q9NYF8|BCLF1_HUMAN	BCLAF1	BCLF1_HUMAN Bcl-2-associated transcription factor 1	658	HRRIDISPSTLRK	24.2431	R	R.IDIS#PSTLR.K	25.7011	24.991	23.8536	25.4542	0.107623	-0.0264973
sp|Q04637-9|IF4G1_HUMAN	EIF4G1	IF4G1_HUMAN Isoform 9 of Eukaryotic translation initiation factor 4 gamma 1	1238	AALPPVSPLKAAL	1000	R	K.REAALPPVS#PLK.A	25.9314	25.9154	24.086	24.0671	0.106506	0.10675
sp|Q13263|TIF1B_HUMAN	TRIM28	TIF1B_HUMAN Transcription intermediary factor 1-beta	473	GVKRSRSGEGEVS	87.265	R	R.S#GEGEVSGLMR.K	26.6803	23.2412	24.7843	25.2942	0.106346	-0.122123
sp|O95453|PARN_HUMAN	PARN	PARN_HUMAN Poly(A)-specific ribonuclease PARN	619	RMKKELSPAGSIS	31.2747	R	K.ELS#PAGSISK.N	27.141	25.228	25.2182	22.4129	0.106009	0.170698
sp|P31948|STIP1_HUMAN	STIP1	STIP1_HUMAN Stress-induced-phosphoprotein 1	481	QYNRHDSPEDVKR	1000	R	R.HDS#PEDVK.R	26.1715	26.1222	24.3195	23.3868	0.105884	0.159582
sp|Q9H7N4|SFR19_HUMAN	SCAF1	SFR19_HUMAN Splicing factor, arginine/serine-rich 19	239	PTDEAYSPPPAPE	6.59058	U	R.FDIYDPFHPTDEAYS#PPPAPEQK.Y	27.7089	25.1591	25.754	21.378	0.105555	0.234955
sp|P52594-4|AGFG1_HUMAN	AGFG1	AGFG1_HUMAN Isoform 4 of Arf-GAP domain and FG repeat-containing protein 1	166	KGTPSQSPVVGRS	17.0091	R	K.GTPSQS#PVVGR.S	26.1755	25.8537	24.3494	23.6215	0.10433	0.130274
sp|Q8N9T8|KRI1_HUMAN	KRI1	KRI1_HUMAN Protein KRI1 homolog	639	EEEAPVSPHKKPA	60.1024	R	R.QLPALDGSLMGPESPPAQEEEAPVS#PHK.K	24.6485	25.0196	22.9348	27.3972	0.103958	-0.13097
sp|Q9UQ35|SRRM2_HUMAN	SRRM2	SRRM2_HUMAN Serine/arginine repetitive matrix protein 2	983	TKVKPETPPRQSH	1000	R	K.VKPET#PPR.Q	25.9633	21.4904	24.1622	28.3842	0.103722	-0.401394
sp|P18031|PTN1_HUMAN	PTPN1	PTN1_HUMAN Tyrosine-protein phosphatase non-receptor type 1	352	IKEEKGSPLNAAP	67.1694	R	K.GS#PLNAAPYGIESMSQDTEVR.S	26.5801	23.7484	24.7507	24.9207	0.10288	-0.0695152
sp|Q9NYB0|TE2IP_HUMAN	TERF2IP	TE2IP_HUMAN Telomeric repeat-binding factor 2-interacting protein 1	203	LGDAPVSPSSQKL	6.59058	R	K.YLLGDAPVS#PSSQK.L	26.71	24.9837	24.872	23.4343	0.102862	0.0923605
sp|O75475|PSIP1_HUMAN	PSIP1	PSIP1_HUMAN PC4 and SFRS1-interacting protein	129	DHEEKASNEDVTK	81.6917	R	K.AS#NEDVTK.A	26.3155	23.1902	24.5046	25.9897	0.102861	-0.164423
sp|Q9H0D6|XRN2_HUMAN	XRN2	XRN2_HUMAN 5'-3' exoribonuclease 2	448	ALGSRNSPGSQVA	53.5337	R	R.NS#PGSQVASNPR.Q	25.7593	23.6033	23.9925	26.6449	0.102506	-0.174867
sp|Q9UQ35|SRRM2_HUMAN	SRRM2	SRRM2_HUMAN Serine/arginine repetitive matrix protein 2	1124	RGEFSASPMLKSG	17.0091	R	R.GEFSAS#PMLK.S	26.3746	23.1463	24.5713	25.9078	0.102178	-0.162605
sp|Q8IYB3|SRRM1_HUMAN	SRRM1	SRRM1_HUMAN Serine/arginine repetitive matrix protein 1	452	EKRESPSPAPKPR	31.2747	R	K.RESPS#PAPK.P	21.881	18.0401	20.4124	39.6665	0.100234	-1.13671
sp|Q96L91|EP400_HUMAN	EP400	EP400_HUMAN E1A-binding protein p400	320	TSPPPPTSPSRTA	0	R	R.TPGVLLPGAGGAAGFGM*TSPPPPT#SPSR.T	27.4226	21.6351	25.5824	25.3599	0.100214	-0.229176
sp|Q9UHR4|BI2L1_HUMAN	BAIAP2L1	BI2L1_HUMAN Brain-specific angiogenesis inhibitor 1-associated protein 2-like protein 1	261	SGTPQASPMIERS	47.0452	U	K.TPASTPVSGTPQAS#PMIER.S	25.6915	27.3175	23.9941	22.9969	0.0986113	0.248388
sp|Q52LA3|LIN52_HUMAN	LIN52	LIN52_HUMAN Protein lin-52 homolog	53	KSPITSSPPKWMA	0	R	K.SPITSS#PPK.W	24.9851	27.043	23.36	24.6119	0.0970315	0.135896
sp|Q04724|TLE1_HUMAN	TLE1	TLE1_HUMAN Transducin-like enhancer protein 1	286	KKDASSSPASTAS	4.08456	U	K.DASSS#PASTASSASSTSLK.S	26.7773	25.279	25.0416	22.9022	0.0966843	0.142454
sp|P08559-4|ODPA_HUMAN	PDHA1	ODPA_HUMAN Isoform 4 of Pyruvate dehydrogenase E1 component subunit alpha, somatic form, mitochondrial	331	YRYHGHSMSDPGV	11.0148	R	R.YHGHS#MSDPGVSYR.T	27.1427	25.7695	25.3936	21.6942	0.0961043	0.248359
sp|P49792|RBP2_HUMAN	RANBP2	RBP2_HUMAN E3 SUMO-protein ligase RanBP2	788	PTRYSLSPSKSYK	30.8348	R	R.YSLS#PSK.S	26.5376	23.8588	24.8327	24.771	0.0957995	-0.0541319
sp|Q7L7X3|TAOK1_HUMAN	TAOK1	TAOK1_HUMAN Serine/threonine-protein kinase TAO1	421	RASDPQSPPQVSR	22.4917	R	R.ASDPQS#PPQVSR.H	26.3235	26.6326	24.6406	22.4032	0.0953137	0.249485
sp|P48634|PRC2A_HUMAN	PRRC2A	PRC2A_HUMAN Protein PRRC2A	1147	PPGAPPSPAPARF	124.207	U	K.EGTLTQVPLAPPPPGAPPS#PAPAR.F	26.3494	25.0247	24.6706	23.9553	0.0949746	0.0630054
sp|Q86YS7|C2CD5_HUMAN	C2CD5	C2CD5_HUMAN C2 domain-containing protein 5	295	NQTYSFSPSKSYS	17.0091	R	K.NQTYSFS#PSK.S	25.8466	24.6157	24.2119	25.3258	0.0942575	-0.041028
sp|Q9BUJ2|HNRL1_HUMAN	HNRNPUL1	HNRL1_HUMAN Heterogeneous nuclear ribonucleoprotein U-like protein 1	717	PPPPPSYSPARNP	0	R	R.APQQQPPPQQPPPPQPPPQQPPPPPSY#SPAR.N	26.8651	22.8723	25.1669	25.0957	0.0942086	-0.133834
sp|Q9UGU0|TCF20_HUMAN	TCF20	TCF20_HUMAN Transcription factor 20	583	AREEATSPGAKDM	0	R	R.EEATS#PGAK.D	25.4334	25.5872	23.8502	25.1293	0.0927255	0.0260503
sp|B5ME19|EIFCL_HUMAN	EIF3CL	EIFCL_HUMAN Eukaryotic translation initiation factor 3 subunit C-like protein	912	RQQQSQTAYxxxx	17.0091	R	R.QQQSQT#AY.-	25.7683	23.3688	24.1682	26.6947	0.0924893	-0.191971
sp|Q6PJG2|EMSA1_HUMAN	ELMSAN1	EMSA1_HUMAN ELM2 and SANT domain-containing protein 1	461	RRRRRASQEANLL	98.5231	R	R.RAS#QEANLLTLAQK.A	25.8225	23.1734	24.2214	26.7827	0.0923484	-0.208832
sp|Q86VM9|ZCH18_HUMAN	ZC3H18	ZCH18_HUMAN Zinc finger CCCH domain-containing protein 18	842	SDKDRQSPPPAKR	1000	R	K.DRQS#PPPAK.R	25.324	23.9113	23.8019	26.9627	0.0894283	-0.173272
sp|Q92547|TOPB1_HUMAN	TOPBP1	TOPB1_HUMAN DNA topoisomerase 2-binding protein 1	888	AVALSASPQLKEA	11.0148	U	R.NAVALSAS#PQLK.E	25.9908	25.5576	24.4351	24.0164	0.089049	0.0897339
sp|Q13439|GOGA4_HUMAN	GOLGA4	GOGA4_HUMAN Golgin subfamily A member 4	2223	DARLMFTSPRSGI	0	R	R.LM*FT#SPR.S	26.3456	21.3129	24.771	27.5705	0.0889134	-0.371401
sp|Q13428-7|TCOF_HUMAN	TCOF1	TCOF_HUMAN Isoform 7 of Treacle protein	1220	QAAGMLSPKTGGK	1000	R	K.PQQAAGMLS#PK.T	25.1779	24.007	23.6735	27.1416	0.0888852	-0.17705
tr|B7ZLX3|B7ZLX3_HUMAN	CLASP1	B7ZLX3_HUMAN CLASP1 protein	691	SQSQPGSRSSSPG	31.2747	U	K.VVSQSQPGS#R.S	26.0268	24.4135	24.472	25.0878	0.0888655	-0.0393033
sp|P51610|HCFC1_HUMAN	HCFC1	HCFC1_HUMAN Host cell factor 1	598	TVKVASSPVMVSN	0	R	K.VASS#PVMVSNPATR.M	27.1716	21.7503	25.5613	25.5168	0.0881371	-0.230414
sp|Q8IYB3|SRRM1_HUMAN	SRRM1	SRRM1_HUMAN Serine/arginine repetitive matrix protein 1	604	PPIQRRYSPSPPP	0	R	R.RY#SPSPPPK.R	24.2334	22.1603	22.8086	30.7978	0.0874204	-0.474852
sp|P29966|MARCS_HUMAN	MARCKS	MARCS_HUMAN Myristoylated alanine-rich C-kinase substrate	170	FKLSGFSFKKNKK	24.2431	U	K.LSGFS#FK.K	26.8938	21.2859	25.3142	26.5061	0.0873249	-0.316427
sp|Q9P2N5|RBM27_HUMAN	RBM27	RBM27_HUMAN RNA-binding protein 27	120	RKKKYPSPQKTRS	44.2778	R	K.KYPS#PQK.T	24.5936	25.4211	23.1541	26.8312	0.0870108	-0.0778829
sp|Q7Z3K3|POGZ_HUMAN	POGZ	POGZ_HUMAN Pogo transposable element with ZNF domain	425	SAAKPPSPEKTAP	18.9783	R	K.SLDSEPSVPSAAKPPS#PEK.T	25.6645	26.1243	24.1649	24.0463	0.0868633	0.119576
sp|P26599-3|PTBP1_HUMAN	PTBP1	PTBP1_HUMAN Isoform 3 of Polypyrimidine tract-binding protein 1	141	ELKTDSSPNQARA	0	R	K.TDSS#PNQAR.A	25.4736	26.1352	23.9916	24.3997	0.0864716	0.0991297
sp|O00512|BCL9_HUMAN	BCL9	BCL9_HUMAN B-cell CLL/lymphoma 9 protein	917	LGSAAASPVHLKS	11.7212	U	K.SPPVLGSAAAS#PVHLK.S	27.09	22.3512	25.5175	25.0413	0.0862716	-0.163956
sp|Q14978-2|NOLC1_HUMAN	NOLC1	NOLC1_HUMAN Isoform Beta of Nucleolar and coiled-body phosphoprotein 1	548	KLKGKGSPRPQAP	1000	R	K.GS#PRPQAPK.A	26.074	23.4032	24.57	25.9528	0.0857142	-0.149184
sp|Q8NAV1|PR38A_HUMAN	PRPF38A	PR38A_HUMAN Pre-mRNA-splicing factor 38A	209	KLERVPSPDHRRR	1000	R	R.VPS#PDHR.R	26.2264	23.941	24.7214	25.1111	0.0852609	-0.0688396
sp|Q99708-2|COM1_HUMAN	RBBP8	COM1_HUMAN Isoform 2 of DNA endonuclease RBBP8	327	LPTRVSSPVFGAT	9.34047	R	R.VSS#PVFGATSSIK.S	25.7275	25.0733	24.2737	24.9255	0.0839172	0.00853067
sp|Q92615|LAR4B_HUMAN	LARP4B	LAR4B_HUMAN La-related protein 4B	664	SKEPPSSPLQPQK	6.59058	R	K.EPPSS#PLQPQK.E	26.321	24.5252	24.8486	24.3052	0.0830537	0.0130027
sp|Q9UQ35|SRRM2_HUMAN	SRRM2	SRRM2_HUMAN Serine/arginine repetitive matrix protein 2	1857	RSRSRTSPAPWKR	6.59058	R	R.SRTS#PAPWK.R	23.3829	28.9668	22.0767	25.5736	0.0829251	0.179743
sp|Q5T200|ZC3HD_HUMAN	ZC3H13	ZC3HD_HUMAN Zinc finger CCCH domain-containing protein 13	875	RPQESRSLSPSHL	11.7212	R	R.S#LSPSHLTEDR.Q	27.1435	24.9189	25.6446	22.293	0.0819506	0.160648
sp|Q86VQ1|GLCI1_HUMAN	GLCCI1	GLCI1_HUMAN Glucocorticoid-induced transcript 1 protein	223	SHQRSASWGSADQ	13.3795	R	R.SAS#WGSADQLK.E	26.7024	24.6763	25.2522	23.3691	0.0805626	0.0785219
sp|Q8WXI9|P66B_HUMAN	GATAD2B	P66B_HUMAN Transcriptional repressor p66-beta	120	PERGRLTPSPDII	20.1669	U	R.GRLT#PSPDIIVLSDNEASSPR.S	27.1145	21.3126	25.6438	25.9291	0.0804529	-0.282869
sp|Q14160|SCRIB_HUMAN	SCRIB	SCRIB_HUMAN Protein scribble homolog	1547	SPAPTPSPTPVED	3.8936	R	R.LAEAPSPAPTPS#PTPVEDLGPQTSTSPGRLSPDFAEELR.S	27.3208	23.5723	25.839	23.2679	0.0804513	0.0187493
sp|P49006|MRP_HUMAN	MARCKSL1	MRP_HUMAN MARCKS-related protein	104	FKLSGLSFKRNRK	24.2431	U	K.LSGLS#FK.R	25.4959	23.6357	24.1165	26.752	0.0802448	-0.178676
sp|Q7Z3K3|POGZ_HUMAN	POGZ	POGZ_HUMAN Pogo transposable element with ZNF domain	1338	PDGNINSPTRNAD	4.54047	R	R.SFLVASVLPGPDGNINS#PTR.N	25.5388	25.981	24.171	24.3092	0.0794104	0.0959541
sp|Q9Y388|RBMX2_HUMAN	RBMX2	RBMX2_HUMAN RNA-binding motif protein, X-linked 2	188	EQPSSSSPRRKTV	0	U	R.EVQAEQPSSSS#PR.R	25.9679	25.2387	24.5909	24.2025	0.0786047	0.0604811
sp|P04792|HSPB1_HUMAN	HSPB1	HSPB1_HUMAN Heat shock protein beta-1	82	ALSRQLSSGVSEI	9.34047	R	R.QLS#SGVSEIR.H	24.9289	25.8047	23.6088	25.6575	0.0784916	0.00825332
sp|Q9C0C2|TB182_HUMAN	TNKS1BP1	TB182_HUMAN 182 kDa tankyrase-1-binding protein	1138	VSGAGFSPSSKME	6.59058	R	R.VSGAGFS#PSSK.M	26.6133	24.6877	25.2095	23.4895	0.0781795	0.0717765
sp|O94804|STK10_HUMAN	STK10	STK10_HUMAN Serine/threonine-protein kinase 10	438	EQGGDLSPAANRS	1000	U	K.QVAEQGGDLS#PAANR.S	25.9401	25.4626	24.5845	24.0127	0.0774353	0.0845789
sp|Q5SW79|CE170_HUMAN	CEP170	CE170_HUMAN Centrosomal protein of 170 kDa	488	QATSATSEKDNDD	17.0091	R	K.NQATSATS#EK.D	25.6896	21.8789	24.3475	28.0839	0.0774116	-0.360204
sp|Q02952|AKA12_HUMAN	AKAP12	AKA12_HUMAN A-kinase anchor protein 12	612	GVTPWASFKKMVT	11.0148	R	R.EGVTPWAS#FK.K	26.8871	25.0591	25.4832	22.5705	0.0773697	0.150896
sp|Q13627|DYR1A_HUMAN	DYRK1A	DYR1A_HUMAN Dual specificity tyrosine-phosphorylation-regulated kinase 1A	321	GQRIYQYIQSRFY	73.3109	R	R.IYQY#IQSR.F	26.1947	24.6794	24.8434	24.2825	0.0764109	0.0233921
sp|Q14980|NUMA1_HUMAN	NUMA1	NUMA1_HUMAN Nuclear mitotic apparatus protein 1	1757	VPGEPASPISQRL	24.2431	R	R.TQPDGTSVPGEPAS#PISQR.L	25.1034	27.0461	23.8203	24.0303	0.0756958	0.170567
sp|P25054|APC_HUMAN	APC	APC_HUMAN Adenomatous polyposis coli protein	2449	FIKEAPSPTLRRK	6.59058	R	K.EAPS#PTLR.R	26.1343	23.2007	24.8007	25.8644	0.0755638	-0.156801
sp|Q9ULM3|YETS2_HUMAN	YEATS2	YETS2_HUMAN YEATS domain-containing protein 2	627	GHMIAVSPQKQVI	1000	U	K.GGHMIAVS#PQK.Q	25.2366	25.8008	23.9637	24.9989	0.0746695	0.0455549
sp|O75475|PSIP1_HUMAN	PSIP1	PSIP1_HUMAN PC4 and SFRS1-interacting protein	141	KAVDITTPKAARR	9.34047	R	K.AVDITT#PK.A	24.5327	25.9607	23.3133	26.1933	0.0735504	-0.0128715
sp|Q9UQ35|SRRM2_HUMAN	SRRM2	SRRM2_HUMAN Serine/arginine repetitive matrix protein 2	1404	SNQSISSPVLDAV	30.8348	R	K.AGMSSNQSISS#PVLDAVPR.T	26.0554	22.105	24.7959	27.0437	0.0714775	-0.290919
sp|Q9UHR4|BI2L1_HUMAN	BAIAP2L1	BI2L1_HUMAN Brain-specific angiogenesis inhibitor 1-associated protein 2-like protein 1	414	VTVPTPSPTPVRS	11.0148	U	K.LLEENETEAVTVPTPS#PTPVR.S	25.3052	24.1965	24.0845	26.4138	0.0713252	-0.126491
sp|Q96RK0|CIC_HUMAN	CIC	CIC_HUMAN Protein capicua homolog	173	GKRRTQSLSALPK	17.0091	R	R.TQS#LSALPK.E	24.872	22.6576	23.6813	28.7892	0.0707735	-0.345534
sp|Q9UQ35|SRRM2_HUMAN	SRRM2	SRRM2_HUMAN Serine/arginine repetitive matrix protein 2	866	ANEQSVTPQRRSC	20.1669	R	R.QGSITSPQANEQSVT#PQRR.S	25.9591	24.2771	24.7206	25.0432	0.0705273	-0.0448216
sp|Q5VZL5|ZMYM4_HUMAN	ZMYM4	ZMYM4_HUMAN Zinc finger MYM-type protein 4	1181	RRGRKKSIVAVEP	1000	R	K.S#IVAVEPR.S	25.7053	25.2587	24.4882	24.5478	0.0699761	0.0411904
sp|Q9BW71|HIRP3_HUMAN	HIRIP3	HIRP3_HUMAN HIRA-interacting protein 3	125	GVAAEVSPAKEEN	1000	U	K.NGVAAEVS#PAK.E	25.7167	23.3013	24.5053	26.4767	0.0696078	-0.184316
sp|Q96JP5|ZFP91_HUMAN	ZFP91	ZFP91_HUMAN E3 ubiquitin-protein ligase ZFP91	103	QAAKSPSPVQGKK	48.8739	R	K.SPS#PVQGK.K	24.7061	27.4357	23.5441	24.3141	0.0695024	0.174257
sp|Q5T4S7-2|UBR4_HUMAN	UBR4	UBR4_HUMAN Isoform 2 of E3 ubiquitin-protein ligase UBR4	2719	HVTLPSSPRSNTP	0	R	R.HVTLPSS#PR.S	28.1278	24.0921	26.8071	20.9729	0.0693806	0.200034
sp|Q7L4I2|RSRC2_HUMAN	RSRC2	RSRC2_HUMAN Arginine/serine-rich coiled-coil protein 2	32	QSEVSVSPRASKH	30.8348	R	K.EQSEVSVS#PR.A	25.0959	24.1415	23.9278	26.8347	0.0687628	-0.152585
sp|O75909|CCNK_HUMAN	CCNK	CCNK_HUMAN Cyclin-K	324	QQPKKPSPQPSSP	15.3812	R	K.KPS#PQPS#SPR.Q	25.8548	23.7653	24.6562	25.7237	0.0684832	-0.11424
sp|Q96GX9|MTNB_HUMAN	APIP	MTNB_HUMAN Methylthioribulose-1-phosphate dehydratase	87	KDISGPSPSKKLK	30.8348	R	K.DISGPS#PSK.K	25.5461	24.249	24.3848	25.8201	0.0671177	-0.0905704
sp|Q8IYB3|SRRM1_HUMAN	SRRM1	SRRM1_HUMAN Serine/arginine repetitive matrix protein 1	465	KVELSESEEDKGG	17.0091	R	K.VELSES#EEDK.G	24.8013	23.6937	23.6742	27.8307	0.0670993	-0.232177
sp|Q8IYB3|SRRM1_HUMAN	SRRM1	SRRM1_HUMAN Serine/arginine repetitive matrix protein 1	696	APQTSSSPPPVRR	17.0091	R	R.APQTSSS#PPPVR.R	25.6239	21.9768	24.478	27.9214	0.0660039	-0.345389
sp|Q4KMP7|TB10B_HUMAN	TBC1D10B	TB10B_HUMAN TBC1 domain family member 10B	678	AAGGAPSPPPPVR	1000	R	R.AAGGAPS#PPPPVR.R	25.7271	25.1179	24.5848	24.5701	0.0655224	0.0318134
sp|Q8WXI9|P66B_HUMAN	GATAD2B	P66B_HUMAN Transcriptional repressor p66-beta	333	GTVNRVSSPLPSP	0	U	R.VS#SPLPSPSAMTDAANSQAAAK.L	26.7683	21.9302	25.5872	25.7142	0.065103	-0.229643
sp|O60885|BRD4_HUMAN	BRD4	BRD4_HUMAN Bromodomain-containing protein 4	601	PPPTYESEEEDKC	20.1669	R	K.SKPPPTYES#EEEDK.C	27.0833	24.6262	25.8955	22.395	0.064698	0.137018
sp|Q6UN15|FIP1_HUMAN	FIP1L1	FIP1_HUMAN Pre-mRNA 3'-end-processing factor FIP1	492	ERERDHSPTPSVF	11.0148	R	R.DHS#PTPSVFNSDEER.Y	25.1918	26.9796	24.0912	23.7374	0.0644451	0.184705
sp|Q15233|NONO_HUMAN	NONO	NONO_HUMAN Non-POU domain-containing octamer-binding protein	450	IGAIGGTPPAFNR	126.313	R	R.FGQAATMEGIGAIGGT#PPAFNR.A	25.5122	25.8449	24.404	24.2389	0.0640666	0.0925571
sp|O43847-2|NRDC_HUMAN	NRD1	NRDC_HUMAN Isoform 2 of Nardilysin	94	EEGRRGSLSNAGD	4.08456	R	R.RGS#LSNAGDPEIVK.S	25.4486	25.6444	24.3512	24.5558	0.0635959	0.0625819
sp|Q8IYB3|SRRM1_HUMAN	SRRM1	SRRM1_HUMAN Serine/arginine repetitive matrix protein 1	220	PEKKEKTPELPEP	123.69	R	K.EKT#PELPEPSVK.V	25.6247	23.7473	24.5328	26.0952	0.0628214	-0.136019
sp|Q12906-7|ILF3_HUMAN	ILF3	ILF3_HUMAN Isoform 7 of Interleukin enhancer-binding factor 3	482	SSKGEDSAEETEA	31.2747	R	K.GEDS#AEETEAK.P	27.7046	26.1783	26.5395	19.5777	0.0619836	0.419158
sp|Q9UQ35|SRRM2_HUMAN	SRRM2	SRRM2_HUMAN Serine/arginine repetitive matrix protein 2	2449	AQDQPRSPVPSAF	59.2977	R	R.S#PVPSAFSDQSR.C	28.3829	19.5721	27.1922	24.8528	0.061828	-0.344612
sp|Q02952|AKA12_HUMAN	AKAP12	AKA12_HUMAN A-kinase anchor protein 12	697	RARRGSSSDEEGG	6.59058	R	R.RGSS#SDEEGGPK.A	25.2183	23.9683	24.1663	26.647	0.0614739	-0.152845
sp|Q96T58|MINT_HUMAN	SPEN	MINT_HUMAN Msx2-interacting protein	2120	SGVVAVSPEKSES	85.2649	U	R.ESGVVAVS#PEK.S	25.2808	25.4923	24.2335	24.9933	0.0610388	0.0285212
sp|Q9BW71|HIRP3_HUMAN	HIRIP3	HIRP3_HUMAN HIRA-interacting protein 3	227	KESEQESEEEILA	11.7212	U	K.ESEQES#EEEILAQK.K	23.7839	22.3415	22.7994	31.0753	0.0609922	-0.476043
sp|Q9H307|PININ_HUMAN	PNN	PININ_HUMAN Pinin	347	EIAIVHSDAEKEQ	1000	R	K.EIAIVHS#DAEK.E	25.7264	25.0824	24.6896	24.5016	0.0593463	0.0337997
sp|P35269|T2FA_HUMAN	GTF2F1	T2FA_HUMAN General transcription factor IIF subunit 1	331	EEKKAPTPQEKKR	1000	R	K.KAPT#PQEK.K	24.8116	25.1518	23.8205	26.2161	0.0588098	-0.0597946
sp|Q13428-7|TCOF_HUMAN	TCOF1	TCOF_HUMAN Isoform 7 of Treacle protein	328	KAGAVASQTKAGK	6.59058	R	K.AGAVAS#QTK.A	26.5904	22.1113	25.5683	25.73	0.0565522	-0.218668
sp|Q9UKV3|ACINU_HUMAN	ACIN1	ACINU_HUMAN Apoptotic chromatin condensation inducer in the nucleus	490	SDTKAESPAEKVP	1000	R	K.AES#PAEK.V	25.1999	23.0865	24.2372	27.4763	0.0561945	-0.251137
sp|Q96SI1|KCD15_HUMAN	KCTD15	KCD15_HUMAN BTB/POZ domain-containing protein KCTD15	35	RLSLTRSPVSPLA	25.1744	R	R.S#PVSPLAAQGIPLPAQLTK.S	26.23	22.3636	25.2295	26.1769	0.0561046	-0.227146
sp|Q96T37|RBM15_HUMAN	RBM15	RBM15_HUMAN Putative RNA-binding protein 15	700	LLLERPSPIRDRR	1000	R	R.LLLERPS#PIR.D	27.7016	21.0087	26.6481	24.6415	0.0559326	-0.230102
sp|P46013|KI67_HUMAN	MKI67	KI67_HUMAN Antigen KI-67	357	YSQQQNSPQKHKN	49.5899	U	K.TPVQYSQQQNS#PQK.H	26.0375	25.6979	25.0518	23.2129	0.0556738	0.146722
sp|P53396|ACLY_HUMAN	ACLY	ACLY_HUMAN ATP-citrate synthase	455	APSRTASFSESRA	17.0091	R	R.TAS#FSESR.A	26.4392	23.2464	25.4389	24.8755	0.0556375	-0.0977237
sp|Q9BTA9|WAC_HUMAN	WAC	WAC_HUMAN WW domain-containing adapter protein with coiled-coil	64	MLRRSDSPENKYS	30.8348	R	R.SDS#PENK.Y	26.0475	24.0028	25.0639	24.8857	0.0555341	-0.052113
sp|Q9UQ35|SRRM2_HUMAN	SRRM2	SRRM2_HUMAN Serine/arginine repetitive matrix protein 2	2688	IDSLRDSRSLSYS	11.7212	R	R.KPIDSLRDS#R.S	25.0354	25.5514	24.0972	25.3159	0.0551038	0.0133544
sp|P60174|TPIS_HUMAN	TPI1	TPIS_HUMAN Triosephosphate isomerase	58	MNGRKQSLGELIG	65.2463	R	R.KQS#LGELIGTLNAAK.V	27.4306	21.5579	26.4051	24.6064	0.0549702	-0.190818
sp|Q8IYB3|SRRM1_HUMAN	SRRM1	SRRM1_HUMAN Serine/arginine repetitive matrix protein 1	756	SRSVSGSPEPAAK	17.0091	R	R.SVSGS#PEPAAK.K	20.9958	17.8054	20.2153	40.9835	0.0546577	-1.20273
sp|Q86WR7|PRSR2_HUMAN	PROSER2	PRSR2_HUMAN Proline and serine-rich protein 2	179	RELRAPSPPVEHP	1000	R	R.APS#PPVEHPR.L	25.8164	22.3916	24.8595	26.9325	0.0544951	-0.266389
sp|P48651|PTSS1_HUMAN	PTDSS1	PTSS1_HUMAN Phosphatidylserine synthase 1	442	TKGSEDSPPKHAG	37.5398	R	K.GSEDS#PPK.H	23.2715	30.0528	22.4211	24.2545	0.0537075	0.309247
sp|Q86VQ1|GLCI1_HUMAN	GLCCI1	GLCI1_HUMAN Glucocorticoid-induced transcript 1 protein	226	RSASWGSADQLKE	23.6238	R	R.SASWGS#ADQLK.E	26.2834	25.2603	25.3262	23.1301	0.0535195	0.127098
sp|P35658-5|NU214_HUMAN	NUP214	NU214_HUMAN Isoform 5 of Nuclear pore complex protein Nup214	430	GERQPKSPGSTPT	6.03896	R	K.S#PGSTPTTPTSSQAPQK.L	26.4116	23.9395	25.4584	24.1904	0.0530309	-0.0150436
sp|Q9NR45|SIAS_HUMAN	NANS	SIAS_HUMAN Sialic acid synthase	275	VERALGSPTKQLL	17.0091	R	R.ALGS#PTK.Q	25.3648	24.7573	24.4639	25.4139	0.0521732	-0.0377639
sp|Q92766-2|RREB1_HUMAN	RREB1	RREB1_HUMAN Isoform 2 of Ras-responsive element-binding protein 1	1370	APVEQATAETASP	4.69102	R	R.QVAGDAPVEQAT#AETASPVHR.E	26.1886	24.1861	25.2969	24.3285	0.0499802	-0.00846875
sp|Q9H307|PININ_HUMAN	PNN	PININ_HUMAN Pinin	66	LLRRGFSDSGGGP	11.0148	R	R.GFS#DSGGGPPAK.Q	25.7264	21.3774	24.8511	28.0451	0.0499384	-0.391661
sp|Q9UHB6-4|LIMA1_HUMAN	LIMA1	LIMA1_HUMAN Isoform 4 of LIM domain and actin-binding protein 1	374	ASSLSESSPPKAM	17.0091	R	R.ASSLSES#SPPK.A	25.4899	24.6342	24.6275	25.2484	0.0496509	-0.0355308
sp|Q9H8Y8|GORS2_HUMAN	GORASP2	GORS2_HUMAN Golgi reassembly-stacking protein 2	433	DRVGDSTPVSEKP	0	R	R.VGDST#PVSEK.P	25.6515	24.5991	24.7866	24.9627	0.0494836	-0.021167
sp|Q9BVG4|PBDC1_HUMAN	PBDC1	PBDC1_HUMAN Protein PBDC1	181	GEKRADSGEEENT	52.4027	U	K.RADS#GEEENTK.N	26.0156	25.2221	25.1427	23.6196	0.0492423	0.0947052
sp|P36507|MP2K2_HUMAN	MAP2K2	MP2K2_HUMAN Dual specificity mitogen-activated protein kinase kinase 2	394	RLNQPGTPTRTAV	30.8348	R	R.LNQPGT#PTR.T	25.319	24.7165	24.492	25.4725	0.0479129	-0.043463
sp|O75179|ANR17_HUMAN	ANKRD17	ANR17_HUMAN Ankyrin repeat domain-containing protein 17	2401	SGVRAPSPAPSSV	30.6121	R	R.APS#PAPSSVPLGSEK.P	26.946	21.5543	26.0685	25.4312	0.0477612	-0.238627
sp|O60333-3|KIF1B_HUMAN	KIF1B	KIF1B_HUMAN Isoform 3 of Kinesin-like protein KIF1B	1141	RMRRQFSAPNLKA	1000	U	R.QFS#APNLK.A	25.0948	24.4861	24.2836	26.1355	0.0474032	-0.0940437
sp|O95400|CD2B2_HUMAN	CD2BP2	CD2B2_HUMAN CD2 antigen cytoplasmic tail-binding protein 2	195	GPGQPSSPQRLDR	9.34047	U	K.GPGQPSS#PQR.L	25.9925	24.2947	25.1598	24.553	0.0469752	-0.0152559
sp|Q7L2J0|MEPCE_HUMAN	MEPCE	MEPCE_HUMAN 7SK snRNA methylphosphate capping enzyme	217	AETPKSSPLPAKG	9.34047	U	K.SS#PLPAK.G	25.7409	23.9472	24.9435	25.3684	0.0453958	-0.0831759
sp|Q96T37|RBM15_HUMAN	RBM15	RBM15_HUMAN Putative RNA-binding protein 15	568	RGARDRTPPLLYR	49.5899	R	R.DRT#PPLLYR.D	26.3249	25.5351	25.519	22.621	0.0448559	0.174817
sp|Q13424|SNTA1_HUMAN	SNTA1	SNTA1_HUMAN Alpha-1-syntrophin	201	LQRQPSSPGPTPR	9.34047	U	R.QPSS#PGPTPR.N	25.6628	25.8145	24.8831	23.6396	0.0445158	0.126972
sp|P46013|KI67_HUMAN	MKI67	KI67_HUMAN Antigen KI-67	2827	TKIPCKSSPELED	6.59058	R	K.S#SPELEDTATSSK.R	25.9864	25.2225	25.2108	23.5802	0.0437147	0.0971352
sp|Q6P1L5|F117B_HUMAN	FAM117B	F117B_HUMAN Protein FAM117B	273	SHKRSASWGSTDQ	4.08456	R	R.SAS#WGSTDQLK.E	26.3431	24.1015	25.564	23.9914	0.0433113	0.00660278
sp|Q9NQS3-3|PVRL3_HUMAN	PVRL3	PVRL3_HUMAN Isoform 3 of Poliovirus receptor-related protein 3	27	LLPRSFSGNPRAL	6.59058	U	R.SFS#GNPR.A	25.3801	25.6173	24.6362	24.3664	0.0429186	0.0722225
sp|Q13573|SNW1_HUMAN	SNW1	SNW1_HUMAN SNW domain-containing protein 1	224	IPRGPPSPPAPVM	136.753	R	R.GPPS#PPAPVMHSPSR.K	25.8409	24.6518	25.094	24.4133	0.0423123	0.0140228
sp|Q9UQ35|SRRM2_HUMAN	SRRM2	SRRM2_HUMAN Serine/arginine repetitive matrix protein 2	1443	RRSRSGSSPGLRD	9.34047	R	R.SGS#SPGLR.D	25.1911	23.569	24.4784	26.7615	0.0414027	-0.183269
sp|Q7KZI7|MARK2_HUMAN	MARK2	MARK2_HUMAN Serine/threonine-protein kinase MARK2	456	TAKVPASPLPGLE	1000	R	K.VPAS#PLPGLER.K	25.95	25.8295	25.225	22.9955	0.040877	0.167669
sp|Q9UK58|CCNL1_HUMAN	CCNL1	CCNL1_HUMAN Cyclin-L1	352	VKAEEKSPISINV	37.5398	R	K.S#PISINVK.T	25.9784	24.5894	25.272	24.1602	0.0397747	0.0254023
sp|P33527-9|MRP1_HUMAN	ABCC1	MRP1_HUMAN Isoform 9 of Multidrug resistance-associated protein 1	940	ISRHHNSTAELQK	6.59058	R	R.HHNS#TAELQK.A	25.3684	24.9105	24.6947	25.0264	0.0388305	-0.00669367
sp|Q9NWB6-2|ARGL1_HUMAN	ARGLU1	ARGL1_HUMAN Isoform 2 of Arginine and glutamate-rich protein 1	77	DRERASSPPDRID	9.34047	R	R.ASS#PPDR.I	24.034	26.0884	23.4055	26.4721	0.0382276	-0.0210623
sp|Q13428-7|TCOF_HUMAN	TCOF1	TCOF_HUMAN Isoform 7 of Treacle protein	914	RKGAAPTPPGKTG	1000	R	K.GAAPT#PPGK.T	25.9411	22.5746	25.2702	26.2141	0.0378047	-0.215641
sp|P29536|LMOD1_HUMAN	LMOD1	LMOD1_HUMAN Leiomodin-1	555	NLKNSLSPATQRK	24.2431	R	K.NSLS#PATQR.K	24.3113	25.4217	23.6845	26.5825	0.0376832	-0.0644147
sp|Q13439|GOGA4_HUMAN	GOLGA4	GOGA4_HUMAN Golgin subfamily A member 4	71	LQLRVPSVESLFR	37.5398	R	R.VPS#VESLFR.S	27.0251	20.6508	26.3312	25.9929	0.0375259	-0.331922
sp|P29692-2|EF1D_HUMAN	EEF1D	EF1D_HUMAN Isoform 2 of Elongation factor 1-delta	499	PQTQHVSPMRQVE	84.6094	R	R.ATAPQTQHVS#PMR.Q	25.451	25.3204	24.8148	24.4139	0.0365229	0.0525998
sp|Q9UHB6-4|LIMA1_HUMAN	LIMA1	LIMA1_HUMAN Isoform 4 of LIM domain and actin-binding protein 1	491	ARETPHSPGVEDA	7.97117	R	R.ETPHS#PGVEDAPIAK.V	25.0558	25.0108	24.4499	25.4834	0.0353165	-0.0270097
sp|Q13263|TIF1B_HUMAN	TRIM28	TIF1B_HUMAN Transcription intermediary factor 1-beta	752	RLQEKLSPPYSSP	7.97117	R	K.LS#PPYSSPQEFAQDVGR.M	27.3931	22.7382	26.7319	23.1368	0.0352472	-0.0250758
sp|O60264|SMCA5_HUMAN	SMARCA5	SMCA5_HUMAN SWI/SNF-related matrix-associated actin-dependent regulator of chromatin subfamily A member 5	116	AQKTPTSPLKMKP	9.34047	U	K.TPTS#PLK.M	23.829	27.6902	23.2567	25.2241	0.0350755	0.134575
sp|Q8N122|RPTOR_HUMAN	RPTOR	RPTOR_HUMAN Regulatory-associated protein of mTOR	722	RLRSVSSYGNIRA	0	R	R.SVSS#YGNIR.A	25.9624	23.3214	25.3393	25.377	0.0350476	-0.121864
sp|Q8TC84-3|FANK1_HUMAN	FANK1	FANK1_HUMAN Isoform 3 of Fibronectin type 3 and ankyrin repeat domains protein 1	331	DKGADASVKNEFG	1000	R	K.GADAS#VK.N	25.4001	23.3213	24.8072	26.4714	0.0340739	-0.182784
sp|Q99590|SCAFB_HUMAN	SCAF11	SCAFB_HUMAN Protein SCAF11	796	RRSRFHSPSTTWS	4.08456	R	R.FHS#PSTTWSPNK.D	25.7661	23.3811	25.1657	25.6871	0.0340127	-0.135704
sp|Q8NE71|ABCF1_HUMAN	ABCF1	ABCF1_HUMAN ATP-binding cassette sub-family F member 1	109	KLSVPTSDEEDEV	0	R	K.LSVPTS#DEEDEVPAPK.P	25.5452	23.974	24.9641	25.5166	0.0331962	-0.0899678
sp|Q9UIG0|BAZ1B_HUMAN	BAZ1B	BAZ1B_HUMAN Tyrosine-protein kinase BAZ1B	349	KKSLSGSPLKVKN	17.0091	R	K.SLSGS#PLK.V	25.5894	25.7093	25.013	23.6884	0.0328673	0.11811
sp|O43719|HTSF1_HUMAN	HTATSF1	HTSF1_HUMAN HIV Tat-specific factor 1	714	DEEEDSSEKLFDD	17.0091	U	K.LFDEEEDSS#EK.L	25.7001	23.3493	25.124	25.8266	0.0327065	-0.14548
sp|Q04726|TLE3_HUMAN	TLE3	TLE3_HUMAN Transducin-like enhancer protein 3	289	APTSPASVASSSS	15.0073	R	K.DAPTSPAS#VASSSSTPSSK.T	25.9848	23.4302	25.4198	25.1652	0.0317135	-0.103064
sp|O43741|AAKB2_HUMAN	PRKAB2	AAKB2_HUMAN 5'-AMP-activated protein kinase subunit beta-2	184	CRDLSSSPPGPYG	0	R	R.DLSSS#PPGPYGQEMYAFR.S	26.3258	23.6486	25.7534	24.2721	0.0317121	-0.0375465
sp|Q8WWM7-3|ATX2L_HUMAN	ATXN2L	ATX2L_HUMAN Isoform 3 of Ataxin-2-like protein	558	FKLQPSSSPENSL	6.59058	R	K.LQPSS#SPENSLDPFPPR.I	26.2052	23.998	25.6375	24.1593	0.0315978	-0.00966853
sp|Q9NR19-2|ACSA_HUMAN	ACSS2	ACSA_HUMAN Isoform 2 of Acetyl-coenzyme A synthetase, cytoplasmic	30	GRARSWSPPPEVS	15.0073	R	R.SWS#PPPEVSR.S	24.5607	25.3458	24.0422	26.0513	0.0307785	-0.039608
sp|Q14684|RRP1B_HUMAN	RRP1B	RRP1B_HUMAN Ribosomal RNA processing protein 1 homolog B	732	LKTPTSSPASSPL	11.0148	R	K.TPTSS#PASSPLVAK.K	25.8721	26.9199	25.3272	21.8808	0.0307085	0.299012
sp|Q6PKG0|LARP1_HUMAN	LARP1	LARP1_HUMAN La-related protein 1	766	PSTIARSLPTTVP	37.5398	R	R.S#LPTTVPESPNYR.N	24.8711	26.1231	24.3501	24.6557	0.0305424	0.0834057
sp|Q13247|SRSF6_HUMAN	SRSF6	SRSF6_HUMAN Serine/arginine-rich splicing factor 6	316	SKARSVSPPPKRA	30.8348	U	R.SVS#PPPK.R	20.4047	21.4487	19.9797	38.1668	0.0303619	-0.831428
sp|Q99856|ARI3A_HUMAN	ARID3A	ARI3A_HUMAN AT-rich interactive domain-containing protein 3A	101	REGTPGSPGRGRE	37.5398	U	R.EGTPGS#PGR.G	25.0545	24.2845	24.5483	26.1127	0.029446	-0.10472
sp|Q9NV70|EXOC1_HUMAN	EXOC1	EXOC1_HUMAN Exocyst complex component 1	473	LTGSTSSLNKLSV	0	R	K.LTGSTSS#LNK.L	25.4205	25.8509	24.9143	23.8143	0.0290219	0.118383
sp|Q05655-2|KPCD_HUMAN	PRKCD	KPCD_HUMAN Isoform 2 of Protein kinase C delta type	678	KARLSYSDKNLID	6.59058	R	K.ARLSYS#DK.N	25.5666	24.2715	25.0575	25.1043	0.0290153	-0.0486714
sp|Q9UQ35|SRRM2_HUMAN	SRRM2	SRRM2_HUMAN Serine/arginine repetitive matrix protein 2	1208	FKDTLRTPPRERS	5.08456	R	K.DTLRT#PPR.E	27.4265	18.8285	26.8832	26.8619	0.0288675	-0.512642
sp|P55265-4|DSRAD_HUMAN	ADAR	DSRAD_HUMAN Isoform 4 of Double-stranded RNA-specific adenosine deaminase	868	MLLLSRSPEAQPK	1000	R	R.S#PEAQPK.T	26.5734	24.2184	26.0568	23.1514	0.0283235	0.0650012
sp|P09874|PARP1_HUMAN	PARP1	PARP1_HUMAN Poly [ADP-ribose] polymerase 1	368	SASVAATPPPSTA	29.3762	U	R.IFPPETSASVAAT#PPPSTASAPAAVNSSASADK.P	26.3661	23.5913	25.8579	24.1847	0.0280808	-0.0358357
sp|Q07866-4|KLC1_HUMAN	KLC1	KLC1_HUMAN Isoform J of Kinesin light chain 1	633	ALSASHTDLAHxx	6.59058	R	R.ALSASHT#DLAH.-	25.9316	24.2544	25.4428	24.3711	0.027456	-0.00692587
sp|Q9UHB6-4|LIMA1_HUMAN	LIMA1	LIMA1_HUMAN Isoform 4 of LIM domain and actin-binding protein 1	699	SFLKQQSPQEPKS	1000	R	K.QQS#PQEPK.S	25.1256	25.1734	24.6536	25.0474	0.0273643	0.00723755
sp|O75179|ANR17_HUMAN	ANKRD17	ANR17_HUMAN Ankyrin repeat domain-containing protein 17	1709	GKLTVASPKRGQK	24.2431	R	K.LTVAS#PK.R	25.6735	24.3949	25.1945	24.737	0.0271719	-0.020091
sp|Q9Y2W1|TR150_HUMAN	THRAP3	TR150_HUMAN Thyroid hormone receptor-associated protein 3	682	HRRIDISPSTFRK	24.2431	U	R.IDIS#PSTFR.K	25.3844	25.6836	24.9164	24.0156	0.0268475	0.0968783
sp|O00178|GTPB1_HUMAN	GTPBP1	GTPB1_HUMAN GTP-binding protein 1	24	MFAPEPSSPGAAR	0	R	R.SAM*DSPVPASMFAPEPS#SPGAAR.A	24.5085	27.4659	24.0678	23.9579	0.0261771	0.197144
sp|Q96JM3|CHAP1_HUMAN	CHAMP1	CHAP1_HUMAN Chromosome alignment-maintaining phosphoprotein 1	297	KPFPAVSPEPRRP	1000	U	K.PFPAVS#PEPR.R	24.5563	24.1982	24.1258	27.1197	0.0255188	-0.16444
sp|Q13523|PRP4B_HUMAN	PRPF4B	PRP4B_HUMAN Serine/threonine-protein kinase PRP4 homolog	431	ERSKDASPINRWS	1000	R	K.DAS#PINR.W	26.0695	21.7411	25.6218	26.5676	0.0249921	-0.289245
sp|Q13029|PRDM2_HUMAN	PRDM2	PRDM2_HUMAN PR domain zinc finger protein 2	643	KKRRTASPPALPK	17.0091	R	R.TAS#PPALPK.I	25.2119	26.0851	24.7839	23.9191	0.0247015	0.125068
sp|P46013|KI67_HUMAN	MKI67	KI67_HUMAN Antigen KI-67	1131	TKIACKSPPPESV	49.5899	R	K.S#PPPESVDTPTSTK.Q	26.3037	22.6082	25.8595	25.2285	0.0245721	-0.158205
sp|Q12888-2|TP53B_HUMAN	TP53BP1	TP53B_HUMAN Isoform 2 of Tumor suppressor p53-binding protein 1	385	PFIVPSSPTEQEG	6.59058	R	R.STPFIVPSS#PTEQEGR.Q	24.183	27.6181	23.7803	24.4186	0.0242292	0.177629
sp|Q86VM9|ZCH18_HUMAN	ZC3H18	ZCH18_HUMAN Zinc finger CCCH domain-containing protein 18	534	KLGVSVSPSRARR	30.8348	R	K.LGVSVS#PSR.A	24.5961	23.8418	24.2037	27.3583	0.0232026	-0.198488
sp|P49585|PCY1A_HUMAN	PCYT1A	PCY1A_HUMAN Choline-phosphate cytidylyltransferase A	6	xMDAQCSAKVNAR	1000	R	R.MLQALS#PK.Q	24.5144	25.0166	24.1306	26.3384	0.0227653	-0.074283
sp|Q9NPF5|DMAP1_HUMAN	DMAP1	DMAP1_HUMAN DNA methyltransferase 1-associated protein 1	445	VVGAPLTPNSRKR	7.97117	U	K.DTIIDVVGAPLT#PNSR.K	25.9305	26.0451	25.5278	22.4966	0.0225767	0.2113
sp|P53396|ACLY_HUMAN	ACLY	ACLY_HUMAN ATP-citrate synthase	459	TASFSESRADEVA	30.8348	R	R.TASFSES#R.A	26.4453	23.0471	26.0369	24.4708	0.022453	-0.086474
sp|Q01082-3|SPTB2_HUMAN	SPTBN1	SPTB2_HUMAN Isoform 2 of Spectrin beta chain, non-erythrocytic 1	14	SISGPLSPAYTGQ	7.97117	U	R.TSSISGPLS#PAYTGQVPYNYNQLEGR.F	23.7905	22.5784	23.4243	30.2068	0.022384	-0.419931
sp|P05455|LA_HUMAN	SSB	LA_HUMAN Lupus La protein	366	KKTKFASDDEHDE	37.3637	U	K.FAS#DDEHDEHDENGATGPVK.R	26.8283	26.2067	26.4202	20.5447	0.0221115	0.351169
sp|Q8NDT2|RB15B_HUMAN	RBM15B	RB15B_HUMAN Putative RNA-binding protein 15B	109	PGASGMSPRASPL	24.2431	U	K.ASGDPGASGMS#PR.A	24.8354	27.0832	24.4645	23.6168	0.0217095	0.197584
sp|Q8IYB3|SRRM1_HUMAN	SRRM1	SRRM1_HUMAN Serine/arginine repetitive matrix protein 1	901	MRKAQVSPQSxxx	37.5398	R	K.AQVS#PQS.-	25.4732	24.5898	25.1028	24.8343	0.0211294	-0.014274
sp|Q5SW79|CE170_HUMAN	CEP170	CE170_HUMAN Centrosomal protein of 170 kDa	1165	GSLSARSDSEATI	48.8739	R	R.S#DSEATISR.S	25.8379	23.0166	25.4658	25.6797	0.0209274	-0.157957
sp|Q16512-2|PKN1_HUMAN	PKN1	PKN1_HUMAN Isoform 2 of Serine/threonine-protein kinase N1	922	GEAPTLSPPRDAR	4.54047	R	R.TDVSNFDEEFTGEAPTLS#PPR.D	23.3069	28.5525	22.9743	25.1663	0.0207366	0.182124
sp|O14639|ABLM1_HUMAN	ABLIM1	ABLM1_HUMAN Actin-binding LIM protein 1	706	RMDRGVSMPNMLE	1000	R	R.GVS#MPNMLEPK.I	24.285	25.8818	23.9393	25.8939	0.0206851	-0.000674466
sp|P23588|IF4B_HUMAN	EIF4B	IF4B_HUMAN Eukaryotic translation initiation factor 4B	504	SDTEQQSPTSGGG	31.2747	R	R.SQSSDTEQQS#PTSGGGK.V	24.2445	23.5526	23.9025	28.3004	0.0204958	-0.264939
sp|Q9NYF8|BCLF1_HUMAN	BCLAF1	BCLF1_HUMAN Bcl-2-associated transcription factor 1	512	KDLFDYSPPLHKN	6.59058	R	K.DLFDYS#PPLHK.N	25.4332	25.3845	25.079	24.1032	0.0202337	0.0747201
sp|P49006|MRP_HUMAN	MARCKSL1	MRP_HUMAN MARCKS-related protein	22	EEAAGASPAKANG	78.1489	U	R.GDVTAEEAAGAS#PAK.A	25.2182	21.1172	24.8722	28.7923	0.0199337	-0.447262
sp|P06493|CDK1_HUMAN	CDK1	CDK1_HUMAN Cyclin-dependent kinase 1	15	KIGEGTYGVVYKG	24.437	R	K.IGEGTY#GVVYK.A	25.8592	26.1247	25.517	22.4991	0.0192176	0.21555
sp|P42684|ABL2_HUMAN	ABL2	ABL2_HUMAN Abelson tyrosine-protein kinase 2	936	KVPVLISPTLKHT	17.0091	R	K.VPVLIS#PTLK.H	26.5252	25.1674	26.178	22.1294	0.0190134	0.185595
sp|Q14157-5|UBP2L_HUMAN	UBAP2L	UBP2L_HUMAN Isoform 5 of Ubiquitin-associated protein 2-like	609	PSSISSSPQKDLT	6.59058	R	R.RYPSSISSS#PQK.D	25.4334	23.0001	25.1057	26.4608	0.018707	-0.202212
sp|O95391|SLU7_HUMAN	SLU7	SLU7_HUMAN Pre-mRNA-splicing factor SLU7	215	LVEQANSPKHQWG	1000	U	K.LVEQANS#PK.H	25.2138	24.8128	24.8893	25.0841	0.018688	-0.0156868
sp|O43432-3|IF4G3_HUMAN	EIF4G3	IF4G3_HUMAN Isoform 3 of Eukaryotic translation initiation factor 4 gamma 3	501	NLNSRRSPVPAQI	137.135	R	R.RS#PVPAQIAITVPK.T	24.3169	26.5521	24.0113	25.1197	0.0182406	0.0800026
sp|P24928|RPB1_HUMAN	POLR2A	RPB1_HUMAN DNA-directed RNA polymerase II subunit RPB1	1913	PKYSPTSPTYSPT	9.34047	U	K.YSPTS#PTYSPTSPK.Y	28.1815	21.7554	27.8288	22.2343	0.0181715	-0.0314123
sp|Q99569|PKP4_HUMAN	PKP4	PKP4_HUMAN Plakophilin-4	314	TTARVGSPLTLTD	37.5398	R	R.VGS#PLTLTDAQTR.V	24.4438	26.6809	24.1391	24.7363	0.0180966	0.109181
sp|Q8IY67-2|RAVR1_HUMAN	RAVER1	RAVR1_HUMAN Isoform 2 of Ribonucleoprotein PTB-binding 1	567	LKSRLLSPLSSAR	31.2747	R	R.LLS#PLSSAR.L	25.1564	23.6392	24.8584	26.346	0.0171902	-0.156405
sp|O75152|ZC11A_HUMAN	ZC3H11A	ZC11A_HUMAN Zinc finger CCCH domain-containing protein 11A	132	SVQSNPSPQLRSV	33.6572	R	K.LSVQSNPS#PQLR.S	27.204	23.5346	26.8905	22.3709	0.0167253	0.0731578
sp|O95239|KIF4A_HUMAN	KIF4A	KIF4A_HUMAN Chromosome-associated kinesin KIF4A	801	LRRRTFSLTEVRG	6.59058	R	R.TFS#LTEVR.G	25.8453	24.3199	25.5482	24.2866	0.0166811	0.00197536
sp|Q9UPW6|SATB2_HUMAN	SATB2	SATB2_HUMAN DNA-binding protein SATB2	587	VLHRQQSQPAKES	1000	R	R.QQS#QPAK.E	24.3686	24.1211	24.0907	27.4196	0.0165452	-0.184914
sp|P24928|RPB1_HUMAN	POLR2A	RPB1_HUMAN DNA-directed RNA polymerase II subunit RPB1	1863	SPKYSPTSPKYSP	17.0091	U	K.YSPT#SPK.Y	24.5971	26.3218	24.3197	24.7613	0.0163606	0.0881727
sp|P61978-2|HNRPK_HUMAN	HNRNPK	HNRPK_HUMAN Isoform 2 of Heterogeneous nuclear ribonucleoprotein K	280	PPSRRDYDDMSPR	31.2747	R	R.DY#DDMSPR.R	24.7294	26.6503	24.4526	24.1677	0.0162393	0.141071
sp|Q9UDY2-7|ZO2_HUMAN	TJP2	ZO2_HUMAN Isoform 7 of Tight junction protein ZO-2	297	DYERAYSPEYRRG	24.437	R	R.AYS#PEYR.R	24.6102	26.1907	24.3373	24.8618	0.0160853	0.0751223
sp|Q15366-2|PCBP2_HUMAN	PCBP2	PCBP2_HUMAN Isoform 2 of Poly(rC)-binding protein 2	189	RPKPSSSPVIFAG	24.437	R	K.PSSS#PVIFAGGQDR.Y	24.8214	25.0938	24.5468	25.5379	0.0160475	-0.0253098
sp|Q9NYL2|MLTK_HUMAN	MLTK	MLTK_HUMAN Mitogen-activated protein kinase kinase kinase MLT	635	PVNQSRSSSPTQY	6.03896	U	R.S#SSPTQYGLTK.N	25.2572	25.2028	24.9791	24.561	0.0159747	0.0372155
sp|P07900-2|HS90A_HUMAN	HSP90AA1	HS90A_HUMAN Isoform 2 of Heat shock protein HSP 90-alpha	353	ERDKEVSDDEAEE	1000	R	K.EVS#DDEAEEK.E	28.0716	26.0254	27.7876	18.1155	0.0146699	0.522696
sp|P08621|RU17_HUMAN	SNRNP70	RU17_HUMAN U1 small nuclear ribonucleoprotein 70 kDa	226	DERPGPSPLPHRD	1000	R	R.PGPS#PLPHR.D	26.1598	22.8305	25.8991	25.1107	0.0144467	-0.137341
sp|Q7Z4S6-4|KI21A_HUMAN	KIF21A	KI21A_HUMAN Isoform 4 of Kinesin-like protein KIF21A	855	TRKLSSSDAPAQD	5.08456	R	R.KLSSS#DAPAQDTGSSAAAVETDASR.T	24.8979	23.7598	24.65	26.6923	0.0144327	-0.167897
sp|Q8N5F7|NKAP_HUMAN	NKAP	NKAP_HUMAN NF-kappa-B-activating protein	149	PEVWGLSPKNPEP	1000	U	R.IGELGAPEVWGLS#PK.N	25.0257	24.6005	24.7813	25.5924	0.0141553	-0.0570271
sp|Q13428-7|TCOF_HUMAN	TCOF1	TCOF_HUMAN Isoform 7 of Treacle protein	1190	ATPKLDSSPSVSS	2.80603	R	K.LDS#SPSVSSTLAAK.D	23.7465	25.3317	23.5178	27.404	0.0139624	-0.113442
sp|Q96N67|DOCK7_HUMAN	DOCK7	DOCK7_HUMAN Dedicator of cytokinesis protein 7	1432	PPERSPSGSAFGS	17.0091	R	R.SPS#GSAFGSQENLR.W	26.6627	23.9715	26.4108	22.9549	0.013695	0.0625166
sp|Q9NWH9|SLTM_HUMAN	SLTM	SLTM_HUMAN SAFB-like transcription modulator	553	KRISSKSPGHMVI	162.877	R	K.S#PGHMVILDQTK.G	25.3207	25.2174	25.1032	24.3586	0.0124461	0.0499849
sp|P28290|SSFA2_HUMAN	SSFA2	SSFA2_HUMAN Sperm-specific antigen 2	668	ILKSLASIEAKCS	37.5398	R	K.SLAS#IEAK.C	24.5929	26.186	24.4055	24.8155	0.0110349	0.0775556
sp|Q8NDT2|RB15B_HUMAN	RBM15B	RB15B_HUMAN Putative RNA-binding protein 15B	552	LEGDWTSPSKSSD	6.59058	U	R.TFLEGDWTS#PSK.S	25.8672	25.102	25.6723	23.3585	0.0109081	0.103859
sp|Q9H307|PININ_HUMAN	PNN	PININ_HUMAN Pinin	658	RKRRDTSGLERSH	9.34047	R	R.DTS#GLER.S	26.3965	20.387	26.2009	27.0155	0.0107285	-0.406137
sp|Q8IXM2-3|BAP18_HUMAN	BAP18	BAP18_HUMAN Isoform 3 of Chromatin complexes subunit BAP18	96	IPLPAESPKKGPK	68.0161	R	K.VYEDSGIPLPAES#PKK.G	25.097	23.5854	24.9391	26.3785	0.00910724	-0.16147
sp|Q86VM9|ZCH18_HUMAN	ZC3H18	ZCH18_HUMAN Zinc finger CCCH domain-containing protein 18	893	DRKRQLSPQSKSS	33.6572	R	K.RQLS#PQSK.S	24.585	24.319	24.4334	26.6626	0.00892157	-0.132732
sp|P29966|MARCS_HUMAN	MARCKS	MARCS_HUMAN Myristoylated alanine-rich C-kinase substrate	27	EAAVASSPSKANG	0	U	K.GEAAAERPGEAAVASS#PSK.A	25.9241	21.7312	25.765	26.5798	0.00888329	-0.29056
sp|P21359|NF1_HUMAN	NF1	NF1_HUMAN Neurofibromin	2515	PTVGQTSPRARKS	0	R	K.GSEGYLAATYPTVGQTS#PR.A	24.3977	27.1981	24.2508	24.1535	0.00871294	0.171277
sp|Q8TB72|PUM2_HUMAN	PUM2	PUM2_HUMAN Pumilio homolog 2	182	PGSRQASPTEVVE	17.0091	R	R.QAS#PTEVVER.L	24.3627	26.3314	24.2211	25.0849	0.00840935	0.0699689
sp|O75152|ZC11A_HUMAN	ZC3H11A	ZC11A_HUMAN Zinc finger CCCH domain-containing protein 11A	758	MKTRRLSSASTGK	7.71046	U	R.RLS#SASTGKPPLSVEDDFEK.L	24.3039	25.0874	24.1628	26.446	0.00840219	-0.0760873
sp|Q9UQ35|SRRM2_HUMAN	SRRM2	SRRM2_HUMAN Serine/arginine repetitive matrix protein 2	2409	DRARSRTPPSAPS	68.0161	R	R.SRT#PPSAPSQSR.M	26.2715	21.5184	26.1192	26.0908	0.00838788	-0.27797
sp|Q5JSH3|WDR44_HUMAN	WDR44	WDR44_HUMAN WD repeat-containing protein 44	50	YKVGNESPVQELK	1000	R	K.VGNES#PVQELK.Q	24.4937	24.9314	24.3523	26.2226	0.00835276	-0.0728446
sp|P46087-4|NOP2_HUMAN	NOP2	NOP2_HUMAN Isoform 4 of Putative ribosomal RNA methyltransferase NOP2	765	QTPAVLSPSKTQA	20.1669	R	K.GTDTQTPAVLS#PSK.T	25.1225	24.7276	24.9806	25.1693	0.00817143	-0.0255416
sp|P35611-3|ADDA_HUMAN	ADD1	ADDA_HUMAN Isoform 3 of Alpha-adducin	358	KSRSPGSPVGEGT	53.5337	R	R.SPGS#PVGEGTGSPPK.W	25.371	25.0038	25.2401	24.3852	0.00746051	0.0361422
sp|P85037|FOXK1_HUMAN	FOXK1	FOXK1_HUMAN Forkhead box protein K1	101	AASVRQSPGPALA	1000	U	R.QS#PGPALAR.L	25.2091	24.5683	25.0892	25.1334	0.00688066	-0.032808
sp|O14757|CHK1_HUMAN	CHEK1	CHK1_HUMAN Serine/threonine-protein kinase Chk1	296	FSKHIQSNLDFSP	23.5235	R	K.HIQS#NLDFSPVNSASSEENVK.Y	24.9772	26.4687	24.8586	23.6955	0.00686709	0.159676
sp|P21127|CD11B_HUMAN	CDK11B	CD11B_HUMAN Cyclin-dependent kinase 11B	113	EKRRHRSHSAEGG	4.08456	R	R.S#HSAEGGK.H	24.1227	27.0071	24.0208	24.8494	0.00610978	0.120129
sp|Q86UP2|KTN1_HUMAN	KTN1	KTN1_HUMAN Kinectin	153	PVTKQPTPPSEAA	37.5398	R	K.QPT#PPSEAAASK.K	24.3869	26.0426	24.2923	25.2782	0.0056085	0.0429799
sp|Q13243|SRSF5_HUMAN	SRSF5	SRSF5_HUMAN Serine/arginine-rich splicing factor 5	250	SSSRSKSPASVDR	24.2431	R	K.S#PASVDR.Q	24.0127	20.7284	23.925	31.3338	0.00527404	-0.59611
sp|Q7Z3K3|POGZ_HUMAN	POGZ	POGZ_HUMAN Pogo transposable element with ZNF domain	445	TPIPALSPPTKVP	25.1744	R	K.TAPVASTPSSTPIPALS#PPTK.V	24.3277	27.3773	24.2486	24.0463	0.00469853	0.187162
sp|Q86X27|RGPS2_HUMAN	RALGPS2	RGPS2_HUMAN Ras-specific guanine nucleotide-releasing factor RalGPS2	361	AEFKSATFPNAGP	17.0091	R	K.SAT#FPNAGPR.H	25.7008	24.6749	25.6194	24.0049	0.00457488	0.0397146
sp|Q12929|EPS8_HUMAN	EPS8	EPS8_HUMAN Epidermal growth factor receptor kinase substrate 8	659	NITRQNSSSSDSG	9.34047	R	R.QNS#SSSDSGGSIVR.D	24.0908	26.2118	24.0472	25.6501	0.00261214	0.0312542
sp|Q01167|FOXK2_HUMAN	FOXK2	FOXK2_HUMAN Forkhead box protein K2	428	AQSAPGSPLSSQP	6.03896	R	R.FAQSAPGS#PLSSQPVLITVQR.Q	25.9173	25.9141	25.8706	22.298	0.00259952	0.216825
sp|Q9H0B6|KLC2_HUMAN	KLC2	KLC2_HUMAN Kinesin light chain 2	582	RMKRASSLNFLNK	17.0091	R	K.RASS#LNFLNK.S	25.0353	25.2443	24.9936	24.7269	0.00240881	0.0298748
sp|Q16643-3|DREB_HUMAN	DBN1	DREB_HUMAN Isoform 3 of Drebrin	142	GLARLSSPVLHRL	9.34047	R	R.LSS#PVLHR.L	24.1555	28.2961	24.1236	23.4248	0.00190421	0.272566
sp|Q5TAX3|TUT4_HUMAN	ZCCHC11	TUT4_HUMAN Terminal uridylyltransferase 4	104	AKKFPNSPVKAEK	1000	R	K.KFPNS#PVK.A	26.2411	22.6511	26.2068	24.9009	0.00188589	-0.136613
sp|Q9H6F5|CCD86_HUMAN	CCDC86	CCD86_HUMAN Coiled-coil domain-containing protein 86	113	PEYSPESPRCQPK	37.5398	U	R.QPEYSPES#PR.C	23.3812	24.1252	23.3517	29.142	0.00182414	-0.272558
sp|Q9NR30|DDX21_HUMAN	DDX21	DDX21_HUMAN Nucleolar RNA helicase 2	71	SEVDMNSPKSKKA	97.6019	U	K.KAEPSEVDMNS#PK.S	24.4689	25.0371	24.4488	26.0452	0.00118288	-0.0569508
sp|Q7Z6E9|RBBP6_HUMAN	RBBP6	RBBP6_HUMAN E3 ubiquitin-protein ligase RBBP6	861	ANRENFSPERFLP	1000	R	R.ENFS#PER.F	24.7398	22.9931	24.7252	27.5419	0.000847565	-0.260429
sp|P98082|DAB2_HUMAN	DAB2	DAB2_HUMAN Disabled homolog 2	401	PNPFVGSPPKGLS	75.7382	R	K.SSPNPFVGS#PPK.G	25.4992	23.3605	25.4975	25.6428	9.64004e-05	-0.134484
sp|Q8NEY8|PPHLN_HUMAN	PPHLN1	PPHLN_HUMAN Periphilin-1	207	SRDTSPSSGSAVS	5.08456	R	R.DTSPS#SGSAVSSSK.V	24.4036	27.1773	24.4035	24.0155	6.15065e-06	0.17844
sp|Q6WKZ4|RFIP1_HUMAN	RAB11FIP1	RFIP1_HUMAN Rab11 family-interacting protein 1	358	KHLFSSTENLAAG	0	R	K.HLFSST#ENLAAGSWK.E	26.3487	23.6824	26.3505	23.6184	-9.77598e-05	0.00390356
sp|O60271|JIP4_HUMAN	SPAG9	JIP4_HUMAN C-Jun-amino-terminal kinase-interacting protein 4	365	GYKGSSTPTKGIE	9.34047	R	K.GSST#PTK.G	24.6001	25.1276	24.6056	25.6666	-0.000324178	-0.0306208
sp|Q01130|SRSF2_HUMAN	SRSF2	SRSF2_HUMAN Serine/arginine-rich splicing factor 2	26	NLTYRTSPDTLRR	9.34047	R	R.TS#PDTLR.R	25.326	20.8221	25.3364	28.5155	-0.000593782	-0.45363
sp|Q9UQ35|SRRM2_HUMAN	SRRM2	SRRM2_HUMAN Serine/arginine repetitive matrix protein 2	820	RSRSSSSPPPKQK	24.437	R	R.SSSS#PPPK.Q	23.3695	23.6744	23.3813	29.5748	-0.000728929	-0.321041
sp|P06400|RB_HUMAN	RB1	RB_HUMAN Retinoblastoma-associated protein	249	VIPINGSPRTPRR	58.5514	U	K.TAVIPINGS#PR.T	24.8978	24.7225	24.9196	25.46	-0.00126588	-0.0424071
sp|Q9Y2K5|R3HD2_HUMAN	R3HDM2	R3HD2_HUMAN R3H domain-containing protein 2	349	PVTKASSFSGISI	9.34047	R	K.ASS#FSGISILTR.G	25.3295	25.4879	25.3968	23.7857	-0.00383044	0.0997182
sp|Q9NZN5|ARHGC_HUMAN	ARHGEF12	ARHGC_HUMAN Rho guanine nucleotide exchange factor 12	736	RVTEHGTPKPFRK	47.0452	R	R.VTEHGT#PK.P	25.2102	24.9463	25.2892	24.5544	-0.00451192	0.0228427
sp|Q9BXP5|SRRT_HUMAN	SRRT	SRRT_HUMAN Serrate RNA effector molecule homolog	67	NRRERFSPPRHEL	1000	R	R.ERFS#PPR.H	26.5476	21.8396	26.6329	24.9799	-0.00462931	-0.193816
sp|Q8IWI9-4|MGAP_HUMAN	MGA	MGAP_HUMAN Isoform 4 of MAX gene-associated protein	451	WLPSSPSGVAKAK	6.59058	R	K.WLPSSPS#GVAK.A	25.2088	24.4492	25.2919	25.0501	-0.00475006	-0.0350315
sp|P23528|COF1_HUMAN	CFL1	COF1_HUMAN Cofilin-1	25	KVRKSSTPEEVKK	0	R	K.SST#PEEVK.K	25.8418	22.2744	25.9282	25.9556	-0.00481644	-0.220658
sp|Q9Y4U1|MMAC_HUMAN	MMACHC	MMAC_HUMAN Methylmalonic aciduria and homocystinuria type C protein	275	WLSPRVSPPASPG	31.2747	U	R.VS#PPASPGP.-	25.0836	25.8748	25.1801	23.8615	-0.00554174	0.11686
sp|Q92667|AKAP1_HUMAN	AKAP1	AKAP1_HUMAN A-kinase anchor protein 1, mitochondrial	445	LKSLLSSPTKDSK	6.59058	R	K.SLLSS#PTK.D	25.1093	24.4273	25.2067	25.2567	-0.00558639	-0.0481744
sp|Q8IYB3|SRRM1_HUMAN	SRRM1	SRRM1_HUMAN Serine/arginine repetitive matrix protein 1	743	ASPSPQSVRRVSS	53.5337	R	K.AASPSPQS#VR.R	24.9735	22.935	25.0807	27.0108	-0.00617921	-0.235984
sp|P49792|RBP2_HUMAN	RANBP2	RBP2_HUMAN E3 SUMO-protein ligase RanBP2	2276	SFKSALSPSKSPA	24.2431	R	K.SALS#PSK.S	25.1688	25.0229	25.278	24.5303	-0.00624512	0.0286799
sp|Q9Y2W1|TR150_HUMAN	THRAP3	TR150_HUMAN Thyroid hormone receptor-associated protein 3	672	AAKNKKSPEIHRR	1000	U	K.KS#PEIHR.R	24.9234	27.0319	25.0561	22.9886	-0.00766371	0.233742
sp|Q9ULU4-7|PKCB1_HUMAN	ZMYND8	PKCB1_HUMAN Isoform 7 of Protein kinase C-binding protein 1	567	TPVPLISPKRQIR	52.4027	R	K.ELSESVQQQSTPVPLIS#PK.R	25.1734	27.0122	25.3132	22.5012	-0.00799182	0.263606
sp|Q14694-2|UBP10_HUMAN	USP10	UBP10_HUMAN Isoform 2 of Ubiquitin carboxyl-terminal hydrolase 10	413	YVETKYSPPAISP	17.0091	R	K.YS#PPAISPLVSEK.Q	23.1489	24.2625	23.2813	29.3074	-0.00822946	-0.27254
sp|Q13131-2|AAPK1_HUMAN	PRKAA1	AAPK1_HUMAN Isoform 2 of 5'-AMP-activated protein kinase catalytic subunit alpha-1	511	TPQRSGSVSNYRS	6.59058	R	R.SGS#VSNYR.S	24.8676	24.7438	25.0366	25.352	-0.00977283	-0.0350328
sp|Q6Y7W6-3|PERQ2_HUMAN	GIGYF2	PERQ2_HUMAN Isoform 2 of PERQ amino acid-rich with GYF domain-containing protein 2	160	EMHRSQSWEERGD	17.0091	R	R.SQS#WEER.G	26.4941	24.4746	26.691	22.3403	-0.0106853	0.131635
sp|Q96N67|DOCK7_HUMAN	DOCK7	DOCK7_HUMAN Dedicator of cytokinesis protein 7	30	SGQYSGSPQLLKN	44.2778	R	K.QISGQYSGS#PQLLK.N	25.2414	23.6502	25.4467	25.6617	-0.0116889	-0.117768
sp|Q7Z6E9|RBBP6_HUMAN	RBBP6	RBBP6_HUMAN E3 ubiquitin-protein ligase RBBP6	1272	VDYTSTSSTGGSP	6.59058	R	K.VTGTEGSSSTLVDYTSTS#STGGSPVRK.S	24.1929	25.7203	24.3969	25.6899	-0.0121183	0.00170875
sp|Q8N108-12|MIER1_HUMAN	MIER1	MIER1_HUMAN Isoform 2 of Mesoderm induction early response protein 1	430	ASSRAPSPPPTAS	11.7212	R	R.APS#PPPTASNSSNSQSEK.E	24.2381	25.6803	24.4553	25.6263	-0.0128678	0.00303679
sp|Q6ZSZ5|ARHGI_HUMAN	ARHGEF18	ARHGI_HUMAN Rho guanine nucleotide exchange factor 18	1103	RNRRSLSPILPGR	17.0091	R	R.SLS#PILPGR.H	25.1893	23.6926	25.4211	25.697	-0.0132151	-0.11716
sp|Q99729-4|ROAA_HUMAN	HNRNPAB	ROAA_HUMAN Isoform 4 of Heterogeneous nuclear ribonucleoprotein A/B	256	NRGNRGSGGGGGG	71.1532	R	R.GS#GGGGGGGGQGSTNYGK.S	25.6587	22.7871	25.9101	25.6441	-0.014068	-0.170411
sp|P19338|NUCL_HUMAN	NCL	NUCL_HUMAN Nucleolin	67	AKKVVVSPTKKVA	31.2747	R	K.KVVVS#PTK.K	24.4663	22.53	24.7118	28.2919	-0.0144061	-0.328541
sp|P27816|MAP4_HUMAN	MAP4	MAP4_HUMAN Microtubule-associated protein 4	521	ALGKDVTPPPETE	60.3582	R	K.DVT#PPPETEVVLIK.N	24.9876	22.8717	25.2403	26.9005	-0.0145179	-0.234069
sp|Q15477|SKIV2_HUMAN	SKIV2L	SKIV2_HUMAN Helicase SKI2W	256	PLARASSLEDLVL	24.437	R	R.ASS#LEDLVLK.E	25.7834	25.5527	26.0446	22.6193	-0.0145446	0.175921
sp|P40818|UBP8_HUMAN	USP8	UBP8_HUMAN Ubiquitin carboxyl-terminal hydrolase 8	719	LKRSYSSPDITQA	0	R	K.RSYSS#PDITQAIQEEEK.R	24.8306	24.0856	25.1015	25.9822	-0.0156504	-0.109354
sp|Q02040|AK17A_HUMAN	AKAP17A	AK17A_HUMAN A-kinase anchor protein 17A	537	VVPEDGSPEKRCP	1000	U	R.VVPEDGS#PEK.R	24.9281	24.5662	25.2066	25.2992	-0.0160314	-0.0424167
sp|Q9NYF8|BCLF1_HUMAN	BCLAF1	BCLF1_HUMAN Bcl-2-associated transcription factor 1	496	VKKETQSPEQVKS	44.2778	R	K.KETQS#PEQVK.S	24.4874	26.5106	24.7625	24.2395	-0.0161131	0.129206
sp|Q9BY77|PDIP3_HUMAN	POLDIP3	PDIP3_HUMAN Polymerase delta-interacting protein 3	127	ISLKRSSPAAFIN	7.71046	R	K.RSS#PAAFINPPIGTVTPALK.L	25.2452	25.878	25.5329	23.344	-0.016347	0.148674
sp|Q9H0B6|KLC2_HUMAN	KLC2	KLC2_HUMAN Kinesin light chain 2	609	DSRTLSSSSMDLS	9.34047	R	R.TLSS#SSMDLSR.R	25.7784	24.933	26.0723	23.2163	-0.0163584	0.102916
sp|Q9Y2W1|TR150_HUMAN	THRAP3	TR150_HUMAN Thyroid hormone receptor-associated protein 3	535	VQEKSSSPPPRKT	9.34047	U	K.SSS#PPPRK.T	25.0482	24.4344	25.361	25.1564	-0.0179066	-0.0420151
sp|Q01433|AMPD2_HUMAN	AMPD2	AMPD2_HUMAN AMP deaminase 2	168	RLERQISQDVKLE	1000	R	R.QIS#QDVK.L	24.6743	24.4283	24.9828	25.9146	-0.0179267	-0.0852099
sp|Q9H8V3-3|ECT2_HUMAN	ECT2	ECT2_HUMAN Isoform 3 of Protein ECT2	359	LYEKANTPELKKS	1000	R	K.ANT#PELK.K	24.4035	26.4371	24.7131	24.4464	-0.0181881	0.112945
sp|Q71RC2-4|LARP4_HUMAN	LARP4	LARP4_HUMAN Isoform 4 of La-related protein 4	653	LRSNVVSPTKNED	30.8348	R	R.SNVVS#PTK.N	24.5818	24.8632	24.8993	25.6558	-0.0185169	-0.0452733
sp|Q14498|RBM39_HUMAN	RBM39	RBM39_HUMAN RNA-binding protein 39	95	RRFRGRYRSPYSG	11.0148	R	R.Y#RSPYSGPK.F	25.3891	23.2851	25.7246	25.6011	-0.0189397	-0.136804
sp|P46109|CRKL_HUMAN	CRKL	CRKL_HUMAN Crk-like protein	107	PAPRYPSPPMGSV	5.08456	U	R.YPS#PPMGSVSAPNLPTAEDNLEYVR.T	24.415	25.4642	24.7396	25.3812	-0.0190544	0.00471184
sp|O14639|ABLM1_HUMAN	ABLIM1	ABLM1_HUMAN Actin-binding LIM protein 1	655	PSSKTASLPGYGR	31.2747	R	K.TAS#LPGYGR.N	24.0787	24.8882	24.4031	26.63	-0.0193072	-0.0975884
sp|P19338|NUCL_HUMAN	NCL	NUCL_HUMAN Nucleolin	121	GKALVATPGKKGA	1000	R	K.ALVAT#PGKK.G	25.7576	21.6893	26.1057	26.4474	-0.0193689	-0.28614
sp|Q9NSK0-3|KLC4_HUMAN	KLC4	KLC4_HUMAN Isoform 3 of Kinesin light chain 4	478	KACKVSSPTVNTT	2.80603	R	K.VSS#PTVNTTLR.N	24.4935	24.894	24.8264	25.7862	-0.0194763	-0.0507994
sp|Q01105|SET_HUMAN	SET	SET_HUMAN Protein SET	7	MAPKRQSPLPPQK	1000	R	K.RQS#PLPPQK.K	24.5806	23.3888	24.9165	27.1141	-0.019586	-0.213229
sp|P10636-9|TAU_HUMAN	MAPT	TAU_HUMAN Isoform Tau-G of Microtubule-associated protein tau	537	GYSSPGSPGTPGS	13.3795	R	R.SGYSSPGS#PGTPGSR.S	25.0087	21.245	25.3544	28.3919	-0.0198074	-0.418354
sp|Q9BVG4|PBDC1_HUMAN	PBDC1	PBDC1_HUMAN Protein PBDC1	197	GEKGADSGEEKEE	1000	U	K.GADS#GEEK.E	23.8324	27.2115	24.1619	24.7943	-0.0198117	0.134209
sp|P35269|T2FA_HUMAN	GTF2F1	T2FA_HUMAN General transcription factor IIF subunit 1	446	PPSGKTTPNSGDV	9.34047	R	K.TT#PNSGDVQVTEDAVR.R	24.9167	22.4711	25.266	27.3462	-0.0200846	-0.283273
sp|O00429-6|DNM1L_HUMAN	DNM1L	DNM1L_HUMAN Isoform 6 of Dynamin-1-like protein	629	IPIMPASPQKGHA	137.135	R	K.SKPIPIMPAS#PQK.G	25.8405	24.4874	26.2121	23.4601	-0.0205988	0.0618283
sp|Q9Y6G9|DC1L1_HUMAN	DYNC1LI1	DC1L1_HUMAN Cytoplasmic dynein 1 light intermediate chain 1	421	SNVASVSPIPAGS	4.08456	R	R.SVSSNVASVS#PIPAGSK.K	26.7259	22.5726	27.1224	23.5791	-0.0212472	-0.0629332
sp|P98175|RBM10_HUMAN	RBM10	RBM10_HUMAN RNA-binding protein 10	797	HRRAHLSENELEA	1000	R	R.AHLS#ENELEALEK.N	24.5962	24.5889	24.9644	25.8505	-0.0214392	-0.072183
sp|Q13427|PPIG_HUMAN	PPIG	PPIG_HUMAN Peptidyl-prolyl cis-trans isomerase G	358	RFRRSETPPHWRQ	20.1669	R	R.SET#PPHWR.Q	21.7519	22.2666	22.0816	33.8999	-0.0217004	-0.606404
sp|Q96JM3|CHAP1_HUMAN	CHAMP1	CHAP1_HUMAN Chromosome alignment-maintaining phosphoprotein 1	459	PDQRKTSPASLDF	6.59058	U	K.TS#PASLDFPESQK.S	22.9334	28.7473	23.2821	25.0372	-0.0217714	0.199355
sp|Q96QC0|PP1RA_HUMAN	PPP1R10	PP1RA_HUMAN Serine/threonine-protein phosphatase 1 regulatory subunit 10	313	KKKKVLSPTAAKP	6.59058	U	K.VLS#PTAAK.P	24.6548	26.2474	25.0425	24.0553	-0.0225121	0.125821
sp|Q8IYB3|SRRM1_HUMAN	SRRM1	SRRM1_HUMAN Serine/arginine repetitive matrix protein 1	740	KKAASPSPQSVRR	24.2431	R	K.AASPS#PQSVR.R	24.9645	22.695	25.3584	26.9821	-0.0225872	-0.24963
sp|P35222|CTNB1_HUMAN	CTNNB1	CTNB1_HUMAN Catenin beta-1	191	RHAIMRSPQMVSA	65.4396	R	R.S#PQMVSAIVR.T	25.511	24.5407	25.9141	24.0341	-0.0226177	0.0300887
sp|Q9Y2W1|TR150_HUMAN	THRAP3	TR150_HUMAN Thyroid hormone receptor-associated protein 3	243	SAVSELSPRERSP	24.2431	U	R.ASAVSELS#PR.E	25.5141	25.7334	25.9342	22.8183	-0.0235658	0.173449
sp|P21127|CD11B_HUMAN	CDK11B	CD11B_HUMAN Cyclin-dependent kinase 11B	589	LAREYGSPLKAYT	0	R	R.EYGS#PLK.A	25.7467	24.358	26.1714	23.7239	-0.0236031	0.0380506
sp|Q01130|SRSF2_HUMAN	SRSF2	SRSF2_HUMAN Serine/arginine-rich splicing factor 2	221	EEGAVSSxxxxxx	0	R	K.SPEEEGAVSS#.-	24.5744	21.6964	24.9829	28.7463	-0.0237863	-0.405916
sp|Q9Y2W1|TR150_HUMAN	THRAP3	TR150_HUMAN Thyroid hormone receptor-associated protein 3	248	LSPRERSPALKSP	1000	U	R.ERS#PALK.S	24.4437	24.6099	24.8511	26.0954	-0.0238485	-0.0845599
sp|Q86WB0|NIPA_HUMAN	ZC3HC1	NIPA_HUMAN Nuclear-interacting partner of ALK	62	SQSVNGSPQAEQP	19.8465	R	K.DTSATSQSVNGS#PQAEQPSLESTSK.E	24.584	25.4072	25.0161	24.9927	-0.0251379	0.023734
sp|Q07960|RHG01_HUMAN	ARHGAP1	RHG01_HUMAN Rho GTPase-activating protein 1	49	KSDDSKSSSPELV	6.59058	R	K.S#SSPELVTHLK.W	25.5877	23.5032	26.0376	24.8714	-0.0251471	-0.0816311
sp|Q14247-2|SRC8_HUMAN	CTTN	SRC8_HUMAN Isoform 2 of Src substrate cortactin	368	TQTPPVSPAPQPT	58.5514	R	K.TQTPPVS#PAPQPTEER.L	24.6826	24.5285	25.1188	25.6702	-0.025276	-0.0656371
sp|P51610|HCFC1_HUMAN	HCFC1	HCFC1_HUMAN Host cell factor 1	411	TAATATSPTPNPV	17.0091	R	K.YDIPATAATATS#PTPNPVPSVPANPPK.S	24.4469	25.2986	24.8791	25.3754	-0.0252817	-0.00437742
sp|Q92843-2|B2CL2_HUMAN	BCL2L2	B2CL2_HUMAN Isoform 3 of Bcl-2-like protein 2	177	EKQMNMSPPPGNA	130.006	R	K.QMNMS#PPPGNAGPVIMSIEEK.M	24.0667	26.8986	24.5003	24.5344	-0.0257608	0.132728
sp|P08238|HS90B_HUMAN	HSP90AB1	HS90B_HUMAN Heat shock protein HSP 90-beta	226	EREKEISDDEAEE	1000	R	K.EIS#DDEAEEEK.G	27.0775	25.5401	27.5672	19.8152	-0.0258598	0.366157
sp|Q9UKV3|ACINU_HUMAN	ACIN1	ACINU_HUMAN Apoptotic chromatin condensation inducer in the nucleus	657	NSRKSLSPGVSRD	6.59058	R	K.SLS#PGVSR.D	22.1943	20.1866	22.5999	35.0192	-0.0261237	-0.794746
sp|Q07866-4|KLC1_HUMAN	KLC1	KLC1_HUMAN Isoform J of Kinesin light chain 1	600	GMKRASSLNVLNV	6.59058	R	K.RASS#LNVLNVGGK.A	24.6013	25.2629	25.0622	25.0736	-0.026775	0.0108476
sp|P17096-3|HMGA1_HUMAN	HMGA1	HMGA1_HUMAN Isoform HMG-R of High mobility group protein HMG-I/HMG-Y	36	RKQPPVSPGTALV	13.3795	R	K.QPPVS#PGTALVGSQK.E	24.3531	25.0987	24.8123	25.736	-0.0269527	-0.0361747
sp|Q9Y2W1|TR150_HUMAN	THRAP3	TR150_HUMAN Thyroid hormone receptor-associated protein 3	320	KSPVGKSPPSTGS	33.1903	U	K.SPVGKS#PPSTGSTYGSSQK.E	24.9269	23.6494	25.403	26.0206	-0.0272956	-0.137852
sp|Q6PKG0|LARP1_HUMAN	LARP1	LARP1_HUMAN La-related protein 1	824	RKTRHSSNPPLES	6.59058	R	R.HSS#NPPLESHVGWVMDSR.E	24.0561	27.3813	24.5214	24.0412	-0.0276402	0.187683
sp|Q13884|SNTB1_HUMAN	SNTB1	SNTB1_HUMAN Beta-1-syntrophin	389	SGPGKGSPQAGVD	47.0452	U	K.GS#PQAGVDLSFATR.T	24.6392	26.9517	25.1165	23.2926	-0.0276795	0.210502
sp|P49736|MCM2_HUMAN	MCM2	MCM2_HUMAN DNA replication licensing factor MCM2	27	NDPLTSSPGRSSR	9.34047	R	R.GNDPLTSS#PGR.S	24.1751	26.1861	24.6459	24.9929	-0.0278303	0.0672856
sp|P14859-2|PO2F1_HUMAN	POU2F1	PO2F1_HUMAN Isoform 2 of POU domain, class 2, transcription factor 1	460	SGGTSSSPIKAIF	48.8739	R	R.INPPSSGGTSSS#PIK.A	25.2781	23.1474	25.7726	25.8019	-0.027945	-0.156625
sp|Q9BYW2|SETD2_HUMAN	SETD2	SETD2_HUMAN Histone-lysine N-methyltransferase SETD2	614	EREKAGSPAPSNR	59.2977	R	K.AGS#PAPSNR.L	25.4008	23.8269	25.8978	24.8744	-0.0279561	-0.0620682
sp|P43243|MATR3_HUMAN	MATR3	MATR3_HUMAN Matrin-3	9	KSFQQSSLSRDSQ	9.34047	R	K.SFQQSS#LSR.D	24.5092	24.4269	24.9932	26.0707	-0.0282131	-0.0939587
sp|O95071|UBR5_HUMAN	UBR5	UBR5_HUMAN E3 ubiquitin-protein ligase UBR5	1549	PQQRRISQSQPVR	17.0091	R	R.RIS#QSQPVR.G	24.9803	23.6552	25.4829	25.8815	-0.0287401	-0.129763
sp|Q13625-3|ASPP2_HUMAN	TP53BP2	ASPP2_HUMAN Isoform 3 of Apoptosis-stimulating of p53 protein 2	704	RIPRPLSPTKLLP	20.1669	R	R.IPRPLS#PTK.L	24.2344	26.3216	24.7646	24.6793	-0.0312213	0.0929421
sp|Q02952|AKA12_HUMAN	AKAP12	AKA12_HUMAN A-kinase anchor protein 12	289	SPTSPVTSETGST	9.34047	R	K.SAESPTSPVT#SETGSTFK.K	24.4943	22.2311	25.0408	28.2338	-0.0318371	-0.344847
sp|Q12888-2|TP53B_HUMAN	TP53BP1	TP53B_HUMAN Isoform 2 of Tumor suppressor p53-binding protein 1	1106	PVKDPVSPASQKM	37.5398	R	K.DPVS#PASQK.M	25.169	23.6095	25.7385	25.483	-0.0322801	-0.110169
sp|Q92945|FUBP2_HUMAN	KHSRP	FUBP2_HUMAN Far upstream element-binding protein 2	181	GCKVQISPDSGGL	24.2431	R	K.VQIS#PDSGGLPER.S	24.1948	24.1623	24.746	26.8969	-0.032498	-0.154684
sp|Q9C0C2|TB182_HUMAN	TNKS1BP1	TB182_HUMAN 182 kDa tankyrase-1-binding protein	601	PLAGQESPLPLAT	20.625	R	R.YESQEPLAGQES#PLPLATR.E	24.767	23.0606	25.3315	26.8409	-0.0325085	-0.219005
sp|Q8IYB3|SRRM1_HUMAN	SRRM1	SRRM1_HUMAN Serine/arginine repetitive matrix protein 1	532	SRSASPSPRKRQK	6.59058	R	R.SASPS#PR.K	22.3829	24.7165	22.8945	30.0061	-0.0326038	-0.279782
sp|Q8IY18|SMC5_HUMAN	SMC5	SMC5_HUMAN Structural maintenance of chromosomes protein 5	16	TPSPQPSKRALPR	11.0148	U	K.TSTPSPQPS#K.R	24.8517	25.9694	25.4224	23.7566	-0.0327543	0.128481
sp|P35611-3|ADDA_HUMAN	ADD1	ADDA_HUMAN Isoform 3 of Alpha-adducin	617	ERKQKGSEENLDE	1000	R	K.QKGS#EENLDEAR.E	23.3781	27.0347	23.924	25.6632	-0.0333025	0.075112
sp|P55196-5|AFAD_HUMAN	MLLT4	AFAD_HUMAN Isoform 5 of Afadin	1082	LMTRTSSVVTLEV	13.3795	R	R.TSS#VVTLEVAK.Q	25.0265	25.1724	25.6136	24.1875	-0.0334512	0.0575825
sp|Q9UKJ3|GPTC8_HUMAN	GPATCH8	GPTC8_HUMAN G patch domain-containing protein 8	740	EPPGSGSPAPPRR	11.0148	R	R.GPKPEPPGSGS#PAPPR.R	24.8597	22.9491	25.4448	26.7463	-0.0335609	-0.220903
sp|Q8NEN9|PDZD8_HUMAN	PDZD8	PDZD8_HUMAN PDZ domain-containing protein 8	538	KPLGAISPVLNRK	1000	U	K.PLGAIS#PVLNR.K	24.2161	23.5951	24.7937	27.3951	-0.0340065	-0.215434
sp|Q9NYF8|BCLF1_HUMAN	BCLAF1	BCLF1_HUMAN Bcl-2-associated transcription factor 1	177	GEPQEESPLKSKS	1000	R	K.AEGEPQEES#PLK.S	24.9825	27.2795	25.5886	22.1494	-0.0345863	0.30055
sp|P51610|HCFC1_HUMAN	HCFC1	HCFC1_HUMAN Host cell factor 1	1507	PEELQVSPGPRQQ	55.4614	R	R.AVTTVTQSTPVPGPSVPPPEELQVS#PGPR.Q	24.4359	22.2119	25.0304	28.3218	-0.0346814	-0.350578
sp|P27816|MAP4_HUMAN	MAP4	MAP4_HUMAN Microtubule-associated protein 4	280	LAKDMESPTKLDV	17.0091	R	K.DMES#PTK.L	24.3164	22.9943	24.9238	27.7654	-0.0355922	-0.272012
sp|Q5T8P6|RBM26_HUMAN	RBM26	RBM26_HUMAN RNA-binding protein 26	127	SRRLNHSPPQSSS	36.5564	R	R.LNHS#PPQSSSR.Y	26.5579	22.844	27.2231	23.375	-0.0356861	-0.0331558
sp|O43896|KIF1C_HUMAN	KIF1C	KIF1C_HUMAN Kinesin-like protein KIF1C	1083	RYPPYTTPPRMRR	9.34047	U	R.YPPYTT#PPR.M	24.8683	24.9305	25.4993	24.702	-0.0361487	0.0132839
sp|Q9Y2V2|CHSP1_HUMAN	CARHSP1	CHSP1_HUMAN Calcium-regulated heat stable protein 1	52	RRTRTFSATVRAS	17.0091	R	R.TFS#ATVR.A	24.2219	22.8843	24.8601	28.0337	-0.037522	-0.292809
sp|Q6PCE3|PGM2L_HUMAN	PGM2L1	PGM2L_HUMAN Glucose 1,6-bisphosphate synthase	175	GVMITASHNRKED	11.0148	U	K.AVAGVMITAS#HNR.K	24.7474	24.6935	25.4027	25.1564	-0.0377096	-0.0267925
sp|P19338|NUCL_HUMAN	NCL	NUCL_HUMAN Nucleolin	92	GKKAAATPAKKTV	1000	R	K.AAAT#PAK.K	25.5759	21.371	26.262	26.7911	-0.038193	-0.326101
sp|P46821|MAP1B_HUMAN	MAP1B	MAP1B_HUMAN Microtubule-associated protein 1B	614	PSKEEPSPVKAEV	1000	R	K.EEPS#PVK.A	24.7572	24.6266	25.423	25.1932	-0.0382886	-0.0328183
sp|Q9P2K5|MYEF2_HUMAN	MYEF2	MYEF2_HUMAN Myelin expression factor 2	17	GATGGDSPHLQPA	11.7212	R	K.AEVPGATGGDS#PHLQPAEPPGEPR.R	24.6479	25.6399	25.3154	24.3969	-0.03855	0.0716935
sp|Q9BXW9|FACD2_HUMAN	FANCD2	FACD2_HUMAN Fanconi anemia group D2 protein	594	DRSESPSLTQERA	30.8348	R	R.SESPS#LTQER.A	25.5219	22.5301	26.2168	25.7312	-0.0387596	-0.191665
sp|Q8NEF9|SRFB1_HUMAN	SRFBP1	SRFB1_HUMAN Serum response factor-binding protein 1	203	AVTIANSPSKPSE	31.2747	U	K.AVTIANS#PSK.P	25.073	24.7671	25.7726	24.3872	-0.0397001	0.0223017
sp|Q9NZN8|CNOT2_HUMAN	CNOT2	CNOT2_HUMAN CCR4-NOT transcription complex subunit 2	165	SSSGLGSPNRSSP	31.2747	R	R.TNSMSSSGLGS#PNR.S	25.2273	27.239	25.9369	21.5968	-0.040016	0.334857
sp|O00178|GTPB1_HUMAN	GTPBP1	GTPB1_HUMAN GTP-binding protein 1	580	LQTTNNSPMNSKP	27.1205	R	K.LLQTTNNS#PMNSK.P	23.9514	26.0539	24.6312	25.3635	-0.0403781	0.0387431
sp|Q15311|RBP1_HUMAN	RALBP1	RBP1_HUMAN RalA-binding protein 1	463	QEIASLSKEDVSK	31.2747	U	K.IAQEIASLS#K.E	24.6288	25.927	25.3356	24.1086	-0.0408239	0.104908
sp|Q9Y618|NCOR2_HUMAN	NCOR2	NCOR2_HUMAN Nuclear receptor corepressor 2	1025	PRGKSRSPAPPAD	20.1669	R	K.SRS#PAPPADK.E	24.2091	23.5641	24.9041	27.3227	-0.0408328	-0.213506
sp|P30291|WEE1_HUMAN	WEE1	WEE1_HUMAN Wee1-like protein kinase	137	PYFLGSSFSPVRC	0	U	K.SPAAPYFLGSS#FSPVR.C	26.5177	25.6171	27.2842	20.581	-0.041113	0.315793
sp|Q9H7N4|SFR19_HUMAN	SCAF1	SFR19_HUMAN Splicing factor, arginine/serine-rich 19	976	AAKVPSTPPPKAA	9.34047	U	K.VPST#PPPK.A	24.6662	24.9481	25.3842	25.0015	-0.0413911	-0.00308403
sp|Q53EL6|PDCD4_HUMAN	PDCD4	PDCD4_HUMAN Programmed cell death protein 4	457	GRKRFVSEGDGGR	1000	R	K.RFVS#EGDGGR.L	25.0107	23.2259	25.7499	26.0136	-0.0420218	-0.163533
sp|P07197|NFM_HUMAN	NEFM	NFM_HUMAN Neurofilament medium polypeptide	783	AGGEGGSEEEGSD	38.1888	R	K.AGGEGGS#EEEGSDK.G	23.2997	28.8529	23.9957	23.8517	-0.04247	0.274628
sp|Q5T5U3|RHG21_HUMAN	ARHGAP21	RHG21_HUMAN Rho GTPase-activating protein 21	1113	LLSKDDTSPPKDK	0	R	K.DDT#SPPK.D	23.7397	24.8279	24.4586	26.9738	-0.0430396	-0.119595
sp|Q9HB96|FANCE_HUMAN	FANCE	FANCE_HUMAN Fanconi anemia group E protein	249	ADGGSASPIKDQP	4.08456	U	K.SLESLADGGSAS#PIK.D	25.4261	23.0944	26.2016	25.2779	-0.0433418	-0.13033
sp|Q4VCS5|AMOT_HUMAN	AMOT	AMOT_HUMAN Angiomotin	714	TTVISHSPNTSYD	33.6572	R	R.DTTVISHS#PNTSYDTALEAR.I	25.7698	24.8006	26.5566	22.873	-0.0433869	0.116728
sp|O75175|CNOT3_HUMAN	CNOT3	CNOT3_HUMAN CCR4-NOT transcription complex subunit 3	299	DSEVSQSPAKNGS	20.1669	R	R.STDSEVSQS#PAK.N	24.5866	23.0584	25.3415	27.0135	-0.0436252	-0.228389
sp|Q13425|SNTB2_HUMAN	SNTB2	SNTB2_HUMAN Beta-2-syntrophin	110	AGEAGASPPVRRV	1000	R	R.GPAGEAGAS#PPVRR.V	23.938	25.2405	24.673	26.1486	-0.0436278	-0.0509908
sp|O60343|TBCD4_HUMAN	TBC1D4	TBCD4_HUMAN TBC1 domain family member 4	588	MRGRLGSVDSFER	24.2431	R	R.LGS#VDSFER.S	24.9728	25.1493	25.7466	24.1313	-0.0440257	0.0596125
sp|P27824|CALX_HUMAN	CANX	CALX_HUMAN Calnexin	554	LEEKQKSDAEEDG	56.043	R	K.QKS#DAEEDGGTVSQEEEDR.K	26.9334	19.9506	27.7687	25.3472	-0.0440636	-0.345395
sp|P29966|MARCS_HUMAN	MARCKS	MARCS_HUMAN Myristoylated alanine-rich C-kinase substrate	150	PSPSNETPKKKKK	45.026	U	K.AEDGATPSPSNET#PK.K	24.6164	21.2256	25.3886	28.7694	-0.0445581	-0.438728
sp|Q92615|LAR4B_HUMAN	LARP4B	LAR4B_HUMAN La-related protein 4B	601	TYERSPSPAHLPD	4.08456	R	R.SPS#PAHLPDDPK.V	24.6534	25.2888	25.4272	24.6306	-0.0445867	0.03805
sp|Q09472|EP300_HUMAN	EP300	EP300_HUMAN Histone acetyltransferase p300	1038	TSATQSSPAPGQS	0	U	K.EEEDQPSTSATQSS#PAPGQSK.K	24.0734	25.7603	24.8336	25.3326	-0.0448539	0.024155
sp|Q7Z309-3|F122B_HUMAN	FAM122B	F122B_HUMAN Isoform 3 of Protein FAM122B	138	PVSPAPSPTRGFG	4.08456	R	K.RIDFTPVSPAPS#PTR.G	23.0338	22.707	23.7657	30.4935	-0.0451322	-0.425366
sp|Q9NRG9|AAAS_HUMAN	AAAS	AAAS_HUMAN Aladin	495	AQFPRFSPVLGRA	1000	R	R.FS#PVLGR.A	24.7666	25.5782	25.5557	24.0994	-0.0452478	0.0859187
sp|Q96JM3|CHAP1_HUMAN	CHAMP1	CHAP1_HUMAN Chromosome alignment-maintaining phosphoprotein 1	427	KPGPPLSPEIRSP	1000	U	R.KPGPPLS#PEIR.S	23.7605	26.1886	24.5177	25.5331	-0.0452582	0.03657
sp|Q9NXC5|MIO_HUMAN	MIOS	MIO_HUMAN WD repeat-containing protein mio	766	QYGVSGSPTKSKV	20.1669	U	R.GFSQYGVSGS#PTK.S	25.0908	25.2172	25.8924	23.7995	-0.0453699	0.0834755
sp|Q9NSK0-3|KLC4_HUMAN	KLC4	KLC4_HUMAN Isoform 3 of Kinesin light chain 4	608	NMKRAASLNYLNQ	7.97117	R	R.AAS#LNYLNQPSAAPLQVSR.G	24.999	24.0411	25.799	25.1609	-0.0454429	-0.0656792
sp|Q8N1G0|ZN687_HUMAN	ZNF687	ZN687_HUMAN Zinc finger protein 687	253	DIPASASPPPVAG	11.0148	R	K.ATDIPASAS#PPPVAGVPFFK.Q	24.6221	25.6723	25.429	24.2766	-0.0465247	0.0806453
sp|Q8ND76|CCNY_HUMAN	CCNY	CCNY_HUMAN Cyclin-Y	326	ARKRSASADNLTL	6.59058	R	R.SAS#ADNLTLPR.W	25.0172	24.4415	25.8432	24.6981	-0.0468633	-0.015072
sp|Q04637-9|IF4G1_HUMAN	EIF4G1	IF4G1_HUMAN Isoform 9 of Eukaryotic translation initiation factor 4 gamma 1	1216	GLRKAASLTEDRD	6.59058	R	K.AAS#LTEDRDR.G	24.6923	24.1434	25.5312	25.6331	-0.0481959	-0.0863814
sp|Q9BVC5|ASHWN_HUMAN	C2orf49	ASHWN_HUMAN Ashwin	198	LSPVGTTPVKLKR	17.0091	R	K.SPPLSPVGTT#PVK.L	24.123	23.3614	24.9524	27.5631	-0.0487697	-0.23861
sp|Q96E09|F122A_HUMAN	FAM122A	F122A_HUMAN Protein FAM122A	76	GLLLPASPVRMHS	1000	U	R.HGLLLPAS#PVR.M	24.0332	23.5103	24.8724	27.5841	-0.0495193	-0.230545
sp|O60583|CCNT2_HUMAN	CCNT2	CCNT2_HUMAN Cyclin-T2	480	SSSSVTSPIKMKI	6.59058	R	K.QGQSQAASSSSVTS#PIK.M	24.7737	24.8264	25.6397	24.7602	-0.0495737	0.00385485
sp|Q7Z5L9|I2BP2_HUMAN	IRF2BP2	I2BP2_HUMAN Interferon regulatory factor 2-binding protein 2	404	VSPPPPTASPHSN	0	R	K.IPMTPTSSFVSPPPPT#ASPHSNR.T	26.4226	22.7776	27.3538	23.446	-0.0499661	-0.0417248
sp|P35579|MYH9_HUMAN	MYH9	MYH9_HUMAN Myosin-9	1943	KGAGDGSDEEVDG	1000	R	K.GAGDGS#DEEVDGK.A	25.7554	25.0868	26.6648	22.4931	-0.0500624	0.157447
sp|Q14676|MDC1_HUMAN	MDC1	MDC1_HUMAN Mediator of DNA damage checkpoint protein 1	505	VEADKSSPGIHLE	6.59058	R	K.SS#PGIHLER.S	25.6951	23.1748	26.6052	24.5249	-0.050217	-0.0816869
sp|Q7KZI7|MARK2_HUMAN	MARK2	MARK2_HUMAN Serine/threonine-protein kinase MARK2	400	KVQRSVSANPKQR	30.8348	R	R.SVS#ANPK.Q	24.6411	22.6999	25.548	27.1111	-0.0521416	-0.256199
sp|Q96A49|SYAP1_HUMAN	SYAP1	SYAP1_HUMAN Synapse-associated protein 1	248	EAVRPKTPPVVIK	1000	U	K.T#PPVVIK.S	25.4768	22.7666	26.4147	25.3419	-0.0521589	-0.154603
sp|P55196-5|AFAD_HUMAN	MLLT4	AFAD_HUMAN Isoform 5 of Afadin	1181	VANQPPSPGGKSA	101.896	R	R.SSPNVANQPPS#PGGK.S	23.8308	25.9764	24.7113	25.4815	-0.052343	0.0277549
sp|Q9NYV4-2|CDK12_HUMAN	CDK12	CDK12_HUMAN Isoform 2 of Cyclin-dependent kinase 12	1082	TEPVKNSSPAPPQ	24.437	R	K.NS#SPAPPQPAPGK.V	23.5469	26.2669	24.418	25.7683	-0.0524113	0.027649
sp|Q8IWC1|MA7D3_HUMAN	MAP7D3	MA7D3_HUMAN MAP7 domain-containing protein 3	770	ILNGTGSPTKFKM	5.08456	R	K.DSLNEM*FPSAILNGTGS#PTK.F	24.2667	21.8236	25.1755	28.7343	-0.0530406	-0.396884
sp|P16949-2|STMN1_HUMAN	STMN1	STMN1_HUMAN Isoform 2 of Stathmin	38	VPEFPLSPPKKKD	93.1542	R	K.ESVPEFPLS#PPK.K	24.1491	21.6118	25.0579	29.1812	-0.053295	-0.433221
sp|Q86YS7|C2CD5_HUMAN	C2CD5	C2CD5_HUMAN C2 domain-containing protein 5	323	TGMGSGSAGKEGG	17.0091	R	K.TGMGSGS#AGK.E	24.1915	23.5657	25.1047	27.1381	-0.0534544	-0.203631
sp|O60343|TBCD4_HUMAN	TBC1D4	TBCD4_HUMAN TBC1 domain family member 4	570	KRSLTSSLENIFS	9.34047	R	R.SLTSS#LENIFSR.G	24.7081	25.9396	25.6425	23.7098	-0.0535515	0.129668
sp|O94979-8|SC31A_HUMAN	SEC31A	SC31A_HUMAN Isoform 8 of Protein transport protein Sec31A	799	PVAGHESPKIPYE	1000	R	R.AQGEPVAGHES#PK.I	25.2146	22.8219	26.1767	25.7867	-0.054022	-0.176211
sp|Q6PKG0|LARP1_HUMAN	LARP1	LARP1_HUMAN La-related protein 1	521	TESAPGSPRAVTP	44.2778	R	K.ETESAPGS#PR.A	22.62	23.0042	23.4844	30.8915	-0.0541005	-0.425312
sp|Q66K74|MAP1S_HUMAN	MAP1S	MAP1S_HUMAN Microtubule-associated protein 1S	657	SERLSLSPLRGGE	17.0091	R	R.LSLS#PLR.G	24.4401	23.8159	25.3745	26.3694	-0.0541293	-0.146939
sp|P27816|MAP4_HUMAN	MAP4	MAP4_HUMAN Microtubule-associated protein 4	696	NKELPPSPEKKTK	1000	R	K.ELPPS#PEKK.T	25.558	21.1235	26.5363	26.7823	-0.0541923	-0.342432
sp|P02794|FRIH_HUMAN	FTH1	FRIH_HUMAN Ferritin heavy chain	183	GDSDNESxxxxxx	11.0148	R	K.HTLGDSDNES#.-	24.2384	28.784	25.1702	21.8075	-0.0544201	0.400443
sp|P46821|MAP1B_HUMAN	MAP1B	MAP1B_HUMAN Microtubule-associated protein 1B	1501	RKLGDVSPTQIDV	11.0148	U	K.LGDVS#PTQIDVSQFGSFK.E	25.6549	22.7374	26.6421	24.9656	-0.0544713	-0.134878
sp|Q8WXI9|P66B_HUMAN	GATAD2B	P66B_HUMAN Transcriptional repressor p66-beta	486	QQQAALSPTTAPA	20.1669	U	R.LQQQAALS#PTTAPAVSSVSK.Q	24.9945	24.0073	25.9583	25.04	-0.0545868	-0.0607602
sp|B5ME19|EIFCL_HUMAN	EIF3CL	EIFCL_HUMAN Eukaryotic translation initiation factor 3 subunit C-like protein	166	KQNPEQSADEDAE	1000	R	K.QNPEQS#ADEDAEK.N	27.5317	26.5442	28.6051	17.319	-0.0551773	0.61604
sp|Q9NTI5|PDS5B_HUMAN	PDS5B	PDS5B_HUMAN Sister chromatid cohesion protein PDS5 homolog B	1166	SSSNPSSPGRIKG	0	R	R.METVSNASSSSNPSS#PGR.I	24.9925	23.2965	25.9729	25.7381	-0.0555067	-0.143797
sp|Q9H1E3|NUCKS_HUMAN	NUCKS1	NUCKS_HUMAN Nuclear ubiquitous casein and cyclin-dependent kinase substrate 1	61	QEDSEDSEDKDVK	53.5337	U	K.NSQEDSEDS#EDK.D	19.2761	17.8368	20.033	42.854	-0.0555647	-1.26458
sp|Q96PK6|RBM14_HUMAN	RBM14	RBM14_HUMAN RNA-binding protein 14	206	GQARQPTPPFFGR	1000	U	R.QPT#PPFFGR.D	24.1976	27.7799	25.1479	22.8747	-0.0555738	0.280286
sp|P22314|UBA1_HUMAN	UBA1	UBA1_HUMAN Ubiquitin-like modifier-activating enzyme 1	13	SKKRRVSGPDPKP	1000	R	R.RVS#GPDPK.P	26.775	17.9786	27.8324	27.414	-0.0558754	-0.608633
sp|O60293|ZC3H1_HUMAN	ZFC3H1	ZC3H1_HUMAN Zinc finger C3H1 domain-containing protein	949	MMRLDSSPVSSPR	9.34047	R	R.LDSS#PVSSPR.K	24.5144	25.1459	25.4833	24.8563	-0.0559227	0.0167102
sp|Q8IY67-2|RAVR1_HUMAN	RAVER1	RAVR1_HUMAN Isoform 2 of Ribonucleoprotein PTB-binding 1	617	PSRHKMSPPPSGF	58.5514	R	K.MS#PPPSGFGER.S	25.2277	26.8908	26.2255	21.656	-0.0559651	0.312345
sp|O75376|NCOR1_HUMAN	NCOR1	NCOR1_HUMAN Nuclear receptor corepressor 1	1322	KQIKRESPPIRAF	1000	R	K.RES#PPIR.A	23.108	21.4655	24.0233	31.4032	-0.0560422	-0.548889
sp|O96019|ACL6A_HUMAN	ACTL6A	ACL6A_HUMAN Actin-like protein 6A	233	EAVREGSPANWKR	1000	R	R.EGS#PANWK.R	23.9635	24.5467	24.9186	26.5712	-0.0563876	-0.114337
sp|Q6NXT1|ANR54_HUMAN	ANKRD54	ANR54_HUMAN Ankyrin repeat domain-containing protein 54	63	ASGGAQSPLRYLH	26.9265	R	R.ASGGAQS#PLR.Y	23.6353	25.7862	24.5815	25.9969	-0.0566255	-0.0117394
sp|Q9BXP5|SRRT_HUMAN	SRRT	SRRT_HUMAN Serrate RNA effector molecule homolog	544	WASEPGTPPLPTS	33.6572	R	R.TQLWASEPGT#PPLPTSLPSQNPILK.N	23.9798	24.924	24.9454	26.1508	-0.0569535	-0.0693197
sp|Q14166|TTL12_HUMAN	TTLL12	TTL12_HUMAN Tubulin--tyrosine ligase-like protein 12	15	RRPAERSSPGQTP	7.71046	U	R.S#SPGQTPEEGAQALAEFAALHGPALR.A	24.2047	27.6182	25.1865	22.9906	-0.0573644	0.264579
sp|P48634|PRC2A_HUMAN	PRRC2A	PRC2A_HUMAN Protein PRRC2A	610	EVPPPTTPPVPKV	30.8348	R	K.EGPEPPEEVPPPTT#PPVPK.V	22.658	26.8581	23.5794	26.9045	-0.0575073	-0.00249063
sp|O60293|ZC3H1_HUMAN	ZFC3H1	ZC3H1_HUMAN Zinc finger C3H1 domain-containing protein	352	NLTRRISTSDILS	17.0091	R	R.RIS#TSDILSEK.K	24.8402	23.5268	25.8664	25.7666	-0.0584046	-0.131193
sp|Q8TEW0|PARD3_HUMAN	PARD3	PARD3_HUMAN Partitioning defective 3 homolog	187	KQNTAGSPKTCDR	24.2431	R	K.QNTAGS#PK.T	24.192	26.3259	25.1984	24.2837	-0.0588044	0.116497
sp|P06400|RB_HUMAN	RB1	RB_HUMAN Retinoblastoma-associated protein	373	NVIPPHTPVRTVM	121.68	U	K.SNLDEEVNVIPPHT#PVR.T	24.0009	25.5881	24.9999	25.4111	-0.0588379	0.0100107
sp|P46821|MAP1B_HUMAN	MAP1B	MAP1B_HUMAN Microtubule-associated protein 1B	1792	PLTPRESSPLYSP	6.59058	U	R.ES#SPLYSPTFSDSTSAVK.E	23.1356	25.9712	24.1031	26.79	-0.0591052	-0.0447796
sp|Q29RF7|PDS5A_HUMAN	PDS5A	PDS5A_HUMAN Sister chromatid cohesion protein PDS5 homolog A	1305	AAVGQESPGGLEA	1000	U	R.AAVGQES#PGGLEAGNAK.A	24.8546	25.26	25.8954	23.99	-0.0591854	0.0744229
sp|Q8IZ21-2|PHAR4_HUMAN	PHACTR4	PHAR4_HUMAN Isoform 2 of Phosphatase and actin regulator 4	128	GNARSSSPVQVEE	9.34047	R	R.SSS#PVQVEEEPVR.L	22.9194	26.0153	23.8809	27.1845	-0.0592871	-0.0634243
sp|P11274|BCR_HUMAN	BCR	BCR_HUMAN Breakpoint cluster region protein	356	SSRVSPSPTTYRM	17.0091	R	R.VSPS#PTTYR.M	24.9725	23.5956	26.0212	25.4107	-0.0593454	-0.106919
sp|O43765|SGTA_HUMAN	SGTA	SGTA_HUMAN Small glutamine-rich tetratricopeptide repeat-containing protein alpha	81	LRSPARTPPSEED	2.01746	R	R.SPART#PPSEEDSAEAER.L	25.1731	25.6567	26.2306	22.9396	-0.0593682	0.16149
sp|Q9P0B6|CC167_HUMAN	CCDC167	CC167_HUMAN Coiled-coil domain-containing protein 167	42	LHSRELSPEARRS	1000	R	R.ELS#PEAR.R	24.4103	24.6177	25.4363	25.5358	-0.0593947	-0.0528251
sp|Q9UPN6|SCAF8_HUMAN	SCAF8	SCAF8_HUMAN Protein SCAF8	617	TVQTTQSPTPVEK	20.1669	R	K.ETVQTTQS#PTPVEK.E	23.9545	24.8944	24.9758	26.1752	-0.0602331	-0.0723792
sp|P33981|TTK_HUMAN	TTK	TTK_HUMAN Dual specificity protein kinase TTK	436	FSVSKQSPPISTS	71.0667	R	K.QS#PPISTSK.W	24.3871	25.4787	25.4281	24.706	-0.0603056	0.0444317
sp|Q9UNE7|CHIP_HUMAN	STUB1	CHIP_HUMAN E3 ubiquitin-protein ligase CHIP	19	LGAGGGSPEKSPS	1000	R	R.LGAGGGS#PEK.S	24.7263	24.2653	25.7855	25.2228	-0.0605141	-0.055832
sp|Q9BX95|SGPP1_HUMAN	SGPP1	SGPP1_HUMAN Sphingosine-1-phosphate phosphatase 1	112	GALRRNSLTGEEG	20.1669	U	R.RNS#LTGEEGQLAR.V	24.3724	24.7	25.4222	25.5054	-0.0608439	-0.0462923
sp|P35251|RFC1_HUMAN	RFC1	RFC1_HUMAN Replication factor C subunit 1	156	TKNKPLSPIKLTP	1000	R	K.NKPLS#PIK.L	23.6108	24.2945	24.6399	27.4549	-0.0615463	-0.176434
sp|Q9H0X4|ITFG3_HUMAN	ITFG3	ITFG3_HUMAN Protein ITFG3	21	KNEERKSQENLGN	84.6094	R	K.S#QENLGNPSK.N	25.3203	23.8096	26.433	24.4371	-0.0620493	-0.0375269
sp|Q9H5H4|ZN768_HUMAN	ZNF768	ZN768_HUMAN Zinc finger protein 768	125	PRYEPQSPGYEPR	37.5398	R	R.S#PGYEPR.S	24.4755	25.0341	25.5577	24.9327	-0.0624153	0.00585092
sp|P48634|PRC2A_HUMAN	PRRC2A	PRC2A_HUMAN Protein PRRC2A	1219	LIPGPLSPVARGG	1000	R	K.LIPGPLS#PVAR.G	23.755	23.4236	24.8148	28.0066	-0.0629744	-0.257803
sp|Q96S94|CCNL2_HUMAN	CCNL2	CCNL2_HUMAN Cyclin-L2	348	GKGSKPSPLSVKN	7.97117	R	K.GSKPS#PLSVK.N	24.4581	24.1177	25.551	25.8732	-0.0630715	-0.101369
sp|Q96QD9|UIF_HUMAN	FYTTD1	UIF_HUMAN UAP56-interacting factor	16	GATATSSPPPKAR	6.59058	R	R.LVGATATSS#PPPK.A	23.9619	27.1364	25.038	23.8637	-0.0633776	0.185412
sp|Q6GYQ0-6|RGPA1_HUMAN	RALGAPA1	RGPA1_HUMAN Isoform 6 of Ral GTPase-activating protein subunit alpha-1	907	TMTRRGSSPGSLE	6.59058	R	R.RGS#SPGSLEIPK.D	24.0596	23.5718	25.1591	27.2095	-0.0644708	-0.207045
sp|Q13185|CBX3_HUMAN	CBX3	CBX3_HUMAN Chromobox protein homolog 3	93	DGTKRKSLSDSES	17.0091	R	K.S#LSDSESDDSK.S	23.064	25.3948	24.1199	27.4213	-0.0645784	-0.110761
sp|Q4VCS5|AMOT_HUMAN	AMOT	AMOT_HUMAN Angiomotin	1061	PVFHSNTLERKTP	4.08456	R	K.TDGPVFHSNT#LER.K	26.227	21.6887	27.4375	24.6468	-0.065097	-0.184455
sp|Q15648|MED1_HUMAN	MED1	MED1_HUMAN Mediator of RNA polymerase II transcription subunit 1	1051	SAGRSQTPPGVAT	17.0091	U	R.SQT#PPGVATPPIPK.I	24.8828	24.4385	26.0315	24.6472	-0.0651062	-0.0122672
sp|Q96L91|EP400_HUMAN	EP400	EP400_HUMAN E1A-binding protein p400	736	ATNKALSPVTSRT	24.2431	R	K.ALS#PVTSR.T	24.7293	24.2585	25.8782	25.1341	-0.0655153	-0.0511554
sp|Q9UKG1|DP13A_HUMAN	APPL1	DP13A_HUMAN DCC-interacting protein 13-alpha	403	AVTPSPSFQQRHE	20.1669	U	R.VNQSALEAVTPSPS#FQQR.H	22.5938	27.0108	23.6549	26.7405	-0.0662082	0.0145126
sp|Q96E09|F122A_HUMAN	FAM122A	F122A_HUMAN Protein FAM122A	62	PSARRNSTTFPSR	6.59058	U	R.RNS#TTFPSR.H	24.763	22.8961	25.9308	26.4101	-0.0664767	-0.20599
sp|Q9HCU9|BRMS1_HUMAN	BRMS1	BRMS1_HUMAN Breast cancer metastasis-suppressor 1	237	KARAAVSPQKRKS	1000	R	R.AAVS#PQK.R	24.2512	24.892	25.3956	25.4612	-0.0665266	-0.0326136
sp|Q01082|SPTB2_HUMAN	SPTBN1	SPTB2_HUMAN Spectrin beta chain, non-erythrocytic 1	2165	TSSKESSPIPSPT	20.1669	U	K.ESS#PIPSPTSDR.K	23.7975	25.1239	24.9209	26.1577	-0.0665472	-0.058175
sp|Q5T200|ZC3HD_HUMAN	ZC3H13	ZC3HD_HUMAN Zinc finger CCCH domain-containing protein 13	198	IIKKEVSPEVVRS	1000	R	K.EVS#PEVVR.S	25.0484	22.8746	26.2359	25.8411	-0.0668255	-0.175922
sp|Q9UKE5|TNIK_HUMAN	TNIK	TNIK_HUMAN TRAF2 and NCK-interacting protein kinase	680	QRTTSISPALARK	17.0091	R	R.TTSIS#PALAR.K	23.6332	25.3567	24.7653	26.2448	-0.0675027	-0.0496626
sp|Q6ZU65|UBN2_HUMAN	UBN2	UBN2_HUMAN Ubinuclein-2	13	VAFISLSPVRRRE	6.59058	R	R.VAFISLS#PVR.R	24.3193	25.8631	25.4882	24.3294	-0.0677321	0.0881946
sp|Q7Z2W4|ZCCHV_HUMAN	ZC3HAV1	ZCCHV_HUMAN Zinc finger CCCH-type antiviral protein 1	380	KTVFSPTLPAARS	6.59058	R	K.TVFSPT#LPAAR.S	23.4315	24.6207	24.5687	27.3791	-0.0683687	-0.153207
sp|O60271|JIP4_HUMAN	SPAG9	JIP4_HUMAN C-Jun-amino-terminal kinase-interacting protein 4	733	RSASQSSLDKLDQ	0	R	R.SASQSS#LDK.L	23.6613	25.2226	24.8181	26.2979	-0.0688619	-0.0602294
sp|Q9H1A4|APC1_HUMAN	ANAPC1	APC1_HUMAN Anaphase-promoting complex subunit 1	688	DFEGSLSPVIAPK	20.1669	R	R.NFDFEGSLS#PVIAPK.K	23.4814	26.1735	24.6302	25.7148	-0.06891	0.0255109
sp|Q9P260-2|K1468_HUMAN	KIAA1468	K1468_HUMAN Isoform 2 of LisH domain and HEAT repeat-containing protein KIAA1468	180	QLNRAGSISTLDS	24.2431	R	R.AGS#ISTLDSLDFAR.Y	23.3175	26.0004	24.4773	26.2048	-0.0700316	-0.011299
sp|Q15057|ACAP2_HUMAN	ACAP2	ACAP2_HUMAN Arf-GAP with coiled-coil, ANK repeat and PH domain-containing protein 2	521	KYSISLSPPEQQK	17.0091	R	K.YSISLS#PPEQQK.K	24.8625	23.6778	26.115	25.3447	-0.0709085	-0.0981458
sp|Q0ZGT2|NEXN_HUMAN	NEXN	NEXN_HUMAN Nexilin	365	EMYKTISQEFLTP	0	R	K.TIS#QEFLTPGK.L	24.4439	25.9141	25.6867	23.9553	-0.0715458	0.113392
sp|Q9UN81|LORF1_HUMAN	L1RE1	LORF1_HUMAN LINE-1 retrotransposable element ORF1 protein	18	SKTQSASPPPKER	17.0091	U	K.TQSAS#PPPK.E	23.1591	28.159	24.3375	24.3444	-0.0716043	0.210006
sp|P29966|MARCS_HUMAN	MARCKS	MARCS_HUMAN Myristoylated alanine-rich C-kinase substrate	46	KVNGDASPAAAES	73.6163	U	K.VNGDAS#PAAAESGAK.E	24.0333	21.9306	25.2633	28.7728	-0.0720109	-0.391763
sp|O75400|PR40A_HUMAN	PRPF40A	PR40A_HUMAN Pre-mRNA-processing factor 40 homolog A	373	ETVADFTPKKEEE	49.5899	R	K.QETVADFT#PK.K	25.6709	24.4141	26.9923	22.9227	-0.072415	0.0909346
sp|Q13442|HAP28_HUMAN	PDAP1	HAP28_HUMAN 28 kDa heat- and acid-stable phosphoprotein	19	RARQYTSPEEIDA	6.59058	R	R.QYTS#PEEIDAQLQAEK.Q	26.2852	21.1145	27.6391	24.9612	-0.072459	-0.241459
sp|Q14978-2|NOLC1_HUMAN	NOLC1	NOLC1_HUMAN Isoform Beta of Nucleolar and coiled-body phosphoprotein 1	573	GKAAKNSEEEEEE	1000	R	K.NS#EEEEEEK.K	24.08	24.8225	25.3212	25.7762	-0.0725088	-0.0543901
sp|Q99759-2|M3K3_HUMAN	MAP3K3	M3K3_HUMAN Isoform 2 of Mitogen-activated protein kinase kinase kinase 3	207	QNPGRSSPPPGYV	0	R	R.SS#PPPGYVPER.Q	24.9087	24.1667	26.1964	24.7282	-0.0727184	-0.0331389
sp|Q5VSL9|STRP1_HUMAN	STRIP1	STRP1_HUMAN Striatin-interacting protein 1	335	RNMRAASPPASAS	12.7898	R	R.AAS#PPASASDLIEQQQK.R	23.5	26.506	24.7149	25.2791	-0.0727184	0.0683753
sp|P83916|CBX1_HUMAN	CBX1	CBX1_HUMAN Chromobox protein homolog 1	89	GKRKADSDSEDKG	17.0091	R	K.ADS#DSEDK.G	24.2573	22.782	25.5216	27.439	-0.0732982	-0.268333
sp|Q03164-3|KMT2A_HUMAN	KMT2A	KMT2A_HUMAN Isoform 3 of Histone-lysine N-methyltransferase 2A	3530	SGQRSASPSVPGP	17.0091	R	R.SAS#PSVPGPTK.P	24.4403	26.0598	25.7194	23.7805	-0.073594	0.132044
sp|Q86TB9|PATL1_HUMAN	PATL1	PATL1_HUMAN Protein PAT1 homolog 1	194	RAVPIGTPPKQMA	1000	R	R.AVPIGT#PPK.Q	24.7398	24.0166	26.0407	25.2029	-0.0739337	-0.0695577
sp|Q96N67|DOCK7_HUMAN	DOCK7	DOCK7_HUMAN Dedicator of cytokinesis protein 7	1383	VFERMNSLTFKKS	17.0091	R	R.MNS#LTFK.K	24.4834	24.3514	25.7793	25.3859	-0.0744114	-0.0600246
sp|Q9C0C9|UBE2O_HUMAN	UBE2O	UBE2O_HUMAN Ubiquitin-conjugating enzyme E2 O	896	DKPEGQSPVKAEW	1000	R	K.EDKPEGQS#PVK.A	24.6558	24.5246	25.9688	24.8508	-0.0748577	-0.0190673
sp|B5ME19|EIFCL_HUMAN	EIF3CL	EIFCL_HUMAN Eukaryotic translation initiation factor 3 subunit C-like protein	39	KQPLLLSEDEEDT	42.8692	R	K.QPLLLS#EDEEDTK.R	26.9813	26.7228	28.4217	17.8742	-0.0750357	0.580188
sp|Q9UBC2-2|EP15R_HUMAN	EPS15L1	EP15R_HUMAN Isoform 2 of Epidermal growth factor receptor substrate 15-like 1	229	VPVLPASPPPKDS	108.903	R	K.TVFPGAVPVLPAS#PPPK.D	24.587	25.0061	25.9092	24.4976	-0.0755677	0.0296361
sp|Q96ER3|SAAL1_HUMAN	SAAL1	SAAL1_HUMAN Protein SAAL1	6	xMDRNPSPPPPGR	1000	R	R.NPS#PPPPGR.D	24.4051	22.9008	25.7217	26.9724	-0.0758034	-0.236088
sp|O14686-3|KMT2D_HUMAN	KMT2D	KMT2D_HUMAN Isoform 3 of Histone-lysine N-methyltransferase 2D	4741	QEDRALSPVIPLI	1000	R	R.ALS#PVIPLIPR.A	24.7788	25.8672	26.1243	23.2297	-0.0762845	0.155154
sp|Q92598|HS105_HUMAN	HSPH1	HS105_HUMAN Heat shock protein 105 kDa	557	TSQSPPSPELTSE	15.0073	R	K.NVQQDNSEAGTQPQVQTDAQQTSQSPPS#PELTSEENK.I	24.1622	24.0247	25.501	26.3121	-0.0778031	-0.131212
sp|Q9BZ23|PANK2_HUMAN	PANK2	PANK2_HUMAN Pantothenate kinase 2, mitochondrial	189	RRDRLGSYSGPTS	3.35937	R	R.LGS#YSGPTSVSR.Q	24.8289	25.5153	26.2076	23.4481	-0.077965	0.12189
sp|P49916|DNLI3_HUMAN	LIG3	DNLI3_HUMAN DNA ligase 3	210	TTGQVTSPVKGAS	17.0091	R	K.LTTTGQVTS#PVK.G	24.0394	25.0001	25.3749	25.5856	-0.0779988	-0.0333987
sp|P38432|COIL_HUMAN	COIL	COIL_HUMAN Coilin	303	KLGFSLTPSKGKT	17.0091	U	K.LGFSLT#PSK.G	23.2765	27.6331	24.5719	24.5185	-0.0781349	0.172525
sp|Q8N1G0|ZN687_HUMAN	ZNF687	ZN687_HUMAN Zinc finger protein 687	1057	LQLGAQSPGRGTT	1000	R	R.HGLQLGAQS#PGR.G	24.8774	23.2327	26.2689	25.621	-0.0785213	-0.141173
sp|Q02952|AKA12_HUMAN	AKAP12	AKA12_HUMAN A-kinase anchor protein 12	1331	HAKSPPSPVEREM	24.2431	R	K.SPPS#PVER.E	24.1108	25.031	25.4696	25.3886	-0.0791004	-0.0204595
sp|P49756|RBM25_HUMAN	RBM25	RBM25_HUMAN RNA-binding protein 25	677	KLGASNSPGQPNS	4.08456	U	K.LGASNS#PGQPNSVK.R	24.8443	24.6755	26.2709	24.2093	-0.0805526	0.0275177
sp|Q14160|SCRIB_HUMAN	SCRIB	SCRIB_HUMAN Protein scribble homolog	1448	SRQSPASPPPLGG	53.5337	R	R.QSPAS#PPPLGGGAPVR.T	23.6936	26.149	25.0784	25.0791	-0.0819501	0.0602706
sp|P49792|RBP2_HUMAN	RANBP2	RBP2_HUMAN E3 SUMO-protein ligase RanBP2	1400	VFTPKTSPENVQD	9.34047	U	K.TS#PENVQDR.F	22.7554	26.3622	24.0868	26.7956	-0.0820316	-0.0235265
sp|P38432|COIL_HUMAN	COIL	COIL_HUMAN Coilin	568	LIIESPSNTSSTE	0	U	R.LIIESPS#NTSSTEPA.-	24.135	23.4482	25.5476	26.8692	-0.0820627	-0.196476
sp|Q8N1F8|S11IP_HUMAN	STK11IP	S11IP_HUMAN Serine/threonine-protein kinase 11-interacting protein	493	ARGPQESPQKMSE	1000	R	R.GPQES#PQK.M	25.4194	23.4243	26.9088	24.2475	-0.0821485	-0.0498319
sp|Q14498|RBM39_HUMAN	RBM39	RBM39_HUMAN RNA-binding protein 39	136	PFRKDKSPVREPI	73.8866	R	K.S#PVREPIDNLTPEER.D	24.4084	24.777	25.8474	24.9671	-0.0826429	-0.0110253
sp|O14686-3|KMT2D_HUMAN	KMT2D	KMT2D_HUMAN Isoform 3 of Histone-lysine N-methyltransferase 2D	2232	PGEFHTTPPGTPR	17.0091	R	R.PGAGQPGEFHTT#PPGTPR.H	24.9255	23.5974	26.3959	25.0812	-0.0826944	-0.087981
sp|P07900-2|HS90A_HUMAN	HSP90AA1	HS90A_HUMAN Isoform 2 of Heat shock protein HSP 90-alpha	439	EFYKSLTNDWEDH	4.08456	R	K.SLT#NDWEDHLAVK.H	24.8154	24.9036	26.2895	23.9915	-0.0832477	0.0538271
sp|Q96RL1|UIMC1_HUMAN	UIMC1	UIMC1_HUMAN BRCA1-A complex subunit RAP80	677	RRDLNESPVKSFV	1000	R	R.DLNES#PVK.S	24.405	25.327	25.8606	24.4074	-0.0835772	0.0533591
sp|O75400|PR40A_HUMAN	PRPF40A	PR40A_HUMAN Pre-mRNA-processing factor 40 homolog A	834	SRSGSDSDDDDSH	2.01746	R	R.SGSDS#DDDDSHSK.K	21.6599	23.6959	22.9631	31.681	-0.0842902	-0.418982
sp|Q9ULU4-7|PKCB1_HUMAN	ZMYND8	PKCB1_HUMAN Isoform 7 of Protein kinase C-binding protein 1	672	EELKSTSPASEKA	37.5398	R	K.STS#PASEK.A	23.6361	25.8739	25.0688	25.4213	-0.0849007	0.0254594
sp|Q8N3F8|MILK1_HUMAN	MICALL1	MILK1_HUMAN MICAL-like protein 1	640	PFNRKPSPAASPA	36.5564	R	R.KPS#PAASPATK.K	23.6909	24.3064	25.1359	26.8668	-0.0854169	-0.144489
sp|O00512|BCL9_HUMAN	BCL9	BCL9_HUMAN B-cell CLL/lymphoma 9 protein	257	NTRLQPTPPIPAP	1000	U	R.LQPT#PPIPAPAPK.P	24.3337	22.8191	25.822	27.0252	-0.0856414	-0.244068
sp|Q92797|SYMPK_HUMAN	SYMPK	SYMPK_HUMAN Symplekin	1243	TLKEERSPQTLAP	23.6238	U	K.EERS#PQTLAPVGEDAMK.T	23.4016	25.2369	24.8414	26.5201	-0.0861435	-0.0715476
sp|Q8IYB3|SRRM1_HUMAN	SRRM1	SRRM1_HUMAN Serine/arginine repetitive matrix protein 1	628	KRRASPSPPPKRR	48.8739	R	R.ASPS#PPPK.R	20.254	21.1625	21.506	37.0775	-0.08653	-0.809031
sp|Q96S94|CCNL2_HUMAN	CCNL2	CCNL2_HUMAN Cyclin-L2	330	DGTSGFSPAPKLV	15.0073	R	R.GLLPGGTQVLDGTSGFS#PAPK.L	24.1685	27.8331	25.6668	22.3316	-0.0867754	0.317716
sp|P49792|RBP2_HUMAN	RANBP2	RBP2_HUMAN E3 SUMO-protein ligase RanBP2	1396	LAETVFTPKTSPE	33.6572	U	K.ELVGPPLAETVFT#PK.T	25.6351	21.8337	27.2273	25.3038	-0.0869314	-0.212797
sp|P54727|RD23B_HUMAN	RAD23B	RD23B_HUMAN UV excision repair protein RAD23 homolog B	160	ETPVATSPTATDS	20.1669	R	K.PAETPVATS#PTATDSTSGDSSR.S	24.5482	21.2453	26.0772	28.1293	-0.0871696	-0.40493
sp|Q9BXB4|OSB11_HUMAN	OSBPL11	OSB11_HUMAN Oxysterol-binding protein-related protein 11	181	LASSSNSPISQRR	23.6238	U	R.SFSLASSSNS#PISQR.R	24.9306	23.9229	26.4865	24.6601	-0.0873413	-0.0437885
sp|P08238|HS90B_HUMAN	HSP90AB1	HS90B_HUMAN Heat shock protein HSP 90-beta	255	KIEDVGSDEEDDS	45.026	R	K.IEDVGS#DEEDDSGK.D	26.0496	24.6082	27.6821	21.6601	-0.0876919	0.184101
sp|Q96I25|SPF45_HUMAN	RBM17	SPF45_HUMAN Splicing factor 45	71	DRQIVDTPPHVAA	1000	R	R.QIVDT#PPHVAAGLK.D	24.2259	24.3119	25.7483	25.714	-0.0879274	-0.0808918
sp|Q8IU81|I2BP1_HUMAN	IRF2BP1	I2BP1_HUMAN Interferon regulatory factor 2-binding protein 1	453	VRAGGASPAASST	71.0667	U	R.AGGAS#PAASSTAQPPTQHR.L	23.8327	25.1532	25.3372	25.6769	-0.0883148	-0.0297291
sp|P78344|IF4G2_HUMAN	EIF4G2	IF4G2_HUMAN Eukaryotic translation initiation factor 4 gamma 2	395	VIQDRFSPTMGRH	17.0091	R	R.FS#PTMGR.H	24.2504	24.604	25.7963	25.3493	-0.0891567	-0.0430522
sp|Q8IWY9|CDAN1_HUMAN	CDAN1	CDAN1_HUMAN Codanin-1	71	LPQGPPTPAKTPG	1000	R	R.VLPQGPPT#PAK.T	22.7604	26.8597	24.2135	26.1664	-0.089286	0.037728
sp|O43719|HTSF1_HUMAN	HTATSF1	HTSF1_HUMAN HIV Tat-specific factor 1	579	DLDEEGSEKELHE	1000	U	K.DLDEEGS#EK.E	23.3664	25.0094	24.8668	26.7574	-0.0897823	-0.0974661
sp|Q15942|ZYX_HUMAN	ZYX	ZYX_HUMAN Zyxin	267	APAPKFSPVTPKF	37.5398	R	K.FS#PVTPK.F	23.7189	23.8886	25.2459	27.1466	-0.0900069	-0.184454
sp|O96028|NSD2_HUMAN	WHSC1	NSD2_HUMAN Histone-lysine N-methyltransferase NSD2	121	TPIKNGSPEIKLK	1000	R	K.NGS#PEIK.L	23.82	26.0652	25.3563	24.7585	-0.0901703	0.0742001
sp|Q9C0E2|XPO4_HUMAN	XPO4	XPO4_HUMAN Exportin-4	521	QQQLLASPGSSTV	71.7529	R	R.HQQQLLAS#PGSSTVDNK.M	23.8249	25.471	25.3676	25.3365	-0.0905162	0.00763376
sp|Q15596|NCOA2_HUMAN	NCOA2	NCOA2_HUMAN Nuclear receptor coactivator 2	736	IKQEPVSPKKKEN	1000	R	K.QEPVS#PK.K	23.1528	25.237	24.6664	26.9437	-0.0913614	-0.0944047
sp|Q5SW79|CE170_HUMAN	CEP170	CE170_HUMAN Centrosomal protein of 170 kDa	958	STQKRKSFTSLYK	30.8348	R	K.S#FTSLYK.D	24.8633	20.428	26.4948	28.2139	-0.0916878	-0.46586
sp|Q14160|SCRIB_HUMAN	SCRIB	SCRIB_HUMAN Protein scribble homolog	1508	RAARMKSLEQDAL	1000	R	K.S#LEQDALR.A	23.8579	24.9404	25.4308	25.7709	-0.0921126	-0.0472613
sp|Q8ND56-2|LS14A_HUMAN	LSM14A	LS14A_HUMAN Isoform 2 of Protein LSM14 homolog A	183	LSQGRSSPQLDPL	9.34047	R	R.SS#PQLDPLR.K	24.7165	24.1437	26.3618	24.778	-0.0929747	-0.0374121
sp|O75113|N4BP1_HUMAN	N4BP1	N4BP1_HUMAN NEDD4-binding protein 1	242	ARNKAGTPVSELT	24.2431	U	K.AGT#PVSELTK.Q	24.5934	23.4467	26.2311	25.7288	-0.0930044	-0.134
sp|Q8TEA8|DTD1_HUMAN	DTD1	DTD1_HUMAN D-tyrosyl-tRNA(Tyr) deacylase 1	197	EDRSASSGAEGDV	20.9846	U	R.SASS#GAEGDVSSEREP.-	24.3043	19.8107	25.928	29.9571	-0.0932963	-0.596618
sp|O15530|PDPK1_HUMAN	PDPK1	PDPK1_HUMAN 3-phosphoinositide-dependent protein kinase 1	241	KQARANSFVGTAQ	19.8465	R	R.ANS#FVGTAQYVSPELLTEK.S	24.0824	26.9086	25.6938	23.3152	-0.0934448	0.206802
sp|Q14160|SCRIB_HUMAN	SCRIB	SCRIB_HUMAN Protein scribble homolog	1475	ERLRVQSPEPPAP	1000	R	R.VQS#PEPPAPER.A	25.1173	21.3166	26.8151	26.7509	-0.094364	-0.327608
tr|F8VZX2|F8VZX2_HUMAN	PCBP2	F8VZX2_HUMAN Poly(rC)-binding protein 2	187	PYRPKPSSSPVIF	0	R	K.PS#SSPVIFAGGQLTK.L	23.6096	24.5061	25.2078	26.6765	-0.0944978	-0.122427
sp|Q9NZN5|ARHGC_HUMAN	ARHGEF12	ARHGC_HUMAN Rho guanine nucleotide exchange factor 12	1293	ASQGPQTDSVIQN	4.9882	R	R.TASQGPQT#DSVIQNSENIK.A	25.9336	23.8277	27.6911	22.5476	-0.0946016	0.079667
sp|Q01804|OTUD4_HUMAN	OTUD4	OTUD4_HUMAN OTU domain-containing protein 4	415	NLSRTPSQIIRKP	6.59058	R	R.TPS#QIIR.K	25.1676	21.2957	26.8735	26.6632	-0.0946145	-0.324291
sp|Q8WVC0|LEO1_HUMAN	LEO1	LEO1_HUMAN RNA polymerase-associated protein LEO1	154	EDKSDQSDDEKIQ	24.2431	R	K.SDQS#DDEK.I	24.0902	26.3894	25.7245	23.7959	-0.0946931	0.14924
sp|O75475|PSIP1_HUMAN	PSIP1	PSIP1_HUMAN PC4 and SFRS1-interacting protein	106	KQSNASSDVEVEE	17.0091	R	K.QSNASS#DVEVEEK.E	24.4302	24.0916	26.1213	25.357	-0.0965615	-0.0738534
sp|Q9UJX2|CDC23_HUMAN	CDC23	CDC23_HUMAN Cell division cycle protein 23 homolog	588	TPTRRVSPLNLSS	26.9265	R	R.RVS#PLNLSSVTP.-	23.7742	26.316	25.4326	24.4772	-0.0972839	0.104503
sp|Q9Y2J2|E41L3_HUMAN	EPB41L3	E41L3_HUMAN Band 4.1-like protein 3	469	NLITTVTPEKKAE	44.2778	R	K.GISQTNLITTVT#PEK.K	23.9521	26.7001	25.6315	23.7163	-0.0977655	0.170965
sp|P35222|CTNB1_HUMAN	CTNNB1	CTNB1_HUMAN Catenin beta-1	552	DTQRRTSMGGTQQ	17.0091	R	R.RTS#MGGTQQQFVEGVR.M	23.5531	26.3148	25.2045	24.9276	-0.0977658	0.0781325
sp|Q9NWH9|SLTM_HUMAN	SLTM	SLTM_HUMAN SAFB-like transcription modulator	289	QDAIAQSPEKESK	1000	R	K.DGQDAIAQS#PEK.E	24.2326	24.4978	25.9417	25.3279	-0.0983265	-0.0480745
sp|Q92576|PHF3_HUMAN	PHF3	PHF3_HUMAN PHD finger protein 3	283	KAKPVGSPLFKFS	1000	R	K.AKPVGS#PLFK.F	23.7632	25.7594	25.4406	25.0368	-0.0984008	0.041054
sp|P10809|CH60_HUMAN	HSPD1	CH60_HUMAN 60 kDa heat shock protein, mitochondrial	70	IEQSWGSPKVTKD	5.08456	R	R.TVIIEQSWGS#PK.V	24.7913	27.0567	26.5537	21.5983	-0.0990784	0.325071
sp|Q13425|SNTB2_HUMAN	SNTB2	SNTB2_HUMAN Beta-2-syntrophin	95	RGLGPPSPPAPPR	1000	R	R.GLGPPS#PPAPPR.G	24.3562	24.8341	26.1034	24.7064	-0.0999503	0.00743537
sp|O75145|LIPA3_HUMAN	PPFIA3	LIPA3_HUMAN Liprin-alpha-3	683	PRLAPPSPAREGT	1000	R	R.LAPPS#PAR.E	23.4406	24.8681	25.1222	26.5691	-0.0999564	-0.095454
sp|Q14157-5|UBP2L_HUMAN	UBAP2L	UBP2L_HUMAN Isoform 5 of Ubiquitin-associated protein 2-like	470	PQMSPGSSDNQSS	17.0091	R	K.STSAPQMSPGS#SDNQSSSPQPAQQK.L	23.6082	23.8049	25.3218	27.265	-0.101094	-0.19579
sp|P30419|NMT1_HUMAN	NMT1	NMT1_HUMAN Glycylpeptide N-tetradecanoyltransferase 1	47	YNRGGLSPANDTG	84.3587	R	R.GGLS#PANDTGAK.K	24.1994	25.0465	25.9687	24.7854	-0.101798	0.0151141
sp|O76021|RL1D1_HUMAN	RSL1D1	RL1D1_HUMAN Ribosomal L1 domain-containing protein 1	427	SETPGKSPEKKPK	36.5564	R	K.AAESETPGKS#PEK.K	22.3709	27.4849	24.0141	26.1301	-0.102257	0.0729226
sp|Q92945|FUBP2_HUMAN	KHSRP	FUBP2_HUMAN Far upstream element-binding protein 2	480	LFIIRGSPQQIDH	1000	R	R.GS#PQQIDHAK.Q	24.3665	23.4428	26.1924	25.9983	-0.104251	-0.149268
sp|Q13443|ADAM9_HUMAN	ADAM9	ADAM9_HUMAN Disintegrin and metalloproteinase domain-containing protein 9	758	SVPRHVSPVTPPR	57.7111	U	R.HVS#PVTPPR.E	23.6027	24.3831	25.3756	26.6386	-0.104486	-0.127635
sp|Q9NYF8|BCLF1_HUMAN	BCLAF1	BCLF1_HUMAN Bcl-2-associated transcription factor 1	217	DIWPGLSAYDNSP	40.9939	R	K.SSATSGDIWPGLS#AYDNSPR.S	22.1409	20.518	23.8041	33.537	-0.104493	-0.708859
sp|Q8TEM1|PO210_HUMAN	NUP210	PO210_HUMAN Nuclear pore membrane glycoprotein 210	1874	PPARKASPPSGLW	13.3795	U	K.AS#PPSGLWSPAYASH.-	23.8712	24.6332	25.6686	25.827	-0.104734	-0.0682786
sp|Q13813-2|SPTN1_HUMAN	SPTAN1	SPTN1_HUMAN Isoform 2 of Spectrin alpha chain, non-erythrocytic 1	1217	LNERWRSLQQLAE	1000	R	R.S#LQQLAEER.S	24.5781	22.5539	26.429	26.439	-0.104749	-0.229287
sp|Q9HB15|KCNKC_HUMAN	KCNK12	KCNKC_HUMAN Potassium channel subfamily K member 12	5	xxMSSRSPRPPPR	1000	U	R.S#PRPPPR.R	24.1611	25.2144	25.9869	24.6376	-0.1051	0.0333905
sp|P26639-2|SYTC_HUMAN	TARS	SYTC_HUMAN Isoform 2 of Threonine--tRNA ligase, cytoplasmic	8	FEEKASSPSGKMG	6.59058	R	K.ASS#PSGK.M	22.9226	26.7327	24.6717	25.673	-0.106089	0.0583575
sp|Q86TB9|PATL1_HUMAN	PATL1	PATL1_HUMAN Protein PAT1 homolog 1	179	LPRRSTSPIIGSP	9.34047	R	R.STS#PIIGSPPVR.A	24.1903	24.3097	26.0369	25.4631	-0.10613	-0.0668747
sp|Q9P275-2|UBP36_HUMAN	USP36	UBP36_HUMAN Isoform 2 of Ubiquitin carboxyl-terminal hydrolase 36	742	HRARAVSPAPQSS	30.07	R	R.AVS#PAPQSSSR.L	24.3562	23.4427	26.2163	25.9848	-0.106179	-0.148526
sp|Q9H5H4|ZN768_HUMAN	ZNF768	ZN768_HUMAN Zinc finger protein 768	97	PGLVPPSPEFAPR	46.1286	R	R.SPGLVPPS#PEFAPR.S	22.5875	24.8358	24.3252	28.2515	-0.10693	-0.185905
sp|O43306|ADCY6_HUMAN	ADCY6	ADCY6_HUMAN Adenylate cyclase type 6	54	RDAEPPSPTPAGP	20.1669	R	R.DAEPPS#PTPAGPPR.C	23.0379	25.662	24.815	26.485	-0.107204	-0.0455402
sp|P23443|KS6B1_HUMAN	RPS6KB1	KS6B1_HUMAN Ribosomal protein S6 kinase beta-1	447	SPRTPVSPVKFSP	24.2431	R	R.TPVS#PVK.F	23.3587	25.6179	25.166	25.8574	-0.107515	-0.0134235
sp|Q9Y3Z3|SAMH1_HUMAN	SAMHD1	SAMH1_HUMAN Deoxynucleoside triphosphate triphosphohydrolase SAMHD1	592	VIAPLITPQKKEW	1000	R	K.PQDGDVIAPLIT#PQKK.E	24.4519	22.0637	26.3492	27.1352	-0.107814	-0.298486
sp|Q8WUA4|TF3C2_HUMAN	GTF3C2	TF3C2_HUMAN General transcription factor 3C polypeptide 2	892	NAMFQPSSPTRRP	6.59058	R	R.AHFNAMFQPS#SPTR.R	24.0886	23.7233	25.9588	26.2292	-0.10787	-0.144868
sp|Q13618|CUL3_HUMAN	CUL3	CUL3_HUMAN Cullin-3	737	KARFLPSPVVIKK	1000	R	R.FLPS#PVVIK.K	23.7906	23.9714	25.6388	26.5992	-0.107937	-0.150066
sp|Q8NFC6|BD1L1_HUMAN	BOD1L1	BD1L1_HUMAN Biorientation of chromosomes in cell division protein 1-like 1	1531	DKDVTLSPVKAGP	17.0091	U	K.DVTLS#PVK.A	23.7516	25.7188	25.6228	24.9068	-0.109404	0.0462838
sp|Q9UQ35|SRRM2_HUMAN	SRRM2	SRRM2_HUMAN Serine/arginine repetitive matrix protein 2	1064	KGQSQTSPDHRSD	6.59058	R	K.GQSQTS#PDHR.S	23.3724	22.9005	25.2154	28.5117	-0.109502	-0.316179
sp|Q86U70|LDB1_HUMAN	LDB1	LDB1_HUMAN LIM domain-binding protein 1	302	RRKRKMSGGSTMS	11.7212	R	K.MS#GGSTMSSGGGNTNNSNSK.K	23.3526	24.991	25.2007	26.4556	-0.109881	-0.0821665
sp|Q68EM7|RHG17_HUMAN	ARHGAP17	RHG17_HUMAN Rho GTPase-activating protein 17	575	PSPGDGSPPKPKD	28.5286	R	R.AESSSGGGTVPSSAGILEQGPSPGDGS#PPKPK.D	23.3964	26.1146	25.2589	25.2301	-0.110501	0.0497085
sp|O95248-4|MTMR5_HUMAN	SBF1	MTMR5_HUMAN Isoform 4 of Myotubularin-related protein 5	1137	QRLGLGTLSSSLS	7.97117	R	R.LGLGT#LSSSLSR.A	21.8618	30.4703	23.6094	24.0586	-0.110951	0.340852
sp|Q9UK76|HN1_HUMAN	HN1	HN1_HUMAN Hematological and neurological expressed 1 protein	131	PAAPVPSPVAPAP	80.7549	R	K.PVPAAPVPS#PVAPAPVPSR.R	25.2238	17.2986	27.2469	30.2307	-0.111306	-0.805356
sp|P46937-9|YAP1_HUMAN	YAP1	YAP1_HUMAN Isoform 9 of Yorkie homolog	110	HSRQASTDAGTAG	0	R	R.QAST#DAGTAGALTPQHVR.A	23.9406	24.576	25.8641	25.6193	-0.111492	-0.0599783
sp|O95835|LATS1_HUMAN	LATS1	LATS1_HUMAN Serine/threonine-protein kinase LATS1	464	IPVRSNSFNNPLG	30.8348	R	R.SNS#FNNPLGNR.A	23.8796	23.6074	25.8053	26.7076	-0.111888	-0.178011
sp|Q6Y7W6-3|PERQ2_HUMAN	GIGYF2	PERQ2_HUMAN Isoform 2 of PERQ amino acid-rich with GYF domain-containing protein 2	26	SGGSITSPPLSPA	30.8348	R	R.ALSSGGSITS#PPLSPALPK.Y	24.0091	25.071	25.9555	24.9644	-0.112463	0.0061467
sp|Q02241-2|KIF23_HUMAN	KIF23	KIF23_HUMAN Isoform 2 of Kinesin-like protein KIF23	686	QRSVSPSPVPLLF	4.54047	R	R.SVSPS#PVPLLFQPDQNAPPIR.L	22.6517	30.0853	24.5011	22.7619	-0.113231	0.402433
sp|Q71RC2-4|LARP4_HUMAN	LARP4	LARP4_HUMAN Isoform 4 of La-related protein 4	589	QTTIPVSPPSTTK	23.6238	R	K.DGLNQTTIPVS#PPSTTK.P	24.2945	24.1766	26.2891	25.2399	-0.113836	-0.0620946
sp|P16949-2|STMN1_HUMAN	STMN1	STMN1_HUMAN Isoform 2 of Stathmin	25	AFELILSPRSKES	53.7097	R	R.ASGQAFELILS#PR.S	24.5254	17.2492	26.5395	31.6859	-0.113867	-0.877315
sp|Q9NZI8|IF2B1_HUMAN	IGF2BP1	IF2B1_HUMAN Insulin-like growth factor 2 mRNA-binding protein 1	181	GQPRQGSPVAAGA	1000	U	R.QGS#PVAAGAPAK.Q	22.8104	26.514	24.6853	25.9902	-0.113964	0.0287885
sp|Q7Z589|EMSY_HUMAN	EMSY	EMSY_HUMAN Protein EMSY	173	KSPRPASPASNVV	7.97117	R	R.PAS#PASNVVVLPSGSTVYVK.S	24.9813	21.6767	27.0475	26.2945	-0.114643	-0.278619
sp|P07900-2|HS90A_HUMAN	HSP90AA1	HS90A_HUMAN Isoform 2 of Heat shock protein HSP 90-alpha	385	EIEDVGSDEEEEK	63.3202	R	K.ESEDKPEIEDVGS#DEEEEK.K	25.3684	23.799	27.4666	23.3661	-0.114645	0.0264843
sp|P16949-2|STMN1_HUMAN	STMN1	STMN1_HUMAN Isoform 2 of Stathmin	63	AEERRKSHEAEVL	1000	R	K.S#HEAEVLK.Q	26.0894	21.9294	28.2509	23.7303	-0.114835	-0.113863
sp|Q969S3|ZN622_HUMAN	ZNF622	ZN622_HUMAN Zinc finger protein 622	143	KAQPSMSPKKAPP	17.0091	U	K.AQPSMS#PK.K	23.1147	24.0317	25.0342	27.8194	-0.115091	-0.211154
sp|Q96P11-2|NSUN5_HUMAN	NSUN5	NSUN5_HUMAN Isoform 2 of Putative methyltransferase NSUN5	444	APERTPSPAPKRK	48.8739	R	R.TPS#PAPK.R	23.0789	25.8129	25.0042	26.104	-0.115598	-0.0161772
sp|Q8NFC6|BD1L1_HUMAN	BOD1L1	BD1L1_HUMAN Biorientation of chromosomes in cell division protein 1-like 1	3019	RSKTQLSPSIKRK	24.2431	R	K.TQLS#PSIK.R	23.4219	22.7677	25.3778	28.4327	-0.115706	-0.320564
sp|Q00613|HSF1_HUMAN	HSF1	HSF1_HUMAN Heat shock factor protein 1	303	VKEEPPSPPQSPR	31.2747	R	K.EEPPS#PPQSPR.V	23.6389	24.0741	25.6152	26.6718	-0.115837	-0.147837
sp|O15027-5|SC16A_HUMAN	SEC16A	SC16A_HUMAN Isoform 5 of Protein transport protein Sec16A	1905	QPPLSLSPAPETK	30.6121	R	R.ADSGPTQPPLSLS#PAPETK.R	24.632	22.6838	26.6982	25.986	-0.116206	-0.196073
sp|Q8IY67-2|RAVR1_HUMAN	RAVER1	RAVR1_HUMAN Isoform 2 of Ribonucleoprotein PTB-binding 1	463	PPAAQLTPPPAPV	1000	R	R.EALGLGPPAAQLT#PPPAPVGLR.G	23.7184	24.0697	25.7109	26.501	-0.116379	-0.138834
sp|Q9BZL6|KPCD2_HUMAN	PRKD2	KPCD2_HUMAN Serine/threonine-protein kinase D2	710	EKSFRRSVVGTPA	30.07	R	R.S#VVGTPAYLAPEVLLNQGYNR.S	24.9203	24.4058	27.0264	23.6476	-0.117051	0.0455292
sp|Q1KMD3|HNRL2_HUMAN	HNRNPUL2	HNRL2_HUMAN Heterogeneous nuclear ribonucleoprotein U-like protein 2	228	YHSRSKSPLPPEE	1000	R	K.S#PLPPEEEAK.D	24.7598	22.5983	26.853	25.7889	-0.117084	-0.190535
sp|Q96CX2|KCD12_HUMAN	KCTD12	KCD12_HUMAN BTB/POZ domain-containing protein KCTD12	187	LASRSPSGGAAGP	17.0091	U	R.SPS#GGAAGPLLTPSQSLDGSR.R	24.5269	22.9086	26.6022	25.9623	-0.117182	-0.180529
sp|Q9UKE5|TNIK_HUMAN	TNIK	TNIK_HUMAN TRAF2 and NCK-interacting protein kinase	769	NSKSEGSPVLPHE	2.80603	R	K.SEGS#PVLPHEPAK.V	23.4249	25.4837	25.413	25.6784	-0.117526	-0.0109838
sp|Q9UHB6-4|LIMA1_HUMAN	LIMA1	LIMA1_HUMAN Isoform 4 of LIM domain and actin-binding protein 1	363	VHPKPLSPDSRAS	24.2431	R	K.PLS#PDSR.A	23.2094	25.5873	25.1798	26.0235	-0.117559	-0.0243862
sp|Q96B36-3|AKTS1_HUMAN	AKT1S1	AKTS1_HUMAN Isoform 3 of Proline-rich AKT1 substrate 1	266	PRPRLNTSDFQKL	9.34047	R	R.LNT#SDFQK.L	23.5654	26.1201	25.5759	24.7386	-0.118115	0.0783984
sp|Q4VCS5|AMOT_HUMAN	AMOT	AMOT_HUMAN Angiomotin	200	VTSAPLSPPQPND	49.5899	U	K.AHPPVTSAPLS#PPQPNDLYK.N	25.1266	23.1095	27.2939	24.47	-0.119361	-0.0825313
sp|Q9Y2V2|CHSP1_HUMAN	CARHSP1	CHSP1_HUMAN Calcium-regulated heat stable protein 1	41	RGNVVPSPLPTRR	31.2747	R	R.GNVVPS#PLPTR.R	23.8496	20.9985	25.9081	29.2439	-0.119438	-0.477851
sp|Q12888-2|TP53B_HUMAN	TP53BP1	TP53B_HUMAN Isoform 2 of Tumor suppressor p53-binding protein 1	299	GLQIQKSPEPEVL	36.3815	R	K.S#PEPEVLSTQEDLFDQSNK.T	23.7807	24.1268	25.8337	26.2587	-0.119464	-0.122159
sp|Q9Y385|UB2J1_HUMAN	UBE2J1	UB2J1_HUMAN Ubiquitin-conjugating enzyme E2 J1	266	QSQRRLSTSPDVI	6.59058	U	R.RLS#TSPDVIQGHQPR.D	24.2498	25.4384	26.3449	23.9669	-0.119547	0.0859605
sp|Q15696|U2AFM_HUMAN	ZRSR2	U2AFM_HUMAN U2 small nuclear ribonucleoprotein auxiliary factor 35 kDa subunit-related protein 2	349	NRDIYLSPDRTGS	17.0091	U	R.DIYLS#PDR.T	24.3895	22.5933	26.5016	26.5156	-0.119817	-0.230944
sp|P46379-3|BAG6_HUMAN	BAG6	BAG6_HUMAN Isoform 3 of Large proline-rich protein BAG6	1003	PQRENASPAPGTT	39.8784	R	R.ENAS#PAPGTTAEEAMSR.G	25.4875	21.5055	27.7097	25.2973	-0.120599	-0.234273
sp|Q96S55|WRIP1_HUMAN	WRNIP1	WRIP1_HUMAN ATPase WRNIP1	75	AKRRRLSESSALK	11.0148	R	R.RLS#ESSALK.Q	24.0248	22.6017	26.1229	27.2506	-0.120793	-0.269856
sp|Q8TEU7-4|RPGF6_HUMAN	RAPGEF6	RPGF6_HUMAN Isoform 4 of Rap guanine nucleotide exchange factor 6	1102	KRARRSSLLNAKK	17.0091	R	R.RSS#LLNAK.K	23.6905	26.4696	25.7645	24.0754	-0.121076	0.136774
sp|P51003|PAPOA_HUMAN	PAPOLA	PAPOA_HUMAN Poly(A) polymerase alpha	545	TSATKTSPLNSSG	51.0043	R	K.TS#PLNSSGSSQGR.N	24.131	23.7523	26.2539	25.8628	-0.121645	-0.122813
sp|Q01082|SPTB2_HUMAN	SPTBN1	SPTB2_HUMAN Spectrin beta chain, non-erythrocytic 1	2341	TITSESSPGKREK	15.0073	U	R.AQTLPTSVVTITSESS#PGK.R	22.8682	24.9754	24.882	27.2744	-0.121763	-0.127043
sp|P23193|TCEA1_HUMAN	TCEA1	TCEA1_HUMAN Transcription elongation factor A protein 1	100	AITSQNSPEAREE	71.7529	R	K.EPAITSQNS#PEAR.E	23.2541	24.2393	25.3055	27.2011	-0.121964	-0.166313
sp|P46821|MAP1B_HUMAN	MAP1B	MAP1B_HUMAN Microtubule-associated protein 1B	1443	GSPDQVSPVSEMT	15.0073	U	K.QGSPDQVS#PVSEMTSTSLYQDK.Q	23.3945	21.4979	25.4633	29.6443	-0.122244	-0.463564
sp|Q5JWF2|GNAS1_HUMAN	GNAS	GNAS1_HUMAN Guanine nucleotide-binding protein G(s) subunit alpha isoforms XLas	995	LRISTASGDGRHY	6.59058	R	R.ISTAS#GDGR.H	22.8279	26.9565	24.8599	25.3557	-0.123021	0.0883199
sp|Q9UBL3|ASH2L_HUMAN	ASH2L	ASH2L_HUMAN Set1/Ash2 histone methyltransferase complex subunit ASH2	623	EVDGRRSPPWEPx	1000	R	R.RS#PPWEP.-	24.9421	22.5803	27.176	25.3016	-0.123747	-0.164166
sp|Q96I25|SPF45_HUMAN	RBM17	SPF45_HUMAN Splicing factor 45	222	EQDRPRSPTGPSN	13.3795	R	R.S#PTGPSNSFLANMGGTVAHK.I	25.3028	21.323	27.5805	25.7936	-0.124353	-0.274603
sp|Q01813|K6PP_HUMAN	PFKP	K6PP_HUMAN 6-phosphofructokinase type C	386	VRLRGRSFAGNLN	110.807	R	R.GRS#FAGNLNTYK.R	24.4297	23.4872	26.6391	25.4439	-0.124907	-0.115445
sp|P42684|ABL2_HUMAN	ABL2	ABL2_HUMAN Abelson tyrosine-protein kinase 2	817	QLERTVSTSSQPE	24.2431	R	R.TVS#TSSQPEENVDR.A	23.0132	24.6622	25.1051	27.2195	-0.125517	-0.142339
sp|Q8N3F8|MILK1_HUMAN	MICALL1	MILK1_HUMAN MICAL-like protein 1	578	EQMPQASPGLAPR	1000	R	R.VEQMPQAS#PGLAPR.T	22.8416	26.5587	24.9224	25.6773	-0.125777	0.0486893
sp|Q9UJF2-2|NGAP_HUMAN	RASAL2	NGAP_HUMAN Isoform 2 of Ras GTPase-activating protein nGAP	134	CLRRTVSVPSEGQ	8.59442	R	R.TVS#VPSEGQFPEYPPEGATK.L	24.4153	22.983	26.6434	25.9583	-0.125996	-0.175628
sp|C9JLW8|F195B_HUMAN	FAM195B	F195B_HUMAN Protein FAM195B	21	RTSSPRSPPSSSE	57.7111	R	R.S#PPSSSEIFTPAHEENVR.F	24.288	23.3174	26.5124	25.8822	-0.12642	-0.150548
sp|Q14839-2|CHD4_HUMAN	CHD4	CHD4_HUMAN Isoform 2 of Chromodomain-helicase-DNA-binding protein 4	1563	KMSQPGSPSPKTP	31.2747	R	K.M*SQPGS#PSPK.T	23.4796	25.9117	25.6309	24.9778	-0.126481	0.0529569
sp|O75821|EIF3G_HUMAN	EIF3G	EIF3G_HUMAN Eukaryotic translation initiation factor 3 subunit G	42	LATGDTSPEPELL	17.0091	R	K.GIPLATGDTS#PEPELLPGAPLPPPK.E	25.1533	24.7613	27.4623	22.6231	-0.126701	0.130289
sp|P48634|PRC2A_HUMAN	PRRC2A	PRC2A_HUMAN Protein PRRC2A	1004	PPNGNLSPAPRLR	6.9103	R	K.ETPPNGNLS#PAPR.L	23.971	23.7091	26.173	26.1468	-0.126789	-0.141197
sp|O75674|TM1L1_HUMAN	TOM1L1	TM1L1_HUMAN TOM1-like protein 1	323	LLDLSPSPRMPRA	13.3795	R	K.EATNTTSEPSAPSQDLLDLSPS#PR.M	23.7059	25.0538	25.8836	25.3568	-0.126792	-0.0173414
sp|Q5VUA4|ZN318_HUMAN	ZNF318	ZN318_HUMAN Zinc finger protein 318	501	LPHERASQDGSGF	20.9846	R	R.AS#QDGSGFSR.I	24.5386	19.307	26.7933	29.361	-0.126821	-0.604778
sp|Q9UN86-2|G3BP2_HUMAN	G3BP2	G3BP2_HUMAN Isoform B of Ras GTPase-activating protein-binding protein 2	225	EELEEKSTTPPPA	12.0917	U	K.S#TTPPPAEPVSLPQEPPK.A	23.5423	25.209	25.7217	25.527	-0.12773	-0.0180829
sp|O15446-2|RPA34_HUMAN	CD3EAP	RPA34_HUMAN Isoform 2 of DNA-directed RNA polymerase I subunit RPA34	287	LEDTVLSPTKKRK	15.0073	R	K.QEQINTEPLEDTVLS#PTK.K	23.1809	22.6474	25.3359	28.8358	-0.128249	-0.348511
sp|Q05519|SRS11_HUMAN	SRSF11	SRS11_HUMAN Serine/arginine-rich splicing factor 11	449	KPIETGSPKTKEC	4.08456	R	K.KPIETGS#PK.T	23.6659	23.7147	25.8705	26.7489	-0.1285	-0.173693
sp|P43243|MATR3_HUMAN	MATR3	MATR3_HUMAN Matrin-3	598	SRKRSYSPDGKES	24.437	R	R.SYS#PDGK.E	24.0602	23.5673	26.3055	26.0671	-0.128717	-0.145444
sp|Q99700|ATX2_HUMAN	ATXN2	ATX2_HUMAN Ataxin-2	741	ASNRAVTPSSEAK	30.8348	R	R.AVT#PSSEAK.D	22.3848	27.0489	24.4744	26.0919	-0.128753	0.0519667
sp|P42684|ABL2_HUMAN	ABL2	ABL2_HUMAN Abelson tyrosine-protein kinase 2	631	RKQRDKSPSSLLE	17.0091	R	K.S#PSSLLEDAK.E	24.6759	21.5012	26.9899	26.8331	-0.129317	-0.319596
sp|P98175|RBM10_HUMAN	RBM10	RBM10_HUMAN RNA-binding protein 10	89	RRRHRHSPTGPPG	20.1669	R	R.HS#PTGPPGFPR.D	23.5695	23.8976	25.7898	26.7432	-0.129878	-0.162308
tr|B7ZLX3|B7ZLX3_HUMAN	CLASP1	B7ZLX3_HUMAN CLASP1 protein	600	SLQRSRSDIDVNA	0	R	R.SRS#DIDVNAAASAK.S	23.8089	23.8801	26.0683	26.2426	-0.130795	-0.1361
sp|Q96B36-3|AKTS1_HUMAN	AKT1S1	AKTS1_HUMAN Isoform 3 of Proline-rich AKT1 substrate 1	203	TQQYAKSLPVSVP	59.2977	R	K.S#LPVSVPVWGFK.E	25.6187	20.8463	28.0531	25.4819	-0.13096	-0.289679
sp|P42167|LAP2B_HUMAN	TMPO	LAP2B_HUMAN Lamina-associated polypeptide 2, isoforms beta/gamma	160	TESRSSTPLPTIS	9.34047	R	R.SST#PLPTISSSAENTR.Q	23.8241	24.0219	26.0977	26.0563	-0.131503	-0.11728
sp|P27824|CALX_HUMAN	CANX	CALX_HUMAN Calnexin	583	DEILNRSPRNRKP	1000	R	K.AEEDEILNRS#PR.N	22.7731	27.6569	24.9489	24.6211	-0.131647	0.167744
sp|Q9BTA9|WAC_HUMAN	WAC	WAC_HUMAN WW domain-containing adapter protein with coiled-coil	511	QGHEPVSPRSLQR	1000	R	K.QQGHEPVS#PR.S	23.5877	22.9553	25.8452	27.6118	-0.131866	-0.26646
sp|P27816|MAP4_HUMAN	MAP4	MAP4_HUMAN Microtubule-associated protein 4	358	KETERASPIKMDL	27.1205	R	K.ETERAS#PIK.M	22.9388	23.3983	25.1343	28.5286	-0.131867	-0.286007
sp|Q8WVC0|LEO1_HUMAN	LEO1	LEO1_HUMAN RNA polymerase-associated protein LEO1	162	DEKIQNSDDEERA	1000	R	K.IQNS#DDEER.A	24.6585	23.5081	27.0289	24.8045	-0.132416	-0.0774457
sp|P29966|MARCS_HUMAN	MARCKS	MARCS_HUMAN Myristoylated alanine-rich C-kinase substrate	81	AGSGAASPSAAEK	31.2747	U	K.EEPAAAGSGAAS#PSAAEK.G	23.9644	21.7961	26.2922	27.9472	-0.133742	-0.358631
sp|Q96ST3|SIN3A_HUMAN	SIN3A	SIN3A_HUMAN Paired amphipathic helix protein Sin3a	860	HNGVGGSPPKSKL	1000	U	K.HNGVGGS#PPK.S	23.6354	24.1613	25.9315	26.2719	-0.133754	-0.120821
sp|Q9BU76|MMTA2_HUMAN	MMTAG2	MMTA2_HUMAN Multiple myeloma tumor-associated protein 2	220	ATSSPTSPERPRH	6.59058	U	R.RPAEATSSPTS#PERPR.H	22.9874	23.6748	25.223	28.1148	-0.133897	-0.247975
sp|O43572|AKA10_HUMAN	AKAP10	AKA10_HUMAN A-kinase anchor protein 10, mitochondrial	187	SLAEPVSPSKKHE	20.1669	R	K.QSSLAEPVS#PSK.K	24.2708	24.7196	26.6569	24.3526	-0.135284	0.0215794
sp|Q15311|RBP1_HUMAN	RALBP1	RBP1_HUMAN RalA-binding protein 1	29	GLTRTPSSEEISP	17.0091	R	R.TPS#SEEISPTK.F	24.0375	23.2926	26.4053	26.2645	-0.135543	-0.173242
sp|O60551|NMT2_HUMAN	NMT2	NMT2_HUMAN Glycylpeptide N-tetradecanoyltransferase 2	38	TEHAKGSPGGYLG	31.2747	R	K.GS#PGGYLGAK.K	23.8015	24.6569	26.147	25.3945	-0.135595	-0.0425255
sp|Q4KMP7|TB10B_HUMAN	TBC1D10B	TB10B_HUMAN TBC1 domain family member 10B	148	PAPGPGTPTGTPT	11.0148	U	K.TEEARPSPAPGPGT#PTGTPTR.T	23.6362	23.7768	25.9866	26.6004	-0.136769	-0.161896
sp|Q15139|KPCD1_HUMAN	PRKD1	KPCD1_HUMAN Serine/threonine-protein kinase D1	397	DANRTISPSTSNN	4.08456	R	R.TIS#PSTSNNIPLMR.V	23.3568	22.391	25.6911	28.561	-0.137426	-0.351129
sp|Q5VTL8|PR38B_HUMAN	PRPF38B	PR38B_HUMAN Pre-mRNA-splicing factor 38B	529	DRRRSQSIEQESQ	31.2747	U	R.RSQS#IEQESQEK.Q	22.8646	28.0926	25.1506	23.8922	-0.137478	0.23365
sp|Q96D71|REPS1_HUMAN	REPS1	REPS1_HUMAN RalBP1-associated Eps domain-containing protein 1	562	SHSRSSSLDMNRT	0	R	R.SSS#LDMNR.T	23.3898	25.0848	25.7287	25.7967	-0.137494	-0.0403768
sp|Q04726|TLE3_HUMAN	TLE3	TLE3_HUMAN Transducin-like enhancer protein 3	203	SANNSVSPSESLR	11.0148	R	R.ESSANNSVS#PSESLR.A	23.4544	24.7392	25.8	26.0064	-0.137512	-0.0720687
sp|P42684|ABL2_HUMAN	ABL2	ABL2_HUMAN Abelson tyrosine-protein kinase 2	620	AQASSGSPALPRK	0	R	R.GAQASSGS#PALPR.K	23.1261	25.6756	25.4583	25.74	-0.138611	-0.00361246
sp|Q8WX93|PALLD_HUMAN	PALLD	PALLD_HUMAN Palladin	641	TPAVLLSPTKEPP	31.2747	R	K.SLPTPAVLLS#PTK.E	23.3232	21.9227	25.6753	29.0788	-0.138619	-0.407542
sp|Q7Z4S6-4|KI21A_HUMAN	KIF21A	KI21A_HUMAN Isoform 4 of Kinesin-like protein KIF21A	1229	SISRQSSLSEKKI	17.0091	R	R.QSS#LSEK.K	23.1809	25.2274	25.5355	26.0562	-0.139563	-0.0466344
sp|Q8WWM7-3|ATX2L_HUMAN	ATXN2L	ATX2L_HUMAN Isoform 3 of Ataxin-2-like protein	594	TSEPMGSPVSSKT	36.5564	R	K.EVDGLLTSEPMGS#PVSSK.T	23.4354	24.7417	25.8294	25.9934	-0.140325	-0.0712021
sp|P51532|SMCA4_HUMAN	SMARCA4	SMCA4_HUMAN Transcription activator BRG1	1452	PPAEKLSPNPPNL	98.5231	R	K.LS#PNPPNLTK.K	24.0898	24.3758	26.5528	24.9815	-0.140444	-0.0354106
sp|Q9NYV4-2|CDK12_HUMAN	CDK12	CDK12_HUMAN Isoform 2 of Cyclin-dependent kinase 12	692	PEPKAITPPQQPY	85.2649	R	K.AIT#PPQQPYK.K	22.9978	26.7109	25.3678	24.9234	-0.141504	0.0999291
sp|Q9NYB9|ABI2_HUMAN	ABI2	ABI2_HUMAN Abl interactor 2	368	PPTIGGSLPYRRP	2.80603	R	R.HTPPTIGGS#LPYR.R	23.9274	24.1164	26.4196	25.5367	-0.142945	-0.0825588
sp|P10636-9|TAU_HUMAN	MAPT	TAU_HUMAN Isoform Tau-G of Microtubule-associated protein tau	739	VVSGDTSPRHLSN	0	R	K.SPVVSGDTS#PR.H	23.3077	22.5845	25.7638	28.344	-0.144535	-0.327708
sp|P51858-3|HDGF_HUMAN	HDGF	HDGF_HUMAN Isoform 3 of Hepatoma-derived growth factor	181	GDLLEDSPKRPKE	1000	R	R.AGDLLEDS#PK.R	22.6825	21.7177	25.0776	30.5222	-0.144817	-0.49099
sp|Q96SB3|NEB2_HUMAN	PPP1R9B	NEB2_HUMAN Neurabin-2	190	VVRFNGSTEALDK	9.34047	U	R.FNGS#TEALDK.L	23.3294	26.2992	25.8	24.5714	-0.145222	0.0980376
sp|Q01484|ANK2_HUMAN	ANK2	ANK2_HUMAN Ankyrin-2	3793	AMIVPSSPSKTPE	6.59058	R	K.AMIVPSS#PSK.T	21.9536	27.9055	24.2834	25.8575	-0.145516	0.109966
sp|Q9H2H9|S38A1_HUMAN	SLC38A1	S38A1_HUMAN Sodium-coupled neutral amino acid transporter 1	52	DRESRRSLTNSHL	4.08456	R	R.S#LTNSHLEK.K	21.3137	29.5205	23.5772	25.5887	-0.145612	0.206207
sp|Q96EB6|SIR1_HUMAN	SIRT1	SIR1_HUMAN NAD-dependent protein deacetylase sirtuin-1	47	GPGLERSPGEPGG	1000	R	R.S#PGEPGGAAPER.E	23.3278	22.0706	25.8063	28.7953	-0.145671	-0.383705
sp|Q9UPU5|UBP24_HUMAN	USP24	UBP24_HUMAN Ubiquitin carboxyl-terminal hydrolase 24	2047	RVSDQNSPVLPKK	18.8054	R	R.VSDQNS#PVLPK.K	24.0805	24.0722	26.6407	25.2066	-0.145768	-0.0664294
sp|Q5SW79|CE170_HUMAN	CEP170	CE170_HUMAN Centrosomal protein of 170 kDa	838	SLVRQGSFTIEKP	17.0091	R	R.QGS#FTIEK.P	23.93	22.389	26.4748	27.2062	-0.145801	-0.281142
sp|P27816|MAP4_HUMAN	MAP4	MAP4_HUMAN Microtubule-associated protein 4	825	TGPSSRSPSTLLP	17.0091	R	R.S#PSTLLPK.K	24.4087	19.866	27.0114	28.7139	-0.146176	-0.531445
sp|O43719|HTSF1_HUMAN	HTATSF1	HTSF1_HUMAN HIV Tat-specific factor 1	702	LFEDDDSNEKLFD	1000	U	K.LFEDDDS#NEK.L	23.3805	26.7036	25.8777	24.0381	-0.146402	0.151709
sp|O14745|NHRF1_HUMAN	SLC9A3R1	NHRF1_HUMAN Na(+)/H(+) exchange regulatory cofactor NHE-RF1	280	AEAALESPRPALV	1000	R	R.EALAEAALES#PRPALVR.S	23.691	21.4784	26.2333	28.5973	-0.14706	-0.412994
sp|P56524|HDAC4_HUMAN	HDAC4	HDAC4_HUMAN Histone deacetylase 4	633	LSRAQSSPASATF	0	R	R.AQSS#PASATFPVSVQEPPTK.P	24.4474	23.0734	27.0851	25.3941	-0.147815	-0.138261
sp|P19338|NUCL_HUMAN	NCL	NUCL_HUMAN Nucleolin	84	AKKAAVTPGKKAA	1000	R	K.AAVT#PGK.K	24.5599	21.4805	27.257	26.7027	-0.150322	-0.31396
sp|P29966|MARCS_HUMAN	MARCKS	MARCS_HUMAN Myristoylated alanine-rich C-kinase substrate	77	EPAAAGSGAASPS	23.6238	U	K.EEPAAAGS#GAASPSAAEK.G	24.4145	19.5777	27.0987	28.9092	-0.150486	-0.562322
sp|O75970|MPDZ_HUMAN	MPDZ	MPDZ_HUMAN Multiple PDZ domain protein	354	GITLSSSPTSTPE	17.0091	R	R.TAPTALGITLSSS#PTSTPELR.V	24.8355	23.9964	27.5699	23.5982	-0.150688	0.0241411
sp|Q5TCQ9|MAGI3_HUMAN	MAGI3	MAGI3_HUMAN Membrane-associated guanylate kinase, WW and PDZ domain-containing protein 3	686	GGPPSPTKTAKMK	17.0091	R	R.GGPPSPT#K.T	23.6802	22.7935	26.2943	27.232	-0.151068	-0.256679
sp|P53985|MOT1_HUMAN	SLC16A1	MOT1_HUMAN Monocarboxylate transporter 1	467	SKEEETSIDVAGK	6.59058	U	K.EEETS#IDVAGKPNEVTK.A	24.5391	24.7244	27.2486	23.4879	-0.1511	0.0740154
sp|Q9BY44|EIF2A_HUMAN	EIF2A	EIF2A_HUMAN Eukaryotic translation initiation factor 2A	506	EARSDKSPDLAPT	16.062	R	R.SDKS#PDLAPTPAPQSTPR.N	22.9838	25.5435	25.5518	25.9209	-0.152808	-0.0211631
sp|Q13283|G3BP1_HUMAN	G3BP1	G3BP1_HUMAN Ras GTPase-activating protein-binding protein 1	232	DAQKSSSPAPADI	24.437	R	K.SSS#PAPADIAQTVQEDLR.T	23.6544	27.0709	26.3242	22.9506	-0.154283	0.238211
sp|Q5VUA4|ZN318_HUMAN	ZNF318	ZN318_HUMAN Zinc finger protein 318	709	YLLTKNSPPFLKS	1000	R	K.NS#PPFLK.S	23.5952	24.9724	26.2777	25.1546	-0.155343	-0.0104891
sp|Q9HDC5|JPH1_HUMAN	JPH1	JPH1_HUMAN Junctophilin-1	162	RSPLRTSLASLRS	9.34047	U	R.TS#LASLR.S	23.3372	22.3199	25.9954	28.3474	-0.155624	-0.344884
sp|Q96IG2|FXL20_HUMAN	FBXL20	FXL20_HUMAN F-box/LRR-repeat protein 20	417	AYFAPVTPPPSVG	33.1903	R	K.VHAYFAPVT#PPPSVGGSR.Q	23.0976	26.7919	25.7302	24.3803	-0.155723	0.136085
sp|Q9H5H4|ZN768_HUMAN	ZNF768	ZN768_HUMAN Zinc finger protein 768	83	PRFEPESPGFESR	81.6917	R	R.FEPES#PGFESR.S	23.7899	25.5105	26.5069	24.1926	-0.156022	0.0765253
sp|Q8N3F8|MILK1_HUMAN	MICALL1	MILK1_HUMAN MICAL-like protein 1	621	PSPGSSSPQLQVK	30.8348	U	R.SPVPSPGSSS#PQLQVK.S	23.9359	23.5876	26.6732	25.8033	-0.156211	-0.129531
sp|O60245-3|PCDH7_HUMAN	PCDH7	PCDH7_HUMAN Isoform C of Protocadherin-7	942	VNGGPGSPDLARH	13.2077	R	R.SVNGGPGS#PDLAR.H	23.239	25.7837	25.9063	25.071	-0.156756	0.040443
sp|Q9BW71|HIRP3_HUMAN	HIRIP3	HIRP3_HUMAN HIRA-interacting protein 3	330	KGGKRLSGSSEDE	4.08456	U	K.RLS#GSSEDEEDSGK.G	18.582	20.2886	20.7189	40.4105	-0.157037	-0.994065
sp|O96013|PAK4_HUMAN	PAK4	PAK4_HUMAN Serine/threonine-protein kinase PAK 4	181	RDKRPLSGPDVGT	34.0887	U	K.RPLS#GPDVGTPQPAGLASGAK.L	23.6667	23.9631	26.3976	25.9727	-0.15755	-0.116183
sp|Q96JM3|CHAP1_HUMAN	CHAMP1	CHAP1_HUMAN Chromosome alignment-maintaining phosphoprotein 1	214	QKPAPVSPESVKA	13.3795	U	K.PAPVS#PESVK.A	23.9369	24.4932	26.701	24.8689	-0.157658	-0.0219609
sp|Q13200|PSMD2_HUMAN	PSMD2	PSMD2_HUMAN 26S proteasome non-ATPase regulatory subunit 2	16	PVQPQQSPAAAPG	88.8188	R	K.APVQPQQS#PAAAPGGTDEK.P	23.3048	24.762	26.0156	25.9177	-0.158749	-0.0658122
sp|P04637|P53_HUMAN	TP53	P53_HUMAN Cellular tumor antigen p53	315	PNNTSSSPQPKKK	6.59058	R	R.ALPNNTSSS#PQPK.K	24.7463	22.818	27.6437	24.792	-0.15974	-0.119702
sp|P10412|H14_HUMAN	HIST1H1E	H14_HUMAN Histone H1.4	36	AAKRKASGPPVSE	51.0043	R	K.AS#GPPVSELITK.A	23.3434	18.7135	26.0882	31.855	-0.160378	-0.767441
sp|O00273|DFFA_HUMAN	DFFA	DFFA_HUMAN DNA fragmentation factor subunit alpha	315	ISASKASPPGDLQ	1000	U	K.AS#PPGDLQNPK.R	23.1591	24.1018	25.8826	26.8565	-0.160405	-0.156126
sp|Q9Y618|NCOR2_HUMAN	NCOR2	NCOR2_HUMAN Nuclear receptor corepressor 2	2269	SRMGSKSPGNTSQ	11.7212	R	K.S#PGNTSQPPAFFSK.L	23.5592	22.4868	26.3478	27.6063	-0.161393	-0.295918
sp|Q96JM3|CHAP1_HUMAN	CHAMP1	CHAP1_HUMAN Chromosome alignment-maintaining phosphoprotein 1	308	RPAPAVSPGSWKP	23.6238	U	R.RPAPAVS#PGSWK.P	24.036	23.1648	26.8919	25.9074	-0.161975	-0.161434
sp|Q9BZZ5|API5_HUMAN	API5	API5_HUMAN Apoptosis inhibitor 5	464	EDTTSGSPPKKSS	11.0148	R	K.RASEDTTSGS#PPK.K	23.9473	23.3904	26.8081	25.8542	-0.162803	-0.144479
sp|Q96MX3|ZNF48_HUMAN	ZNF48	ZNF48_HUMAN Zinc finger protein 48	416	PPLTPRSPSHSGE	5.08456	U	R.S#PSHSGEPFGLPGLEPEPGGPQAGEPPPPLAGDK.P	24.1884	22.3697	27.0822	26.3596	-0.163031	-0.236783
sp|O60343|TBCD4_HUMAN	TBC1D4	TBCD4_HUMAN TBC1 domain family member 4	600	RSNSLASEKDYSP	13.3795	R	R.SNSLAS#EK.D	20.3153	22.7164	22.7514	34.2169	-0.16339	-0.590974
sp|Q15121|PEA15_HUMAN	PEA15	PEA15_HUMAN Astrocytic phosphoprotein PEA-15	116	DIIRQPSEEEIIK	1000	R	R.QPS#EEEIIK.L	22.9999	24.0981	25.7748	27.1271	-0.164332	-0.170817
sp|Q8NAF0|ZN579_HUMAN	ZNF579	ZN579_HUMAN Zinc finger protein 579	483	QAQAPTSPPPPPP	17.0091	U	R.AAALQALQAQAPTS#PPPPPPPLK.A	22.5999	26.5848	25.3266	25.4887	-0.164338	0.0607402
sp|Q9UKJ3|GPTC8_HUMAN	GPATCH8	GPTC8_HUMAN G patch domain-containing protein 8	1109	ERKPSVSEEVQAT	11.0148	R	R.KPSVS#EEVQATPNK.A	23.4825	23.627	26.3215	26.569	-0.164651	-0.169308
sp|O75376|NCOR1_HUMAN	NCOR1	NCOR1_HUMAN Nuclear receptor corepressor 1	2120	RPGSRVSPENLVD	1000	R	R.VS#PENLVDK.S	24.3957	22.6211	27.3483	25.6349	-0.164822	-0.180445
sp|Q9BQG0-2|MBB1A_HUMAN	MYBBP1A	MBB1A_HUMAN Isoform 2 of Myb-binding protein 1A	1267	VNGAPGSPTEPAG	31.2747	R	K.PSQVNGAPGS#PTEPAGQK.Q	22.1562	27.4506	24.8751	25.5181	-0.166995	0.105317
sp|P12270|TPR_HUMAN	TPR	TPR_HUMAN Nucleoprotein TPR	379	EELAAMSPTAAAV	20.1669	U	K.GAILSEEELAAMS#PTAAAVAK.I	23.396	26.9104	26.2755	23.4182	-0.167454	0.200535
sp|Q92667|AKAP1_HUMAN	AKAP1	AKAP1_HUMAN A-kinase anchor protein 1, mitochondrial	533	PRDKAITPPLPES	29.6669	R	K.AIT#PPLPESTVPFSNGVLK.G	22.5633	26.6281	25.3489	25.4596	-0.167945	0.0647373
sp|Q6PKG0|LARP1_HUMAN	LARP1	LARP1_HUMAN La-related protein 1	526	GSPRAVTPVPTKT	44.2778	R	R.AVT#PVPTK.T	22.2012	27.5269	24.9445	25.3274	-0.168085	0.120143
sp|Q05682-4|CALD1_HUMAN	CALD1	CALD1_HUMAN Isoform 4 of Caldesmon	202	EKPKRGSIGENQI	1000	R	K.RGS#IGENQIK.D	22.469	24.5545	25.2545	27.7221	-0.168607	-0.175049
sp|Q9H5H4|ZN768_HUMAN	ZNF768	ZN768_HUMAN Zinc finger protein 768	160	TELKTQSPEFEAQ	11.0148	R	K.TQS#PEFEAQSSK.F	23.1066	24.8962	25.9984	25.9987	-0.170119	-0.0625136
sp|Q92922|SMRC1_HUMAN	SMARCC1	SMRC1_HUMAN SWI/SNF complex subunit SMARCC1	310	NEEPVRSPERRDR	1000	U	K.NEEPVRS#PER.R	23.647	21.6036	26.6503	28.0992	-0.172495	-0.379257
sp|Q9C0E8|LNP_HUMAN	LNP	LNP_HUMAN Protein lunapark	384	QVIEKASDSEEPE	48.8739	R	K.AS#DSEEPEEK.Q	22.9564	24.5317	25.8748	26.6371	-0.172651	-0.118789
sp|Q8WVC0|LEO1_HUMAN	LEO1	LEO1_HUMAN RNA polymerase-associated protein LEO1	171	EERAQGSDEDKLQ	1000	R	R.AQGS#DEDK.L	24.427	22.6776	27.5334	25.362	-0.172709	-0.1614
sp|O15155|BET1_HUMAN	BET1	BET1_HUMAN BET1 homolog	48	KVTAIKSLSIEIG	4.08456	R	K.S#LSIEIGHEVK.T	25.1676	22.4921	28.3723	23.9681	-0.172913	-0.091697
sp|Q96S55|WRIP1_HUMAN	WRNIP1	WRIP1_HUMAN ATPase WRNIP1	65	ERAKGPSPPGAKR	1000	R	K.GPS#PPGAK.R	23.3788	23.9229	26.3631	26.3352	-0.173316	-0.138601
sp|P49916|DNLI3_HUMAN	LIG3	DNLI3_HUMAN DNA ligase 3	242	SGEAPSSPTPKRS	11.0148	R	K.PNNSGEAPSS#PTPK.R	22.4799	24.5672	25.3649	27.588	-0.1742	-0.167307
sp|Q9BUH6|CI142_HUMAN	C9orf142	CI142_HUMAN Uncharacterized protein C9orf142	148	AEETAVSPRKSPR	23.6238	U	R.LAAAEETAVS#PR.K	24.0895	22.9073	27.1872	25.8161	-0.174522	-0.172466
sp|Q9H2U2-2|IPYR2_HUMAN	PPA2	IPYR2_HUMAN Isoform 2 of Inorganic pyrophosphatase 2, mitochondrial	332	VESVSSSPNKESN	17.0091	R	R.SLVESVSSS#PNK.E	23.8141	23.05	26.877	26.2589	-0.174558	-0.188041
sp|P45880-1|VDAC2_HUMAN	VDAC2	VDAC2_HUMAN Isoform 1 of Voltage-dependent anion-selective channel protein 2	130	TFDTTFSPNTGKK	20.1669	R	K.LTFDTTFS#PNTGK.K	24.2827	24.6994	27.4271	23.5908	-0.175672	0.066247
sp|P46100|ATRX_HUMAN	ATRX	ATRX_HUMAN Transcriptional regulator ATRX	598	PVSLSNSPIKGAD	44.2778	R	K.LTPVSLSNS#PIK.G	24.1387	23.6451	27.2647	24.9515	-0.175682	-0.0775869
sp|Q9BQA1|MEP50_HUMAN	WDR77	MEP50_HUMAN Methylosome protein 50	5	xxMRKETPPPLVP	1000	R	R.KET#PPPLVPPAAR.E	21.8075	27.0416	24.6319	26.5191	-0.175708	0.0281495
sp|P46100|ATRX_HUMAN	ATRX	ATRX_HUMAN Transcriptional regulator ATRX	890	ERETFSSAEGTVD	0	R	R.ETFSS#AEGTVDK.D	22.7417	25.2624	25.6906	26.3053	-0.1759	-0.0583599
sp|Q9BSL1|UBAC1_HUMAN	UBAC1	UBAC1_HUMAN Ubiquitin-associated domain-containing protein 1	98	IKKRAPSPLPKMA	1000	U	K.RAPS#PLPK.M	23.5424	24.6379	26.5956	25.2241	-0.175926	-0.0339269
sp|Q9UFC0|LRWD1_HUMAN	LRWD1	LRWD1_HUMAN Leucine-rich repeat and WD repeat-containing protein 1	243	DVPLSLSPSKRAC	31.2747	U	K.RPDDVPLSLS#PSK.R	23.0903	25.2285	26.0856	25.5957	-0.175967	-0.020845
sp|Q9ULQ0|STRP2_HUMAN	STRIP2	STRP2_HUMAN Striatin-interacting protein 2	323	ASPPSYTLDLGES	0	R	R.AASPPSYT#LDLGESQLAPPPSK.L	22.8475	24.5992	25.8233	26.73	-0.176639	-0.119851
sp|P18615|NELFE_HUMAN	NELFE	NELFE_HUMAN Negative elongation factor E	49	QGGVKRSLSEQPV	4.54047	R	R.S#LSEQPVMDTATATEQAK.Q	21.4677	23.9185	24.2669	30.3469	-0.176824	-0.343425
sp|P49736|MCM2_HUMAN	MCM2	MCM2_HUMAN DNA replication licensing factor MCM2	41	TDALTSSPGRDLP	9.34047	R	R.RTDALTSS#PGR.D	23.9316	22.2285	27.0525	26.7874	-0.176844	-0.269147
sp|Q13428-7|TCOF_HUMAN	TCOF1	TCOF_HUMAN Isoform 7 of Treacle protein	583	QAKPTSSPAKGPP	9.34047	R	K.PTSS#PAK.G	23.081	19.9915	26.0958	30.8316	-0.177109	-0.625021
sp|Q5T5U3|RHG21_HUMAN	ARHGAP21	RHG21_HUMAN Rho GTPase-activating protein 21	1567	SMKKSTSPETKHS	9.34047	U	K.STS#PETK.H	23.8513	24.8622	26.9695	24.3171	-0.177262	0.0319828
sp|P51858-3|HDGF_HUMAN	HDGF	HDGF_HUMAN Isoform 3 of Hepatoma-derived growth factor	148	KGNAEGSSDEEGK	9.34047	R	K.GNAEGS#SDEEGK.L	19.5731	19.2148	22.1612	39.0509	-0.179167	-1.02313
sp|Q99543|DNJC2_HUMAN	DNAJC2	DNJC2_HUMAN DnaJ homolog subfamily C member 2	47	RRNRNASASFQEL	17.0091	R	R.NAS#ASFQELEDK.K	23.5187	22.5886	26.6311	27.2616	-0.179304	-0.271273
sp|Q9BZF3-5|OSBL6_HUMAN	OSBPL6	OSBL6_HUMAN Isoform 5 of Oxysterol-binding protein-related protein 6	44	ILERTASSSTEPS	9.34047	R	R.TAS#SSTEPSVSR.Q	22.8886	26.7883	25.9286	24.3945	-0.179917	0.135047
sp|P43243|MATR3_HUMAN	MATR3	MATR3_HUMAN Matrin-3	766	ENADGQSDENKDD	86.8328	R	K.DTSENADGQS#DENK.D	24.3103	23.0173	27.5437	25.1287	-0.180158	-0.126619
sp|Q9NR30|DDX21_HUMAN	DDX21	DDX21_HUMAN Nucleolar RNA helicase 2	89	PSQNDISPKTKSL	60.3582	R	K.EEPSQNDIS#PK.T	23.0457	25.5669	26.1428	25.2446	-0.181915	0.0183006
sp|P42694|HELZ_HUMAN	HELZ	HELZ_HUMAN Probable helicase with zinc finger domain	1126	TNKQQQSPPKGKS	1000	R	K.QQQS#PPK.G	23.248	25.7247	26.3725	24.6548	-0.18193	0.0612852
sp|Q2TB10|ZN800_HUMAN	ZNF800	ZN800_HUMAN Zinc finger protein 800	647	KANASNSPEGNKT	6.59058	U	K.ANASNS#PEGNK.T	22.4248	24.8435	25.4604	27.2713	-0.183162	-0.13451
sp|Q96N67|DOCK7_HUMAN	DOCK7	DOCK7_HUMAN Dedicator of cytokinesis protein 7	929	GLDRSNSWVNTGG	20.1669	R	R.SNS#WVNTGGPK.A	23.3429	23.8455	26.5042	26.3073	-0.183236	-0.141745
sp|Q13535|ATR_HUMAN	ATR	ATR_HUMAN Serine/threonine-protein kinase ATR	435	PKRRRLSSSLNPS	6.59058	R	R.RLS#SSLNPSK.R	23.2096	24.0673	26.357	26.3661	-0.183466	-0.131613
sp|O75909|CCNK_HUMAN	CCNK	CCNK_HUMAN Cyclin-K	340	KRAVVVSPKEENK	1000	R	K.RAVVVS#PK.E	22.51	25.4411	25.607	26.4419	-0.185968	-0.0556639
sp|Q93100|KPBB_HUMAN	PHKB	KPBB_HUMAN Phosphorylase b kinase regulatory subunit beta	700	SKVKRQSSTPSAP	5.08456	R	R.QS#STPSAPELGQQPDVNISEWK.D	25.0745	20.9813	28.5322	25.412	-0.186371	-0.276407
sp|Q9H788|SH24A_HUMAN	SH2D4A	SH24A_HUMAN SH2 domain-containing protein 4A	315	GVVRTLSSSAQED	6.59058	R	R.TLS#SSAQEDIIR.W	22.8836	24.8323	26.0456	26.2384	-0.186724	-0.0794594
sp|P06400|RB_HUMAN	RB1	RB_HUMAN Retinoblastoma-associated protein	821	ISEGLPTPTKMTP	20.1669	U	K.ISEGLPT#PTK.M	23.8578	24.5577	27.1554	24.4291	-0.186776	0.00757142
sp|Q13322|GRB10_HUMAN	GRB10	GRB10_HUMAN Growth factor receptor-bound protein 10	104	SIQPQVSPRQRVQ	33.6572	R	R.SIQPQVS#PR.Q	22.5447	25.6661	25.6609	26.1283	-0.186783	-0.0257487
sp|Q4KMP7|TB10B_HUMAN	TBC1D10B	TB10B_HUMAN TBC1 domain family member 10B	22	GAPAAPSPPPRGS	1000	U	R.HGAPAAPS#PPPR.G	22.226	24.1843	25.3008	28.2889	-0.186939	-0.226165
sp|Q5JTV8|TOIP1_HUMAN	TOR1AIP1	TOIP1_HUMAN Torsin-1A-interacting protein 1	143	QPPLQPSPVMTRR	31.7689	R	R.LQQQHSEQPPLQPS#PVMTR.R	23.4474	25.1237	26.6917	24.7372	-0.186959	0.0223669
sp|Q9H6Z4|RANB3_HUMAN	RANBP3	RANB3_HUMAN Ran-binding protein 3	126	KRERTSSLTQFPP	9.34047	R	R.TSS#LTQFPPSQSEER.S	22.3593	25.3683	25.4599	26.8125	-0.18735	-0.079883
sp|O60716|CTND1_HUMAN	CTNND1	CTND1_HUMAN Catenin delta-1	349	ERGSLASLDSLRK	24.2431	R	R.GSLAS#LDSLR.K	24.6537	22.5767	28.1396	24.63	-0.190796	-0.125585
sp|Q8N3X1-2|FNBP4_HUMAN	FNBP4	FNBP4_HUMAN Isoform 2 of Formin-binding protein 4	18	RPILQLSPPGPRG	1000	R	R.RPILQLS#PPGPR.G	23.2681	25.083	26.567	25.0819	-0.191285	6.28575e-05
sp|P06400|RB_HUMAN	RB1	RB_HUMAN Retinoblastoma-associated protein	807	GGNIYISPLKSPY	59.2977	U	R.IPGGNIYIS#PLK.S	23.544	23.558	26.8924	26.0056	-0.191842	-0.142606
sp|P49792|RBP2_HUMAN	RANBP2	RBP2_HUMAN E3 SUMO-protein ligase RanBP2	21	VQGSTPSPRQKSM	17.0091	R	R.YIASVQGSTPS#PR.Q	22.6719	26.4169	25.9167	24.9946	-0.192976	0.0798445
sp|Q13428-7|TCOF_HUMAN	TCOF1	TCOF_HUMAN Isoform 7 of Treacle protein	171	ANTTLVSETEEEG	11.0148	R	K.SAEPSANTTLVS#ETEEEGSVPAFGAAAK.P	23.6595	23.3571	27.0764	25.907	-0.194617	-0.14948
sp|Q9H4Z3|PCIF1_HUMAN	PCIF1	PCIF1_HUMAN Phosphorylated CTD-interacting factor 1	146	SVPSSPSIPGTPT	0	U	K.IEIPVTPTGQSVPSSPS#IPGTPTLK.M	24.1417	23.9353	27.6542	24.2688	-0.195974	-0.0199614
sp|O15234|CASC3_HUMAN	CASC3	CASC3_HUMAN Protein CASC3	125	ANDAVNSSTKEEK	9.34047	R	K.SEANDAVNS#STK.E	21.5148	25.9028	24.6453	27.9371	-0.195986	-0.109077
sp|Q8IZD4|DCP1B_HUMAN	DCP1B	DCP1B_HUMAN mRNA-decapping enzyme 1B	275	GVVRSLSYEEPRR	9.34047	R	R.SLS#YEEPR.R	23.0418	24.1632	26.4187	26.3764	-0.19731	-0.126436
sp|Q9H1B7|I2BPL_HUMAN	IRF2BPL	I2BPL_HUMAN Interferon regulatory factor 2-binding protein-like	547	LRKRKASPEPPDS	62.6585	U	R.KAS#PEPPDSAEGALK.L	24.8379	21.5531	28.4813	25.1278	-0.197469	-0.221389
sp|Q9NYV4-2|CDK12_HUMAN	CDK12	CDK12_HUMAN Isoform 2 of Cyclin-dependent kinase 12	305	QRSVSPYSRRRSS	9.34047	R	R.SVSPY#SR.R	20.3141	20.0382	23.3078	36.34	-0.198331	-0.858807
sp|Q04637-9|IF4G1_HUMAN	EIF4G1	IF4G1_HUMAN Isoform 9 of Eukaryotic translation initiation factor 4 gamma 1	1603	REAEEESDHNxxx	1000	R	R.EAEEES#DHN.-	24.9106	24.1838	28.5908	22.3148	-0.198794	0.116042
sp|Q6P6C2-1|ALKB5_HUMAN	ALKBH5	ALKB5_HUMAN Isoform 1 of RNA demethylase ALKBH5	361	THRRRGSFSSENY	15.0073	R	R.GS#FSSENYWR.K	24.613	20.5632	28.2545	26.5693	-0.19906	-0.369694
sp|Q01167|FOXK2_HUMAN	FOXK2	FOXK2_HUMAN Forkhead box protein K2	170	KQEASESPVKAVQ	11.0148	R	K.QEASES#PVK.A	23.2406	23.9553	26.6919	26.1122	-0.199752	-0.124377
sp|O95639|CPSF4_HUMAN	CPSF4	CPSF4_HUMAN Cleavage and polyadenylation specificity factor subunit 4	202	PLQRSSSLIQLTS	0	R	R.SSS#LIQLTSQNSSPNQQR.T	22.4844	23.737	25.8245	27.954	-0.199819	-0.235918
sp|Q96E09|F122A_HUMAN	FAM122A	F122A_HUMAN Protein FAM122A	37	GLRRSNSAPLIHG	5.08456	U	R.SNS#APLIHGLSDTSPVFQAEAPSAR.R	23.1559	24.5317	26.601	25.7114	-0.200106	-0.067766
sp|Q92576|PHF3_HUMAN	PHF3	PHF3_HUMAN PHD finger protein 3	1722	LKVAQNSPSVENI	0	R	K.VAQNS#PSVENIQTSQAEQAK.P	22.8447	25.1167	26.2488	25.7898	-0.200391	-0.038158
sp|Q9UK76|HN1_HUMAN	HN1	HN1_HUMAN Hematological and neurological expressed 1 protein	88	LQRRNSSEASSGD	30.8348	R	R.RNSS#EASSGDFLDLK.K	23.5033	20.9619	27.0082	28.5265	-0.200537	-0.444531
sp|Q04727-3|TLE4_HUMAN	TLE4	TLE4_HUMAN Isoform 3 of Transducin-like enhancer protein 4	210	SSSVSPSASFRGA	6.59058	R	K.SSSVSPS#ASFR.G	22.2289	24.8767	25.5961	27.2984	-0.203487	-0.134018
sp|Q14694-2|UBP10_HUMAN	USP10	UBP10_HUMAN Isoform 2 of Ubiquitin carboxyl-terminal hydrolase 10	412	AYVETKYSPPAIS	17.0091	R	K.Y#SPPAISPLVSEK.Q	24.7098	22.5072	28.4715	24.3115	-0.204436	-0.111255
sp|Q15233|NONO_HUMAN	NONO	NONO_HUMAN Non-POU domain-containing octamer-binding protein	431	LGLTPPTTERFGQ	0	R	R.GAMPPAPVPAGTPAPPGPATMMPDGTLGLTPPT#TER.F	22.311	28.9354	25.7173	23.0364	-0.204981	0.328921
sp|Q12789|TF3C1_HUMAN	GTF3C1	TF3C1_HUMAN General transcription factor 3C polypeptide 1	1856	QAPPSHSPRGTKR	5.08456	R	R.PLEGSSSEDSPPEGQAPPSHS#PR.G	23.5336	24.9734	27.1435	24.3495	-0.205886	0.0364991
sp|Q96KQ4|ASPP1_HUMAN	PPP1R13B	ASPP1_HUMAN Apoptosis-stimulating of p53 protein 1	665	DGSTVESLPRPLS	16.9639	R	K.EPEQDGPAAPADGSTVES#LPRPLSPTK.L	22.7189	25.7491	26.2385	25.2935	-0.207795	0.0257558
sp|Q9Y4G8|RPGF2_HUMAN	RAPGEF2	RPGF2_HUMAN Rap guanine nucleotide exchange factor 2	1022	PVKSETSPVAPRA	0	R	K.SETS#PVAPR.A	23.2877	24.4928	26.9118	25.3077	-0.208671	-0.0472159
sp|P42167|LAP2B_HUMAN	TMPO	LAP2B_HUMAN Lamina-associated polypeptide 2, isoforms beta/gamma	74	DEEREPTPVLGSG	22.5294	R	K.GPPDFSSDEEREPT#PVLGSGAAAAGR.S	22.2571	26.1498	25.734	25.8591	-0.209411	0.0161285
sp|P21796|VDAC1_HUMAN	VDAC1	VDAC1_HUMAN Voltage-dependent anion-selective channel protein 1	104	TFDSSFSPNTGKK	33.6572	R	K.LTFDSSFS#PNTGK.K	23.9274	22.7965	27.6841	25.592	-0.210393	-0.166881
sp|P10644|KAP0_HUMAN	PRKAR1A	KAP0_HUMAN cAMP-dependent protein kinase type I-alpha regulatory subunit	83	SREDEISPPPPNP	1000	R	R.EDEIS#PPPPNPVVK.G	22.5831	25.2125	26.1377	26.0667	-0.210892	-0.0480716
sp|P50479|PDLI4_HUMAN	PDLIM4	PDLI4_HUMAN PDZ and LIM domain protein 4	112	PEIQDGSPTTSRR	7.97117	R	R.IHIDPEIQDGS#PTTSR.R	23.8203	24.8031	27.5709	23.8058	-0.210958	0.0592065
sp|Q9H1E3|NUCKS_HUMAN	NUCKS1	NUCKS_HUMAN Nuclear ubiquitous casein and cyclin-dependent kinase substrate 1	223	EKKTSTSPPPEKS	9.34047	R	K.TSTS#PPPEK.S	21.7603	20.5707	25.2193	32.4497	-0.212833	-0.657616
sp|O60245-3|PCDH7_HUMAN	PCDH7	PCDH7_HUMAN Isoform C of Protocadherin-7	964	VQLHPQSPTAGKK	4.08456	R	K.SSSPLPTVQLHPQS#PTAGK.K	23.8672	24.816	27.6898	23.627	-0.214322	0.0708328
sp|O14654|IRS4_HUMAN	IRS4	IRS4_HUMAN Insulin receptor substrate 4	757	SPPPAPSPPKAPD	1000	U	R.VS#PPPAPS#PPK.A	22.9977	23.8539	26.6913	26.4572	-0.214879	-0.149436
sp|P53396|ACLY_HUMAN	ACLY	ACLY_HUMAN ATP-citrate synthase	481	PQDSVPSPRSLQG	24.2431	U	K.PAMPQDSVPS#PR.S	22.7099	23.363	26.3683	27.5588	-0.215479	-0.23829
sp|Q7Z478|DHX29_HUMAN	DHX29	DHX29_HUMAN ATP-dependent RNA helicase DHX29	200	QIQATISPPLQPK	31.2747	U	K.FQSPQIQATIS#PPLQPK.T	22.0647	25.8724	25.6335	26.4293	-0.21629	-0.0307229
sp|Q09472|EP300_HUMAN	EP300	EP300_HUMAN Histone acetyltransferase p300	887	PPRQTPTPPTTQL	10.0949	U	R.QTPT#PPTTQLPQQVQPSLPAAPSADQPQQQPR.S	23.7491	23.3738	27.6082	25.2689	-0.217222	-0.112468
sp|Q13428-7|TCOF_HUMAN	TCOF1	TCOF_HUMAN Isoform 7 of Treacle protein	381	SAPAKESPRKGAA	42.8692	R	R.AASAPAKES#PRK.G	22.3766	23.8786	26.049	27.6959	-0.219234	-0.213956
sp|Q13459|MYO9B_HUMAN	MYO9B	MYO9B_HUMAN Unconventional myosin-IXb	1122	PEKEAPSPEKTLP	1000	R	K.EAPS#PEK.T	22.6865	24.2444	26.4282	26.6408	-0.220243	-0.135984
sp|Q9NYV4-2|CDK12_HUMAN	CDK12	CDK12_HUMAN Isoform 2 of Cyclin-dependent kinase 12	423	GKESKGSPVFLPR	1000	R	K.GS#PVFLPR.K	22.4122	25.1509	26.1131	26.3238	-0.22049	-0.065761
sp|P27708|PYR1_HUMAN	CAD	PYR1_HUMAN CAD protein	1859	PRIHRASDPGLPA	1000	R	R.AS#DPGLPAEEPK.E	23.6602	21.7333	27.5717	27.0347	-0.220727	-0.314906
sp|P18754-2|RCC1_HUMAN	RCC1	RCC1_HUMAN Isoform 2 of Regulator of chromosome condensation	11	RIAKRRSPPADAI	1000	R	R.S#PPADAIPK.S	24.117	19.6352	28.1061	28.1417	-0.220837	-0.519271
sp|Q96PU5|NED4L_HUMAN	NEDD4L	NED4L_HUMAN E3 ubiquitin-protein ligase NEDD4-like	446	QIRRPRSLSSPTV	11.0148	R	R.S#LSSPTVTLSAPLEGAK.D	23.4212	23.7184	27.2979	25.5625	-0.220979	-0.108027
sp|Q9BTK6|PAGR1_HUMAN	PAGR1	PAGR1_HUMAN PAXIP1-associated glutamate-rich protein 1	237	EDPSPASPPLRSS	23.6238	R	R.DLFSLDSEDPSPAS#PPLR.S	21.2914	24.9892	24.8514	28.8681	-0.223055	-0.208173
sp|O76021|RL1D1_HUMAN	RSL1D1	RL1D1_HUMAN Ribosomal L1 domain-containing protein 1	361	VKATNESEDEIPQ	2.80603	R	K.ATNES#EDEIPQLVPIGK.K	23.3916	25.8376	27.3142	23.4566	-0.223662	0.139482
sp|O00423-3|EMAL1_HUMAN	EML1	EMAL1_HUMAN Isoform 3 of Echinoderm microtubule-associated protein-like 1	113	PTGSLPSPSGVRK	4.08456	R	K.KPTGSLPS#PSGVR.K	22.7965	24.8056	26.6349	25.7629	-0.224503	-0.0546279
sp|O60934|NBN_HUMAN	NBN	NBN_HUMAN Nibrin	432	IPNYQLSPTKLPS	17.0091	U	R.IPNYQLS#PTK.L	23.0677	23.9778	26.9652	25.9894	-0.225227	-0.116223
sp|O43491|E41L2_HUMAN	EPB41L2	E41L2_HUMAN Band 4.1-like protein 2	718	KEISPGSGPGEIR	13.3795	R	K.EISPGS#GPGEIR.K	23.3291	24.281	27.2835	25.1065	-0.225895	-0.048232
sp|Q16539|MK14_HUMAN	MAPK14	MK14_HUMAN Mitogen-activated protein kinase 14	182	DDEMTGYVATRWY	23.6238	R	R.HTDDEMTGY#VATR.W	21.7952	24.8417	25.4911	27.8719	-0.225986	-0.166048
sp|O14654|IRS4_HUMAN	IRS4	IRS4_HUMAN Insulin receptor substrate 4	439	FRRLAPSPARPRH	1000	U	R.LAPS#PARPR.H	22.9264	22.5912	26.8225	27.6599	-0.226432	-0.292038
sp|Q92797|SYMPK_HUMAN	SYMPK	SYMPK_HUMAN Symplekin	1259	DAMKTPSPAAEDA	17.0091	U	K.TPS#PAAEDAR.E	23.2962	20.769	27.2894	28.6454	-0.228246	-0.463873
sp|Q9BXP5|SRRT_HUMAN	SRRT	SRRT_HUMAN Serrate RNA effector molecule homolog	74	PPRHELSPPQKRM	1000	R	R.HELS#PPQK.R	24.2769	20.4073	28.4721	26.8437	-0.229963	-0.3955
sp|Q9HDC5|JPH1_HUMAN	JPH1	JPH1_HUMAN Junctophilin-1	216	GLFRRGSLLGSMK	36.5564	U	R.RGS#LLGSMK.L	21.5981	24.4152	25.3785	28.6082	-0.232704	-0.228649
sp|Q9Y6D5|BIG2_HUMAN	ARFGEF2	BIG2_HUMAN Brefeldin A-inhibited guanine nucleotide-exchange protein 2	227	IQAAAVSPKFVRL	162.97	U	K.PQSPVIQAAAVS#PK.F	22.5885	25.5508	26.5711	25.2896	-0.234269	0.0148191
sp|Q12948|FOXC1_HUMAN	FOXC1	FOXC1_HUMAN Forkhead box protein C1	320	MTSLRGSPQSAAA	7.97117	U	R.GS#PQSAAAELSSGLLASAAASSR.A	23.973	21.1155	28.2281	26.6834	-0.235721	-0.337637
sp|Q8TD16-2|BICD2_HUMAN	BICD2	BICD2_HUMAN Isoform 2 of Protein bicaudal D homolog 2	582	EARGRRSPILLPK	1000	R	R.S#PILLPK.G	24.6238	20.1685	29.0367	26.171	-0.237825	-0.375863
sp|Q8IU81|I2BP1_HUMAN	IRF2BP1	I2BP1_HUMAN Interferon regulatory factor 2-binding protein 1	384	PRRRKASPEPEGE	1000	U	K.AS#PEPEGEAAGK.M	24.0668	24.8419	28.3982	22.6931	-0.238757	0.130519
sp|O43765|SGTA_HUMAN	SGTA	SGTA_HUMAN Small glutamine-rich tetratricopeptide repeat-containing protein alpha	305	IRSRTPSASNDDQ	0	U	R.TPS#ASNDDQQE.-	22.5976	23.7685	26.6682	26.9656	-0.238948	-0.182067
sp|Q9Y6M7-13|S4A7_HUMAN	SLC4A7	S4A7_HUMAN Isoform 13 of Sodium bicarbonate cotransporter 3	267	ILASPQSAPGNLD	23.6238	R	R.NGILASPQS#APGNLDNSK.S	23.4528	20.085	27.6927	28.7695	-0.23975	-0.518426
sp|Q9H2J7|S6A15_HUMAN	SLC6A15	S6A15_HUMAN Sodium-dependent neutral amino acid transporter B(0)AT2	687	IPSEMPSPNFGKN	36.5564	R	K.IPSEMPS#PNFGK.N	21.3738	27.9283	25.253	25.4448	-0.240609	0.134355
sp|P78559-2|MAP1A_HUMAN	MAP1A	MAP1A_HUMAN Isoform 2 of Microtubule-associated protein 1A	1326	DSSFSKSPESLPG	7.97117	R	K.S#PESLPGPALEDIAIK.W	22.543	25.3133	26.6445	25.4992	-0.241159	-0.0105593
sp|Q9H410|DSN1_HUMAN	DSN1	DSN1_HUMAN Kinetochore-associated protein DSN1 homolog	58	RIHLGSSPKKGGN	6.59058	R	R.IHLGSS#PK.K	23.7272	23.3892	28.0634	24.8202	-0.242144	-0.0856731
sp|P42167|LAP2B_HUMAN	TMPO	LAP2B_HUMAN Lamina-associated polypeptide 2, isoforms beta/gamma	306	GNFKHASPILPIT	85.2649	R	K.HAS#PILPITEFSDIPR.R	20.7816	29.8174	24.5999	24.8011	-0.243346	0.265754
sp|O14974|MYPT1_HUMAN	PPP1R12A	MYPT1_HUMAN Protein phosphatase 1 regulatory subunit 12A	695	ARQSRRSTQGVTL	6.59058	R	R.RS#TQGVTLTDLQEAEK.T	21.6071	22.2624	25.6044	30.5262	-0.244887	-0.455437
sp|O75909|CCNK_HUMAN	CCNK	CCNK_HUMAN Cyclin-K	9	ENKENSSPSVTSA	0	R	K.ENSS#PSVTSANLDHTK.P	21.9267	26.794	25.9896	25.2897	-0.245243	0.0833565
sp|P55196-5|AFAD_HUMAN	MLLT4	AFAD_HUMAN Isoform 5 of Afadin	215	SFTRTISNPEVVM	30.8348	R	R.TIS#NPEVVMK.R	21.6263	23.4319	25.6452	29.2966	-0.245897	-0.322258
sp|P27816|MAP4_HUMAN	MAP4	MAP4_HUMAN Microtubule-associated protein 4	941	VRSKVGSTENIKH	9.34047	R	K.VGS#TENIK.H	21.3212	23.0737	25.34	30.2651	-0.249133	-0.391403
sp|Q92797|SYMPK_HUMAN	SYMPK	SYMPK_HUMAN Symplekin	1169	GVGAPSSSSPSPS	17.0091	U	K.LKPGGVGAPSS#SSPSPSPSAR.P	23.5896	23.9918	28.0467	24.3719	-0.249683	-0.0226788
sp|O00264|PGRC1_HUMAN	PGRMC1	PGRC1_HUMAN Membrane-associated progesterone receptor component 1	181	EEPTVYSDEEEPK	24.437	R	K.EGEEPTVYS#DEEEPK.D	22.3847	25.7872	26.6404	25.1877	-0.251103	0.0339384
sp|Q6PK04|CC137_HUMAN	CCDC137	CC137_HUMAN Coiled-coil domain-containing protein 137	19	VQAGPGSPRRARG	1000	R	R.VQAGPGS#PR.R	21.7741	26.1145	25.9307	26.1808	-0.252046	-0.00365652
sp|Q9BTE7|DCNL5_HUMAN	DCUN1D5	DCNL5_HUMAN DCN1-like protein 5	9	VKKKRKSPGVAAA	1000	R	K.S#PGVAAAVAEDGGLK.K	23.4314	21.8931	27.9286	26.747	-0.253303	-0.288902
sp|Q15032|R3HD1_HUMAN	R3HDM1	R3HD1_HUMAN R3H domain-containing protein 1	381	AVTKASSFSGISV	24.437	R	K.ASS#FSGISVLTR.G	22.898	25.5308	27.3031	24.2681	-0.253847	0.0731747
sp|Q16875|F263_HUMAN	PFKFB3	F263_HUMAN 6-phosphofructo-2-kinase/fructose-2,6-bisphosphatase 3	461	PLMRRNSVTPLAS	31.2747	R	R.RNS#VTPLASPEPTK.K	22.2751	22.1066	26.5651	29.0532	-0.254104	-0.394221
sp|P07814|SYEP_HUMAN	EPRS	SYEP_HUMAN Bifunctional glutamate/proline--tRNA ligase	886	SQSSDSSPTRNSE	9.34047	U	K.EYIPGQPPLSQSSDSS#PTR.N	22.5001	26.23	26.8654	24.4044	-0.255818	0.104073
sp|Q7Z2K8|GRIN1_HUMAN	GPRIN1	GRIN1_HUMAN G protein-regulated inducer of neurite outgrowth 1	615	LPLEKGSPVTTTK	53.5337	R	K.GS#PVTTTK.A	22.3404	23.5153	26.7041	27.4402	-0.257407	-0.222689
sp|O43719|HTSF1_HUMAN	HTATSF1	HTSF1_HUMAN HIV Tat-specific factor 1	387	GLRRSDSVSASER	17.0091	U	R.SDS#VSASER.A	22.2416	23.3481	26.6036	27.8067	-0.258358	-0.252127
sp|Q4G0J3-3|LARP7_HUMAN	LARP7	LARP7_HUMAN Isoform 3 of La-related protein 7	305	TGKRKRSSSEDAE	24.437	R	R.S#SSEDAESLAPR.S	22.1801	23.7371	26.533	27.5499	-0.258522	-0.214901
sp|O96013|PAK4_HUMAN	PAK4	PAK4_HUMAN Serine/threonine-protein kinase PAK 4	207	AGRPFNTYPRADT	9.34047	U	R.PFNT#YPR.A	24.1882	23.2798	28.9462	23.5858	-0.259072	-0.0188382
sp|P78344|IF4G2_HUMAN	EIF4G2	IF4G2_HUMAN Eukaryotic translation initiation factor 4 gamma 2	508	QPPRTQTPPLGQT	26.1051	R	R.TQT#PPLGQTPQLGLK.T	21.762	25.0757	26.0616	27.1007	-0.260113	-0.112041
sp|Q16514|TAF12_HUMAN	TAF12	TAF12_HUMAN Transcription initiation factor TFIID subunit 12	51	GAGGRLSPENNQV	88.8188	R	R.LS#PENNQVLTK.K	23.6345	20.6416	28.3125	27.4114	-0.260544	-0.409224
sp|Q9H2J7|S6A15_HUMAN	SLC6A15	S6A15_HUMAN Sodium-dependent neutral amino acid transporter B(0)AT2	701	YRKQSGSPTLDTA	38.1888	R	K.QSGS#PTLDTAPNGR.Y	22.1306	27.279	26.5273	24.0631	-0.261432	0.180968
sp|Q9UQ35|SRRM2_HUMAN	SRRM2	SRRM2_HUMAN Serine/arginine repetitive matrix protein 2	1880	RRSRSRTPLISRR	18.8054	R	R.SRT#PLISR.R	22.6952	23.7508	27.2066	26.3473	-0.261566	-0.149679
sp|P10809|CH60_HUMAN	HSPD1	CH60_HUMAN 60 kDa heat shock protein, mitochondrial	175	AQVATISANGDKE	4.08456	R	K.PVTTPEEIAQVATIS#ANGDK.E	22.1328	23.037	26.5375	28.2927	-0.261845	-0.296479
sp|P18858|DNLI1_HUMAN	LIG1	DNLI1_HUMAN DNA ligase 1	183	DGDQPTTPPKPLK	17.0091	R	K.EGEDGDQPTT#PPK.P	23.238	22.1856	27.9399	26.6365	-0.265843	-0.263783
sp|Q8IXQ4|GPAM1_HUMAN	GPALPP1	GPAM1_HUMAN GPALPP motifs-containing protein 1	105	FKKQDDSPPRPII	1000	R	K.QDDS#PPRPIIGPALPPGFIK.S	21.957	20.192	26.4021	31.4489	-0.265974	-0.639222
sp|Q9Y2J2|E41L3_HUMAN	EPB41L3	E41L3_HUMAN Band 4.1-like protein 3	88	LEDDKLSQKSSSS	44.425	R	K.QLEYQQLEDDKLS#QK.S	22.1894	27.9861	26.7066	23.1179	-0.267322	0.275705
sp|P53805|RCAN1_HUMAN	RCAN1	RCAN1_HUMAN Calcipressin-1	167	LISPPASPPVGWK	47.0452	R	K.QFLISPPAS#PPVGWK.Q	21.3449	20.8669	25.6911	32.097	-0.267377	-0.621223
sp|Q9HC35|EMAL4_HUMAN	EML4	EMAL4_HUMAN Echinoderm microtubule-associated protein-like 4	899	IQSNTPTPPPSQP	22.0108	R	K.APVSSTESVIQSNTPT#PPPSQPLNETAEEESR.I	23.127	21.7958	27.8647	27.2125	-0.268859	-0.320222
sp|Q9H1E3|NUCKS_HUMAN	NUCKS1	NUCKS_HUMAN Nuclear ubiquitous casein and cyclin-dependent kinase substrate 1	214	EDEEPESPPEKKT	1000	R	K.EEDEEPES#PPEK.K	22.8471	20.3243	27.5405	29.2881	-0.269542	-0.527103
sp|P52701|MSH6_HUMAN	MSH6	MSH6_HUMAN DNA mismatch repair protein Msh6	309	MVTGNGSLKRKSS	18.8054	R	R.MVTGNGS#LKR.K	22.7597	21.0149	27.448	28.7773	-0.270221	-0.453521
sp|Q8WVC0|LEO1_HUMAN	LEO1	LEO1_HUMAN RNA polymerase-associated protein LEO1	205	DERQQLSEEEKAN	1000	R	R.QQLS#EEEK.A	23.1436	20.8635	27.9292	28.0636	-0.271159	-0.427721
sp|Q96JH7|VCIP1_HUMAN	VCPIP1	VCIP1_HUMAN Deubiquitinating protein VCIP135	768	PTKAPYSPTTSKE	6.59058	U	K.APYS#PTTSK.E	23.1018	24.1436	27.9216	24.8331	-0.273379	-0.040626
sp|Q8NCN4|RN169_HUMAN	RNF169	RN169_HUMAN E3 ubiquitin-protein ligase RNF169	403	PDGRVLSPLIIKS	1000	U	R.VLS#PLIIK.S	23.6427	23.3402	28.6001	24.4169	-0.274626	-0.0650626
sp|O15344|TRI18_HUMAN	MID1	TRI18_HUMAN E3 ubiquitin-protein ligase Midline-1	96	SVSGPNSPSETRR	17.0091	R	K.ASVSGPNS#PSETR.R	23.2772	21.1672	28.1836	27.3719	-0.275936	-0.370863
sp|Q05209|PTN12_HUMAN	PTPN12	PTN12_HUMAN Tyrosine-protein phosphatase non-receptor type 12	435	KLERNLSFEIKKV	1000	R	R.NLS#FEIK.K	21.9509	26.4597	26.6123	24.9771	-0.277817	0.0831934
sp|O15173-2|PGRC2_HUMAN	PGRMC2	PGRC2_HUMAN Isoform 2 of Membrane-associated progesterone receptor component 2	235	EEPSEYTDEEDTK	0	R	R.LLKPGEEPSEYT#DEEDTK.D	23.196	28.0706	28.1428	20.5907	-0.278892	0.447068
sp|Q8N8S7|ENAH_HUMAN	ENAH	ENAH_HUMAN Protein enabled homolog	489	KASSTSTPEPTRK	0	R	K.ASSTST#PEPTR.K	22.2118	23.7927	26.9895	27.006	-0.281074	-0.182762
sp|P33240|CSTF2_HUMAN	CSTF2	CSTF2_HUMAN Cleavage stimulation factor subunit 2	518	ASIQGGSQPGGFS	19.8465	R	R.QVPVMQGTGMQGASIQGGS#QPGGFSPGQNQVTPQDHEK.A	22.3085	24.3034	27.1337	26.2543	-0.282493	-0.111393
sp|Q6GYQ0-6|RGPA1_HUMAN	RALGAPA1	RGPA1_HUMAN Isoform 6 of Ral GTPase-activating protein subunit alpha-1	740	SATTTGSPGTEKA	24.2431	R	R.SATTTGS#PGTEK.A	21.721	26.1707	26.4233	25.685	-0.282726	0.0270293
sp|Q9H7N4|SFR19_HUMAN	SCAF1	SFR19_HUMAN Splicing factor, arginine/serine-rich 19	725	SPAPASSPKREVL	6.59058	U	R.GPSPAPASS#PK.R	22.8317	23.4018	27.8172	25.9493	-0.284938	-0.149079
sp|Q9P2E9|RRBP1_HUMAN	RRBP1	RRBP1_HUMAN Ribosome-binding protein 1	583	GKKAEGSPNQGKK	1000	R	K.AEGS#PNQGK.K	22.9391	22.1048	27.9506	27.0055	-0.285074	-0.288893
sp|P85037|FOXK1_HUMAN	FOXK1	FOXK1_HUMAN Forkhead box protein K1	213	KEEAPASPLRPLY	18.9783	R	K.EEAPAS#PLRPLYPQISPLK.I	23.2906	22.1188	28.3841	26.2065	-0.285339	-0.244652
sp|O95674|CDS2_HUMAN	CDS2	CDS2_HUMAN Phosphatidate cytidylyltransferase 2	33	VDGETASDSESRA	6.59058	U	K.VDGETAS#DSESR.A	23.325	21.4743	28.4316	26.7691	-0.28562	-0.317955
sp|O00512|BCL9_HUMAN	BCL9	BCL9_HUMAN B-cell CLL/lymphoma 9 protein	689	EGPLSPSRGDFPK	17.0091	U	R.IPVEGPLSPS#R.G	22.3709	21.8125	27.2831	28.5334	-0.286382	-0.387496
sp|P35611-3|ADDA_HUMAN	ADD1	ADDA_HUMAN Isoform 3 of Alpha-adducin	465	EGQNGSSPKSKTK	0	R	R.GDEASEEGQNGSS#PK.S	21.8627	27.5021	26.705	23.9301	-0.288638	0.200718
sp|Q9H4L5|OSBL3_HUMAN	OSBPL3	OSBL3_HUMAN Oxysterol-binding protein-related protein 3	304	PVRLHSSNPNLST	6.59058	R	R.LHSS#NPNLSTLDFGEEK.N	22.9919	22.9459	28.1239	25.9382	-0.290671	-0.176838
sp|Q9UPU5|UBP24_HUMAN	USP24	UBP24_HUMAN Ubiquitin carboxyl-terminal hydrolase 24	1141	SSQSSKSPSLSSK	30.8348	R	K.S#PSLSSK.Q	23.2504	18.8376	28.4483	29.4637	-0.29109	-0.645324
sp|Q15773|MLF2_HUMAN	MLF2	MLF2_HUMAN Myeloid leukemia factor 2	238	IQGPEDSPSRQSR	17.0091	U	R.LAIQGPEDS#PSR.Q	22.1479	21.0943	27.1184	29.6394	-0.292099	-0.490665
sp|Q15811|ITSN1_HUMAN	ITSN1	ITSN1_HUMAN Intersectin-1	904	ATGSSPSPVLGQG	44.2778	R	R.SAFTPATATGSSPS#PVLGQGEK.V	21.5037	26.7782	26.3307	25.3874	-0.292166	0.0769463
sp|Q01518|CAP1_HUMAN	CAP1	CAP1_HUMAN Adenylyl cyclase-associated protein 1	310	KPQTSPSPKRATK	20.1669	R	K.PQTSPS#PK.R	21.4348	23.6203	26.2531	28.6919	-0.292528	-0.280617
sp|P52272|HNRPM_HUMAN	HNRNPM	HNRPM_HUMAN Heterogeneous nuclear ribonucleoprotein M	575	ERMGANSLERMGL	1000	R	R.MGANS#LER.M	22.5639	23.1994	27.6609	26.5757	-0.29383	-0.196019
sp|O94761|RECQ4_HUMAN	RECQL4	RECQ4_HUMAN ATP-dependent DNA helicase Q4	251	VSIRVGSPQPSSS	44.2778	R	R.VGS#PQPSSSGGEK.R	22.7295	25.162	27.9096	24.1988	-0.296197	0.0563072
sp|Q6PKG0|LARP1_HUMAN	LARP1	LARP1_HUMAN La-related protein 1	228	KTKSDESGEEKNG	53.5337	R	K.SDES#GEEK.N	17.6192	26.3375	21.6533	34.39	-0.297433	-0.384874
sp|Q15139|KPCD1_HUMAN	PRKD1	KPCD1_HUMAN Serine/threonine-protein kinase D1	742	EKSFRRSVVGTPA	59.2977	R	R.S#VVGTPAYLAPEVLR.N	22.7922	22.7461	28.0296	26.4321	-0.298409	-0.216676
sp|Q5T1M5|FKB15_HUMAN	FKBP15	FKB15_HUMAN FK506-binding protein 15	344	PALRTKSNSLSEQ	0	R	K.S#NSLSEQLAINTSPDAVK.A	22.4163	22.5284	27.5735	27.4818	-0.298736	-0.286733
sp|Q03164-3|KMT2A_HUMAN	KMT2A	KMT2A_HUMAN Isoform 3 of Histone-lysine N-methyltransferase 2A	261	KIKRTPSATFQQA	20.1669	R	K.RTPS#ATFQQATK.I	20.9267	24.1511	25.7568	29.1654	-0.299611	-0.272169
sp|Q9BQG0-2|MBB1A_HUMAN	MYBBP1A	MBB1A_HUMAN Isoform 2 of Myb-binding protein 1A	11	DPAQPMSPGEATQ	39.6629	R	R.DPAQPMS#PGEATQSGAR.P	22.4296	26.7211	27.6107	23.2386	-0.299822	0.201456
sp|P28290|SSFA2_HUMAN	SSFA2	SSFA2_HUMAN Sperm-specific antigen 2	739	PLRRSQSLPTTLL	17.0091	R	R.SQS#LPTTLLSPVR.V	22.957	26.6179	28.2778	22.1473	-0.300738	0.265262
sp|Q5JSH3|WDR44_HUMAN	WDR44	WDR44_HUMAN WD repeat-containing protein 44	162	KLTQTSSTEQLNV	0	R	K.LTQTSS#TEQLNVLETETEVLNK.E	22.2732	24.1156	27.4923	26.1188	-0.303721	-0.115122
sp|Q9UPT8|ZC3H4_HUMAN	ZC3H4	ZC3H4_HUMAN Zinc finger CCCH domain-containing protein 4	1275	SPFAGNSPAREGE	33.6572	R	K.TGSGSPFAGNS#PAR.E	22.2533	22.092	27.4804	28.1743	-0.304383	-0.350853
sp|O00512|BCL9_HUMAN	BCL9	BCL9_HUMAN B-cell CLL/lymphoma 9 protein	291	LIPSVGSPASSTP	55.7761	U	K.LIPSVGS#PASSTPLPPDGTGPNSTPNNR.A	22.6617	22.9648	27.9884	26.3852	-0.304574	-0.200304
sp|P42167|LAP2B_HUMAN	TMPO	LAP2B_HUMAN Lamina-associated polypeptide 2, isoforms beta/gamma	184	NDSDRYSDNEEDS	0	R	R.QNGSNDSDRYS#DNEEDSK.I	24.2453	21.6068	30.022	24.1259	-0.308316	-0.159096
sp|O95785|WIZ_HUMAN	WIZ	WIZ_HUMAN Protein Wiz	998	ALAGSPTPKNPED	11.0148	R	K.TPLALAGSPT#PK.N	22.5445	24.875	27.9823	24.5981	-0.31174	0.0161508
sp|Q14160|SCRIB_HUMAN	SCRIB	SCRIB_HUMAN Protein scribble homolog	1220	GIGHRNSLESISS	37.5398	R	R.NS#LESISSIDR.E	22.4311	22.0872	27.9383	27.5435	-0.316747	-0.318499
sp|O14654|IRS4_HUMAN	IRS4	IRS4_HUMAN Insulin receptor substrate 4	872	KPGDGGSPSKPSD	30.8348	U	K.PGDGGS#PSK.P	22.4119	21.1521	27.9785	28.4575	-0.320052	-0.428006
sp|Q6NZY4|ZCHC8_HUMAN	ZCCHC8	ZCHC8_HUMAN Zinc finger CCHC domain-containing protein 8	479	PPLPRGTPPPVFT	52.4027	R	R.GT#PPPVFTPPLPK.G	21.7486	26.4107	27.1806	24.6601	-0.321653	0.0989428
sp|Q8IZL8-2|PELP1_HUMAN	PELP1	PELP1_HUMAN Isoform 2 of Proline-, glutamic acid- and leucine-rich protein 1	890	ILAPSGTPPPTIP	4.08456	R	R.AGSNEDPILAPSGT#PPPTIPPDETFGGR.V	22.1721	24.8971	27.7249	25.2059	-0.322435	-0.0177873
sp|Q04727-3|TLE4_HUMAN	TLE4	TLE4_HUMAN Isoform 3 of Transducin-like enhancer protein 4	292	KKDAPISPASIAS	23.6238	R	K.DAPIS#PASIASSSSTPSSK.S	21.9573	24.1441	27.4643	26.4343	-0.322857	-0.130743
sp|O95747|OXSR1_HUMAN	OXSR1	OXSR1_HUMAN Serine/threonine-protein kinase OSR1	310	TLQRAPTISERAK	17.0091	R	R.APT#ISER.A	20.6073	20.8305	25.7866	32.7756	-0.323463	-0.653927
sp|Q9UHB6-4|LIMA1_HUMAN	LIMA1	LIMA1_HUMAN Isoform 4 of LIM domain and actin-binding protein 1	610	KSPKTVSPPIRKG	17.0091	R	K.TVS#PPIR.K	21.9836	22.876	27.509	27.6314	-0.323475	-0.272474
sp|Q8N1G4|LRC47_HUMAN	LRRC47	LRC47_HUMAN Leucine-rich repeat-containing protein 47	518	ENKEEGSLSDTEA	0	U	K.EEGS#LSDTEADAVSGQLPDPTTNPSAGK.D	23.4243	22.7225	29.3621	24.4912	-0.325951	-0.108146
sp|Q9P035|HACD3_HUMAN	PTPLAD1	HACD3_HUMAN Very-long-chain (3R)-3-hydroxyacyl-[acyl-carrier protein] dehydratase 3	114	DRWLDESDAEMEL	1000	R	R.WLDES#DAEMELR.A	21.374	25.9124	26.7998	25.9138	-0.32637	-7.69302e-05
sp|P10412|H14_HUMAN	HIST1H1E	H14_HUMAN Histone H1.4	104	GTGASGSFKLNKK	17.0091	R	K.GTGASGS#FK.L	19.1863	22.3436	24.0637	34.4065	-0.326782	-0.622816
sp|Q96JP5|ZFP91_HUMAN	ZFP91	ZFP91_HUMAN E3 ubiquitin-protein ligase ZFP91	83	PRRRRSSPSARPP	0	R	R.SS#PSARPPDVPGQQPQAAK.S	22.6516	23.5823	28.4819	25.2843	-0.33043	-0.100539
sp|O75691|UTP20_HUMAN	UTP20	UTP20_HUMAN Small subunit processome component 20 homolog	2601	ADEKAESDGEEKE	1000	U	K.AES#DGEEK.E	21.4073	26.837	26.9386	24.8171	-0.331572	0.112889
sp|O60343|TBCD4_HUMAN	TBC1D4	TBCD4_HUMAN TBC1 domain family member 4	787	ASPMNKSPSAMQQ	17.0091	R	K.S#PSAMQQQDGLDR.N	20.8941	23.8684	26.3586	28.8789	-0.335176	-0.274912
sp|Q5T1M5|FKB15_HUMAN	FKBP15	FKB15_HUMAN FK506-binding protein 15	311	RDSAAPSPIPGAD	15.0073	R	R.DSAAPS#PIPGADNLSADPVVSPPTSIPFK.S	21.7024	24.3707	27.3913	26.5356	-0.335862	-0.122785
sp|Q9NZQ3-2|SPN90_HUMAN	NCKIPSD	SPN90_HUMAN Isoform 2 of NCK-interacting protein with SH3 domain	181	RRAAPTTPPPPVK	6.59058	R	R.AAPTT#PPPPVK.R	22.884	20.8677	28.885	27.3633	-0.335982	-0.390975
sp|P23588|IF4B_HUMAN	EIF4B	IF4B_HUMAN Eukaryotic translation initiation factor 4B	445	RRESEKSLENETL	49.5899	R	K.S#LENETLNK.E	22.6461	19.5824	28.6247	29.1468	-0.337998	-0.573782
sp|P13051|UNG_HUMAN	UNG	UNG_HUMAN Uracil-DNA glycosylase	23	RKRHAPSPEPAVQ	18.2248	U	R.HAPS#PEPAVQGTGVAGVPEESGDAAAIPAK.K	22.7709	22.4936	28.8352	25.9003	-0.340638	-0.20345
sp|P52272|HNRPM_HUMAN	HNRNPM	HNRPM_HUMAN Heterogeneous nuclear ribonucleoprotein M	618	GGGGGASFDRAIE	1000	R	R.MGLAMGGGGGAS#FDR.A	21.7877	22.7479	27.6845	27.7799	-0.345566	-0.288309
sp|P25205|MCM3_HUMAN	MCM3	MCM3_HUMAN DNA replication licensing factor MCM3	674	SEDESETEDEEEK	31.2747	R	K.RSEDESET#EDEEEK.S	21.386	28.8424	27.182	22.5896	-0.345988	0.352531
sp|P35606|COPB2_HUMAN	COPB2	COPB2_HUMAN Coatomer subunit beta'	859	LDGKPASPTPVIV	11.0148	R	K.PAS#PTPVIVASHTANK.E	22.7463	22.0469	28.9134	26.2934	-0.34611	-0.254128
sp|Q08999|RBL2_HUMAN	RBL2	RBL2_HUMAN Retinoblastoma-like protein 2	1080	FYYFSNSPSKRLR	20.1669	R	K.IFYYFSNS#PSK.R	21.7482	25.1106	27.648	25.4932	-0.34628	-0.0218115
sp|Q9NYV4-2|CDK12_HUMAN	CDK12	CDK12_HUMAN Isoform 2 of Cyclin-dependent kinase 12	1244	PQGPRRTPTMPQE	31.2747	U	R.RT#PTMPQEEAAEK.R	21.3834	24.7135	27.2255	26.6776	-0.34847	-0.110329
sp|Q9ULU4-7|PKCB1_HUMAN	ZMYND8	PKCB1_HUMAN Isoform 7 of Protein kinase C-binding protein 1	510	AGSLSGSPKPFSP	6.59058	R	K.TGQAGSLSGS#PK.P	20.2463	25.3662	25.8015	28.586	-0.349798	-0.172402
sp|P08559-4|ODPA_HUMAN	PDHA1	ODPA_HUMAN Isoform 4 of Pyruvate dehydrogenase E1 component subunit alpha, somatic form, mitochondrial	270	RYGMGTSVERAAA	9.34047	R	R.YGMGTS#VER.A	21.4814	26.9349	27.4217	24.162	-0.352231	0.156742
sp|Q96AE4|FUBP1_HUMAN	FUBP1	FUBP1_HUMAN Far upstream element-binding protein 1	630	AYYAQTSPQGMPQ	17.0091	R	R.QQAAYYAQTS#PQGMPQHPPAPQGQ.-	21.2206	23.435	27.1929	28.1515	-0.357764	-0.264543
sp|P07305|H10_HUMAN	H1F0	H10_HUMAN Histone H1.0	92	GVGASGSFRLAKS	17.0091	R	K.GVGASGS#FR.L	20.7998	20.3193	26.7009	32.18	-0.360318	-0.663311
sp|Q3MHD2-2|LSM12_HUMAN	LSM12	LSM12_HUMAN Isoform 2 of Protein LSM12 homolog	78	INDRTETPPPLAS	4.08456	R	R.TET#PPPLASLNVSK.L	22.7885	21.0062	29.3449	26.8603	-0.364807	-0.35466
sp|Q9NX63|CHCH3_HUMAN	CHCHD3	CHCH3_HUMAN Coiled-coil-helix-coiled-coil-helix domain-containing protein 3, mitochondrial	49	GSKSQRYSGAYGA	6.59058	R	R.Y#SGAYGASVSDEELK.R	20.8856	25.3929	26.8983	26.8232	-0.365012	-0.0790541
sp|Q14168|MPP2_HUMAN	MPP2	MPP2_HUMAN MAGUK p55 subfamily member 2	141	ASKTYETPPPSPG	14.0618	R	K.TYET#PPPSPGLDPTFSNQPVPPDAVR.M	22.43	25.0695	28.9322	23.5683	-0.367248	0.089088
sp|Q9HC35|EMAL4_HUMAN	EML4	EMAL4_HUMAN Echinoderm microtubule-associated protein-like 4	146	QIRASPSPQPSSQ	0	R	R.ASPS#PQPSSQPLQIHR.Q	20.9734	24.6978	27.0771	27.2517	-0.368512	-0.141968
sp|Q9H3N1|TMX1_HUMAN	TMX1	TMX1_HUMAN Thioredoxin-related transmembrane protein 1	270	NAIRQRSLGPSLA	76.7327	U	R.S#LGPSLATDK.S	22.6731	18.7614	29.3131	29.2525	-0.370562	-0.640796
sp|P29966|MARCS_HUMAN	MARCKS	MARCS_HUMAN Myristoylated alanine-rich C-kinase substrate	132	AASAASSTSSPKA	0	U	K.EAPAEGEAAEPGSPTAAEGEAASAASS#TSSPK.A	21.242	20.1797	27.4716	31.1067	-0.371016	-0.624319
sp|Q8NB49|AT11C_HUMAN	ATP11C	AT11C_HUMAN Probable phospholipid-transporting ATPase IG	1108	LSCRRASDSLSAR	20.1669	R	R.RAS#DSLSAR.P	22.5932	22.6018	29.4618	25.3432	-0.382952	-0.165166
sp|P49585|PCY1A_HUMAN	PCYT1A	PCY1A_HUMAN Choline-phosphate cytidylyltransferase A	333	ERSPSPSFRWPFS	17.0091	R	R.SPSPS#FR.W	21.3054	21.8092	27.8207	29.0646	-0.384939	-0.414327
sp|Q9UKV3-5|ACINU_HUMAN	ACIN1	ACINU_HUMAN Isoform 4 of Apoptotic chromatin condensation inducer in the nucleus	825	SFKRKISVVSTKG	6.03896	R	R.KIS#VVSTK.G	21.6869	16.1645	28.4292	33.7193	-0.390549	-1.06074
sp|P52272|HNRPM_HUMAN	HNRNPM	HNRPM_HUMAN Heterogeneous nuclear ribonucleoprotein M	528	IERMGLSMERMVP	1000	R	R.M*GLS#MER.M	21.3265	22.8645	28.0036	27.8055	-0.392962	-0.282262
sp|Q12923-4|PTN13_HUMAN	PTPN13	PTN13_HUMAN Isoform 4 of Tyrosine-protein phosphatase non-receptor type 13	908	NMGRAISTGSLAS	6.59058	R	R.AIS#TGSLASSTLNK.L	23.17	21.5964	30.4751	24.7584	-0.395372	-0.197128
sp|P57081|WDR4_HUMAN	WDR4	WDR4_HUMAN tRNA (guanine-N(7)-)-methyltransferase non-catalytic subunit WDR4	391	KKQRRRSPPPGPD	1000	R	R.S#PPPGPDGHAK.K	22.2012	19.9774	29.2103	28.611	-0.395839	-0.518199
sp|O76094|SRP72_HUMAN	SRP72	SRP72_HUMAN Signal recognition particle subunit SRP72	624	TVSSPPTSPRPGS	9.34047	R	K.TVSSPPT#SPR.P	20.3492	25.4519	26.7752	27.4238	-0.395924	-0.107655
sp|Q9Y3S1|WNK2_HUMAN	WNK2	WNK2_HUMAN Serine/threonine-protein kinase WNK2	1862	PVQKQASLPVSGS	26.1051	R	K.QAS#LPVSGSVAGDFVK.K	22.8089	21.6032	30.0801	25.5078	-0.399213	-0.239694
sp|P50402|EMD_HUMAN	EMD	EMD_HUMAN Emerin	49	TQRRRLSPPSSSA	57.7111	U	R.RLS#PPSSSAASSYSFSDLNSTR.G	23.169	22.5002	30.5787	23.752	-0.40033	-0.0781112
sp|Q96K83|ZN521_HUMAN	ZNF521	ZN521_HUMAN Zinc finger protein 521	605	KKSRALSPLSPVA	15.0073	R	R.ALS#PLSPVAIEQTSLK.M	21.0884	23.5313	27.9416	27.4386	-0.405965	-0.221627
sp|O60749|SNX2_HUMAN	SNX2	SNX2_HUMAN Sorting nexin-2	104	PAVTPVTPTTLIA	4.54047	R	R.EPILSSEPSPAVTPVT#PTTLIAPR.I	23.1052	18.9067	30.6976	27.2905	-0.409908	-0.529503
sp|Q08999|RBL2_HUMAN	RBL2	RBL2_HUMAN Retinoblastoma-like protein 2	662	LGRSITSPTTLYD	9.34047	R	R.SITS#PTTLYDR.Y	21.8091	23.1547	29.0454	25.9908	-0.413381	-0.166695
sp|O14950|ML12B_HUMAN	MYL12B	ML12B_HUMAN Myosin regulatory light chain 12B	20	RPQRATSNVFAMF	0	R	R.ATS#NVFAMFDQSQIQEFK.E	20.5721	21.6288	27.4634	30.3357	-0.416821	-0.488063
sp|P27816|MAP4_HUMAN	MAP4	MAP4_HUMAN Microtubule-associated protein 4	1073	AQAKVGSLDNVGH	1000	R	K.VGS#LDNVGHLPAGGAVK.T	20.97	21.9782	28.0851	28.9668	-0.42148	-0.398329
sp|Q14739|LBR_HUMAN	LBR	LBR_HUMAN Lamin-B receptor	99	SARRSASASHQAD	17.0091	R	R.SAS#ASHQADIK.E	21.7552	23.1041	29.1771	25.9636	-0.42348	-0.168346
sp|Q9Y2K5|R3HD2_HUMAN	R3HDM2	R3HD2_HUMAN R3H domain-containing protein 2	860	ASTDLGTADVVLG	4.08456	R	K.SASTDLGT#ADVVLGR.V	19.2124	26.3866	25.8713	28.5297	-0.429313	-0.112662
sp|Q8ND56-2|LS14A_HUMAN	LSM14A	LS14A_HUMAN Isoform 2 of Protein LSM14 homolog A	178	SLKTQLSQGRSSP	24.2431	R	K.TQLS#QGR.S	20.0065	20.9618	27.0025	32.0293	-0.432624	-0.611634
sp|P43243|MATR3_HUMAN	MATR3	MATR3_HUMAN Matrin-3	188	RHFRRDSFDDRGP	1000	R	R.RDS#FDDR.G	22.4834	18.5502	30.3665	28.6	-0.433621	-0.624579
sp|Q13541|4EBP1_HUMAN	EIF4EBP1	4EBP1_HUMAN Eukaryotic translation initiation factor 4E-binding protein 1	45	GGTLFSTTPGGTR	0	U	R.VVLGDGVQLPPGDYSTTPGGTLFST#TPGGTR.I	19.7862	19.8272	26.83	33.5566	-0.439348	-0.759114
sp|Q00536-2|CDK16_HUMAN	CDK16	CDK16_HUMAN Isoform 2 of Cyclin-dependent kinase 16	227	RRLRRVSLSEIGF	11.0148	R	R.RVS#LSEIGFGK.L	21.9345	21.1004	29.7937	27.1713	-0.441805	-0.364809
sp|P27708|PYR1_HUMAN	CAD	PYR1_HUMAN CAD protein	1827	PPSAPATSEMTTT	6.03896	R	K.WPQGAVPQLPPSAPAT#SEMTTTPERPR.R	20.9061	26.6844	28.4541	23.9553	-0.444713	0.155652
sp|P78559-2|MAP1A_HUMAN	MAP1A	MAP1A_HUMAN Isoform 2 of Microtubule-associated protein 1A	891	GLDYVPSAGTISP	0	R	R.TEATQGLDYVPS#AGTISPTSSLEEDK.G	19.7108	21.2971	27.0315	31.9607	-0.455661	-0.585644
sp|P25788|PSA3_HUMAN	PSMA3	PSA3_HUMAN Proteasome subunit alpha type-3	250	LKEEDESDDDNMx	1000	R	K.EEDES#DDDNM*.-	24.2461	22.6919	33.3259	19.7362	-0.458888	0.201334
sp|Q5T1M5|FKB15_HUMAN	FKBP15	FKB15_HUMAN FK506-binding protein 15	960	RPSQEQSASASSG	18.8054	R	R.RPSQEQS#ASASSGQPQAPLNR.E	21.7088	24.7697	29.8536	23.6679	-0.459622	0.0656403
sp|Q5VZ89|DEN4C_HUMAN	DENND4C	DEN4C_HUMAN DENN domain-containing protein 4C	989	SEDKLFSPVIARN	1000	R	K.LFS#PVIAR.N	22.4733	23.1843	31.0433	23.2991	-0.466066	-0.00712627
sp|Q9UKV3|ACINU_HUMAN	ACIN1	ACINU_HUMAN Apoptotic chromatin condensation inducer in the nucleus	825	SFKRKISVVSATK	53.5337	R	K.IS#VVSATK.G	21.3451	18.4723	29.5173	30.6653	-0.467655	-0.731243
sp|Q99961|SH3G1_HUMAN	SH3GL1	SH3G1_HUMAN Endophilin-A2	288	KIAASSSFRSSDK	9.34047	R	K.IAASSS#FR.S	20.1357	21.1771	28.1112	30.576	-0.48139	-0.529897
sp|P78549|NTHL1_HUMAN	NTHL1	NTHL1_HUMAN Endonuclease III-like protein 1	22	MLTRSRSLGPGAG	1000	R	R.S#LGPGAGPR.G	20.1621	19.0886	28.5133	32.236	-0.499992	-0.755962
sp|P49207|RL34_HUMAN	RPL34	RL34_HUMAN 60S ribosomal protein L34	12	TYRRRLSYNTASN	57.7111	U	R.RLS#YNTASNK.T	19.8681	20.4395	28.3747	31.3177	-0.514154	-0.615621
sp|Q9UQ35|SRRM2_HUMAN	SRRM2	SRRM2_HUMAN Serine/arginine repetitive matrix protein 2	2046	KRSRSRSPLAIRR	11.0148	U	R.SRS#PLAIR.R	16.2188	20.3157	23.2066	40.2589	-0.516867	-0.986711
sp|Q92870-4|APBB2_HUMAN	APBB2	APBB2_HUMAN Isoform 4 of Amyloid beta A4 precursor protein-binding family B member 2	125	NKNLSPTAVINIT	11.0148	R	K.NLSPT#AVINITSEK.L	20.3095	25.7176	29.4204	24.5525	-0.534662	0.0668813
sp|Q8TF01|PNISR_HUMAN	PNISR	PNISR_HUMAN Arginine/serine-rich protein PNISR	726	TFSRSGSISVKII	17.0091	U	R.SGS#ISVK.I	18.3629	18.7582	27.4716	35.4073	-0.581146	-0.916529
sp|P16949-2|STMN1_HUMAN	STMN1	STMN1_HUMAN Isoform 2 of Stathmin	16	ELEKRASGQAFEL	113.176	R	K.RAS#GQAFELILSPR.S	18.1282	17.7458	27.3035	36.8225	-0.590845	-1.05311
sp|O00418|EF2K_HUMAN	EEF2K	EF2K_HUMAN Eukaryotic elongation factor 2 kinase	445	GDSGYPSEKRGEL	31.2747	U	R.ESENSGDSGYPS#EK.R	17.7147	27.2873	27.3955	27.6024	-0.628989	-0.0165661
sp|P35580-4|MYH10_HUMAN	MYH10	MYH10_HUMAN Isoform 4 of Myosin-10	2006	ETQPPQSExxxxx	38.1888	R	K.TSDVNETQPPQS#E.-	17.7363	26.2728	27.5495	28.4415	-0.635321	-0.114427
sp|Q13177|PAK2_HUMAN	PAK2	PAK2_HUMAN Serine/threonine-protein kinase PAK 2	139	NTVKQKYLSFTPP	30.8348	U	K.Y#LSFTPPEK.D	17.9939	18.8939	31.7618	31.3504	-0.819782	-0.730563
sp|P46013|KI67_HUMAN	MKI67	KI67_HUMAN Antigen KI-67	374	TTGRRESVNLGKS	1000	U	R.RES#VNLGK.S	17.2668	16.7319	30.7882	35.213	-0.83438	-1.0735
sp|O43768-4|ENSA_HUMAN	ENSA	ENSA_HUMAN Isoform 4 of Alpha-endosulfine	132	LPQRKSSLVTSKL	24.437	R	K.SS#LVTSK.L	16.4695	16.2002	29.3761	37.9542	-0.834844	-1.22824
sp|Q13177|PAK2_HUMAN	PAK2	PAK2_HUMAN Serine/threonine-protein kinase PAK 2	55	PRHKIISIFSGTE	13.3795	U	K.IIS#IFSGTEK.G	18.5372	17.6671	33.9409	29.8547	-0.872599	-0.756891
sp|P36871-2|PGM1_HUMAN	PGM1	PGM1_HUMAN Isoform 2 of Phosphoglucomutase-1	135	GIILTASHNPGGP	11.0148	R	K.AIGGIILTAS#HNPGGPNGDFGIK.F	15.1824	30.0211	28.8384	25.9581	-0.925593	0.209793
sp|P48729-2|KC1A_HUMAN	CSNK1A1	KC1A_HUMAN Isoform 2 of Casein kinase I isoform alpha	340	AQQAASSSGQGQQ	6.59058	R	K.AAQQAASS#SGQGQQAQTPTGK.Q	14.5221	13.4842	35.6583	36.3354	-1.29599	-1.43011
sp|Q5VYK3|ECM29_HUMAN	ECM29	ECM29_HUMAN Proteasome-associated protein ECM29 homolog	830	GPLPIPSEGSGFT	15.0073	R	R.NGPLPIPS#EGSGFTK.L	11.3526	25.1155	31.9679	31.564	-1.4936	-0.329703
sp|Q13177|PAK2_HUMAN	PAK2	PAK2_HUMAN Serine/threonine-protein kinase PAK 2	197	KSIYTRSVIDPVP	143.502	U	R.S#VIDPVPAPVGDSHVDGAAK.S	8.44108	7.89758	42.0087	41.6526	-2.31519	-2.39892
sp|Q13177|PAK2_HUMAN	PAK2	PAK2_HUMAN Serine/threonine-protein kinase PAK 2	19	APPVRMSSTIFST	0	U	R.MS#STIFSTGGK.D	7.24467	4.82	39.99	47.9453	-2.46465	-3.31428

## Sheet: Tab2ALPK3_HEK293T_proteins
Protein Id	gene_symbol	Description	Number of peptides	ALPK3_transfected_1	ALPK3_transfected_2	Control_1	Control_2	log2FC_rep1	log2FC_rep2
sp|Q96L96|ALPK3_HUMAN	ALPK3	ALPK3_HUMAN Alpha-protein kinase 3	153	58.08	40.0769	0.983916	0.859204	5.88336	5.54363
sp|Q15818|NPTX1_HUMAN	NPTX1	NPTX1_HUMAN Neuronal pentraxin-1	1	22.302	30.7491	44.6014	2.34746	-0.999916	3.71137
sp|Q8N5A5|ZGPAT_HUMAN	ZGPAT	ZGPAT_HUMAN Zinc finger CCCH-type with G patch domain-containing protein	3	33.4708	29.4571	26.6111	10.461	0.330875	1.49359
sp|Q9Y2M0|FAN1_HUMAN	FAN1	FAN1_HUMAN Fanconi-associated nuclease 1	1	35.4186	33.5544	16.5729	14.4541	1.09568	1.21502
sp|P35908|K22E_HUMAN_contaminant	KRT2	K22E_HUMAN_contaminant Keratin, type II cytoskeletal 2 epidermal	22	18.6754	33.7566	32.8362	14.7317	-0.814148	1.19625
sp|Q14697|GANAB_HUMAN	GANAB	GANAB_HUMAN Neutral alpha-glucosidase AB	1	14.5058	45.7981	19.6942	20.0019	-0.441141	1.19515
sp|P13645|K1C10_HUMAN_contaminant	KRT10	K1C10_HUMAN_contaminant Keratin, type I cytoskeletal 10	34	16.4648	33.563	35.2424	14.7298	-1.09793	1.18813
sp|P35527|K1C9_HUMAN_contaminant	KRT9	K1C9_HUMAN_contaminant Keratin, type I cytoskeletal 9	24	19.8211	30.2587	36.0292	13.8911	-0.86213	1.12319
sp|Q93063-3|EXT2_HUMAN	EXT2	EXT2_HUMAN Isoform 3 of Exostosin-2	1	29.0696	34.4336	20.4635	16.0333	0.506458	1.10275
sp|P04264|K2C1_HUMAN_contaminant	KRT1	K2C1_HUMAN_contaminant Keratin, type II cytoskeletal 1	40	18.7026	28.4682	39.0416	13.7876	-1.06177	1.04598
sp|P62805|H4_HUMAN	HIST1H4A	H4_HUMAN Histone H4	31	30.9732	33.0953	18.6402	17.2914	0.732603	0.936572
sp|Q15011|HERP1_HUMAN	HERPUD1	HERP1_HUMAN Homocysteine-responsive endoplasmic reticulum-resident ubiquitin-like domain member 1 protein	1	24.7335	34.6633	21.7172	18.8861	0.187628	0.876084
sp|Q5TB30|DEP1A_HUMAN	DEPDC1	DEP1A_HUMAN DEP domain-containing protein 1A	1	32.0738	29.9139	21.5224	16.4899	0.575556	0.859233
sp|Q9UNW9|NOVA2_HUMAN	NOVA2	NOVA2_HUMAN RNA-binding protein Nova-2	1	33.264	31.6901	17.3911	17.6549	0.935612	0.843964
sp|Q96RQ1|ERGI2_HUMAN	ERGIC2	ERGI2_HUMAN Endoplasmic reticulum-Golgi intermediate compartment protein 2	1	31.3117	27.6994	24.8582	16.1307	0.33298	0.780046
sp|O95136|S1PR2_HUMAN	S1PR2	S1PR2_HUMAN Sphingosine 1-phosphate receptor 2	1	26.9069	28.6838	27.6182	16.7911	-0.0376431	0.772539
sp|P17010|ZFX_HUMAN	ZFX	ZFX_HUMAN Zinc finger X-chromosomal protein	1	23.7879	34.9256	20.5129	20.7735	0.213696	0.749541
sp|Q9NWU1|OXSM_HUMAN	OXSM	OXSM_HUMAN 3-oxoacyl-[acyl-carrier-protein] synthase, mitochondrial	1	27.3865	29.2848	25.8444	17.4843	0.0836132	0.744092
tr|J3KQT5|J3KQT5_HUMAN	KCTD1	J3KQT5_HUMAN BTB/POZ domain-containing protein KCTD1	1	29.7216	29.5647	22.8609	17.8529	0.37863	0.727717
sp|Q96E09|F122A_HUMAN	FAM122A	F122A_HUMAN Protein FAM122A	1	17.5239	41.2114	16.3686	24.8962	0.098393	0.727118
sp|Q9P0M6|H2AW_HUMAN	H2AFY2	H2AW_HUMAN Core histone macro-H2A.2	3	32.8087	30.3157	18.3651	18.5105	0.837112	0.711721
sp|O75367|H2AY_HUMAN	H2AFY	H2AY_HUMAN Core histone macro-H2A.1	11	33.1147	30.7191	17.3161	18.8501	0.935358	0.704564
sp|Q9H1C7|CYTM1_HUMAN	CYSTM1	CYTM1_HUMAN Cysteine-rich and transmembrane domain-containing protein 1	1	23.6134	29.9926	27.9188	18.4752	-0.241631	0.699017
sp|Q99966-2|CITE1_HUMAN	CITED1	CITE1_HUMAN Isoform 2 of Cbp/p300-interacting transactivator 1	1	28.5939	29.8824	22.9599	18.5639	0.316591	0.686796
sp|P05156|CFAI_HUMAN	CFI	CFAI_HUMAN Complement factor I	1	23.1994	27.1644	32.6588	16.9773	-0.493384	0.67811
sp|Q8N257|H2B3B_HUMAN	HIST3H2BB	H2B3B_HUMAN Histone H2B type 3-B	7	31.2136	30.4829	19.09	19.2135	0.709358	0.66588
sp|Q9Y2J4-4|AMOL2_HUMAN	AMOTL2	AMOL2_HUMAN Isoform 4 of Angiomotin-like protein 2	1	24.6804	35.5252	17.3447	22.4498	0.508871	0.66214
sp|Q12899|TRI26_HUMAN	TRIM26	TRI26_HUMAN Tripartite motif-containing protein 26	1	24.7257	30.1866	26.0114	19.0763	-0.0731327	0.662127
sp|Q8IZ73|RUSD2_HUMAN	RPUSD2	RUSD2_HUMAN RNA pseudouridylate synthase domain-containing protein 2	2	25.6243	32.7497	20.808	20.818	0.300374	0.65365
sp|Q494V2-2|CCD37_HUMAN	CCDC37	CCD37_HUMAN Isoform 2 of Coiled-coil domain-containing protein 37	1	18.4226	40.6417	15.0771	25.8586	0.289118	0.652317
sp|P49810|PSN2_HUMAN	PSEN2	PSN2_HUMAN Presenilin-2	1	26.9931	30.1213	23.6474	19.2381	0.190909	0.646818
sp|Q5QNW6-2|H2B2F_HUMAN	HIST2H2BF	H2B2F_HUMAN Isoform 2 of Histone H2B type 2-F	50	31.0767	30.1215	19.5277	19.2741	0.670311	0.64413
sp|P00750|TPA_HUMAN	PLAT	TPA_HUMAN Tissue-type plasminogen activator	1	28.3076	26.3425	28.4711	16.8788	-0.0083088	0.64218
sp|P17568|NDUB7_HUMAN	NDUFB7	NDUB7_HUMAN NADH dehydrogenase [ubiquinone] 1 beta subcomplex subunit 7	2	23.6411	36.388	16.5627	23.4082	0.513359	0.636449
tr|Q96B58|Q96B58_HUMAN	TIA1	Q96B58_HUMAN Nucleolysin TIA-1 isoform p40	1	29.4741	35.2942	12.5221	22.7095	1.23497	0.636135
sp|Q05D32|CTSL2_HUMAN	CTDSPL2	CTSL2_HUMAN CTD small phosphatase-like protein 2	2	30.8567	29.6783	20.306	19.1589	0.603678	0.631394
sp|Q9BVS5|TR61B_HUMAN	TRMT61B	TR61B_HUMAN tRNA (adenine(58)-N(1))-methyltransferase, mitochondrial	1	23.7587	26.303	32.7804	17.1579	-0.464378	0.616354
sp|Q86X83|COMD2_HUMAN	COMMD2	COMD2_HUMAN COMM domain-containing protein 2	3	31.2675	28.7407	21.1919	18.8	0.561151	0.612363
sp|P09486|SPRC_HUMAN	SPARC	SPRC_HUMAN SPARC	1	32.999	29.8623	17.49	19.6487	0.915892	0.603891
sp|P20930|FILA_HUMAN_contaminant	FLG	FILA_HUMAN_contaminant Filaggrin	1	18.3217	29.0244	33.5162	19.1377	-0.871305	0.600849
sp|O43683|BUB1_HUMAN	BUB1	BUB1_HUMAN Mitotic checkpoint serine/threonine-protein kinase BUB1	1	27.7867	30.5019	21.5179	20.1936	0.368857	0.595001
sp|P13612|ITA4_HUMAN	ITGA4	ITA4_HUMAN Integrin alpha-4	3	26.245	31.928	20.3198	21.5071	0.369156	0.570009
sp|P43007|SATT_HUMAN	SLC1A4	SATT_HUMAN Neutral amino acid transporter A	2	20.0164	32.7246	25.1937	22.0652	-0.33188	0.568603
sp|P98179|RBM3_HUMAN	RBM3	RBM3_HUMAN Putative RNA-binding protein 3	7	21.1427	34.8448	20.5072	23.5053	0.0440291	0.567957
sp|P09601|HMOX1_HUMAN	HMOX1	HMOX1_HUMAN Heme oxygenase 1	1	23.8847	32.0672	22.2667	21.7814	0.101199	0.558002
sp|Q8NCJ5|SPRY3_HUMAN	SPRYD3	SPRY3_HUMAN SPRY domain-containing protein 3	1	22.2976	29.733	27.7461	20.2234	-0.315397	0.556039
sp|P07093-3|GDN_HUMAN	SERPINE2	GDN_HUMAN Isoform 3 of Glia-derived nexin	1	22.1428	29.1924	28.784	19.8808	-0.378429	0.554217
sp|Q9BS16|CENPK_HUMAN	CENPK	CENPK_HUMAN Centromere protein K	1	20.4248	32.3781	25.1114	22.0857	-0.298021	0.551906
sp|Q96BT3|CENPT_HUMAN	CENPT	CENPT_HUMAN Centromere protein T	1	25.4933	28.3059	26.8036	19.3971	-0.0723086	0.545262
sp|O00311|CDC7_HUMAN	CDC7	CDC7_HUMAN Cell division cycle 7-related protein kinase	1	26.5383	29.8647	23.0813	20.5157	0.201351	0.541713
sp|Q3KRA9-2|ALKB6_HUMAN	ALKBH6	ALKB6_HUMAN Isoform 2 of Alpha-ketoglutarate-dependent dioxygenase alkB homolog 6	1	30.2247	28.9789	20.8817	19.9147	0.533489	0.541169
sp|Q969S2|NEIL2_HUMAN	NEIL2	NEIL2_HUMAN Endonuclease 8-like 2	1	21.7334	28.9198	29.2351	20.1116	-0.427788	0.52403
sp|O95926|SYF2_HUMAN	SYF2	SYF2_HUMAN Pre-mRNA-splicing factor SYF2	1	28.4907	29.0793	22.1968	20.2331	0.360139	0.523275
sp|P35453|HXD13_HUMAN	HOXD13	HXD13_HUMAN Homeobox protein Hox-D13	1	27.6629	29.1589	22.8797	20.2985	0.273884	0.522563
sp|Q9BQ04|RBM4B_HUMAN	RBM4B	RBM4B_HUMAN RNA-binding protein 4B	1	30.995	26.9537	23.2101	18.8413	0.417283	0.516585
sp|Q99519|NEUR1_HUMAN	NEU1	NEUR1_HUMAN Sialidase-1	2	30.5529	28.332	21.3088	19.8062	0.51986	0.51648
sp|O00559|RCAS1_HUMAN	EBAG9	RCAS1_HUMAN Receptor-binding cancer antigen expressed on SiSo cells	2	29.5041	28.1497	22.6477	19.6985	0.381551	0.515034
sp|P68431|H31_HUMAN	HIST1H3A	H31_HUMAN Histone H3.1	22	32.548	29.1745	17.8515	20.426	0.866524	0.514301
sp|P51513|NOVA1_HUMAN	NOVA1	NOVA1_HUMAN RNA-binding protein Nova-1	1	29.8824	23.9543	29.3914	16.7719	0.0239019	0.514239
sp|P51608-2|MECP2_HUMAN	MECP2	MECP2_HUMAN Isoform B of Methyl-CpG-binding protein 2	4	33.3586	28.6033	17.96	20.0782	0.893271	0.510552
sp|O75362|ZN217_HUMAN	ZNF217	ZN217_HUMAN Zinc finger protein 217	1	31.0673	29.8087	18.1916	20.9324	0.772124	0.509996
sp|P20933|ASPG_HUMAN	AGA	ASPG_HUMAN N(4)-(beta-N-acetylglucosaminyl)-L-asparaginase	1	17.7005	35.0306	22.6604	24.6084	-0.356383	0.509465
sp|Q8N9Z2-2|CC71L_HUMAN	CCDC71L	CC71L_HUMAN Isoform 2 of Coiled-coil domain-containing protein 71L	1	17.3403	33.2681	25.9628	23.4287	-0.582317	0.505863
sp|Q8TDR2|STK35_HUMAN	STK35	STK35_HUMAN Serine/threonine-protein kinase 35	2	27.9982	27.8011	24.5613	19.6394	0.188947	0.501391
sp|Q9H7X7|RABL5_HUMAN	RABL5	RABL5_HUMAN Rab-like protein 5	1	26.1954	28.2493	25.5794	19.9759	0.0343311	0.499955
sp|O75884|RBBP9_HUMAN	RBBP9	RBBP9_HUMAN Putative hydrolase RBBP9	2	23.5311	33.0272	20.0804	23.3614	0.228781	0.499528
sp|P78382|S35A1_HUMAN	SLC35A1	S35A1_HUMAN CMP-sialic acid transporter	2	22.3465	31.9827	23.0419	22.629	-0.0442108	0.499119
sp|Q9H8M5|CNNM2_HUMAN	CNNM2	CNNM2_HUMAN Metal transporter CNNM2	2	24.6685	29.1013	25.6033	20.6269	-0.0536598	0.496557
sp|Q9Y4F1-2|FARP1_HUMAN	FARP1	FARP1_HUMAN Isoform 2 of FERM, RhoGEF and pleckstrin domain-containing protein 1	2	28.8964	24.3064	29.5557	17.2415	-0.0325466	0.495451
sp|P09471|GNAO_HUMAN	GNAO1	GNAO_HUMAN Guanine nucleotide-binding protein G(o) subunit alpha	1	27.865	29.6517	21.4417	21.0416	0.378035	0.49487
sp|P56937|DHB7_HUMAN	HSD17B7	DHB7_HUMAN 3-keto-steroid reductase	3	27.9886	29.8303	20.9789	21.2022	0.4159	0.492565
sp|Q9HAJ7|SP30L_HUMAN	SAP30L	SP30L_HUMAN Histone deacetylase complex subunit SAP30L	1	27.0347	27.4385	26.0191	19.5077	0.0552413	0.492158
sp|Q7KYR7-1|BT2A1_HUMAN	BTN2A1	BT2A1_HUMAN Isoform 2 of Butyrophilin subfamily 2 member A1	3	27.4029	28.9032	23.0862	20.6077	0.247298	0.488046
sp|Q6FI13|H2A2A_HUMAN	HIST2H2AA3	H2A2A_HUMAN Histone H2A type 2-A	3	36.316	27.9578	15.7217	20.0045	1.20785	0.482926
sp|Q8NCA5|FA98A_HUMAN	FAM98A	FA98A_HUMAN Protein FAM98A	14	24.8796	31.1619	21.6532	22.3053	0.200383	0.482397
sp|Q7Z7F7-2|RM55_HUMAN	MRPL55	RM55_HUMAN Isoform 2 of 39S ribosomal protein L55, mitochondrial	2	25.5812	28.715	25.1433	20.5605	0.0249099	0.481929
sp|Q96RT8|GCP5_HUMAN	TUBGCP5	GCP5_HUMAN Gamma-tubulin complex component 5	1	22.0176	31.0859	24.6298	22.2667	-0.161748	0.481373
sp|P23470|PTPRG_HUMAN	PTPRG	PTPRG_HUMAN Receptor-type tyrosine-protein phosphatase gamma	1	21.0208	29.2779	28.7115	20.9898	-0.449811	0.480124
sp|O15258|RER1_HUMAN	RER1	RER1_HUMAN Protein RER1	2	25.5309	31.2945	20.737	22.4376	0.300037	0.479991
sp|Q9NZB8|MOCS1_HUMAN	MOCS1	MOCS1_HUMAN Molybdenum cofactor biosynthesis protein 1	1	22.7998	32.177	21.8799	23.1433	0.059415	0.475435
sp|Q96T17-2|MA7D2_HUMAN	MAP7D2	MA7D2_HUMAN Isoform 2 of MAP7 domain-containing protein 2	1	23.1268	32.549	20.9083	23.416	0.14549	0.475119
sp|Q8NF91|SYNE1_HUMAN	SYNE1	SYNE1_HUMAN Nesprin-1	2	23.7017	31.6249	21.8921	22.7813	0.11458	0.473211
sp|P33908|MA1A1_HUMAN	MAN1A1	MA1A1_HUMAN Mannosyl-oligosaccharide 1,2-alpha-mannosidase IA	6	25.5677	30.2196	22.4393	21.7734	0.188295	0.472918
sp|Q96L58|B3GT6_HUMAN	B3GALT6	B3GT6_HUMAN Beta-1,3-galactosyltransferase 6	1	21.613	30.252	26.3362	21.7988	-0.285148	0.472782
sp|Q9NXW9|ALKB4_HUMAN	ALKBH4	ALKB4_HUMAN Alpha-ketoglutarate-dependent dioxygenase alkB homolog 4	2	25.166	29.0902	24.7714	20.9724	0.0228005	0.472041
sp|P04049-2|RAF1_HUMAN	RAF1	RAF1_HUMAN Isoform 2 of RAF proto-oncogene serine/threonine-protein kinase	1	22.9862	26.1338	31.9641	18.9159	-0.475684	0.466317
sp|Q8NFT2|STEA2_HUMAN	STEAP2	STEA2_HUMAN Metalloreductase STEAP2	1	20.2559	30.2774	27.5427	21.924	-0.443328	0.46573
sp|Q86UT6|NLRX1_HUMAN	NLRX1	NLRX1_HUMAN NLR family member X1	2	21.3383	32.2071	23.001	23.4536	-0.108251	0.457569
sp|Q9UHF1|EGFL7_HUMAN	EGFL7	EGFL7_HUMAN Epidermal growth factor-like protein 7	1	31.7409	28.608	18.8147	20.8364	0.754483	0.457313
sp|Q8WVM7|STAG1_HUMAN	STAG1	STAG1_HUMAN Cohesin subunit SA-1	1	24.4258	29.0962	25.229	21.2491	-0.0466772	0.453429
sp|P52435|RPB11_HUMAN	POLR2J	RPB11_HUMAN DNA-directed RNA polymerase II subunit RPB11-a	2	25.2854	29.5077	23.6066	21.6003	0.0991143	0.45004
sp|Q9NP73-2|ALG13_HUMAN	ALG13	ALG13_HUMAN Isoform 2 of Putative bifunctional UDP-N-acetylglucosamine transferase and deubiquitinase ALG13	1	27.1201	28.1484	24.1247	20.6068	0.168851	0.449932
sp|P12763|FETUA_BOVIN_contaminant	AHSG	FETUA_BOVIN_contaminant Alpha-2-HS-glycoprotein	8	24.8869	32.4297	18.9329	23.7506	0.394491	0.449352
sp|Q8N8Q8|COX18_HUMAN	COX18	COX18_HUMAN Mitochondrial inner membrane protein COX18	1	25.7051	29.6158	22.9867	21.6924	0.161255	0.449177
sp|Q9NYK5|RM39_HUMAN	MRPL39	RM39_HUMAN 39S ribosomal protein L39, mitochondrial	14	26.9706	28.6243	23.3293	21.0758	0.209245	0.441653
sp|Q9BPX7-2|CG025_HUMAN	C7orf25	CG025_HUMAN Isoform 2 of UPF0415 protein C7orf25	1	26.9308	28.7454	23.1078	21.2159	0.220877	0.438185
sp|Q9Y3C7|MED31_HUMAN	MED31	MED31_HUMAN Mediator of RNA polymerase II transcription subunit 31	1	24.1601	28.691	25.9254	21.2235	-0.10174	0.434936
sp|Q16254|E2F4_HUMAN	E2F4	E2F4_HUMAN Transcription factor E2F4	1	27.1624	30.8268	19.2021	22.8087	0.500347	0.434601
sp|Q9C0C4|SEM4C_HUMAN	SEMA4C	SEM4C_HUMAN Semaphorin-4C	2	22.1939	29.5736	26.3058	21.9267	-0.245218	0.431621
sp|Q7Z7A4|PXK_HUMAN	PXK	PXK_HUMAN PX domain-containing protein kinase-like protein	1	18.1834	33.1272	24.1157	24.5737	-0.407351	0.430901
sp|Q9Y4F3|MARF1_HUMAN	KIAA0430	MARF1_HUMAN Meiosis arrest female protein 1	1	22.7722	28.3121	27.8883	21.0274	-0.292386	0.429148
sp|Q9Y5R8|TPPC1_HUMAN	TRAPPC1	TPPC1_HUMAN Trafficking protein particle complex subunit 1	1	33.9829	26.6482	19.5096	19.8594	0.800625	0.424216
sp|Q14119|VEZF1_HUMAN	VEZF1	VEZF1_HUMAN Vascular endothelial zinc finger 1	1	30.239	26.8111	22.9515	19.9984	0.397822	0.422946
sp|Q13163|MP2K5_HUMAN	MAP2K5	MP2K5_HUMAN Dual specificity mitogen-activated protein kinase kinase 5	1	26.0623	26.7805	27.1641	19.9931	-0.0597368	0.421681
sp|Q71UI9|H2AV_HUMAN	H2AFV	H2AV_HUMAN Histone H2A.V	5	30.9904	27.0027	21.8466	20.1602	0.504413	0.421594
sp|O75528|TADA3_HUMAN	TADA3	TADA3_HUMAN Transcriptional adapter 3	2	25.2506	28.9693	24.1416	21.6385	0.0647964	0.420924
sp|O95359|TACC2_HUMAN	TACC2	TACC2_HUMAN Transforming acidic coiled-coil-containing protein 2	1	24.6011	28.9766	24.7702	21.6521	-0.00988269	0.420381
sp|Q69YH5|CDCA2_HUMAN	CDCA2	CDCA2_HUMAN Cell division cycle-associated protein 2	3	30.154	28.6779	19.7384	21.4298	0.611344	0.420321
sp|Q9NY93|DDX56_HUMAN	DDX56	DDX56_HUMAN Probable ATP-dependent RNA helicase DDX56	3	18.4763	31.0973	27.1741	23.2524	-0.556556	0.41941
sp|Q5VTT5|MYOM3_HUMAN	MYOM3	MYOM3_HUMAN Myomesin-3	1	30.5943	27.3892	21.5326	20.4839	0.50674	0.419117
sp|O75448|MED24_HUMAN	MED24	MED24_HUMAN Mediator of RNA polymerase II transcription subunit 24	2	22.8778	28.8567	26.6788	21.5868	-0.221745	0.418757
sp|Q96ET8|TV23C_HUMAN	TVP23C	TV23C_HUMAN Golgi apparatus membrane protein TVP23 homolog C	1	28.5895	26.5816	24.8932	19.9358	0.199734	0.415066
sp|Q16563|SYPL1_HUMAN	SYPL1	SYPL1_HUMAN Synaptophysin-like protein 1	1	24.7201	29.273	24.0334	21.9735	0.0406438	0.413806
sp|Q6N043|Z280D_HUMAN	ZNF280D	Z280D_HUMAN Zinc finger protein 280D	1	22.8837	30.0182	24.563	22.5351	-0.102166	0.413664
sp|P35556|FBN2_HUMAN	FBN2	FBN2_HUMAN Fibrillin-2	1	26.1598	29.8826	21.5206	22.437	0.281633	0.413426
sp|O94925-3|GLSK_HUMAN	GLS	GLSK_HUMAN Isoform 3 of Glutaminase kidney isoform, mitochondrial	1	20.5924	33.8754	20.0312	25.5011	0.0398631	0.409679
sp|Q9P246|STIM2_HUMAN	STIM2	STIM2_HUMAN Stromal interaction molecule 2	2	20.8095	30.812	25.1654	23.2131	-0.274199	0.408553
sp|P00441|SODC_HUMAN	SOD1	SODC_HUMAN Superoxide dismutase [Cu-Zn]	7	23.8176	25.7539	30.9929	19.4356	-0.37991	0.406089
sp|Q9H0V1|TM168_HUMAN	TMEM168	TM168_HUMAN Transmembrane protein 168	1	22.8512	29.9211	24.6439	22.5838	-0.108961	0.405875
sp|P0CAP2|GRL1A_HUMAN	POLR2M	GRL1A_HUMAN DNA-directed RNA polymerase II subunit GRINL1A	1	21.0816	26.4877	32.4364	19.9943	-0.621629	0.405734
sp|Q9BY50|SC11C_HUMAN	SEC11C	SC11C_HUMAN Signal peptidase complex catalytic subunit SEC11C	1	30.3079	25.5409	24.8588	19.2924	0.285937	0.404777
sp|Q15796|SMAD2_HUMAN	SMAD2	SMAD2_HUMAN Mothers against decapentaplegic homolog 2	1	26.3508	28.609	23.3763	21.6639	0.1728	0.401176
sp|P16104|H2AX_HUMAN	H2AFX	H2AX_HUMAN Histone H2AX	12	31.4288	27.8668	19.5958	21.1085	0.681543	0.400723
sp|Q9NSP4|CENPM_HUMAN	CENPM	CENPM_HUMAN Centromere protein M	1	25.908	29.2414	22.6834	22.1672	0.191761	0.399586
sp|Q99767|APBA2_HUMAN	APBA2	APBA2_HUMAN Amyloid beta A4 precursor protein-binding family A member 2	1	21.442	31.6415	22.8849	24.0316	-0.0939565	0.396885
sp|O00192|ARVC_HUMAN	ARVCF	ARVC_HUMAN Armadillo repeat protein deleted in velo-cardio-facial syndrome	2	26.0732	27.4966	25.5433	20.8868	0.0296227	0.396662
sp|Q9P0K1|ADA22_HUMAN	ADAM22	ADA22_HUMAN Disintegrin and metalloproteinase domain-containing protein 22	1	20.9269	31.1872	24.1794	23.7065	-0.20842	0.395671
sp|P54274|TERF1_HUMAN	TERF1	TERF1_HUMAN Telomeric repeat-binding factor 1	2	22.287	30.5212	23.9755	23.2163	-0.105358	0.394674
sp|Q9H063|MAF1_HUMAN	MAF1	MAF1_HUMAN Repressor of RNA polymerase III transcription MAF1 homolog	1	24.8044	27.8068	26.2007	21.1882	-0.0790093	0.392177
sp|Q9Y4C2|F115A_HUMAN	FAM115A	F115A_HUMAN Protein FAM115A	2	26.6955	26.9473	25.8132	20.544	0.0484876	0.391424
sp|P51688|SPHM_HUMAN	SGSH	SPHM_HUMAN N-sulphoglucosamine sulphohydrolase	2	24.0521	29.2554	24.3297	22.3628	-0.0165557	0.387602
sp|Q9NZU5|LMCD1_HUMAN	LMCD1	LMCD1_HUMAN LIM and cysteine-rich domains protein 1	2	28.0306	25.9495	26.1804	19.8395	0.0985155	0.387331
sp|O95478|NSA2_HUMAN	NSA2	NSA2_HUMAN Ribosome biogenesis protein NSA2 homolog	3	17.4846	32.0976	25.8776	24.5401	-0.565619	0.387324
sp|Q9ULH1-2|ASAP1_HUMAN	ASAP1	ASAP1_HUMAN Isoform 1 of Arf-GAP with SH3 domain, ANK repeat and PH domain-containing protein 1	3	26.2882	29.0305	22.4729	22.2084	0.226229	0.386464
sp|O95490-6|LPHN2_HUMAN	LPHN2	LPHN2_HUMAN Isoform 6 of Latrophilin-2	3	25.7671	27.5536	25.5965	21.0827	0.00958362	0.386181
tr|A9IYQ1|A9IYQ1_HUMAN	PDS5B	A9IYQ1_HUMAN Sister chromatid cohesion protein PDS5 homolog B (Fragment)	1	24.7985	26.5989	28.237	20.3656	-0.187334	0.385232
sp|Q6NXR4|TTI2_HUMAN	TTI2	TTI2_HUMAN TELO2-interacting protein 2	1	23.3842	27.8616	27.3839	21.3704	-0.227794	0.382664
sp|Q9H7B4|SMYD3_HUMAN	SMYD3	SMYD3_HUMAN Histone-lysine N-methyltransferase SMYD3	1	33.4658	25.4762	21.5166	19.5413	0.637237	0.382624
sp|O43847-2|NRDC_HUMAN	NRD1	NRDC_HUMAN Isoform 2 of Nardilysin	10	25.6052	28.2183	24.5255	21.651	0.0621543	0.382197
sp|Q9BVC4|LST8_HUMAN	MLST8	LST8_HUMAN Target of rapamycin complex subunit LST8	1	29.3213	26.4168	23.9702	20.2917	0.290707	0.380566
sp|Q99808|S29A1_HUMAN	SLC29A1	S29A1_HUMAN Equilibrative nucleoside transporter 1	4	26.2206	27.4418	25.2425	21.0951	0.0548459	0.379467
sp|O75787|RENR_HUMAN	ATP6AP2	RENR_HUMAN Renin receptor	4	30.6808	25.6707	23.8954	19.7532	0.360603	0.378036
sp|Q9H967|WDR76_HUMAN	WDR76	WDR76_HUMAN WD repeat-containing protein 76	3	29.3918	25.3288	25.7787	19.5008	0.189234	0.377245
sp|Q6XZF7|DNMBP_HUMAN	DNMBP	DNMBP_HUMAN Dynamin-binding protein	1	21.1302	27.2344	30.6612	20.9742	-0.537108	0.376814
sp|Q96SQ9-2|CP2S1_HUMAN	CYP2S1	CP2S1_HUMAN Isoform 2 of Cytochrome P450 2S1	2	23.783	27.5387	27.4611	21.2173	-0.207459	0.376219
sp|Q96T23|RSF1_HUMAN	RSF1	RSF1_HUMAN Remodeling and spacing factor 1	1	32.8681	28.493	16.6748	21.9641	0.979019	0.37546
sp|O43663-3|PRC1_HUMAN	PRC1	PRC1_HUMAN Isoform 3 of Protein regulator of cytokinesis 1	1	19.1588	32.769	22.784	25.2882	-0.250014	0.373867
sp|Q5VYS8|TUT7_HUMAN	ZCCHC6	TUT7_HUMAN Terminal uridylyltransferase 7	1	26.2913	28.7596	22.7522	22.1969	0.208579	0.373685
sp|Q71F56|MD13L_HUMAN	MED13L	MD13L_HUMAN Mediator of RNA polymerase II transcription subunit 13-like	1	25.9873	24.3088	30.94	18.7639	-0.251666	0.373519
sp|Q86VF2-5|IGFN1_HUMAN	IGFN1	IGFN1_HUMAN Isoform 5 of Immunoglobulin-like and fibronectin type III domain-containing protein 1	1	21.0409	31.2994	23.4811	24.1786	-0.158304	0.372404
sp|Q8IYD1|ERF3B_HUMAN	GSPT2	ERF3B_HUMAN Eukaryotic peptide chain release factor GTP-binding subunit ERF3B	1	29.1294	27.3787	22.3345	21.1574	0.383202	0.371892
sp|Q9UJY1|HSPB8_HUMAN	HSPB8	HSPB8_HUMAN Heat shock protein beta-8	1	25.4247	27.9889	24.9549	21.6315	0.0269076	0.371721
sp|Q96P11-4|NSUN5_HUMAN	NSUN5	NSUN5_HUMAN Isoform 4 of Putative methyltransferase NSUN5	1	21.5931	29.6632	25.7936	22.9501	-0.256443	0.370174
sp|Q9NX61|T161A_HUMAN	TMEM161A	T161A_HUMAN Transmembrane protein 161A	2	27.0446	27.0891	24.8771	20.9892	0.120522	0.368065
sp|P51571|SSRD_HUMAN	SSR4	SSRD_HUMAN Translocon-associated protein subunit delta	6	29.7975	25.4863	24.9168	19.7994	0.258072	0.364265
sp|Q9Y666|S12A7_HUMAN	SLC12A7	S12A7_HUMAN Solute carrier family 12 member 7	1	29.6328	26.3741	23.4776	20.5154	0.33591	0.362415
sp|Q8NHU3|SMS2_HUMAN	SGMS2	SMS2_HUMAN Phosphatidylcholine:ceramide cholinephosphotransferase 2	1	27.0479	27.5288	24.0091	21.4142	0.171935	0.362374
sp|Q6RFH5|WDR74_HUMAN	WDR74	WDR74_HUMAN WD repeat-containing protein 74	1	35.3834	26.3355	17.7899	20.4911	0.992014	0.362011
sp|Q96PU4|UHRF2_HUMAN	UHRF2	UHRF2_HUMAN E3 ubiquitin-protein ligase UHRF2	2	29.8525	26.6716	22.7175	20.7584	0.394048	0.361609
sp|Q9Y320|TMX2_HUMAN	TMX2	TMX2_HUMAN Thioredoxin-related transmembrane protein 2	3	22.6517	30.0943	23.8262	23.4278	-0.0729295	0.361269
sp|P48723|HSP13_HUMAN	HSPA13	HSP13_HUMAN Heat shock 70 kDa protein 13	1	27.5599	27.4273	23.66	21.3529	0.220121	0.361181
sp|Q8N0T1|CH059_HUMAN	C8orf59	CH059_HUMAN Uncharacterized protein C8orf59	1	36.6341	24.1851	20.3455	18.8353	0.848477	0.360679
sp|Q9BX63|FANCJ_HUMAN	BRIP1	FANCJ_HUMAN Fanconi anemia group J protein	2	22.0265	28.4301	27.3813	22.1622	-0.313951	0.359318
sp|Q96AG3|S2546_HUMAN	SLC25A46	S2546_HUMAN Solute carrier family 25 member 46	1	23.2387	29.6827	23.9398	23.1389	-0.0428817	0.359302
sp|P78357|CNTP1_HUMAN	CNTNAP1	CNTP1_HUMAN Contactin-associated protein 1	1	24.8488	27.935	25.4318	21.7845	-0.0334574	0.358772
sp|Q9NZ72|STMN3_HUMAN	STMN3	STMN3_HUMAN Stathmin-3	1	29.5591	29.5041	17.9284	23.0083	0.721356	0.358761
sp|O14967|CLGN_HUMAN	CLGN	CLGN_HUMAN Calmegin	7	21.4914	30.6931	23.8756	23.9399	-0.151778	0.358497
sp|Q9HBU6|EKI1_HUMAN	ETNK1	EKI1_HUMAN Ethanolamine kinase 1	1	28.5534	28.4366	20.8289	22.1811	0.455076	0.358418
sp|Q9H1E5|TMX4_HUMAN	TMX4	TMX4_HUMAN Thioredoxin-related transmembrane protein 4	2	21.2974	29.6225	25.9375	23.1427	-0.284362	0.356136
sp|Q9BUE6|ISCA1_HUMAN	ISCA1	ISCA1_HUMAN Iron-sulfur cluster assembly 1 homolog, mitochondrial	1	25.8217	28.3966	23.5949	22.1867	0.130109	0.356023
sp|P07305|H10_HUMAN	H1F0	H10_HUMAN Histone H1.0	10	27.6922	28.7803	21.0256	22.502	0.397333	0.355028
sp|Q12968|NFAC3_HUMAN	NFATC3	NFAC3_HUMAN Nuclear factor of activated T-cells, cytoplasmic 3	1	27.6186	26.8237	24.5756	20.9821	0.168414	0.354349
sp|Q8WVI0|SMIM4_HUMAN	SMIM4	SMIM4_HUMAN Small integral membrane protein 4	1	24.0808	32.1646	18.5797	25.1749	0.374156	0.353488
sp|Q13438|OS9_HUMAN	OS9	OS9_HUMAN Protein OS-9	6	26.8425	29.1271	21.2295	22.8009	0.338449	0.353271
sp|P28300|LYOX_HUMAN	LOX	LYOX_HUMAN Protein-lysine 6-oxidase	1	20.49	27.9083	29.7455	21.8562	-0.537751	0.352652
sp|P01034|CYTC_HUMAN	CST3	CYTC_HUMAN Cystatin-C	1	30.5781	26.1405	22.8042	20.4772	0.423199	0.352268
sp|Q3B726|RPA43_HUMAN	TWISTNB	RPA43_HUMAN DNA-directed RNA polymerase I subunit RPA43	3	25.883	28.6496	23.0073	22.4601	0.169913	0.351151
sp|P16219|ACADS_HUMAN	ACADS	ACADS_HUMAN Short-chain specific acyl-CoA dehydrogenase, mitochondrial	3	23.909	27.2573	27.4607	21.3729	-0.199815	0.35086
sp|Q9BZQ6|EDEM3_HUMAN	EDEM3	EDEM3_HUMAN ER degradation-enhancing alpha-mannosidase-like protein 3	1	27.1521	28.44	22.0971	22.3107	0.297207	0.350186
sp|Q9H3U5-6|MFSD1_HUMAN	MFSD1	MFSD1_HUMAN Isoform 6 of Major facilitator superfamily domain-containing protein 1	2	25.2178	29.113	22.8201	22.849	0.144137	0.349532
sp|Q6NUM9|RETST_HUMAN	RETSAT	RETST_HUMAN All-trans-retinol 13,14-reductase	1	21.6633	31.6663	21.8134	24.857	-0.00996163	0.349296
sp|O15013|ARHGA_HUMAN	ARHGEF10	ARHGA_HUMAN Rho guanine nucleotide exchange factor 10	1	21.601	29.0137	26.5983	22.787	-0.300236	0.348523
sp|Q9H788|SH24A_HUMAN	SH2D4A	SH24A_HUMAN SH2 domain-containing protein 4A	1	22.6498	30.9023	22.17	24.2779	0.0308895	0.348071
sp|Q96N46|TTC14_HUMAN	TTC14	TTC14_HUMAN Tetratricopeptide repeat protein 14	1	25.5268	28.08	24.3301	22.0631	0.0692704	0.347907
sp|P62487|RPB7_HUMAN	POLR2G	RPB7_HUMAN DNA-directed RNA polymerase II subunit RPB7	4	25.8653	27.4776	25.067	21.5901	0.0452286	0.347886
sp|Q6P1S2|CC033_HUMAN	C3orf33	CC033_HUMAN Uncharacterized protein C3orf33	1	24.9554	30.6625	20.2849	24.0972	0.298946	0.34761
sp|Q86TJ2|TAD2B_HUMAN	TADA2B	TAD2B_HUMAN Transcriptional adapter 2-beta	2	23.6266	27.4686	27.3123	21.5925	-0.209139	0.347253
sp|Q8WU10|PYRD1_HUMAN	PYROXD1	PYRD1_HUMAN Pyridine nucleotide-disulfide oxidoreductase domain-containing protein 1	1	30.2721	26.9189	21.6341	21.1749	0.484682	0.346264
sp|Q9Y6G3|RM42_HUMAN	MRPL42	RM42_HUMAN 39S ribosomal protein L42, mitochondrial	1	30.093	24.7966	25.598	19.5124	0.233397	0.345751
sp|Q6IEG0|SNR48_HUMAN	SNRNP48	SNR48_HUMAN U11/U12 small nuclear ribonucleoprotein 48 kDa protein	1	25.098	31.3702	18.8422	24.6896	0.413605	0.345491
sp|Q9Y6D0|SELK_HUMAN	SELK	SELK_HUMAN Selenoprotein K	2	21.6527	31.7604	21.5889	24.9981	0.0042572	0.345411
sp|Q99538|LGMN_HUMAN	LGMN	LGMN_HUMAN Legumain	2	22.2875	29.3871	25.1862	23.1392	-0.176399	0.344844
sp|Q8IWI9-4|MGAP_HUMAN	MGA	MGAP_HUMAN Isoform 4 of MAX gene-associated protein	8	28.3506	26.3687	24.5007	20.78	0.210556	0.343631
sp|Q9P2M7|CING_HUMAN	CGN	CING_HUMAN Cingulin	7	26.7415	27.8698	23.3973	21.9914	0.192738	0.341763
sp|Q96IZ5|RBM41_HUMAN	RBM41	RBM41_HUMAN RNA-binding protein 41	2	25.2356	27.6682	25.2634	21.8328	-0.00158842	0.341732
sp|Q7Z5G4|GOGA7_HUMAN	GOLGA7	GOGA7_HUMAN Golgin subfamily A member 7	6	26.7363	26.8756	25.1648	21.2233	0.0873927	0.340648
sp|Q8NBW4|S38A9_HUMAN	SLC38A9	S38A9_HUMAN Putative sodium-coupled neutral amino acid transporter 9	1	23.8067	29.4585	23.4649	23.2699	0.0208633	0.340219
sp|O43306|ADCY6_HUMAN	ADCY6	ADCY6_HUMAN Adenylate cyclase type 6	1	29.9453	27.0227	21.6814	21.3507	0.465872	0.339888
sp|Q5M775|CYTSB_HUMAN	SPECC1	CYTSB_HUMAN Cytospin-B	5	27.2636	27.8981	22.7736	22.0647	0.259614	0.338427
sp|Q8N1Q1|CAH13_HUMAN	CA13	CAH13_HUMAN Carbonic anhydrase 13	1	22.6126	26.9455	29.1265	21.3154	-0.365205	0.338148
sp|P23443|KS6B1_HUMAN	RPS6KB1	KS6B1_HUMAN Ribosomal protein S6 kinase beta-1	3	23.9641	28.5503	24.8972	22.5884	-0.0551087	0.337924
sp|Q13795|ARFRP_HUMAN	ARFRP1	ARFRP_HUMAN ADP-ribosylation factor-related protein 1	1	23.3636	29.7176	23.4058	23.513	-0.00260349	0.337859
sp|Q9H3H1|MOD5_HUMAN	TRIT1	MOD5_HUMAN tRNA dimethylallyltransferase, mitochondrial	2	20.953	28.9313	27.2234	22.8922	-0.37769	0.337775
sp|Q6P4Q7|CNNM4_HUMAN	CNNM4	CNNM4_HUMAN Metal transporter CNNM4	7	26.7146	26.6201	25.5937	21.0716	0.0618397	0.337216
sp|Q5KU26|COL12_HUMAN	COLEC12	COL12_HUMAN Collectin-12	1	20.79	33.4799	19.2147	26.5154	0.113679	0.336465
sp|Q9H7B2|RPF2_HUMAN	RPF2	RPF2_HUMAN Ribosome production factor 2 homolog	6	28.1139	26.9789	23.5404	21.3668	0.256145	0.336461
sp|Q96NB2|SFXN2_HUMAN	SFXN2	SFXN2_HUMAN Sideroflexin-2	3	25.0266	27.9779	24.8024	22.1931	0.0129826	0.334176
sp|Q13610|PWP1_HUMAN	PWP1	PWP1_HUMAN Periodic tryptophan protein 1 homolog	4	23.2559	30.8421	21.429	24.473	0.118032	0.33371
sp|Q9NVP1|DDX18_HUMAN	DDX18	DDX18_HUMAN ATP-dependent RNA helicase DDX18	44	26.9318	29.3869	20.3572	23.3242	0.403772	0.333346
sp|A4D1E9|GTPBA_HUMAN	GTPBP10	GTPBA_HUMAN GTP-binding protein 10	3	20.7483	30.5139	24.5124	24.2254	-0.240519	0.332946
sp|Q9NRX1|PNO1_HUMAN	PNO1	PNO1_HUMAN RNA-binding protein PNO1	5	24.9464	28.8904	23.2184	22.9448	0.103563	0.332423
sp|Q9Y365|PCTL_HUMAN	STARD10	PCTL_HUMAN PCTP-like protein	1	24.9146	28.1978	24.4874	22.4002	0.0249518	0.332071
sp|Q14031|CO4A6_HUMAN	COL4A6	CO4A6_HUMAN Collagen alpha-6(IV) chain	1	27.1616	25.1179	27.764	19.9566	-0.031647	0.33185
sp|Q15904|VAS1_HUMAN	ATP6AP1	VAS1_HUMAN V-type proton ATPase subunit S1	6	25.7068	27.9205	24.1763	22.1964	0.0885566	0.330999
tr|E9PSI1|E9PSI1_HUMAN	TM9SF1	E9PSI1_HUMAN Transmembrane 9 superfamily member 1	2	24.0415	28.647	24.4993	22.8122	-0.0272136	0.328578
sp|Q9Y3B9|RRP15_HUMAN	RRP15	RRP15_HUMAN RRP15-like protein	8	25.1045	27.6569	25.1992	22.0394	-0.00543194	0.327555
sp|O14727|APAF_HUMAN	APAF1	APAF_HUMAN Apoptotic protease-activating factor 1	1	23.4937	28.4328	25.415	22.6584	-0.113406	0.32751
sp|A8MXV4|NUD19_HUMAN	NUDT19	NUD19_HUMAN Nucleoside diphosphate-linked moiety X motif 19, mitochondrial	5	23.1042	28.7402	25.235	22.9206	-0.127271	0.326425
sp|Q9NW75|GPTC2_HUMAN	GPATCH2	GPTC2_HUMAN G patch domain-containing protein 2	1	21.8258	30.2679	23.7662	24.14	-0.122877	0.326363
sp|Q8TB37|NUBPL_HUMAN	NUBPL	NUBPL_HUMAN Iron-sulfur protein NUBPL	5	24.0388	28.4938	24.7314	22.736	-0.040979	0.32567
sp|Q6PCT2|FXL19_HUMAN	FBXL19	FXL19_HUMAN F-box/LRR-repeat protein 19	1	27.5403	25.4079	26.7616	20.2903	0.0413799	0.324487
sp|P46060|RAGP1_HUMAN	RANGAP1	RAGP1_HUMAN Ran GTPase-activating protein 1	29	28.0871	27.6348	22.2054	22.0726	0.338997	0.32423
sp|P48067|SC6A9_HUMAN	SLC6A9	SC6A9_HUMAN Sodium- and chloride-dependent glycine transporter 1	2	19.3703	30.8098	25.1759	24.644	-0.378197	0.322153
sp|Q96NY9|MUS81_HUMAN	MUS81	MUS81_HUMAN Crossover junction endonuclease MUS81	1	20.7594	28.5641	27.8287	22.8478	-0.422809	0.322148
sp|P29317|EPHA2_HUMAN	EPHA2	EPHA2_HUMAN Ephrin type-A receptor 2	4	25.0875	26.8115	26.6515	21.4495	-0.087248	0.321908
sp|P04792|HSPB1_HUMAN	HSPB1	HSPB1_HUMAN Heat shock protein beta-1	9	29.9168	26.7437	21.9297	21.4098	0.44807	0.320928
sp|Q9BVC3|DCC1_HUMAN	DSCC1	DCC1_HUMAN Sister chromatid cohesion protein DCC1	2	21.9622	31.1669	21.9123	24.9586	0.00328166	0.320478
sp|Q5J8M3|EMC4_HUMAN	EMC4	EMC4_HUMAN ER membrane protein complex subunit 4	4	27.0124	27.2753	23.868	21.8443	0.178544	0.320338
sp|O43293|DAPK3_HUMAN	DAPK3	DAPK3_HUMAN Death-associated protein kinase 3	1	26.4693	26.3095	26.1427	21.0785	0.0179119	0.319812
sp|Q9NX62|IMPA3_HUMAN	IMPAD1	IMPA3_HUMAN Inositol monophosphatase 3	8	27.0981	27.0333	24.209	21.6596	0.162648	0.319731
sp|Q07666|KHDR1_HUMAN	KHDRBS1	KHDR1_HUMAN KH domain-containing, RNA-binding, signal transduction-associated protein 1	29	24.4727	28.687	23.8516	22.9887	0.0370872	0.319472
sp|Q7Z4G4|TRM11_HUMAN	TRMT11	TRM11_HUMAN tRNA (guanine(10)-N2)-methyltransferase homolog	2	25.7195	26.9511	25.7224	21.6071	-0.000162662	0.318839
sp|P20671|H2A1D_HUMAN	HIST1H2AD	H2A1D_HUMAN Histone H2A type 1-D	6	32.9325	28.2441	16.1784	22.645	1.02544	0.318757
sp|P13647|K2C5_HUMAN_contaminant	KRT5	K2C5_HUMAN_contaminant Keratin, type II cytoskeletal 5	10	24.7368	28.3283	24.2196	22.7153	0.0304838	0.31858
sp|Q13948|CASP_HUMAN	CUX1	CASP_HUMAN Protein CASP	1	25.3542	27.9764	24.235	22.4344	0.0651327	0.318498
sp|Q14188|TFDP2_HUMAN	TFDP2	TFDP2_HUMAN Transcription factor Dp-2	1	25.4325	26.4311	26.9308	21.2056	-0.0825838	0.317791
sp|Q9GZN7|ROGDI_HUMAN	ROGDI	ROGDI_HUMAN Protein rogdi homolog	1	22.6823	28.7607	25.4796	23.0774	-0.167776	0.317618
sp|Q9BYE7|PCGF6_HUMAN	PCGF6	PCGF6_HUMAN Polycomb group RING finger protein 6	2	24.6318	27.9383	25.0108	22.4191	-0.0220291	0.317516
sp|O15525|MAFG_HUMAN	MAFG	MAFG_HUMAN Transcription factor MafG	2	28.075	27.4009	22.5221	22.0019	0.317945	0.316595
sp|P29374|ARI4A_HUMAN	ARID4A	ARI4A_HUMAN AT-rich interactive domain-containing protein 4A	1	21.3913	29.8893	24.7005	24.0189	-0.207516	0.315459
sp|Q9BQE5|APOL2_HUMAN	APOL2	APOL2_HUMAN Apolipoprotein L2	4	25.767	27.791	24.1058	22.3361	0.0961443	0.31524
sp|Q9H0U9|TSYL1_HUMAN	TSPYL1	TSYL1_HUMAN Testis-specific Y-encoded-like protein 1	3	25.2686	27.2684	25.5157	21.9474	-0.0140395	0.31318
sp|Q8TB61|S35B2_HUMAN	SLC35B2	S35B2_HUMAN Adenosine 3'-phospho 5'-phosphosulfate transporter 1	2	24.5746	27.7366	25.3577	22.3311	-0.045256	0.312737
sp|Q07817|B2CL1_HUMAN	BCL2L1	B2CL1_HUMAN Bcl-2-like protein 1	1	25.3768	28.6993	22.8027	23.1211	0.154305	0.311806
sp|Q8NBL1|PGLT1_HUMAN	POGLUT1	PGLT1_HUMAN Protein O-glucosyltransferase 1	2	23.0631	29.7513	23.2147	23.9708	-0.00945219	0.311675
sp|Q562F6|SGOL2_HUMAN	SGOL2	SGOL2_HUMAN Shugoshin-like 2	2	31.6126	24.4422	24.2441	19.7011	0.382866	0.311098
sp|Q92791|SC65_HUMAN	LEPREL4	SC65_HUMAN Synaptonemal complex protein SC65	1	25.4092	26.6859	26.3886	21.5162	-0.0545639	0.310654
sp|P01889|1B07_HUMAN	HLA-B	1B07_HUMAN HLA class I histocompatibility antigen, B-7 alpha chain	1	27.03	27.1333	23.9564	21.8803	0.17415	0.310432
sp|Q8NFX7|STXB6_HUMAN	STXBP6	STXB6_HUMAN Syntaxin-binding protein 6	1	22.847	26.8511	28.6431	21.6588	-0.326183	0.310028
sp|Q9Y6I3-3|EPN1_HUMAN	EPN1	EPN1_HUMAN Isoform 3 of Epsin-1	1	17.0266	30.2831	28.2598	24.4305	-0.730961	0.30983
sp|Q96EH3|MASU1_HUMAN	MALSU1	MASU1_HUMAN Mitochondrial assembly of ribosomal large subunit protein 1	2	22.305	30.31	22.9269	24.4581	-0.0396741	0.309482
sp|Q96L73|NSD1_HUMAN	NSD1	NSD1_HUMAN Histone-lysine N-methyltransferase, H3 lysine-36 and H4 lysine-20 specific	8	25.5123	28.0524	23.7967	22.6385	0.100431	0.309346
sp|P49454|CENPF_HUMAN	CENPF	CENPF_HUMAN Centromere protein F	24	24.6215	28.7848	23.3584	23.2353	0.0759772	0.308989
sp|Q08945|SSRP1_HUMAN	SSRP1	SSRP1_HUMAN FACT complex subunit SSRP1	22	28.4188	26.5719	23.5537	21.4557	0.270892	0.30854
sp|Q6JQN1-5|ACD10_HUMAN	ACAD10	ACD10_HUMAN Isoform 5 of Acyl-CoA dehydrogenase family member 10	2	23.0375	30.2982	22.1861	24.4782	0.0543281	0.307735
sp|Q9H2G9|GO45_HUMAN	BLZF1	GO45_HUMAN Golgin-45	2	24.3696	27.5009	25.8799	22.2496	-0.0867495	0.305699
sp|Q86WN1|FCSD1_HUMAN	FCHSD1	FCSD1_HUMAN FCH and double SH3 domains protein 1	1	25.873	24.806	29.2469	20.0741	-0.176836	0.305354
sp|Q5UCC4|EMC10_HUMAN	EMC10	EMC10_HUMAN ER membrane protein complex subunit 10	4	25.8852	28.8255	21.9528	23.3364	0.237723	0.304764
sp|P51784|UBP11_HUMAN	USP11	UBP11_HUMAN Ubiquitin carboxyl-terminal hydrolase 11	1	26.1475	26.5834	25.7463	21.5228	0.0223079	0.30466
sp|Q8IW92|GLBL2_HUMAN	GLB1L2	GLBL2_HUMAN Beta-galactosidase-1-like protein 2	3	25.8571	27.1916	24.9295	22.0218	0.0527065	0.304229
sp|Q9Y619|ORNT1_HUMAN	SLC25A15	ORNT1_HUMAN Mitochondrial ornithine transporter 1	1	26.0632	26.8052	25.4196	21.7119	0.0360729	0.304027
sp|Q9BTT6|LRRC1_HUMAN	LRRC1	LRRC1_HUMAN Leucine-rich repeat-containing protein 1	3	27.0305	26.7879	24.4807	21.7009	0.142943	0.303827
sp|Q99541|PLIN2_HUMAN	PLIN2	PLIN2_HUMAN Perilipin-2	2	25.0881	29.8198	20.9343	24.1579	0.261135	0.303776
sp|Q92845|KIFA3_HUMAN	KIFAP3	KIFA3_HUMAN Kinesin-associated protein 3	1	25.2254	26.5505	26.706	21.5181	-0.0822868	0.303188
sp|P46013-2|KI67_HUMAN	MKI67	KI67_HUMAN Isoform Short of Antigen KI-67	1	23.486	29.2026	23.6433	23.6681	-0.00963039	0.303153
sp|P35610|SOAT1_HUMAN	SOAT1	SOAT1_HUMAN Sterol O-acyltransferase 1	8	24.1667	28.8587	23.5801	23.3945	0.0354506	0.302837
sp|Q96T37|RBM15_HUMAN	RBM15	RBM15_HUMAN Putative RNA-binding protein 15	17	26.9811	27.5923	23.0505	22.376	0.227151	0.302314
sp|Q8N5L8|RP25L_HUMAN	RPP25L	RP25L_HUMAN Ribonuclease P protein subunit p25-like protein	2	20.6372	29.6089	25.7399	24.014	-0.318759	0.302155
sp|Q8NBZ7-2|UXS1_HUMAN	UXS1	UXS1_HUMAN Isoform 2 of UDP-glucuronic acid decarboxylase 1	2	25.9167	26.3773	26.3125	21.3934	-0.0218663	0.302131
sp|O14975|S27A2_HUMAN	SLC27A2	S27A2_HUMAN Very long-chain acyl-CoA synthetase	3	23.8664	27.1964	26.8786	22.0585	-0.171477	0.302081
sp|Q9NQZ6|ZC4H2_HUMAN	ZC4H2	ZC4H2_HUMAN Zinc finger C4H2 domain-containing protein	1	24.334	29.6575	21.9481	24.0605	0.148877	0.30173
sp|Q96A19|C102A_HUMAN	CCDC102A	C102A_HUMAN Coiled-coil domain-containing protein 102A	1	27.7309	27.9632	21.6181	22.6879	0.359255	0.301606
sp|Q9UH99-2|SUN2_HUMAN	SUN2	SUN2_HUMAN Isoform 2 of SUN domain-containing protein 2	11	28.0765	26.7151	23.5291	21.6793	0.254917	0.301337
sp|Q96KQ4|ASPP1_HUMAN	PPP1R13B	ASPP1_HUMAN Apoptosis-stimulating of p53 protein 1	1	16.0348	28.3991	32.488	23.0781	-1.0187	0.299321
sp|Q9BT17|MTG1_HUMAN	MTG1	MTG1_HUMAN Mitochondrial ribosome-associated GTPase 1	3	22.5916	29.6334	23.693	24.082	-0.0686744	0.299269
sp|P21953|ODBB_HUMAN	BCKDHB	ODBB_HUMAN 2-oxoisovalerate dehydrogenase subunit beta, mitochondrial	3	23.6442	27.5105	26.4867	22.3586	-0.163782	0.299153
sp|Q9P0J7|KCMF1_HUMAN	KCMF1	KCMF1_HUMAN E3 ubiquitin-protein ligase KCMF1	1	26.1007	26.7387	25.4209	21.7397	0.0380734	0.298597
sp|Q9BWM7|SFXN3_HUMAN	SFXN3	SFXN3_HUMAN Sideroflexin-3	4	25.1576	27.9525	24.1543	22.7356	0.0587143	0.298024
sp|Q9Y6M9|NDUB9_HUMAN	NDUFB9	NDUB9_HUMAN NADH dehydrogenase [ubiquinone] 1 beta subcomplex subunit 9	6	25.5426	27.6654	24.2832	22.5087	0.0729468	0.2976
sp|Q9NVA1|UQCC1_HUMAN	UQCC1	UQCC1_HUMAN Ubiquinol-cytochrome-c reductase complex assembly factor 1	4	24.745	27.1546	26.0046	22.0958	-0.0716298	0.297424
sp|P19086|GNAZ_HUMAN	GNAZ	GNAZ_HUMAN Guanine nucleotide-binding protein G(z) subunit alpha	1	28.857	27.2838	21.657	22.2022	0.414088	0.297342
sp|Q9UDY8|MALT1_HUMAN	MALT1	MALT1_HUMAN Mucosa-associated lymphoid tissue lymphoma translocation protein 1	1	20.771	28.0826	28.2912	22.8553	-0.445783	0.297148
sp|Q9UKL3|C8AP2_HUMAN	CASP8AP2	C8AP2_HUMAN CASP8-associated protein 2	2	25.1554	28.4092	23.3058	23.1295	0.110179	0.296624
sp|Q8WY07|CTR3_HUMAN	SLC7A3	CTR3_HUMAN Cationic amino acid transporter 3	3	21.1429	29.6617	25.0403	24.1551	-0.244079	0.296273
sp|Q7L804|RFIP2_HUMAN	RAB11FIP2	RFIP2_HUMAN Rab11 family-interacting protein 2	1	23.1848	26.2731	29.1281	21.414	-0.329232	0.295032
sp|Q96KN3|PKNX2_HUMAN	PKNOX2	PKNX2_HUMAN Homeobox protein PKNOX2	1	23.8864	27.6903	25.8497	22.5737	-0.113958	0.294738
sp|Q5SNT2|TM201_HUMAN	TMEM201	TM201_HUMAN Transmembrane protein 201	2	24.7429	28.2879	23.9079	23.0613	0.0495272	0.294711
sp|Q712K3|UB2R2_HUMAN	UBE2R2	UB2R2_HUMAN Ubiquitin-conjugating enzyme E2 R2	2	27.8968	25.4574	25.8881	20.7577	0.107811	0.294438
sp|Q8WVE0|N6MT2_HUMAN	N6AMT2	N6MT2_HUMAN N(6)-adenine-specific DNA methyltransferase 2	1	25.4486	27.782	24.1014	22.6681	0.0784693	0.293487
sp|Q9HD23|MRS2_HUMAN	MRS2	MRS2_HUMAN Magnesium transporter MRS2 homolog, mitochondrial	4	25.3489	27.445	24.8099	22.3962	0.0310072	0.293289
sp|Q8NEJ9|NGDN_HUMAN	NGDN	NGDN_HUMAN Neuroguidin	7	28.6368	27.1504	22.0564	22.1563	0.376673	0.293256
sp|Q13433|S39A6_HUMAN	SLC39A6	S39A6_HUMAN Zinc transporter ZIP6	3	24.2923	29.1917	22.6928	23.8232	0.0982645	0.293191
sp|P02794|FRIH_HUMAN	FTH1	FRIH_HUMAN Ferritin heavy chain	4	25.8603	26.8495	25.3753	21.9149	0.0273141	0.292983
sp|Q9BZM4|N2DL3_HUMAN	ULBP3	N2DL3_HUMAN NKG2D ligand 3	1	27.955	26.2756	24.3216	21.4479	0.200868	0.292887
sp|O75808|CAN15_HUMAN	CAPN15	CAN15_HUMAN Calpain-15	2	17.9145	29.7144	28.108	24.2631	-0.649853	0.292398
sp|Q16537|2A5E_HUMAN	PPP2R5E	2A5E_HUMAN Serine/threonine-protein phosphatase 2A 56 kDa regulatory subunit epsilon isoform	1	24.8801	28.0982	24.0731	22.9487	0.0475703	0.292065
sp|Q96CB9|NSUN4_HUMAN	NSUN4	NSUN4_HUMAN 5-methylcytosine rRNA methyltransferase NSUN4	4	25.2146	26.6376	26.3896	21.7582	-0.0657101	0.291905
sp|P45983-3|MK08_HUMAN	MAPK8	MK08_HUMAN Isoform 3 of Mitogen-activated protein kinase 8	3	25.5923	26.0456	27.0865	21.2756	-0.0818642	0.29184
sp|Q6P1M0|S27A4_HUMAN	SLC27A4	S27A4_HUMAN Long-chain fatty acid transport protein 4	5	26.6228	26.1534	25.8495	21.3743	0.0425259	0.291121
sp|P0C0L4|CO4A_HUMAN	C4A	CO4A_HUMAN Complement C4-A	7	21.7969	29.055	25.3974	23.7507	-0.220558	0.290816
sp|Q9Y4A0|JERKL_HUMAN	JRKL	JERKL_HUMAN Jerky protein homolog-like	1	23.9924	27.8644	25.354	22.7892	-0.0796359	0.290073
sp|Q96QE2|MYCT_HUMAN	SLC2A13	MYCT_HUMAN Proton myo-inositol cotransporter	1	27.034	25.8269	26.0114	21.1277	0.0556309	0.289739
sp|Q9H497|TOR3A_HUMAN	TOR3A	TOR3A_HUMAN Torsin-3A	2	19.0295	31.4696	23.7545	25.7464	-0.319963	0.289588
sp|Q8ND30|LIPB2_HUMAN	PPFIBP2	LIPB2_HUMAN Liprin-beta-2	1	22.3728	28.5432	25.7309	23.3531	-0.201756	0.289533
sp|Q13643|FHL3_HUMAN	FHL3	FHL3_HUMAN Four and a half LIM domains protein 3	1	22.1837	32.4663	18.7857	26.5643	0.239865	0.289454
sp|Q6ZNB6|NFXL1_HUMAN	NFXL1	NFXL1_HUMAN NF-X1-type zinc finger protein NFXL1	3	19.9979	29.609	26.1636	24.2296	-0.387713	0.289265
sp|Q8NB14|UBP38_HUMAN	USP38	UBP38_HUMAN Ubiquitin carboxyl-terminal hydrolase 38	3	23.5967	27.1409	27.0458	22.2167	-0.196819	0.288824
sp|Q8TDR0|MIPT3_HUMAN	TRAF3IP1	MIPT3_HUMAN TRAF3-interacting protein 1	3	25.9189	25.0645	28.4956	20.521	-0.136735	0.288544
sp|Q96JM7|LMBL3_HUMAN	L3MBTL3	LMBL3_HUMAN Lethal(3)malignant brain tumor-like protein 3	5	27.9382	26.8639	23.1954	22.0025	0.2684	0.288001
sp|Q5SGD2|PPM1L_HUMAN	PPM1L	PPM1L_HUMAN Protein phosphatase 1L	1	26.4212	25.386	27.3976	20.7952	-0.0523535	0.287783
sp|Q10472|GALT1_HUMAN	GALNT1	GALT1_HUMAN Polypeptide N-acetylgalactosaminyltransferase 1	7	24.6367	28.5597	23.4003	23.4033	0.074282	0.287269
sp|Q9UHW5-3|GPN3_HUMAN	GPN3	GPN3_HUMAN Isoform 3 of GPN-loop GTPase 3	1	31.7832	22.6833	26.9455	18.588	0.23822	0.287259
sp|O95140|MFN2_HUMAN	MFN2	MFN2_HUMAN Mitofusin-2	3	27.8442	26.8195	23.3573	21.979	0.253503	0.287157
sp|P26885|FKBP2_HUMAN	FKBP2	FKBP2_HUMAN Peptidyl-prolyl cis-trans isomerase FKBP2	2	24.1835	28.1664	24.5665	23.0837	-0.0226693	0.287101
sp|O95258|UCP5_HUMAN	SLC25A14	UCP5_HUMAN Brain mitochondrial carrier protein 1	2	27.9704	27.6186	21.7713	22.6398	0.361473	0.286779
sp|Q99697-2|PITX2_HUMAN	PITX2	PITX2_HUMAN Isoform PTX2C of Pituitary homeobox 2	1	26.0977	28.132	22.7085	23.0618	0.20069	0.286707
sp|Q8WV93|LACE1_HUMAN	LACE1	LACE1_HUMAN Lactation elevated protein 1	1	24.9986	28.7608	22.6616	23.579	0.141598	0.286601
sp|P18754-2|RCC1_HUMAN	RCC1	RCC1_HUMAN Isoform 2 of Regulator of chromosome condensation	24	25.2894	28.603	22.6555	23.4521	0.158671	0.286449
sp|O95696-2|BRD1_HUMAN	BRD1	BRD1_HUMAN Isoform 2 of Bromodomain-containing protein 1	6	25.9468	27.6227	23.7716	22.6589	0.126318	0.285777
sp|Q8WXF7|ATLA1_HUMAN	ATL1	ATLA1_HUMAN Atlastin-1	1	22.6994	27.5959	27.053	22.6516	-0.253134	0.284841
sp|Q13084|RM28_HUMAN	MRPL28	RM28_HUMAN 39S ribosomal protein L28, mitochondrial	6	23.5037	29.1172	23.4774	23.9016	0.00161524	0.284764
sp|Q08431|MFGM_HUMAN	MFGE8	MFGM_HUMAN Lactadherin	3	33.489	25.5887	19.9145	21.0078	0.749868	0.284582
sp|Q9NX00|TM160_HUMAN	TMEM160	TM160_HUMAN Transmembrane protein 160	2	27.8863	26.339	24.1354	21.6393	0.208406	0.283547
sp|Q9C0B5|ZDHC5_HUMAN	ZDHHC5	ZDHC5_HUMAN Palmitoyltransferase ZDHHC5	3	25.8692	26.7841	25.3217	22.0249	0.0308612	0.282241
sp|Q9UN81|LORF1_HUMAN	L1RE1	LORF1_HUMAN LINE-1 retrotransposable element ORF1 protein	5	23.3437	29.6895	22.5468	24.42	0.0501106	0.28189
sp|Q9BZM5|N2DL2_HUMAN	ULBP2	N2DL2_HUMAN NKG2D ligand 2	3	30.7325	26.2427	21.4379	21.5869	0.519602	0.28176
sp|Q8WYH8|ING5_HUMAN	ING5	ING5_HUMAN Inhibitor of growth protein 5	1	25.3392	29.1765	21.4731	24.0112	0.23884	0.281099
sp|Q9NYP9|MS18A_HUMAN	MIS18A	MS18A_HUMAN Protein Mis18-alpha	5	27.4236	26.7558	23.8005	22.0201	0.204426	0.281031
sp|Q8TDB4|HUMMR_HUMAN	MGARP	HUMMR_HUMAN Protein MGARP	6	23.5688	28.5985	24.2876	23.5451	-0.0433416	0.280513
sp|Q9Y692|GMEB1_HUMAN	GMEB1	GMEB1_HUMAN Glucocorticoid modulatory element-binding protein 1	2	23.592	28.8996	23.7148	23.7937	-0.00748997	0.28047
sp|P04156|PRIO_HUMAN	PRNP	PRIO_HUMAN Major prion protein	2	24.0909	27.478	25.8068	22.6243	-0.099263	0.280404
sp|O75132|ZBED4_HUMAN	ZBED4	ZBED4_HUMAN Zinc finger BED domain-containing protein 4	1	28.114	25.6933	25.0358	21.1568	0.167296	0.280271
sp|Q9Y2H6|FND3A_HUMAN	FNDC3A	FND3A_HUMAN Fibronectin type-III domain-containing protein 3A	9	25.8755	26.897	25.0744	22.1531	0.0453716	0.279937
sp|Q14534|ERG1_HUMAN	SQLE	ERG1_HUMAN Squalene monooxygenase	6	35.7043	23.4817	21.4681	19.3459	0.733903	0.279509
sp|Q659A1|NARG2_HUMAN	NARG2	NARG2_HUMAN NMDA receptor-regulated protein 2	2	23.3798	27.641	26.205	22.7742	-0.16458	0.279409
sp|Q9UIF9|BAZ2A_HUMAN	BAZ2A	BAZ2A_HUMAN Bromodomain adjacent to zinc finger domain protein 2A	5	28.1208	27.3716	21.9475	22.56	0.357581	0.278913
sp|Q9BU76|MMTA2_HUMAN	MMTAG2	MMTA2_HUMAN Multiple myeloma tumor-associated protein 2	5	25.333	27.4376	24.6036	22.6258	0.0421485	0.278185
sp|O60832|DKC1_HUMAN	DKC1	DKC1_HUMAN H/ACA ribonucleoprotein complex subunit 4	29	26.9348	27.444	22.9893	22.6319	0.228509	0.278133
sp|Q9HD26|GOPC_HUMAN	GOPC	GOPC_HUMAN Golgi-associated PDZ and coiled-coil motif-containing protein	12	22.6624	28.998	24.4208	23.9187	-0.10781	0.277814
sp|Q9UPU9|SMAG1_HUMAN	SAMD4A	SMAG1_HUMAN Protein Smaug homolog 1	1	26.9968	25.5056	26.4529	21.0447	0.0293625	0.277357
sp|Q96HY7|DHTK1_HUMAN	DHTKD1	DHTK1_HUMAN Probable 2-oxoglutarate dehydrogenase E1 component DHKTD1, mitochondrial	6	25.0429	26.857	25.9375	22.1626	-0.0506378	0.277171
sp|Q16595|FRDA_HUMAN	FXN	FRDA_HUMAN Frataxin, mitochondrial	6	24.6094	26.9995	26.1054	22.2856	-0.0851388	0.276821
sp|Q9UKI8-2|TLK1_HUMAN	TLK1	TLK1_HUMAN Isoform 2 of Serine/threonine-protein kinase tousled-like 1	3	25.9041	24.2952	29.7405	20.0601	-0.199248	0.276343
sp|Q96SN8|CK5P2_HUMAN	CDK5RAP2	CK5P2_HUMAN CDK5 regulatory subunit-associated protein 2	3	24.0921	27.715	25.3089	22.884	-0.0710847	0.276328
sp|P07948|LYN_HUMAN	LYN	LYN_HUMAN Tyrosine-protein kinase Lyn	6	24.7321	28.6939	22.8784	23.6956	0.112399	0.276125
sp|Q8N7R7|CCYL1_HUMAN	CCNYL1	CCYL1_HUMAN Cyclin-Y-like protein 1	3	25.1565	28.1935	23.3602	23.2898	0.106879	0.275664
sp|Q9Y2Z9|COQ6_HUMAN	COQ6	COQ6_HUMAN Ubiquinone biosynthesis monooxygenase COQ6	3	23.1026	30.7311	20.7801	25.3862	0.152853	0.275655
sp|P24928|RPB1_HUMAN	POLR2A	RPB1_HUMAN DNA-directed RNA polymerase II subunit RPB1	28	26.0817	27.2428	24.1626	22.5129	0.110262	0.275123
tr|E9PM46|E9PM46_HUMAN	USP47	E9PM46_HUMAN Ubiquitin carboxyl-terminal hydrolase	1	25.6995	25.9608	26.8842	21.4555	-0.0650183	0.274987
sp|Q96G23|CERS2_HUMAN	CERS2	CERS2_HUMAN Ceramide synthase 2	1	24.0199	30.491	20.2886	25.2005	0.243561	0.274931
sp|Q8NEZ4-3|KMT2C_HUMAN	KMT2C	KMT2C_HUMAN Isoform 3 of Histone-lysine N-methyltransferase 2C	2	26.9699	26.8255	24.0325	22.1721	0.166363	0.27486
sp|Q9BRJ2|RM45_HUMAN	MRPL45	RM45_HUMAN 39S ribosomal protein L45, mitochondrial	7	24.8802	27.4295	25.0082	22.6821	-0.00740314	0.274174
sp|O14495|LPP3_HUMAN	PPAP2B	LPP3_HUMAN Lipid phosphate phosphohydrolase 3	1	27.4505	25.8046	25.3987	21.3461	0.112078	0.273656
sp|Q3SY69|AL1L2_HUMAN	ALDH1L2	AL1L2_HUMAN Mitochondrial 10-formyltetrahydrofolate dehydrogenase	26	19.7064	30.3418	24.8495	25.1023	-0.334553	0.273487
sp|Q7L3T8|SYPM_HUMAN	PARS2	SYPM_HUMAN Probable proline--tRNA ligase, mitochondrial	2	21.6365	29.5082	24.4422	24.4131	-0.175907	0.27346
sp|Q13190|STX5_HUMAN	STX5	STX5_HUMAN Syntaxin-5	9	26.432	26.8401	24.5175	22.2104	0.108474	0.273155
sp|O76031|CLPX_HUMAN	CLPX	CLPX_HUMAN ATP-dependent Clp protease ATP-binding subunit clpX-like, mitochondrial	13	24.3448	27.6405	25.1413	22.8734	-0.0464456	0.273113
sp|Q9BVJ6|UT14A_HUMAN	UTP14A	UT14A_HUMAN U3 small nucleolar RNA-associated protein 14 homolog A	16	25.1741	28.4013	22.9196	23.505	0.135358	0.272989
sp|Q9UJK0|TSR3_HUMAN	TSR3	TSR3_HUMAN Ribosome biogenesis protein TSR3 homolog	1	28.434	25.6684	24.6457	21.2519	0.206281	0.272402
sp|Q8TC92|ENOX1_HUMAN	ENOX1	ENOX1_HUMAN Ecto-NOX disulfide-thiol exchanger 1	1	20.5473	29.8985	24.7979	24.7562	-0.271269	0.272283
sp|P10588|NR2F6_HUMAN	NR2F6	NR2F6_HUMAN Nuclear receptor subfamily 2 group F member 6	3	24.8187	28.3165	23.4027	23.4622	0.0847526	0.271305
sp|Q99683|M3K5_HUMAN	MAP3K5	M3K5_HUMAN Mitogen-activated protein kinase kinase kinase 5	1	22.6582	29.9104	22.6436	24.7878	0.000929912	0.271017
sp|Q9UBP9|GULP1_HUMAN	GULP1	GULP1_HUMAN PTB domain-containing engulfment adapter protein 1	2	25.3772	26.8036	25.6055	22.2137	-0.0129208	0.270977
sp|Q13772-4|NCOA4_HUMAN	NCOA4	NCOA4_HUMAN Isoform 4 of Nuclear receptor coactivator 4	1	27.3295	26.7888	23.6766	22.2051	0.206997	0.270739
sp|Q9UHR6|ZNHI2_HUMAN	ZNHIT2	ZNHI2_HUMAN Zinc finger HIT domain-containing protein 2	5	25.1597	27.7388	24.1022	22.9993	0.0619499	0.270315
sp|O00165-2|HAX1_HUMAN	HAX1	HAX1_HUMAN Isoform 2 of HCLS1-associated protein X-1	6	23.7534	27.8258	25.343	23.0778	-0.0934533	0.269917
sp|O43824|GTPB6_HUMAN	GTPBP6	GTPB6_HUMAN Putative GTP-binding protein 6	3	21.614	28.9866	25.3578	24.0416	-0.230463	0.269853
sp|Q6IAN0|DRS7B_HUMAN	DHRS7B	DRS7B_HUMAN Dehydrogenase/reductase SDR family member 7B	7	24.1424	27.4247	25.6827	22.7502	-0.0892278	0.269597
sp|Q9GZM5|YIPF3_HUMAN	YIPF3	YIPF3_HUMAN Protein YIPF3	2	25.9401	27.7047	23.3688	22.9864	0.1506	0.26935
sp|Q9H0W5|CCDC8_HUMAN	CCDC8	CCDC8_HUMAN Coiled-coil domain-containing protein 8	2	21.037	29.1726	25.5833	24.2071	-0.282273	0.269184
sp|Q6P1Q0-7|LTMD1_HUMAN	LETMD1	LTMD1_HUMAN Isoform 7 of LETM1 domain-containing protein 1	1	26.6053	26.3169	25.2336	21.8441	0.0763676	0.268746
sp|P29375|KDM5A_HUMAN	KDM5A	KDM5A_HUMAN Lysine-specific demethylase 5A	3	27.3079	26.4765	24.2383	21.9774	0.17203	0.268692
sp|O00567|NOP56_HUMAN	NOP56	NOP56_HUMAN Nucleolar protein 56	25	28.6587	27.3495	21.2873	22.7045	0.42898	0.268536
sp|Q86US8|EST1A_HUMAN	SMG6	EST1A_HUMAN Telomerase-binding protein EST1A	2	25.1225	27.9331	23.7486	23.1958	0.0811376	0.268112
sp|Q96EU6|RRP36_HUMAN	RRP36	RRP36_HUMAN Ribosomal RNA processing protein 36 homolog	3	25.5314	27.8911	23.4069	23.1707	0.125339	0.267503
sp|Q96QD9|UIF_HUMAN	FYTTD1	UIF_HUMAN UAP56-interacting factor	6	22.4991	29.823	22.9003	24.7776	-0.0254992	0.267389
sp|O75845|SC5D_HUMAN	SC5D	SC5D_HUMAN Lathosterol oxidase	3	26.4377	26.932	24.2528	22.3775	0.124445	0.267273
sp|O94964-2|SOGA1_HUMAN	SOGA1	SOGA1_HUMAN Isoform 2 of Protein SOGA1	1	19.114	32.4631	21.4453	26.9775	-0.166032	0.267044
sp|Q9NQ50|RM40_HUMAN	MRPL40	RM40_HUMAN 39S ribosomal protein L40, mitochondrial	7	24.1692	27.8273	24.8769	23.1266	-0.041637	0.266948
sp|Q14207|NPAT_HUMAN	NPAT	NPAT_HUMAN Protein NPAT	2	27.015	26.9715	23.5926	22.4209	0.195426	0.266592
sp|P81605|DCD_HUMAN_contaminant	DCD	DCD_HUMAN_contaminant Dermcidin	2	16.8003	27.4492	32.9248	22.8257	-0.970688	0.266105
sp|Q9C040-2|TRIM2_HUMAN	TRIM2	TRIM2_HUMAN Isoform 2 of Tripartite motif-containing protein 2	2	24.4613	27.7523	24.7044	23.082	-0.0142669	0.265839
sp|P55201|BRPF1_HUMAN	BRPF1	BRPF1_HUMAN Peregrin	5	26.5925	26.0157	25.747	21.6448	0.0466151	0.265362
sp|Q5TA45-5|INT11_HUMAN	CPSF3L	INT11_HUMAN Isoform 5 of Integrator complex subunit 11	1	23.3035	28.0172	25.3651	23.3142	-0.122298	0.265104
sp|Q9UGU5|HMGX4_HUMAN	HMGXB4	HMGX4_HUMAN HMG domain-containing protein 4	5	25.6882	27.5575	23.8152	22.9391	0.109223	0.264636
sp|Q9Y4L1|HYOU1_HUMAN	HYOU1	HYOU1_HUMAN Hypoxia up-regulated protein 1	64	27.5109	26.6575	23.6364	22.1953	0.218993	0.264287
sp|Q9NWW5|CLN6_HUMAN	CLN6	CLN6_HUMAN Ceroid-lipofuscinosis neuronal protein 6	1	23.7428	26.7981	27.146	22.3131	-0.19325	0.26424
sp|P82921|RT21_HUMAN	MRPS21	RT21_HUMAN 28S ribosomal protein S21, mitochondrial	2	25.1018	26.5634	26.2166	22.1181	-0.0626898	0.264212
sp|O75147|OBSL1_HUMAN	OBSL1	OBSL1_HUMAN Obscurin-like protein 1	4	28.6309	27.3032	21.3217	22.7442	0.425251	0.263571
sp|Q6ZUT1-2|CK057_HUMAN	C11orf57	CK057_HUMAN Isoform 2 of Uncharacterized protein C11orf57	2	24.7332	27.427	24.9722	22.8675	-0.013874	0.262298
sp|Q6XUX3|DUSTY_HUMAN	DSTYK	DUSTY_HUMAN Dual serine/threonine and tyrosine protein kinase	2	27.1274	26.8393	23.6539	22.3795	0.197673	0.262169
sp|P78364|PHC1_HUMAN	PHC1	PHC1_HUMAN Polyhomeotic-like protein 1	3	25.0073	26.9854	25.4972	22.5101	-0.0279895	0.261607
sp|Q14168|MPP2_HUMAN	MPP2	MPP2_HUMAN MAGUK p55 subfamily member 2	12	23.6732	28.2331	24.5416	23.552	-0.0519746	0.261538
sp|Q8IUX1|T126B_HUMAN	TMEM126B	T126B_HUMAN Complex I assembly factor TMEM126B, mitochondrial	3	25.7414	27.8052	23.2521	23.2013	0.14673	0.261149
sp|Q99496|RING2_HUMAN	RNF2	RING2_HUMAN E3 ubiquitin-protein ligase RING2	5	25.0402	28.3348	22.9782	23.6468	0.12398	0.26093
sp|A5PLN9-5|TPC13_HUMAN	TRAPPC13	TPC13_HUMAN Isoform 4 of Trafficking protein particle complex subunit 13	2	23.5227	28.762	23.6997	24.0156	-0.0108151	0.260192
sp|Q15397|K0020_HUMAN	KIAA0020	K0020_HUMAN Pumilio domain-containing protein KIAA0020	13	22.7091	27.9263	26.0448	23.3197	-0.197725	0.260075
sp|Q9UMY1|NOL7_HUMAN	NOL7	NOL7_HUMAN Nucleolar protein 7	5	24.9645	28.1596	23.3509	23.525	0.0963999	0.259432
sp|Q96IG2|FXL20_HUMAN	FBXL20	FXL20_HUMAN F-box/LRR-repeat protein 20	5	25.8087	26.1889	26.1229	21.8795	-0.0174576	0.259376
sp|Q9UPN4|AZI1_HUMAN	AZI1	AZI1_HUMAN 5-azacytidine-induced protein 1	2	26.0127	26.4163	25.4975	22.0734	0.0288604	0.25912
sp|O00443|P3C2A_HUMAN	PIK3C2A	P3C2A_HUMAN Phosphatidylinositol 4-phosphate 3-kinase C2 domain-containing subunit alpha	18	26.2	27.5533	23.2228	23.0239	0.174025	0.259093
sp|O15397|IPO8_HUMAN	IPO8	IPO8_HUMAN Importin-8	7	24.7365	27.1765	25.3777	22.7093	-0.0369199	0.259076
sp|Q9Y388|RBMX2_HUMAN	RBMX2	RBMX2_HUMAN RNA-binding motif protein, X-linked 2	4	26.0223	27.7376	23.0509	23.1891	0.174925	0.258396
sp|Q9UHA2|S18L2_HUMAN	SS18L2	S18L2_HUMAN SS18-like protein 2	1	26.2272	26.1881	25.6891	21.8956	0.0299074	0.25827
sp|Q5JTH9|RRP12_HUMAN	RRP12	RRP12_HUMAN RRP12-like protein	22	23.088	27.877	25.7269	23.3082	-0.156134	0.258238
sp|Q8N0X4|CLYBL_HUMAN	CLYBL	CLYBL_HUMAN Citrate lyase subunit beta-like protein, mitochondrial	2	22.5095	29.7768	22.8159	24.8979	-0.0195056	0.258165
sp|Q9NUG6|PDRG1_HUMAN	PDRG1	PDRG1_HUMAN p53 and DNA damage-regulated protein 1	1	25.5268	28.2976	22.5136	23.662	0.181216	0.258108
sp|Q99805|TM9S2_HUMAN	TM9SF2	TM9S2_HUMAN Transmembrane 9 superfamily member 2	6	25.6892	27.694	23.4592	23.1576	0.131008	0.258088
sp|Q9BVA0|KTNB1_HUMAN	KATNB1	KTNB1_HUMAN Katanin p80 WD40 repeat-containing subunit B1	6	20.9019	31.6388	21.0024	26.4568	-0.00692011	0.258056
sp|Q5TH69|BIG3_HUMAN	ARFGEF3	BIG3_HUMAN Brefeldin A-inhibited guanine nucleotide-exchange protein 3	1	27.0014	26.0949	25.0774	21.8263	0.106646	0.2577
sp|O43291|SPIT2_HUMAN	SPINT2	SPIT2_HUMAN Kunitz-type protease inhibitor 2	1	32.9438	25.3973	20.4124	21.2465	0.690561	0.25745
sp|Q96FV9|THOC1_HUMAN	THOC1	THOC1_HUMAN THO complex subunit 1	15	25.6836	27.6026	23.6185	23.0953	0.12093	0.257205
sp|Q9H2J7|S6A15_HUMAN	SLC6A15	S6A15_HUMAN Sodium-dependent neutral amino acid transporter B(0)AT2	3	20.5221	31.5377	21.5467	26.3935	-0.0702886	0.256895
sp|Q9BVQ7|SPA5L_HUMAN	SPATA5L1	SPA5L_HUMAN Spermatogenesis-associated protein 5-like protein 1	1	27.1739	26.2704	24.5616	21.9941	0.145817	0.256322
sp|Q2M2I3|FA83E_HUMAN	FAM83E	FA83E_HUMAN Protein FAM83E	1	19.7137	31.0097	23.3092	25.9674	-0.241701	0.256018
sp|Q96GQ7|DDX27_HUMAN	DDX27	DDX27_HUMAN Probable ATP-dependent RNA helicase DDX27	32	23.2704	28.5569	24.2568	23.9159	-0.0598932	0.255869
sp|Q12841|FSTL1_HUMAN	FSTL1	FSTL1_HUMAN Follistatin-related protein 1	2	26.3908	29.7658	18.9129	24.9306	0.480664	0.255738
sp|Q9BWT3|PAPOG_HUMAN	PAPOLG	PAPOG_HUMAN Poly(A) polymerase gamma	1	27.0788	27.5469	22.2957	23.0785	0.280398	0.255341
sp|Q9HD45|TM9S3_HUMAN	TM9SF3	TM9S3_HUMAN Transmembrane 9 superfamily member 3	10	24.2625	28.0819	24.1263	23.5293	0.00812153	0.255182
sp|Q96FK6|WDR89_HUMAN	WDR89	WDR89_HUMAN WD repeat-containing protein 89	1	22.6289	29.5853	22.9954	24.7904	-0.0231788	0.255099
sp|Q13217|DNJC3_HUMAN	DNAJC3	DNJC3_HUMAN DnaJ homolog subfamily C member 3	14	28.9759	25.8243	23.5526	21.6472	0.298967	0.254549
sp|Q13371|PHLP_HUMAN	PDCL	PHLP_HUMAN Phosducin-like protein	6	29.9908	24.9402	24.159	20.91	0.311959	0.25428
sp|Q9NUT2|ABCB8_HUMAN	ABCB8	ABCB8_HUMAN ATP-binding cassette sub-family B member 8, mitochondrial	1	25.4913	27.3151	24.2866	22.9069	0.0698444	0.253916
sp|Q9BSH4|TACO1_HUMAN	TACO1	TACO1_HUMAN Translational activator of cytochrome c oxidase 1	6	24.87	27.4337	24.6887	23.0076	0.0105556	0.253839
sp|Q16763|UBE2S_HUMAN	UBE2S	UBE2S_HUMAN Ubiquitin-conjugating enzyme E2 S	2	32.3248	24.7836	22.1041	20.7875	0.548327	0.25367
sp|Q15165|PON2_HUMAN	PON2	PON2_HUMAN Serum paraoxonase/arylesterase 2	6	24.592	27.0422	25.6829	22.6828	-0.062619	0.253614
sp|Q8IUH3|RBM45_HUMAN	RBM45	RBM45_HUMAN RNA-binding protein 45	2	24.8053	27.2919	25.0103	22.8926	-0.011874	0.253592
sp|P06241|FYN_HUMAN	FYN	FYN_HUMAN Tyrosine-protein kinase Fyn	4	22.4532	28.7269	24.7123	24.1077	-0.138308	0.252908
sp|Q8NFH3|NUP43_HUMAN	NUP43	NUP43_HUMAN Nucleoporin Nup43	3	26.8685	27.2089	23.0839	22.8388	0.219029	0.252592
sp|P18850|ATF6A_HUMAN	ATF6	ATF6A_HUMAN Cyclic AMP-dependent transcription factor ATF-6 alpha	1	32.6811	23.8265	23.4785	20.0139	0.477116	0.251565
sp|Q9NWR8|MCUB_HUMAN	CCDC109B	MCUB_HUMAN Mitochondrial calcium uniporter regulatory subunit MCUb	2	26.1629	27.5449	23.1537	23.1385	0.17628	0.25149
sp|Q92674|CENPI_HUMAN	CENPI	CENPI_HUMAN Centromere protein I	5	25.6245	27.4255	23.9112	23.0388	0.0998373	0.251452
sp|Q86SQ7|SDCG8_HUMAN	SDCCAG8	SDCG8_HUMAN Serologically defined colon cancer antigen 8	1	22.3065	30.1751	22.1683	25.3501	0.00896603	0.251367
sp|Q8IYA6|CKP2L_HUMAN	CKAP2L	CKP2L_HUMAN Cytoskeleton-associated protein 2-like	1	25.1106	26.5881	25.9608	22.3405	-0.0480383	0.251119
sp|Q13362-5|2A5G_HUMAN	PPP2R5C	2A5G_HUMAN Isoform 5 of Serine/threonine-protein phosphatase 2A 56 kDa regulatory subunit gamma isoform	2	24.7776	28.5767	22.6339	24.0119	0.130551	0.25109
sp|P11387|TOP1_HUMAN	TOP1	TOP1_HUMAN DNA topoisomerase 1	47	27.1255	27.619	22.0477	23.2077	0.299022	0.251058
sp|Q9UBS4|DJB11_HUMAN	DNAJB11	DJB11_HUMAN DnaJ homolog subfamily B member 11	19	27.3442	26.9137	23.1269	22.6152	0.241663	0.251048
sp|Q9ULR5|PAI2B_HUMAN	PAIP2B	PAI2B_HUMAN Polyadenylate-binding protein-interacting protein 2B	1	26.4476	27.4712	22.9944	23.0868	0.201854	0.250852
sp|Q15652|JHD2C_HUMAN	JMJD1C	JHD2C_HUMAN Probable JmjC domain-containing histone demethylation protein 2C	2	24.7626	26.2427	26.939	22.0556	-0.121533	0.250771
sp|Q96EP5|DAZP1_HUMAN	DAZAP1	DAZP1_HUMAN DAZ-associated protein 1	6	24.6539	26.316	26.9068	22.1234	-0.126155	0.250367
sp|Q8IUH4|ZDH13_HUMAN	ZDHHC13	ZDH13_HUMAN Palmitoyltransferase ZDHHC13	1	24.7372	26.1471	27.1323	21.9834	-0.133329	0.250236
sp|Q9H8V3-3|ECT2_HUMAN	ECT2	ECT2_HUMAN Isoform 3 of Protein ECT2	4	24.2549	27.8252	24.5216	23.3983	-0.0157769	0.249988
sp|Q96S15|WDR24_HUMAN	WDR24	WDR24_HUMAN WD repeat-containing protein 24	1	26.3508	25.7416	26.2583	21.6494	0.00507325	0.249775
sp|O94925|GLSK_HUMAN	GLS	GLSK_HUMAN Glutaminase kidney isoform, mitochondrial	13	24.2622	26.537	26.8767	22.3241	-0.147646	0.249403
sp|O75962|TRIO_HUMAN	TRIO	TRIO_HUMAN Triple functional domain protein	2	23.896	28.0154	24.5162	23.5725	-0.0369662	0.249115
sp|Q14574|DSC3_HUMAN_contaminant	DSC3	DSC3_HUMAN_contaminant Desmocollin-3	1	24.3184	28.0587	24.0139	23.609	0.0181786	0.249111
sp|Q9UIV1|CNOT7_HUMAN	CNOT7	CNOT7_HUMAN CCR4-NOT transcription complex subunit 7	3	22.6684	27.2511	27.1463	22.9342	-0.260073	0.248814
sp|Q9UJ14|GGT7_HUMAN	GGT7	GGT7_HUMAN Gamma-glutamyltransferase 7	1	20.7529	29.859	24.2328	25.1553	-0.223648	0.247303
sp|Q15262-3|PTPRK_HUMAN	PTPRK	PTPRK_HUMAN Isoform 3 of Receptor-type tyrosine-protein phosphatase kappa	1	24.8621	27.6546	24.1829	23.3005	0.0399609	0.247159
sp|Q9NX76|CKLF6_HUMAN	CMTM6	CKLF6_HUMAN CKLF-like MARVEL transmembrane domain-containing protein 6	1	28.0012	27.4054	21.4975	23.0958	0.38132	0.24683
sp|Q9HC52|CBX8_HUMAN	CBX8	CBX8_HUMAN Chromobox protein homolog 8	10	26.0594	26.9291	24.3097	22.7018	0.100272	0.246359
sp|Q7Z7H8-2|RM10_HUMAN	MRPL10	RM10_HUMAN Isoform 2 of 39S ribosomal protein L10, mitochondrial	6	24.3098	27.0239	25.8812	22.7851	-0.0903665	0.246145
sp|Q9NVI7-2|ATD3A_HUMAN	ATAD3A	ATD3A_HUMAN Isoform 2 of ATPase family AAA domain-containing protein 3A	14	24.55	27.7091	24.3767	23.3641	0.0102202	0.246066
sp|Q8WUY8|NAT14_HUMAN	NAT14	NAT14_HUMAN N-acetyltransferase 14	1	28.0165	26.1248	23.8279	22.0308	0.233625	0.245898
sp|Q6MZP7|LIN54_HUMAN	LIN54	LIN54_HUMAN Protein lin-54 homolog	1	27.2393	27.9592	21.2087	23.5928	0.361033	0.244976
sp|Q9UBU9|NXF1_HUMAN	NXF1	NXF1_HUMAN Nuclear RNA export factor 1	19	24.585	27.8095	24.1325	23.473	0.026801	0.244576
sp|Q9BQC6|RT63_HUMAN	MRP63	RT63_HUMAN Ribosomal protein 63, mitochondrial	3	22.9406	29.712	22.2605	25.0869	0.0434171	0.244112
sp|P10316|1A69_HUMAN	HLA-A	1A69_HUMAN HLA class I histocompatibility antigen, A-69 alpha chain	6	29.7817	25.1271	23.8753	21.2159	0.318907	0.244098
sp|Q9HC07|TM165_HUMAN	TMEM165	TM165_HUMAN Transmembrane protein 165	5	23.9997	28.0384	24.2862	23.6757	-0.0171204	0.243997
sp|Q9ULM6|CNOT6_HUMAN	CNOT6	CNOT6_HUMAN CCR4-NOT transcription complex subunit 6	3	24.0951	27.1677	25.783	22.9542	-0.0976804	0.243134
sp|Q9Y217|MTMR6_HUMAN	MTMR6	MTMR6_HUMAN Myotubularin-related protein 6	2	26.02	25.9516	26.0965	21.9319	-0.00423537	0.242793
sp|Q9H4L5|OSBL3_HUMAN	OSBPL3	OSBL3_HUMAN Oxysterol-binding protein-related protein 3	2	26.423	26.4035	24.8577	22.3158	0.0881015	0.242664
sp|Q9Y6D9|MD1L1_HUMAN	MAD1L1	MD1L1_HUMAN Mitotic spindle assembly checkpoint protein MAD1	13	24.0957	27.7323	24.7246	23.4474	-0.0371715	0.242139
sp|Q9NPG3|UBN1_HUMAN	UBN1	UBN1_HUMAN Ubinuclein-1	2	25.5874	26.9177	24.7359	22.759	0.0488272	0.242118
sp|Q9Y478|AAKB1_HUMAN	PRKAB1	AAKB1_HUMAN 5'-AMP-activated protein kinase subunit beta-1	5	23.4857	27.8359	25.138	23.5404	-0.0980873	0.241808
sp|Q96AY2-2|EME1_HUMAN	EME1	EME1_HUMAN Isoform 2 of Crossover junction endonuclease EME1	1	20.4778	27.2213	29.2802	23.0207	-0.515865	0.241804
sp|Q9NWX5|ASB6_HUMAN	ASB6	ASB6_HUMAN Ankyrin repeat and SOCS box protein 6	1	32.8588	23.9946	22.853	20.2936	0.523896	0.241685
sp|Q9P0M9|RM27_HUMAN	MRPL27	RM27_HUMAN 39S ribosomal protein L27, mitochondrial	1	23.5371	28.2624	24.2957	23.9048	-0.0457644	0.241584
sp|Q9BYD3|RM04_HUMAN	MRPL4	RM04_HUMAN 39S ribosomal protein L4, mitochondrial	6	23.4962	27.5575	25.6306	23.3158	-0.12544	0.241137
sp|Q96IY1|NSL1_HUMAN	NSL1	NSL1_HUMAN Kinetochore-associated protein NSL1 homolog	3	24.5015	26.6401	26.3151	22.5433	-0.103021	0.240901
sp|O14908|GIPC1_HUMAN	GIPC1	GIPC1_HUMAN PDZ domain-containing protein GIPC1	8	27.0367	25.8106	25.3093	21.8434	0.0952515	0.240766
sp|Q14192|FHL2_HUMAN	FHL2	FHL2_HUMAN Four and a half LIM domains protein 2	1	22.7666	28.791	24.0758	24.3665	-0.0806649	0.240719
sp|Q15043|S39AE_HUMAN	SLC39A14	S39AE_HUMAN Zinc transporter ZIP14	2	23.0961	28.5365	24.2158	24.1516	-0.0682994	0.24069
sp|Q9Y448|SKAP_HUMAN	KNSTRN	SKAP_HUMAN Small kinetochore-associated protein	5	28.3783	27.0284	21.7059	22.8873	0.386701	0.239929
sp|P61769|B2MG_HUMAN	B2M	B2MG_HUMAN Beta-2-microglobulin	2	26.5531	29.2227	19.4764	24.7479	0.447153	0.239783
sp|P37268|FDFT_HUMAN	FDFT1	FDFT_HUMAN Squalene synthase	7	33.3273	24.3089	21.7703	20.5935	0.614343	0.239296
sp|P49768|PSN1_HUMAN	PSEN1	PSN1_HUMAN Presenilin-1	3	25.6814	27.0743	24.3072	22.9371	0.0793401	0.239241
sp|Q8N1W1-6|ARG28_HUMAN	ARHGEF28	ARG28_HUMAN Isoform 6 of Rho guanine nucleotide exchange factor 28	2	25.0705	28.405	22.459	24.0655	0.158697	0.239179
sp|P08670|VIME_HUMAN	VIM	VIME_HUMAN Vimentin	88	25.8949	27.9771	22.4208	23.7071	0.20783	0.238927
sp|O95453|PARN_HUMAN	PARN	PARN_HUMAN Poly(A)-specific ribonuclease PARN	17	25.9011	26.2598	25.58	22.2591	0.0179971	0.238461
sp|Q969R5|LMBL2_HUMAN	L3MBTL2	LMBL2_HUMAN Lethal(3)malignant brain tumor-like protein 2	3	26.318	27.3831	23.086	23.2129	0.189032	0.238359
sp|Q9HC62|SENP2_HUMAN	SENP2	SENP2_HUMAN Sentrin-specific protease 2	1	22.1857	29.3505	23.5831	24.8808	-0.0881233	0.238352
sp|Q9H2C2|ARV1_HUMAN	ARV1	ARV1_HUMAN Protein ARV1	1	26.6874	26.4057	24.5217	22.3851	0.1221	0.238311
sp|O95822|DCMC_HUMAN	MLYCD	DCMC_HUMAN Malonyl-CoA decarboxylase, mitochondrial	3	25.0914	26.0667	26.7414	22.1005	-0.091882	0.238129
sp|Q9BSC4|NOL10_HUMAN	NOL10	NOL10_HUMAN Nucleolar protein 10	8	30.1918	25.1499	23.3341	21.3242	0.371717	0.238061
sp|Q9HCD5|NCOA5_HUMAN	NCOA5	NCOA5_HUMAN Nuclear receptor coactivator 5	8	25.0957	28.1813	22.8271	23.8958	0.136693	0.237981
sp|Q12907|LMAN2_HUMAN	LMAN2	LMAN2_HUMAN Vesicular integral-membrane protein VIP36	11	22.5941	28.8044	24.1726	24.4288	-0.0974266	0.237706
sp|Q68CQ4|DIEXF_HUMAN	DIEXF	DIEXF_HUMAN Digestive organ expansion factor homolog	14	22.4468	27.6728	26.4093	23.4711	-0.234536	0.237583
sp|Q9Y6A1|POMT1_HUMAN	POMT1	POMT1_HUMAN Protein O-mannosyl-transferase 1	1	22.8729	28.8919	23.7273	24.5079	-0.0529086	0.237418
sp|Q9BYC8|RM32_HUMAN	MRPL32	RM32_HUMAN 39S ribosomal protein L32, mitochondrial	3	23.6891	28.5165	23.6004	24.194	0.00541208	0.237148
sp|Q8NEZ3|WDR19_HUMAN	WDR19	WDR19_HUMAN WD repeat-containing protein 19	1	21.2404	28.345	26.365	24.0496	-0.311813	0.237081
sp|Q8N4J0|CI041_HUMAN	C9orf41	CI041_HUMAN UPF0586 protein C9orf41	5	25.2731	28.1051	22.7757	23.8462	0.150107	0.237073
sp|Q9UMR5|PPT2_HUMAN	PPT2	PPT2_HUMAN Lysosomal thioesterase PPT2	2	22.7298	28.4599	24.6573	24.153	-0.11743	0.236728
sp|Q9UBQ6|EXTL2_HUMAN	EXTL2	EXTL2_HUMAN Exostosin-like 2	2	23.2167	28.3189	24.4307	24.0336	-0.0735323	0.236712
sp|Q9H4G4|GAPR1_HUMAN	GLIPR2	GAPR1_HUMAN Golgi-associated plant pathogenesis-related protein 1	2	24.9893	26.5705	25.8847	22.5555	-0.0507891	0.236346
sp|Q9Y6K0|CEPT1_HUMAN	CEPT1	CEPT1_HUMAN Choline/ethanolaminephosphotransferase 1	3	25.6869	26.1729	25.9172	22.223	-0.0128771	0.23602
sp|Q96BM9|ARL8A_HUMAN	ARL8A	ARL8A_HUMAN ADP-ribosylation factor-like protein 8A	1	28.7156	26.3892	22.4853	22.4099	0.352853	0.235811
sp|Q13496|MTM1_HUMAN	MTM1	MTM1_HUMAN Myotubularin	2	25.2449	27.8323	23.2853	23.6375	0.116572	0.235683
sp|P07199|CENPB_HUMAN	CENPB	CENPB_HUMAN Major centromere autoantigen B	2	23.8701	27.2113	25.804	23.1146	-0.11239	0.235401
sp|O43709|WBS22_HUMAN	WBSCR22	WBS22_HUMAN Ribosome biogenesis methyltransferase WBSCR22	2	29.2705	26.6049	21.5251	22.5995	0.443427	0.235401
sp|P04844|RPN2_HUMAN	RPN2	RPN2_HUMAN Dolichyl-diphosphooligosaccharide--protein glycosyltransferase subunit 2	28	25.6828	27.5721	23.3196	23.4255	0.139259	0.235129
sp|Q9H4A5|GLP3L_HUMAN	GOLPH3L	GLP3L_HUMAN Golgi phosphoprotein 3-like	5	27.0781	26.9196	23.1302	22.8722	0.227349	0.235062
sp|Q9H4I2|ZHX3_HUMAN	ZHX3	ZHX3_HUMAN Zinc fingers and homeoboxes protein 3	1	26.0334	26.1394	25.6178	22.2095	0.0232172	0.235049
sp|Q03468|ERCC6_HUMAN	ERCC6	ERCC6_HUMAN DNA excision repair protein ERCC-6	2	22.7009	27.3913	26.6285	23.2794	-0.230222	0.234664
sp|P82650|RT22_HUMAN	MRPS22	RT22_HUMAN 28S ribosomal protein S22, mitochondrial	18	24.638	27.2015	25.0388	23.1217	-0.0232803	0.234439
sp|O95210|STBD1_HUMAN	STBD1	STBD1_HUMAN Starch-binding domain-containing protein 1	4	28.0532	26.4379	23.035	22.4739	0.284338	0.234357
sp|Q9BXY0|MAK16_HUMAN	MAK16	MAK16_HUMAN Protein MAK16 homolog	2	28.5022	26.6837	22.1306	22.6835	0.365031	0.234315
sp|O75694|NU155_HUMAN	NUP155	NU155_HUMAN Nuclear pore complex protein Nup155	24	25.6389	26.98	24.4413	22.9399	0.0690133	0.234031
sp|Q13895|BYST_HUMAN	BYSL	BYST_HUMAN Bystin	16	24.3914	27.1647	25.3435	23.1004	-0.0552432	0.233815
sp|Q8N766|EMC1_HUMAN	EMC1	EMC1_HUMAN ER membrane protein complex subunit 1	21	26.2648	26.324	25.0245	22.3867	0.0697894	0.233737
sp|O60518|RNBP6_HUMAN	RANBP6	RNBP6_HUMAN Ran-binding protein 6	2	24.8696	26.1669	26.705	22.2585	-0.102727	0.233387
sp|Q96R06|SPAG5_HUMAN	SPAG5	SPAG5_HUMAN Sperm-associated antigen 5	6	30.4239	25.421	22.5306	21.6245	0.433319	0.233354
sp|Q4G176|ACSF3_HUMAN	ACSF3	ACSF3_HUMAN Acyl-CoA synthetase family member 3, mitochondrial	6	23.645	28.2596	24.0558	24.0397	-0.0248496	0.233322
sp|Q9NVR0|KLH11_HUMAN	KLHL11	KLH11_HUMAN Kelch-like protein 11	2	24.7316	26.997	25.3018	22.9696	-0.0328844	0.233073
sp|Q96MH6|TMM68_HUMAN	TMEM68	TMM68_HUMAN Transmembrane protein 68	3	22.4565	27.8536	25.9814	23.7085	-0.210346	0.232459
sp|Q96J02|ITCH_HUMAN	ITCH	ITCH_HUMAN E3 ubiquitin-protein ligase Itchy homolog	5	24.8544	26.5232	26.0463	22.5762	-0.0675772	0.232452
sp|Q13825|AUHM_HUMAN	AUH	AUHM_HUMAN Methylglutaconyl-CoA hydratase, mitochondrial	1	26.4868	25.6048	26.1126	21.7958	0.0205274	0.232364
sp|Q13685|AAMP_HUMAN	AAMP	AAMP_HUMAN Angio-associated migratory cell protein	5	24.236	27.3727	25.0859	23.3054	-0.0497251	0.232073
sp|Q15283|RASA2_HUMAN	RASA2	RASA2_HUMAN Ras GTPase-activating protein 2	2	25.0245	26.8241	25.3091	22.8424	-0.016315	0.231816
sp|Q08380|LG3BP_HUMAN	LGALS3BP	LG3BP_HUMAN Galectin-3-binding protein	2	25.7337	27.6737	23.0241	23.5686	0.160514	0.231649
sp|Q96L91|EP400_HUMAN	EP400	EP400_HUMAN E1A-binding protein p400	2	27.8595	25.4365	25.0373	21.6667	0.15409	0.231421
sp|Q9NPA3|M1IP1_HUMAN	MID1IP1	M1IP1_HUMAN Mid1-interacting protein 1	2	21.258	29.2405	24.5913	24.9101	-0.210142	0.231237
sp|O75182|SIN3B_HUMAN	SIN3B	SIN3B_HUMAN Paired amphipathic helix protein Sin3b	4	24.4914	27.7842	24.0544	23.67	0.0259744	0.231205
sp|Q6DKI1|RL7L_HUMAN	RPL7L1	RL7L_HUMAN 60S ribosomal protein L7-like 1	3	26.0443	25.991	25.8142	22.1504	0.0128028	0.230679
sp|Q9BYD1|RM13_HUMAN	MRPL13	RM13_HUMAN 39S ribosomal protein L13, mitochondrial	9	23.5276	28.1865	24.2606	24.0253	-0.0442611	0.23045
sp|Q8NB46|ANR52_HUMAN	ANKRD52	ANR52_HUMAN Serine/threonine-protein phosphatase 6 regulatory ankyrin repeat subunit C	2	29.3672	25.1558	24.0324	21.4446	0.289225	0.230277
sp|P22087|FBRL_HUMAN	FBL	FBRL_HUMAN rRNA 2'-O-methyltransferase fibrillarin	19	28.0594	26.1916	23.4206	22.3284	0.260706	0.230224
sp|Q9BRK5|CAB45_HUMAN	SDF4	CAB45_HUMAN 45 kDa calcium-binding protein	11	23.2876	28.0797	24.6943	23.9383	-0.0846161	0.230207
sp|Q96CU9|FXRD1_HUMAN	FOXRED1	FXRD1_HUMAN FAD-dependent oxidoreductase domain-containing protein 1	5	24.0844	27.6026	24.7778	23.5352	-0.0409491	0.229984
sp|Q9NX24|NHP2_HUMAN	NHP2	NHP2_HUMAN H/ACA ribonucleoprotein complex subunit 2	6	27.3744	27.2303	22.1762	23.2191	0.303815	0.229901
sp|O00159|MYO1C_HUMAN	MYO1C	MYO1C_HUMAN Unconventional myosin-Ic	15	25.8775	27.6674	22.8619	23.5932	0.178753	0.229816
sp|Q9NY61|AATF_HUMAN	AATF	AATF_HUMAN Protein AATF	10	30.0518	25.8432	22.0659	22.0391	0.445633	0.229719
sp|Q9UKK6|NXT1_HUMAN	NXT1	NXT1_HUMAN NTF2-related export protein 1	1	25.5428	27.1184	24.2091	23.1297	0.0773672	0.229526
sp|O15131|IMA6_HUMAN	KPNA5	IMA6_HUMAN Importin subunit alpha-6	1	26.2398	25.9056	25.7582	22.0963	0.0267249	0.229459
sp|Q9Y5B6|PAXB1_HUMAN	PAXBP1	PAXB1_HUMAN PAX3- and PAX7-binding protein 1	6	22.6403	28.4338	24.6726	24.2533	-0.124017	0.229426
sp|Q6ZN55-2|ZN574_HUMAN	ZNF574	ZN574_HUMAN Isoform 2 of Zinc finger protein 574	2	24.5788	27.1802	25.0549	23.1861	-0.0276783	0.229296
sp|Q15751|HERC1_HUMAN	HERC1	HERC1_HUMAN Probable E3 ubiquitin-protein ligase HERC1	2	22.4731	29.0158	23.7558	24.7553	-0.0800806	0.229101
sp|Q96HW7|INT4_HUMAN	INTS4	INT4_HUMAN Integrator complex subunit 4	5	24.7982	26.9807	25.2001	23.0211	-0.0231941	0.228971
sp|Q86VP1|TAXB1_HUMAN	TAX1BP1	TAXB1_HUMAN Tax1-binding protein 1	1	25.4707	27.0418	24.4132	23.0743	0.0611772	0.228904
sp|Q96K49|TM87B_HUMAN	TMEM87B	TM87B_HUMAN Transmembrane protein 87B	1	25.7889	27.5749	23.106	23.5302	0.158483	0.228842
sp|Q9NS87|KIF15_HUMAN	KIF15	KIF15_HUMAN Kinesin-like protein KIF15	7	24.6134	27.8847	23.699	23.8029	0.0546178	0.228336
sp|Q92794|KAT6A_HUMAN	KAT6A	KAT6A_HUMAN Histone acetyltransferase KAT6A	7	25.9152	27.3898	23.3142	23.3808	0.15259	0.228314
sp|P42356|PI4KA_HUMAN	PI4KA	PI4KA_HUMAN Phosphatidylinositol 4-kinase alpha	10	26.9291	25.9777	24.9114	22.1818	0.11236	0.227897
sp|Q86W34|AMZ2_HUMAN	AMZ2	AMZ2_HUMAN Archaemetzincin-2	1	27.9504	24.7797	26.1088	21.1611	0.0983328	0.227744
sp|Q9Y5Z9|UBIA1_HUMAN	UBIAD1	UBIA1_HUMAN UbiA prenyltransferase domain-containing protein 1	1	25.8149	27.4473	23.2938	23.4439	0.148258	0.227452
sp|Q15834|CC85B_HUMAN	CCDC85B	CC85B_HUMAN Coiled-coil domain-containing protein 85B	1	25.2966	28.2196	22.3802	24.1037	0.176721	0.227443
sp|Q86YR5|GPSM1_HUMAN	GPSM1	GPSM1_HUMAN G-protein-signaling modulator 1	4	24.3979	26.2149	26.9928	22.3944	-0.145818	0.227249
sp|Q9H7N4|SFR19_HUMAN	SCAF1	SFR19_HUMAN Splicing factor, arginine/serine-rich 19	6	26.429	26.7354	23.9938	22.8418	0.13946	0.227075
sp|P02792|FRIL_HUMAN	FTL	FRIL_HUMAN Ferritin light chain	2	32.0549	23.5476	24.2768	20.1207	0.400967	0.2269
sp|Q13601|KRR1_HUMAN	KRR1	KRR1_HUMAN KRR1 small subunit processome component homolog	8	25.8445	26.882	24.3027	22.9708	0.0887407	0.226839
sp|Q9NVH6-8|TMLH_HUMAN	TMLHE	TMLH_HUMAN Isoform 8 of Trimethyllysine dioxygenase, mitochondrial	5	23.2918	26.7876	27.0294	22.8912	-0.214707	0.226772
sp|P42898|MTHR_HUMAN	MTHFR	MTHR_HUMAN Methylenetetrahydrofolate reductase	5	24.0613	26.2712	27.2173	22.4502	-0.177809	0.226754
sp|O60888-2|CUTA_HUMAN	CUTA	CUTA_HUMAN Isoform A of Protein CutA	9	25.184	28.1852	22.544	24.0867	0.159764	0.226701
tr|H0YBE0|H0YBE0_HUMAN	MTDH	H0YBE0_HUMAN Protein LYRIC (Fragment)	1	23.6391	27.4276	25.4901	23.4433	-0.108762	0.226453
sp|Q5BJF6|ODFP2_HUMAN	ODF2	ODFP2_HUMAN Outer dense fiber protein 2	2	28.0554	27.0045	21.8577	23.0824	0.360137	0.226407
sp|Q00577|PURA_HUMAN	PURA	PURA_HUMAN Transcriptional activator protein Pur-alpha	6	23.8404	27.4002	25.3367	23.4227	-0.0878202	0.226279
sp|P53985|MOT1_HUMAN	SLC16A1	MOT1_HUMAN Monocarboxylate transporter 1	14	27.9647	24.8377	25.9559	21.2417	0.107544	0.225632
sp|Q9Y3A2|UTP11_HUMAN	UTP11L	UTP11_HUMAN Probable U3 small nucleolar RNA-associated protein 11	7	20.5045	28.7933	26.0761	24.6261	-0.346788	0.225545
sp|Q9UIG0|BAZ1B_HUMAN	BAZ1B	BAZ1B_HUMAN Tyrosine-protein kinase BAZ1B	39	24.237	27.8239	24.1331	23.806	0.00619789	0.224999
sp|Q99986|VRK1_HUMAN	VRK1	VRK1_HUMAN Serine/threonine-protein kinase VRK1	23	24.1164	27.9822	23.9569	23.9445	0.00957333	0.224815
sp|Q96PE7|MCEE_HUMAN	MCEE	MCEE_HUMAN Methylmalonyl-CoA epimerase, mitochondrial	3	27.0539	25.9778	24.7373	22.231	0.129149	0.224706
sp|Q9BX68|HINT2_HUMAN	HINT2	HINT2_HUMAN Histidine triad nucleotide-binding protein 2, mitochondrial	8	24.079	28.2587	23.4773	24.1849	0.036509	0.224589
sp|Q8WUM9|S20A1_HUMAN	SLC20A1	S20A1_HUMAN Sodium-dependent phosphate transporter 1	1	27.768	25.8427	24.269	22.1204	0.194309	0.224379
sp|Q7L1W4|LRC8D_HUMAN	LRRC8D	LRC8D_HUMAN Leucine-rich repeat-containing protein 8D	2	25.7884	26.9659	24.1636	23.0822	0.0938869	0.224355
sp|Q86U06-2|RBM23_HUMAN	RBM23	RBM23_HUMAN Isoform 2 of Probable RNA-binding protein 23	2	26.7253	25.9485	25.1086	22.2176	0.0900246	0.223948
sp|Q8N4S0|CCD82_HUMAN	CCDC82	CCD82_HUMAN Coiled-coil domain-containing protein 82	1	25.826	28.2368	21.7594	24.1778	0.247185	0.223894
sp|Q96KM6|Z512B_HUMAN	ZNF512B	Z512B_HUMAN Zinc finger protein 512B	5	25.7313	26.3041	25.4416	22.523	0.0163349	0.223889
sp|Q96KQ7|EHMT2_HUMAN	EHMT2	EHMT2_HUMAN Histone-lysine N-methyltransferase EHMT2	6	26.079	26.1365	25.4037	22.3808	0.0378499	0.223804
sp|Q5FWF5|ESCO1_HUMAN	ESCO1	ESCO1_HUMAN N-acetyltransferase ESCO1	2	24.251	26.5827	26.3983	22.768	-0.122401	0.22348
sp|Q68CQ7|GL8D1_HUMAN	GLT8D1	GL8D1_HUMAN Glycosyltransferase 8 domain-containing protein 1	3	28.9383	25.9721	22.8426	22.247	0.341253	0.223352
sp|Q15390|MTFR1_HUMAN	MTFR1	MTFR1_HUMAN Mitochondrial fission regulator 1	3	24.7949	26.0517	26.8362	22.3172	-0.114137	0.223221
sp|O75934|SPF27_HUMAN	BCAS2	SPF27_HUMAN Pre-mRNA-splicing factor SPF27	12	25.6964	27.5471	23.1582	23.5983	0.150043	0.223218
sp|Q9NWK9|BCD1_HUMAN	ZNHIT6	BCD1_HUMAN Box C/D snoRNA protein 1	3	21.151	28.9124	25.1636	24.773	-0.250612	0.22292
sp|Q92540-4|SMG7_HUMAN	SMG7	SMG7_HUMAN Isoform 4 of Protein SMG7	1	14.5041	38.3624	14.2535	32.88	0.0251446	0.222483
sp|Q8NBN3|TM87A_HUMAN	TMEM87A	TM87A_HUMAN Transmembrane protein 87A	4	29.1167	25.3358	23.8318	21.7157	0.288959	0.222439
sp|P52797|EFNA3_HUMAN	EFNA3	EFNA3_HUMAN Ephrin-A3	1	27.5287	25.4452	25.2112	21.8149	0.126872	0.22208
sp|P30876|RPB2_HUMAN	POLR2B	RPB2_HUMAN DNA-directed RNA polymerase II subunit RPB2	25	23.6075	27.9941	24.3977	24.0007	-0.0474999	0.222046
sp|P52292|IMA1_HUMAN	KPNA2	IMA1_HUMAN Importin subunit alpha-1	21	27.5713	26.5897	23.0424	22.7967	0.258876	0.222043
sp|O00762|UBE2C_HUMAN	UBE2C	UBE2C_HUMAN Ubiquitin-conjugating enzyme E2 C	6	32.3822	24.4386	22.2259	20.9533	0.542959	0.221984
sp|Q9HC36|RMTL1_HUMAN	RNMTL1	RMTL1_HUMAN RNA methyltransferase-like protein 1	3	25.6745	24.9437	27.9882	21.3936	-0.124483	0.221496
sp|P84243|H33_HUMAN	H3F3A	H33_HUMAN Histone H3.3	2	35.8057	21.981	23.3593	18.854	0.616192	0.221386
sp|P60604|UB2G2_HUMAN	UBE2G2	UB2G2_HUMAN Ubiquitin-conjugating enzyme E2 G2	1	29.5966	25.8091	22.4528	22.1415	0.398536	0.221127
sp|P49069|CAMLG_HUMAN	CAMLG	CAMLG_HUMAN Calcium signal-modulating cyclophilin ligand	2	23.7347	27.8081	24.6003	23.8569	-0.0516781	0.221099
sp|Q9BVI4|NOC4L_HUMAN	NOC4L	NOC4L_HUMAN Nucleolar complex protein 4 homolog	11	26.311	25.9946	25.3876	22.3067	0.0515421	0.220735
sp|Q9HCN8|SDF2L_HUMAN	SDF2L1	SDF2L_HUMAN Stromal cell-derived factor 2-like protein 1	6	24.6729	27.4682	24.2873	23.5716	0.0227252	0.220713
sp|Q9P0I2|EMC3_HUMAN	EMC3	EMC3_HUMAN ER membrane protein complex subunit 3	7	25.0117	27.7899	23.3497	23.8486	0.0991991	0.220656
sp|Q13277|STX3_HUMAN	STX3	STX3_HUMAN Syntaxin-3	5	26.7607	25.8428	25.2152	22.1814	0.0858222	0.220412
sp|Q9NZC7|WWOX_HUMAN	WWOX	WWOX_HUMAN WW domain-containing oxidoreductase	2	21.5814	27.8561	26.6517	23.9109	-0.304439	0.220325
sp|Q9H981|ARP8_HUMAN	ACTR8	ARP8_HUMAN Actin-related protein 8	7	24.8337	27.4241	24.1992	23.543	0.0373399	0.220146
sp|Q9Y3P4|RHBD3_HUMAN	RHBDD3	RHBD3_HUMAN Rhomboid domain-containing protein 3	2	24.3212	27.6683	24.2578	23.7527	0.0037657	0.220142
sp|Q96K37|S35E1_HUMAN	SLC35E1	S35E1_HUMAN Solute carrier family 35 member E1	1	27.3418	25.9134	24.4979	22.2469	0.15845	0.220094
sp|Q4U2R6|RM51_HUMAN	MRPL51	RM51_HUMAN 39S ribosomal protein L51, mitochondrial	3	23.2764	28.8787	23.0496	24.7953	0.0141262	0.219939
sp|Q03252|LMNB2_HUMAN	LMNB2	LMNB2_HUMAN Lamin-B2	65	24.6147	27.777	23.745	23.8633	0.0518964	0.219097
sp|Q9Y5B9|SP16H_HUMAN	SUPT16H	SP16H_HUMAN FACT complex subunit SPT16	40	27.7628	26.1557	23.6101	22.4714	0.233749	0.219035
sp|Q99453|PHX2B_HUMAN	PHOX2B	PHX2B_HUMAN Paired mesoderm homeobox protein 2B	1	26.2739	29.2614	19.3237	25.141	0.443259	0.218957
sp|Q9NPC8|SIX2_HUMAN	SIX2	SIX2_HUMAN Homeobox protein SIX2	3	25.6042	26.7826	24.5965	23.0167	0.0579274	0.218615
sp|P49407|ARRB1_HUMAN	ARRB1	ARRB1_HUMAN Beta-arrestin-1	3	23.0972	26.7007	27.2532	22.9488	-0.238708	0.218459
sp|Q5QJE6|TDIF2_HUMAN	DNTTIP2	TDIF2_HUMAN Deoxynucleotidyltransferase terminal-interacting protein 2	11	29.3567	26.3493	21.6469	22.6471	0.439529	0.218438
sp|Q15006|EMC2_HUMAN	EMC2	EMC2_HUMAN ER membrane protein complex subunit 2	5	25.9245	26.6898	24.4457	22.9399	0.0847354	0.218429
sp|Q9BTY2|FUCO2_HUMAN	FUCA2	FUCO2_HUMAN Plasma alpha-L-fucosidase	4	23.6927	28.2873	23.701	24.3189	-0.000505315	0.218077
sp|A9UHW6-3|MI4GD_HUMAN	MIF4GD	MI4GD_HUMAN Isoform 3 of MIF4G domain-containing protein	5	28.4163	26.4514	22.3902	22.7421	0.343851	0.217979
sp|Q5T5C0|STXB5_HUMAN	STXBP5	STXB5_HUMAN Syntaxin-binding protein 5	1	25.1942	27.3649	23.9104	23.5305	0.0754534	0.217795
sp|Q99442|SEC62_HUMAN	SEC62	SEC62_HUMAN Translocation protein SEC62	7	27.871	26.3943	23.038	22.6966	0.274749	0.21775
sp|P57772|SELB_HUMAN	EEFSEC	SELB_HUMAN Selenocysteine-specific elongation factor	5	25.4788	26.8426	24.5924	23.0862	0.0510848	0.217494
sp|O75449|KTNA1_HUMAN	KATNA1	KTNA1_HUMAN Katanin p60 ATPase-containing subunit A1	12	24.3523	27.3406	24.7843	23.5228	-0.0253685	0.216985
sp|Q9BZE1|RM37_HUMAN	MRPL37	RM37_HUMAN 39S ribosomal protein L37, mitochondrial	14	24.6614	26.8149	25.452	23.0717	-0.0455243	0.216911
sp|Q9UNI6|DUS12_HUMAN	DUSP12	DUS12_HUMAN Dual specificity protein phosphatase 12	2	23.6654	28.0095	24.2208	24.1042	-0.0334672	0.216632
sp|Q15005|SPCS2_HUMAN	SPCS2	SPCS2_HUMAN Signal peptidase complex subunit 2	9	27.2975	25.1078	25.986	21.6087	0.0710343	0.216523
sp|Q9UBV2|SE1L1_HUMAN	SEL1L	SE1L1_HUMAN Protein sel-1 homolog 1	7	25.9634	25.9168	25.8103	22.3095	0.00853241	0.216229
sp|Q9HAW4|CLSPN_HUMAN	CLSPN	CLSPN_HUMAN Claspin	3	26.903	26.7107	23.3934	22.9929	0.201666	0.216229
sp|Q96DV4|RM38_HUMAN	MRPL38	RM38_HUMAN 39S ribosomal protein L38, mitochondrial	16	23.9672	27.5597	24.7423	23.7307	-0.0459182	0.215806
sp|Q8TAE8|G45IP_HUMAN	GADD45GIP1	G45IP_HUMAN Growth arrest and DNA damage-inducible proteins-interacting protein 1	5	24.672	27.0981	24.8934	23.3365	-0.0128886	0.215603
sp|P82933|RT09_HUMAN	MRPS9	RT09_HUMAN 28S ribosomal protein S9, mitochondrial	14	24.3041	27.4495	24.6052	23.6412	-0.0177635	0.215477
sp|O75151|PHF2_HUMAN	PHF2	PHF2_HUMAN Lysine-specific demethylase PHF2	7	25.1489	27.1466	24.3239	23.3806	0.0481207	0.21546
sp|P13667|PDIA4_HUMAN	PDIA4	PDIA4_HUMAN Protein disulfide-isomerase A4	132	27.895	26.3337	23.0725	22.6988	0.273832	0.214294
sp|Q8N5J2-3|FA63A_HUMAN	FAM63A	FA63A_HUMAN Isoform 3 of Protein FAM63A	1	20.823	26.4318	29.9597	22.7855	-0.524845	0.214159
sp|Q9NZM5|GSCR2_HUMAN	GLTSCR2	GSCR2_HUMAN Glioma tumor suppressor candidate region gene 2 protein	4	17.7807	30.3968	25.617	26.2055	-0.526789	0.21405
sp|O43818|U3IP2_HUMAN	RRP9	U3IP2_HUMAN U3 small nucleolar RNA-interacting protein 2	7	32.9692	25.2362	20.0338	21.7608	0.718683	0.213763
sp|Q9BV40|VAMP8_HUMAN	VAMP8	VAMP8_HUMAN Vesicle-associated membrane protein 8	1	27.0305	26.0719	24.4134	22.4842	0.146915	0.213584
sp|Q9H936|GHC1_HUMAN	SLC25A22	GHC1_HUMAN Mitochondrial glutamate carrier 1	5	27.3421	25.7887	24.6213	22.2479	0.151217	0.21307
sp|Q29963|1C06_HUMAN	HLA-C	1C06_HUMAN HLA class I histocompatibility antigen, Cw-6 alpha chain	7	26.3863	27.6269	22.1463	23.8405	0.252723	0.212659
sp|Q96TA2|YMEL1_HUMAN	YME1L1	YMEL1_HUMAN ATP-dependent zinc metalloprotease YME1L1	13	24.3827	28.4266	22.6598	24.5309	0.105723	0.212641
sp|Q9H0E9|BRD8_HUMAN	BRD8	BRD8_HUMAN Bromodomain-containing protein 8	9	26.9848	25.6238	25.2782	22.1132	0.0942533	0.212577
sp|O95905-3|SGT1_HUMAN	ECD	SGT1_HUMAN Isoform 3 of Protein SGT1	2	25.7327	26.7145	24.4966	23.0562	0.0710213	0.212468
sp|O15254|ACOX3_HUMAN	ACOX3	ACOX3_HUMAN Peroxisomal acyl-coenzyme A oxidase 3	2	27.452	26.9025	22.4228	23.2227	0.291945	0.212205
sp|Q9NQS7|INCE_HUMAN	INCENP	INCE_HUMAN Inner centromere protein	16	28.774	25.7593	23.23	22.2367	0.308777	0.212151
sp|Q00688|FKBP3_HUMAN	FKBP3	FKBP3_HUMAN Peptidyl-prolyl cis-trans isomerase FKBP3	19	24.7097	27.2343	24.5423	23.5136	0.00980704	0.211929
tr|C9J406|C9J406_HUMAN	IMMT	C9J406_HUMAN Mitochondrial inner membrane protein	3	23.9031	28.4475	23.087	24.5624	0.050117	0.21185
sp|O75390|CISY_HUMAN	CS	CISY_HUMAN Citrate synthase, mitochondrial	35	24.2732	26.628	26.0945	23.0044	-0.104381	0.211034
sp|Q9UGM6|SYWM_HUMAN	WARS2	SYWM_HUMAN Tryptophan--tRNA ligase, mitochondrial	5	23.1585	28.0178	24.6149	24.2089	-0.0879901	0.210806
sp|Q9NXN4|GDAP2_HUMAN	GDAP2	GDAP2_HUMAN Ganglioside-induced differentiation-associated protein 2	3	25.5884	28.0181	22.1817	24.2118	0.20612	0.210649
sp|Q9Y697|NFS1_HUMAN	NFS1	NFS1_HUMAN Cysteine desulfurase, mitochondrial	7	25.7897	26.5893	24.6375	22.9835	0.0659391	0.210247
sp|Q9Y385|UB2J1_HUMAN	UBE2J1	UB2J1_HUMAN Ubiquitin-conjugating enzyme E2 J1	2	29.3979	24.9702	24.044	21.5879	0.290036	0.209984
sp|P56182|RRP1_HUMAN	RRP1	RRP1_HUMAN Ribosomal RNA processing protein 1 homolog A	17	25.4919	26.7329	24.6599	23.1153	0.047872	0.209768
sp|Q15554-3|TERF2_HUMAN	TERF2	TERF2_HUMAN Isoform 3 of Telomeric repeat-binding factor 2	10	23.4071	28.907	22.6841	25.0018	0.0452648	0.209387
sp|Q6I9Y2|THOC7_HUMAN	THOC7	THOC7_HUMAN THO complex subunit 7 homolog	5	24.8679	28.2787	22.3941	24.4593	0.151166	0.209333
sp|Q9H6X2|ANTR1_HUMAN	ANTXR1	ANTR1_HUMAN Anthrax toxin receptor 1	1	27.0974	27.2574	22.0665	23.5786	0.296297	0.20917
sp|P53701|CCHL_HUMAN	HCCS	CCHL_HUMAN Cytochrome c-type heme lyase	9	24.814	26.8526	25.1036	23.2298	-0.01674	0.209085
sp|Q14012|KCC1A_HUMAN	CAMK1	KCC1A_HUMAN Calcium/calmodulin-dependent protein kinase type 1	2	24.6316	30.1444	19.1435	26.0805	0.363656	0.208918
sp|Q14690|RRP5_HUMAN	PDCD11	RRP5_HUMAN Protein RRP5 homolog	42	23.855	27.59	24.6776	23.8773	-0.0489104	0.208506
sp|Q8IWF6|DEN6A_HUMAN	DENND6A	DEN6A_HUMAN Protein DENND6A	1	24.81	26.6632	25.4503	23.0765	-0.0367609	0.208426
sp|Q96B36-3|AKTS1_HUMAN	AKT1S1	AKTS1_HUMAN Isoform 3 of Proline-rich AKT1 substrate 1	3	23.5095	27.2266	25.6979	23.5659	-0.128407	0.208316
sp|P09382|LEG1_HUMAN	LGALS1	LEG1_HUMAN Galectin-1	1	28.5634	25.5447	23.7807	22.1111	0.264377	0.208253
sp|Q12860|CNTN1_HUMAN	CNTN1	CNTN1_HUMAN Contactin-1	1	28.8917	25.4705	23.5891	22.0488	0.292535	0.208127
tr|G3V325|G3V325_HUMAN	ATP5J2-PTCD1	G3V325_HUMAN Pentatricopeptide repeat-containing protein 1, mitochondrial	5	25.4131	26.298	25.5234	22.7655	-0.00624815	0.208104
sp|Q8IYQ7|THNS1_HUMAN	THNSL1	THNS1_HUMAN Threonine synthase-like 1	4	23.0713	26.8591	26.8175	23.2521	-0.217075	0.20805
sp|Q96K19|RN170_HUMAN	RNF170	RN170_HUMAN E3 ubiquitin-protein ligase RNF170	2	23.3307	28.7673	22.9971	24.9048	0.0207776	0.208006
sp|Q9UBG0|MRC2_HUMAN	MRC2	MRC2_HUMAN C-type mannose receptor 2	6	22.9058	28.1936	24.4905	24.41	-0.0965093	0.207895
sp|Q75QN2|INT8_HUMAN	INTS8	INT8_HUMAN Integrator complex subunit 8	8	24.9582	26.6454	25.3268	23.0697	-0.0211509	0.207887
sp|Q04721|NOTC2_HUMAN	NOTCH2	NOTC2_HUMAN Neurogenic locus notch homolog protein 2	3	27.1513	25.5423	25.1907	22.1157	0.10813	0.207818
sp|Q96GC5|RM48_HUMAN	MRPL48	RM48_HUMAN 39S ribosomal protein L48, mitochondrial	4	23.8548	27.6124	24.6184	23.9145	-0.0454574	0.207431
sp|P11498|PYC_HUMAN	PC	PYC_HUMAN Pyruvate carboxylase, mitochondrial	17	24.8159	26.6783	25.3986	23.1073	-0.0334842	0.207318
sp|Q5T7V8|GORAB_HUMAN	GORAB	GORAB_HUMAN RAB6-interacting golgin	4	27.69	25.5859	24.5584	22.1656	0.173148	0.207027
sp|Q96GA7|SDSL_HUMAN	SDSL	SDSL_HUMAN Serine dehydratase-like	1	24.4815	26.1559	26.7004	22.6621	-0.125169	0.206855
sp|Q4V328|GRAP1_HUMAN	GRIPAP1	GRAP1_HUMAN GRIP1-associated protein 1	15	25.0693	26.3793	25.6945	22.8569	-0.0355379	0.206777
sp|O00308|WWP2_HUMAN	WWP2	WWP2_HUMAN NEDD4-like E3 ubiquitin-protein ligase WWP2	2	24.91	27.9995	22.8216	24.2688	0.126325	0.206298
sp|Q6UB35|C1TM_HUMAN	MTHFD1L	C1TM_HUMAN Monofunctional C1-tetrahydrofolate synthase, mitochondrial	32	25.272	26.9169	24.4788	23.3323	0.046007	0.206184
sp|P27169|PON1_HUMAN	PON1	PON1_HUMAN Serum paraoxonase/arylesterase 1	1	25.8486	26.0936	25.4375	22.6203	0.0231293	0.206078
sp|P26440|IVD_HUMAN	IVD	IVD_HUMAN Isovaleryl-CoA dehydrogenase, mitochondrial	16	24.2731	26.703	25.875	23.1489	-0.0922005	0.206058
sp|Q5BKX5|CS054_HUMAN	C19orf54	CS054_HUMAN UPF0692 protein C19orf54	2	26.2849	25.7259	25.6837	22.3056	0.0333812	0.205816
sp|P15260|INGR1_HUMAN	IFNGR1	INGR1_HUMAN Interferon gamma receptor 1	1	33.4416	23.5586	22.5717	20.4281	0.567129	0.205699
sp|Q8N128-2|F177A_HUMAN	FAM177A1	F177A_HUMAN Isoform 2 of Protein FAM177A1	2	29.7448	23.7382	25.9288	20.5882	0.198082	0.205393
sp|Q6ZS30|NBEL1_HUMAN	NBEAL1	NBEL1_HUMAN Neurobeachin-like protein 1	1	24.0791	26.363	26.6923	22.8656	-0.148642	0.205336
sp|Q9UK39|NOCT_HUMAN	CCRN4L	NOCT_HUMAN Nocturnin	1	28.1819	27.1398	21.1342	23.5441	0.415189	0.205045
sp|Q6NSI4|CX057_HUMAN	CXorf57	CX057_HUMAN Uncharacterized protein CXorf57	7	21.988	27.632	26.4027	23.9773	-0.263969	0.204671
sp|P55769|NH2L1_HUMAN	NHP2L1	NH2L1_HUMAN NHP2-like protein 1	7	28.2479	26.6338	22.0044	23.1139	0.360352	0.204498
sp|Q96A35|RM24_HUMAN	MRPL24	RM24_HUMAN 39S ribosomal protein L24, mitochondrial	9	23.6514	27.5307	24.9256	23.8923	-0.0757026	0.204496
sp|Q9H5Q4|TFB2M_HUMAN	TFB2M	TFB2M_HUMAN Dimethyladenosine transferase 2, mitochondrial	3	23.8452	27.4045	24.9675	23.7828	-0.0663525	0.204494
sp|P62070|RRAS2_HUMAN	RRAS2	RRAS2_HUMAN Ras-related protein R-Ras2	6	25.8426	26.4987	24.6602	22.9985	0.0675667	0.204382
sp|Q9NUX5|POTE1_HUMAN	POT1	POTE1_HUMAN Protection of telomeres protein 1	2	27.8101	25.5158	24.5285	22.1455	0.18115	0.204377
sp|Q9P2K5|MYEF2_HUMAN	MYEF2	MYEF2_HUMAN Myelin expression factor 2	10	23.3087	27.6043	25.1251	23.9619	-0.108261	0.204151
sp|Q13636|RAB31_HUMAN	RAB31	RAB31_HUMAN Ras-related protein Rab-31	1	21.4967	28.3918	25.4656	24.6459	-0.244435	0.204127
sp|Q9UNX3|RL26L_HUMAN	RPL26L1	RL26L_HUMAN 60S ribosomal protein L26-like 1	2	25.4002	26.6585	24.7982	23.1431	0.0346045	0.204013
sp|Q96A72|MGN2_HUMAN	MAGOHB	MGN2_HUMAN Protein mago nashi homolog 2	17	25.7325	26.943	23.933	23.3915	0.10459	0.203926
sp|P33552|CKS2_HUMAN	CKS2	CKS2_HUMAN Cyclin-dependent kinases regulatory subunit 2	1	27.4299	26.7695	22.5574	23.2432	0.282149	0.203781
sp|Q96EY7|PTCD3_HUMAN	PTCD3	PTCD3_HUMAN Pentatricopeptide repeat domain-containing protein 3, mitochondrial	14	24.0667	26.9671	25.551	23.4151	-0.0863414	0.203761
sp|Q14197|ICT1_HUMAN	ICT1	ICT1_HUMAN Peptidyl-tRNA hydrolase ICT1, mitochondrial	9	23.6433	27.2698	25.4066	23.6803	-0.103772	0.203617
sp|Q8N4A0|GALT4_HUMAN	GALNT4	GALT4_HUMAN Polypeptide N-acetylgalactosaminyltransferase 4	1	28.354	24.2309	26.3731	21.042	0.104485	0.203576
sp|O43920|NDUS5_HUMAN	NDUFS5	NDUS5_HUMAN NADH dehydrogenase [ubiquinone] iron-sulfur protein 5	4	24.4943	27.6587	23.8257	24.0214	0.0399275	0.203413
sp|Q9H6R0|DHX33_HUMAN	DHX33	DHX33_HUMAN Putative ATP-dependent RNA helicase DHX33	5	26.3274	25.6619	25.7227	22.288	0.033523	0.203361
sp|Q14318|FKBP8_HUMAN	FKBP8	FKBP8_HUMAN Peptidyl-prolyl cis-trans isomerase FKBP8	14	26.5485	26.7693	23.431	23.2513	0.180212	0.203268
sp|Q9BRS2|RIOK1_HUMAN	RIOK1	RIOK1_HUMAN Serine/threonine-protein kinase RIO1	2	26.262	24.8419	27.3186	21.5775	-0.0569068	0.203248
sp|Q8NB78|KDM1B_HUMAN	KDM1B	KDM1B_HUMAN Lysine-specific histone demethylase 1B	3	25.7073	26.2077	25.3201	22.7649	0.021895	0.20318
sp|O60216|RAD21_HUMAN	RAD21	RAD21_HUMAN Double-strand-break repair protein rad21 homolog	26	24.2312	27.3393	24.6793	23.7502	-0.0264356	0.203037
sp|Q96T88-2|UHRF1_HUMAN	UHRF1	UHRF1_HUMAN Isoform 2 of E3 ubiquitin-protein ligase UHRF1	2	25.4731	27.1603	23.7702	23.5965	0.0998205	0.202927
sp|Q9UKU7|ACAD8_HUMAN	ACAD8	ACAD8_HUMAN Isobutyryl-CoA dehydrogenase, mitochondrial	1	20.6799	29.21	24.7199	25.3902	-0.257444	0.202191
sp|P16870|CBPE_HUMAN	CPE	CBPE_HUMAN Carboxypeptidase E	2	33.6727	24.519	20.4951	21.3133	0.7163	0.202146
sp|Q8WZ82|OVCA2_HUMAN	OVCA2	OVCA2_HUMAN Ovarian cancer-associated gene 2 protein	1	24.2652	26.1712	26.8017	22.7619	-0.143436	0.201359
sp|P63172|DYLT1_HUMAN	DYNLT1	DYLT1_HUMAN Dynein light chain Tctex-type 1	2	25.7365	26.2721	25.1408	22.8506	0.0337853	0.201299
sp|Q9BYM8|HOIL1_HUMAN	RBCK1	HOIL1_HUMAN RanBP-type and C3HC4-type zinc finger-containing protein 1	2	25.281	28.4249	21.5708	24.7233	0.228974	0.201284
sp|Q6ZN18|AEBP2_HUMAN	AEBP2	AEBP2_HUMAN Zinc finger protein AEBP2	1	23.5867	27.7294	24.5609	24.123	-0.0583898	0.201007
sp|Q6UW02|CP20A_HUMAN	CYP20A1	CP20A_HUMAN Cytochrome P450 20A1	5	23.9694	26.8035	25.9074	23.3197	-0.11217	0.200872
sp|P98174|FGD1_HUMAN	FGD1	FGD1_HUMAN FYVE, RhoGEF and PH domain-containing protein 1	1	21.612	28.4191	25.2409	24.728	-0.223931	0.200715
sp|O95625|ZBT11_HUMAN	ZBTB11	ZBT11_HUMAN Zinc finger and BTB domain-containing protein 11	3	23.8103	27.0375	25.6187	23.5335	-0.105611	0.200246
sp|Q86W42|THOC6_HUMAN	THOC6	THOC6_HUMAN THO complex subunit 6 homolog	6	23.7717	28.47	22.974	24.7843	0.049243	0.200016
sp|P36551|HEM6_HUMAN	CPOX	HEM6_HUMAN Coproporphyrinogen-III oxidase, mitochondrial	12	23.9334	25.8176	27.7718	22.4772	-0.214595	0.199893
sp|Q6P087|RUSD3_HUMAN	RPUSD3	RUSD3_HUMAN RNA pseudouridylate synthase domain-containing protein 3	4	22.9505	26.5381	27.4035	23.1079	-0.255835	0.199679
sp|P50213|IDH3A_HUMAN	IDH3A	IDH3A_HUMAN Isocitrate dehydrogenase [NAD] subunit alpha, mitochondrial	18	24.7231	26.7621	25.2117	23.3031	-0.0282337	0.199669
sp|P53350|PLK1_HUMAN	PLK1	PLK1_HUMAN Serine/threonine-protein kinase PLK1	4	27.8921	25.9642	23.5351	22.6086	0.245043	0.199652
sp|Q9NWZ3|IRAK4_HUMAN	IRAK4	IRAK4_HUMAN Interleukin-1 receptor-associated kinase 4	2	22.0815	28.7927	24.0513	25.0745	-0.123277	0.199482
sp|Q9NXF7|DCA16_HUMAN	DCAF16	DCA16_HUMAN DDB1- and CUL4-associated factor 16	5	23.4457	27.9497	24.2634	24.3412	-0.0494584	0.199433
sp|P17844|DDX5_HUMAN	DDX5	DDX5_HUMAN Probable ATP-dependent RNA helicase DDX5	49	25.0037	27.5151	23.5176	23.9636	0.0884008	0.199379
sp|Q14738|2A5D_HUMAN	PPP2R5D	2A5D_HUMAN Serine/threonine-protein phosphatase 2A 56 kDa regulatory subunit delta isoform	11	24.0214	27.5813	24.3738	24.0235	-0.021011	0.199244
sp|Q7L5Y1-4|ENOF1_HUMAN	ENOSF1	ENOF1_HUMAN Isoform 4 of Mitochondrial enolase superfamily member 1	1	25.1035	27.2129	23.9772	23.7064	0.0662253	0.199014
sp|Q8TD30|ALAT2_HUMAN	GPT2	ALAT2_HUMAN Alanine aminotransferase 2	5	25.1832	26.8832	24.5049	23.4286	0.0393914	0.198434
sp|Q8TB96|TIP_HUMAN	ITFG1	TIP_HUMAN T-cell immunomodulatory protein	2	25.1866	26.1566	25.8598	22.797	-0.0380547	0.198331
sp|P62256|UBE2H_HUMAN	UBE2H	UBE2H_HUMAN Ubiquitin-conjugating enzyme E2 H	1	27.646	25.8096	24.0485	22.4959	0.201124	0.198246
sp|Q8IZ40|RCOR2_HUMAN	RCOR2	RCOR2_HUMAN REST corepressor 2	2	29.7171	24.9019	23.6742	21.7068	0.327978	0.198109
sp|Q99594|TEAD3_HUMAN	TEAD3	TEAD3_HUMAN Transcriptional enhancer factor TEF-5	3	25.3387	26.9921	24.1368	23.5323	0.0701081	0.197895
sp|O60830-2|TI17B_HUMAN	TIMM17B	TI17B_HUMAN Isoform 2 of Mitochondrial import inner membrane translocase subunit Tim17-B	3	24.7237	26.315	26.0136	22.9476	-0.0733714	0.197542
sp|Q5TKA1-2|LIN9_HUMAN	LIN9	LIN9_HUMAN Isoform 2 of Protein lin-9 homolog	2	26.0398	27.1353	23.1598	23.6651	0.169096	0.19741
sp|Q5VWG9|TAF3_HUMAN	TAF3	TAF3_HUMAN Transcription initiation factor TFIID subunit 3	2	27.4441	25.8827	24.1004	22.5727	0.187439	0.197409
sp|Q6ZRV2|FA83H_HUMAN	FAM83H	FA83H_HUMAN Protein FAM83H	2	27.0967	25.4836	25.1887	22.231	0.10534	0.196996
sp|Q6YHK3|CD109_HUMAN	CD109	CD109_HUMAN CD109 antigen	1	24.2858	25.6149	27.7482	22.351	-0.192281	0.196644
sp|Q8WTV0|SCRB1_HUMAN	SCARB1	SCRB1_HUMAN Scavenger receptor class B member 1	6	24.2258	28.4973	22.4104	24.8664	0.112376	0.196628
sp|Q9NX04|CA109_HUMAN	C1orf109	CA109_HUMAN Uncharacterized protein C1orf109	1	24.8576	27.0669	24.4512	23.6243	0.0237817	0.196258
sp|Q6P1X6|CH082_HUMAN	C8orf82	CH082_HUMAN UPF0598 protein C8orf82	2	25.4649	26.6143	24.6895	23.2313	0.0446124	0.196132
sp|Q6ZRP7|QSOX2_HUMAN	QSOX2	QSOX2_HUMAN Sulfhydryl oxidase 2	3	25.5542	26.5792	24.6645	23.2021	0.0511244	0.196042
sp|Q9BPX6-3|MICU1_HUMAN	MICU1	MICU1_HUMAN Isoform 3 of Calcium uptake protein 1, mitochondrial	4	26.0967	25.5758	25.9987	22.3289	0.0054279	0.195867
sp|Q7Z3E5|ARMC9_HUMAN	ARMC9	ARMC9_HUMAN LisH domain-containing protein ARMC9	4	27.2949	27.011	22.1095	23.5845	0.303965	0.195708
sp|Q6UXV4|APOOL_HUMAN	APOOL	APOOL_HUMAN Apolipoprotein O-like	3	23.9182	28.4103	22.8546	24.8168	0.0656243	0.195097
sp|Q96GD4|AURKB_HUMAN	AURKB	AURKB_HUMAN Aurora kinase B	2	28.8923	25.4235	23.4751	22.2091	0.299554	0.195012
sp|P02675|FIBB_HUMAN	FGB	FIBB_HUMAN Fibrinogen beta chain	4	25.2388	25.3645	27.2369	22.1597	-0.109919	0.194872
sp|Q3B7T1|EDRF1_HUMAN	EDRF1	EDRF1_HUMAN Erythroid differentiation-related factor 1	1	22.944	27.1795	26.1306	23.7458	-0.187623	0.194847
sp|Q9Y6V7|DDX49_HUMAN	DDX49	DDX49_HUMAN Probable ATP-dependent RNA helicase DDX49	4	25.963	26.5069	24.3716	23.1585	0.0912561	0.194826
sp|Q96GM5|SMRD1_HUMAN	SMARCD1	SMRD1_HUMAN SWI/SNF-related matrix-associated actin-dependent regulator of chromatin subfamily D member 1	10	24.1721	27.4063	24.4726	23.949	-0.0178246	0.194542
sp|Q53GS7|GLE1_HUMAN	GLE1	GLE1_HUMAN Nucleoporin GLE1	7	24.5745	27.2216	24.4138	23.7901	0.0094652	0.194391
sp|Q9NPF5|DMAP1_HUMAN	DMAP1	DMAP1_HUMAN DNA methyltransferase 1-associated protein 1	10	24.9086	27.3667	23.8065	23.9183	0.0652884	0.194307
sp|Q96RY7|IF140_HUMAN	IFT140	IF140_HUMAN Intraflagellar transport protein 140 homolog	1	23.6763	25.9774	27.6393	22.707	-0.223277	0.19412
sp|Q8IWA4|MFN1_HUMAN	MFN1	MFN1_HUMAN Mitofusin-1	4	24.1475	27.4569	24.3949	24.0007	-0.0147057	0.194092
sp|Q6P161|RM54_HUMAN	MRPL54	RM54_HUMAN 39S ribosomal protein L54, mitochondrial	3	24.4159	28.2172	22.7009	24.6659	0.105071	0.194057
sp|Q5QJ74|TBCEL_HUMAN	TBCEL	TBCEL_HUMAN Tubulin-specific chaperone cofactor E-like protein	1	26.4631	25.2707	26.1756	22.0906	0.0157595	0.194033
sp|Q7L7X3|TAOK1_HUMAN	TAOK1	TAOK1_HUMAN Serine/threonine-protein kinase TAO1	5	26.2131	26.6375	23.863	23.2863	0.135513	0.193977
sp|Q8TED1|GPX8_HUMAN	GPX8	GPX8_HUMAN Probable glutathione peroxidase 8	5	26.7507	25.7814	24.9288	22.5391	0.101763	0.193901
sp|P51798|CLCN7_HUMAN	CLCN7	CLCN7_HUMAN H(+)/Cl(-) exchange transporter 7	4	23.85	26.7271	26.0552	23.3677	-0.127582	0.193788
sp|Q6NZI2|PTRF_HUMAN	PTRF	PTRF_HUMAN Polymerase I and transcript release factor	1	25.2956	24.5531	28.6842	21.4671	-0.18137	0.193778
sp|Q75N03|HAKAI_HUMAN	CBLL1	HAKAI_HUMAN E3 ubiquitin-protein ligase Hakai	3	25.7207	25.111	27.2118	21.9565	-0.0813025	0.193671
sp|Q9GZN1|ARP6_HUMAN	ACTR6	ARP6_HUMAN Actin-related protein 6	2	22.7555	28.2612	24.268	24.7153	-0.0928399	0.193418
sp|Q8WWC4|CB047_HUMAN	C2orf47	CB047_HUMAN Uncharacterized protein C2orf47, mitochondrial	6	23.5237	27.4116	25.0903	23.9744	-0.0930147	0.193292
sp|Q9H2H9|S38A1_HUMAN	SLC38A1	S38A1_HUMAN Sodium-coupled neutral amino acid transporter 1	3	21.6313	28.0715	25.7448	24.5524	-0.251161	0.193242
sp|Q6ZNA5-2|FRRS1_HUMAN	FRRS1	FRRS1_HUMAN Isoform 2 of Ferric-chelate reductase 1	1	23.5459	25.8079	28.0731	22.573	-0.253713	0.193215
sp|P38571|LICH_HUMAN	LIPA	LICH_HUMAN Lysosomal acid lipase/cholesteryl ester hydrolase	4	23.9749	26.7461	25.8849	23.394	-0.110586	0.19319
sp|Q8NBM4|UBAC2_HUMAN	UBAC2	UBAC2_HUMAN Ubiquitin-associated domain-containing protein 2	1	24.5252	26.9286	24.9848	23.5613	-0.0267858	0.19272
sp|P49459|UBE2A_HUMAN	UBE2A	UBE2A_HUMAN Ubiquitin-conjugating enzyme E2 A	1	26.4068	26.0604	24.7303	22.8025	0.0946297	0.192667
sp|P07339|CATD_HUMAN_contaminant	CTSD	CATD_HUMAN_contaminant Cathepsin D	11	22.1991	28.5539	24.2612	24.9857	-0.12815	0.192585
sp|Q9Y2R9|RT07_HUMAN	MRPS7	RT07_HUMAN 28S ribosomal protein S7, mitochondrial	8	24.1908	27.1705	24.8612	23.7775	-0.0394375	0.192444
sp|Q8TBB5|KLDC4_HUMAN	KLHDC4	KLDC4_HUMAN Kelch domain-containing protein 4	1	22.9268	26.938	26.5603	23.5748	-0.212236	0.192397
sp|Q9Y5M8|SRPRB_HUMAN	SRPRB	SRPRB_HUMAN Signal recognition particle receptor subunit beta	16	26.0614	27.3208	22.7049	23.9129	0.198911	0.192211
sp|Q15717|ELAV1_HUMAN	ELAVL1	ELAV1_HUMAN ELAV-like protein 1	24	27.02	26.0123	24.1995	22.7682	0.15905	0.192174
sp|P82663|RT25_HUMAN	MRPS25	RT25_HUMAN 28S ribosomal protein S25, mitochondrial	10	24.6111	27.3317	24.1313	23.9258	0.0284035	0.192008
sp|Q02040|AK17A_HUMAN	AKAP17A	AK17A_HUMAN A-kinase anchor protein 17A	12	26.9303	25.4547	25.3289	22.2861	0.0884459	0.191788
sp|Q5T5X7|BEND3_HUMAN	BEND3	BEND3_HUMAN BEN domain-containing protein 3	2	24.9617	26.2261	25.8505	22.9617	-0.050476	0.191774
sp|O75208|COQ9_HUMAN	COQ9	COQ9_HUMAN Ubiquinone biosynthesis protein COQ9, mitochondrial	6	25.0835	26.7642	24.7176	23.4346	0.0212	0.191664
sp|Q15910-2|EZH2_HUMAN	EZH2	EZH2_HUMAN Isoform 2 of Histone-lysine N-methyltransferase EZH2	7	24.5962	26.1296	26.394	22.8803	-0.101775	0.191579
sp|Q9Y4C8|RBM19_HUMAN	RBM19	RBM19_HUMAN Probable RNA-binding protein 19	7	28.3123	25.2791	24.2713	22.1373	0.222178	0.191466
sp|Q92604|LGAT1_HUMAN	LPGAT1	LGAT1_HUMAN Acyl-CoA:lysophosphatidylglycerol acyltransferase 1	1	27.3183	26.9256	22.174	23.5821	0.300999	0.191286
sp|Q6ZMG9-2|CERS6_HUMAN	CERS6	CERS6_HUMAN Isoform 2 of Ceramide synthase 6	4	26.4556	26.3431	24.1256	23.0758	0.133008	0.191044
sp|Q9NWT1|PK1IP_HUMAN	PAK1IP1	PK1IP_HUMAN p21-activated protein kinase-interacting protein 1	10	25.1816	26.3492	25.3853	23.0839	-0.0116234	0.190872
sp|Q92796|DLG3_HUMAN	DLG3	DLG3_HUMAN Disks large homolog 3	2	23.7385	27.2659	25.1036	23.892	-0.0806655	0.19057
sp|Q643R3|LPCT4_HUMAN	LPCAT4	LPCT4_HUMAN Lysophospholipid acyltransferase LPCAT4	2	23.1521	28.6679	23.0538	25.1262	0.00613849	0.190244
sp|Q13129|RLF_HUMAN	RLF	RLF_HUMAN Zinc finger protein Rlf	1	23.3697	28.5869	22.9881	25.0553	0.023752	0.190238
sp|Q96DZ1|ERLEC_HUMAN	ERLEC1	ERLEC_HUMAN Endoplasmic reticulum lectin 1	7	25.2965	26.6685	24.6592	23.3758	0.0368118	0.190121
sp|Q9BYC9|RM20_HUMAN	MRPL20	RM20_HUMAN 39S ribosomal protein L20, mitochondrial	3	25.181	26.8414	24.4492	23.5284	0.0425483	0.190057
sp|P53675|CLH2_HUMAN	CLTCL1	CLH2_HUMAN Clathrin heavy chain 2	3	24.0259	25.7194	27.7083	22.5464	-0.205728	0.18996
sp|Q8NFH4|NUP37_HUMAN	NUP37	NUP37_HUMAN Nucleoporin Nup37	5	25.9155	25.7892	25.6863	22.609	0.0128161	0.18987
sp|Q8NBU5|ATAD1_HUMAN	ATAD1	ATAD1_HUMAN ATPase family AAA domain-containing protein 1	6	25.3105	26.6094	24.7512	23.3289	0.0322375	0.189818
sp|P42696|RBM34_HUMAN	RBM34	RBM34_HUMAN RNA-binding protein 34	22	22.7786	27.4013	25.7937	24.0264	-0.17934	0.189624
sp|P20674|COX5A_HUMAN	COX5A	COX5A_HUMAN Cytochrome c oxidase subunit 5A, mitochondrial	12	24.6681	27.8397	23.0804	24.4119	0.0959784	0.189559
sp|Q96BJ3|AIDA_HUMAN	AIDA	AIDA_HUMAN Axin interactor, dorsalization-associated protein	2	25.8065	26.45	24.5439	23.1996	0.07237	0.189168
sp|Q8IXK0-5|PHC2_HUMAN	PHC2	PHC2_HUMAN Isoform 5 of Polyhomeotic-like protein 2	4	25.2435	25.9935	25.9631	22.7999	-0.0405507	0.189123
sp|Q9P015|RM15_HUMAN	MRPL15	RM15_HUMAN 39S ribosomal protein L15, mitochondrial	12	23.5264	27.3731	25.0904	24.0101	-0.0928549	0.189117
sp|Q96DP5|FMT_HUMAN	MTFMT	FMT_HUMAN Methionyl-tRNA formyltransferase, mitochondrial	1	24.0923	26.7334	25.7222	23.4522	-0.0944419	0.18892
sp|Q6UWP7|LCLT1_HUMAN	LCLAT1	LCLT1_HUMAN Lysocardiolipin acyltransferase 1	8	23.4688	28.1176	23.7461	24.6675	-0.0169465	0.188862
sp|O96000|NDUBA_HUMAN	NDUFB10	NDUBA_HUMAN NADH dehydrogenase [ubiquinone] 1 beta subcomplex subunit 10	15	25.5576	26.8411	24.0518	23.5495	0.0876075	0.188747
sp|P33121|ACSL1_HUMAN	ACSL1	ACSL1_HUMAN Long-chain-fatty-acid--CoA ligase 1	9	25.6935	26.9717	23.6706	23.6643	0.118307	0.188734
sp|P32321-2|DCTD_HUMAN	DCTD	DCTD_HUMAN Isoform 2 of Deoxycytidylate deaminase	1	24.3652	30.2451	18.8502	26.5395	0.370242	0.18856
sp|Q6UW63|KDEL1_HUMAN	KDELC1	KDEL1_HUMAN KDEL motif-containing protein 1	3	23.6691	28.1961	23.3918	24.7429	0.017002	0.188481
sp|Q01650|LAT1_HUMAN	SLC7A5	LAT1_HUMAN Large neutral amino acids transporter small subunit 1	7	22.4079	28.0977	24.8353	24.6592	-0.148385	0.188326
sp|O43390|HNRPR_HUMAN	HNRNPR	HNRPR_HUMAN Heterogeneous nuclear ribonucleoprotein R	4	23.7455	29.5861	20.6952	25.9732	0.198358	0.187896
sp|Q8IYB8|SUV3_HUMAN	SUPV3L1	SUV3_HUMAN ATP-dependent RNA helicase SUPV3L1, mitochondrial	13	25.055	26.6184	24.9553	23.3713	0.00575229	0.187686
sp|P78316|NOP14_HUMAN	NOP14	NOP14_HUMAN Nucleolar protein 14	23	26.7667	26.0321	24.3426	22.8587	0.136956	0.187548
sp|Q68D91|MBLC2_HUMAN	MBLAC2	MBLC2_HUMAN Metallo-beta-lactamase domain-containing protein 2	2	24.3817	26.9877	24.9303	23.7002	-0.0321015	0.187403
sp|Q15746|MYLK_HUMAN	MYLK	MYLK_HUMAN Myosin light chain kinase, smooth muscle	3	23.8351	26.466	26.4554	23.2436	-0.150475	0.187307
sp|Q9BZ95|NSD3_HUMAN	WHSC1L1	NSD3_HUMAN Histone-lysine N-methyltransferase NSD3	8	25.8668	26.3562	24.6283	23.1488	0.0707845	0.187205
sp|Q9NS91|RAD18_HUMAN	RAD18	RAD18_HUMAN E3 ubiquitin-protein ligase RAD18	4	23.6045	27.8513	24.0811	24.4631	-0.0288394	0.187137
sp|P04899-4|GNAI2_HUMAN	GNAI2	GNAI2_HUMAN Isoform sGi2 of Guanine nucleotide-binding protein G(i) subunit alpha-2	12	24.5714	27.5169	23.7403	24.1714	0.0496419	0.187017
sp|Q96T58|MINT_HUMAN	SPEN	MINT_HUMAN Msx2-interacting protein	17	28.499	26.2554	22.1797	23.0659	0.361671	0.186853
sp|Q96Q89-2|KI20B_HUMAN	KIF20B	KI20B_HUMAN Isoform 2 of Kinesin-like protein KIF20B	9	26.2111	26.4804	24.0405	23.268	0.124711	0.186578
sp|Q9H0X4|ITFG3_HUMAN	ITFG3	ITFG3_HUMAN Protein ITFG3	3	26.6616	24.3039	27.6769	21.3576	-0.053919	0.186438
sp|Q9NPE3|NOP10_HUMAN	NOP10	NOP10_HUMAN H/ACA ribonucleoprotein complex subunit 3	2	27.7566	26.0275	23.3418	22.8742	0.249915	0.186315
sp|Q6UWW8|EST3_HUMAN	CES3	EST3_HUMAN Carboxylesterase 3	1	22.9258	29.0946	22.4084	25.5712	0.0329324	0.186232
sp|O14524|T194A_HUMAN	TMEM194A	T194A_HUMAN Transmembrane protein 194A	2	24.3622	26.1125	26.5713	22.954	-0.125224	0.185995
sp|P24468|COT2_HUMAN	NR2F2	COT2_HUMAN COUP transcription factor 2	1	25.6892	27.3111	22.9907	24.009	0.160112	0.185912
sp|Q14966|ZN638_HUMAN	ZNF638	ZN638_HUMAN Zinc finger protein 638	40	25.3157	26.88	24.1731	23.6313	0.0666299	0.185834
sp|Q9NVC6|MED17_HUMAN	MED17	MED17_HUMAN Mediator of RNA polymerase II transcription subunit 17	4	25.9083	25.8984	25.4239	22.7694	0.027229	0.185767
sp|Q8TB03|CX038_HUMAN	CXorf38	CX038_HUMAN Uncharacterized protein CXorf38	5	27.7864	25.7414	23.8399	22.6323	0.221001	0.185707
sp|O94864|ST65G_HUMAN	SUPT7L	ST65G_HUMAN STAGA complex 65 subunit gamma	2	24.8376	26.4221	25.5085	23.2318	-0.0384523	0.185644
sp|Q9BPW8|NIPS1_HUMAN	NIPSNAP1	NIPS1_HUMAN Protein NipSnap homolog 1	8	25.9071	25.9791	25.2708	22.8429	0.0358762	0.185606
sp|P13196|HEM1_HUMAN	ALAS1	HEM1_HUMAN 5-aminolevulinate synthase, nonspecific, mitochondrial	1	28.6213	24.5104	25.3161	21.5522	0.177034	0.185559
sp|Q9BY49|PECR_HUMAN	PECR	PECR_HUMAN Peroxisomal trans-2-enoyl-CoA reductase	2	25.4041	26.8429	24.1475	23.6055	0.0731875	0.185418
sp|Q5MIZ7|P4R3B_HUMAN	SMEK2	P4R3B_HUMAN Serine/threonine-protein phosphatase 4 regulatory subunit 3B	3	25.9069	27.0389	23.2743	23.7799	0.154599	0.185294
sp|Q9H2Y7|ZN106_HUMAN	ZNF106	ZN106_HUMAN Zinc finger protein 106	3	27.705	24.0172	27.1435	21.1343	0.0295396	0.184482
sp|Q9Y679|AUP1_HUMAN	AUP1	AUP1_HUMAN Ancient ubiquitous protein 1	9	27.2499	25.8155	24.2154	22.7191	0.170326	0.184332
sp|Q9BUE0|MED18_HUMAN	MED18	MED18_HUMAN Mediator of RNA polymerase II transcription subunit 18	2	25.364	26.221	25.3386	23.0763	0.00144547	0.184311
sp|P35240-2|MERL_HUMAN	NF2	MERL_HUMAN Isoform 2 of Merlin	6	22.7298	27.9658	24.6895	24.6148	-0.119313	0.184138
sp|O75446|SAP30_HUMAN	SAP30	SAP30_HUMAN Histone deacetylase complex subunit SAP30	1	25.2233	26.1356	25.6352	23.0059	-0.0233691	0.184012
sp|Q9BVS4|RIOK2_HUMAN	RIOK2	RIOK2_HUMAN Serine/threonine-protein kinase RIO2	1	22.109	31.2005	19.2237	27.4668	0.201748	0.18388
sp|Q96AX1|VP33A_HUMAN	VPS33A	VP33A_HUMAN Vacuolar protein sorting-associated protein 33A	6	24.7587	27.0945	24.2932	23.8536	0.027383	0.183793
sp|Q9UHJ6|SHPK_HUMAN	SHPK	SHPK_HUMAN Sedoheptulokinase	1	28.3331	22.0242	30.2527	19.3899	-0.0945754	0.183784
sp|Q86U86|PB1_HUMAN	PBRM1	PB1_HUMAN Protein polybromo-1	32	25.4508	26.5833	24.5562	23.4096	0.0516237	0.18342
sp|P49116-2|NR2C2_HUMAN	NR2C2	NR2C2_HUMAN Isoform 2 of Nuclear receptor subfamily 2 group C member 2	3	23.1179	28.7049	22.8988	25.2785	0.0137384	0.183386
sp|O94832|MYO1D_HUMAN	MYO1D	MYO1D_HUMAN Unconventional myosin-Id	13	23.1806	27.5776	24.9547	24.2871	-0.106394	0.183307
sp|Q8NDT2|RB15B_HUMAN	RBM15B	RB15B_HUMAN Putative RNA-binding protein 15B	7	23.3277	26.8397	26.1934	23.6392	-0.167159	0.183187
sp|Q9H6R7|CB044_HUMAN	C2orf44	CB044_HUMAN WD repeat-containing protein C2orf44	2	26.6249	27.2512	22.12	24.004	0.267425	0.183045
sp|Q96F85|CNRP1_HUMAN	CNRIP1	CNRP1_HUMAN CB1 cannabinoid receptor-interacting protein 1	1	18.76	27.2871	29.9135	24.0393	-0.673137	0.182824
sp|P08069|IGF1R_HUMAN	IGF1R	IGF1R_HUMAN Insulin-like growth factor 1 receptor	5	23.8266	27.0049	25.3746	23.7939	-0.090812	0.182629
sp|Q9ULM3|YETS2_HUMAN	YEATS2	YETS2_HUMAN YEATS domain-containing protein 2	3	24.8331	27.299	23.8123	24.0556	0.0605574	0.182475
sp|Q86VI3|IQGA3_HUMAN	IQGAP3	IQGA3_HUMAN Ras GTPase-activating-like protein IQGAP3	5	22.9392	26.6461	26.9334	23.4812	-0.231581	0.182418
sp|O60911|CATL2_HUMAN	CTSV	CATL2_HUMAN Cathepsin L2	1	23.1789	27.8457	24.4365	24.5389	-0.0762256	0.182384
sp|P51530|DNA2_HUMAN	DNA2	DNA2_HUMAN DNA replication ATP-dependent helicase/nuclease DNA2	2	22.716	26.5017	27.4269	23.3554	-0.271883	0.182329
sp|P52756|RBM5_HUMAN	RBM5	RBM5_HUMAN RNA-binding protein 5	7	22.0015	27.987	25.345	24.6664	-0.204099	0.18221
sp|O00400|ACATN_HUMAN	SLC33A1	ACATN_HUMAN Acetyl-coenzyme A transporter 1	5	25.7877	25.6206	26.009	22.5828	-0.0123278	0.18208
sp|Q9NTG7|SIR3_HUMAN	SIRT3	SIR3_HUMAN NAD-dependent protein deacetylase sirtuin-3, mitochondrial	2	23.4634	26.4453	26.7804	23.311	-0.190765	0.182
sp|O75529|TAF5L_HUMAN	TAF5L	TAF5L_HUMAN TAF5-like RNA polymerase II p300/CBP-associated factor-associated factor 65 kDa subunit 5L	4	24.851	26.5217	25.2468	23.3804	-0.0227966	0.181874
sp|Q16656|NRF1_HUMAN	NRF1	NRF1_HUMAN Nuclear respiratory factor 1	2	25.7153	26.1831	25.017	23.0845	0.0397182	0.181711
sp|Q9Y6I4|UBP3_HUMAN	USP3	UBP3_HUMAN Ubiquitin carboxyl-terminal hydrolase 3	1	26.5866	28.0959	20.545	24.7725	0.371912	0.18162
sp|Q8N3E9|PLCD3_HUMAN	PLCD3	PLCD3_HUMAN 1-phosphatidylinositol 4,5-bisphosphate phosphodiesterase delta-3	2	25.21	25.9546	25.9496	22.8857	-0.0417162	0.181544
sp|Q9NRL2|BAZ1A_HUMAN	BAZ1A	BAZ1A_HUMAN Bromodomain adjacent to zinc finger domain protein 1A	24	24.5626	26.6773	25.236	23.5242	-0.03902	0.181467
sp|Q8N4V1-2|MMGT1_HUMAN	MMGT1	MMGT1_HUMAN Isoform 2 of Membrane magnesium transporter 1	7	25.4151	27.0277	23.7216	23.8356	0.0994846	0.181321
sp|Q5T1V6|DDX59_HUMAN	DDX59	DDX59_HUMAN Probable ATP-dependent RNA helicase DDX59	2	22.62	28.062	24.5669	24.7511	-0.119117	0.181125
sp|P27105|STOM_HUMAN	STOM	STOM_HUMAN Erythrocyte band 7 integral membrane protein	4	26.9073	26.4509	23.3103	23.3316	0.20703	0.181032
sp|Q9Y2W6|TDRKH_HUMAN	TDRKH	TDRKH_HUMAN Tudor and KH domain-containing protein	10	24.1849	27.4818	24.0913	24.242	0.00559433	0.180968
sp|P30307|MPIP3_HUMAN	CDC25C	MPIP3_HUMAN M-phase inducer phosphatase 3	3	21.7242	26.9852	27.4854	23.8051	-0.339362	0.180898
sp|Q9UP95|S12A4_HUMAN	SLC12A4	S12A4_HUMAN Solute carrier family 12 member 4	2	26.9198	24.798	26.4063	21.8759	0.0277855	0.180881
sp|P49753|ACOT2_HUMAN	ACOT2	ACOT2_HUMAN Acyl-coenzyme A thioesterase 2, mitochondrial	15	25.417	26.2513	25.1723	23.1594	0.0139567	0.180791
sp|P14625|ENPL_HUMAN	HSP90B1	ENPL_HUMAN Endoplasmin	127	28.3717	26.357	22.0186	23.2527	0.36573	0.180788
sp|P02790|HEMO_HUMAN	HPX	HEMO_HUMAN Hemopexin	8	24.5305	27.8817	22.9895	24.5984	0.0936016	0.180754
sp|Q96HR8|NAF1_HUMAN	NAF1	NAF1_HUMAN H/ACA ribonucleoprotein complex non-core subunit NAF1	2	20.7158	28.5348	25.5744	25.175	-0.303969	0.180731
sp|Q96QE3|ATAD5_HUMAN	ATAD5	ATAD5_HUMAN ATPase family AAA domain-containing protein 5	4	26.7043	25.0563	26.1315	22.1079	0.0312821	0.180611
sp|Q9BYN8|RT26_HUMAN	MRPS26	RT26_HUMAN 28S ribosomal protein S26, mitochondrial	8	24.3851	27.8319	23.2251	24.5579	0.0703151	0.180552
sp|Q8N9T8|KRI1_HUMAN	KRI1	KRI1_HUMAN Protein KRI1 homolog	16	25.4275	25.8573	25.8992	22.8159	-0.0265179	0.180532
sp|Q96AJ1|CLUA1_HUMAN	CLUAP1	CLUA1_HUMAN Clusterin-associated protein 1	1	22.8275	27.3151	25.7535	24.1039	-0.173996	0.180432
sp|Q9H330|TM245_HUMAN	TMEM245	TM245_HUMAN Transmembrane protein 245	2	25.1319	26.0408	25.8464	22.9809	-0.0404436	0.180338
sp|Q5VWN6|F208B_HUMAN	FAM208B	F208B_HUMAN Protein FAM208B	8	26.9289	26.313	23.5362	23.2219	0.194274	0.18029
sp|Q96DE0|NUD16_HUMAN	NUDT16	NUD16_HUMAN U8 snoRNA-decapping enzyme	3	25.4297	26.9363	23.8599	23.774	0.0919264	0.180167
sp|Q96E39|RMXL1_HUMAN	RBMXL1	RMXL1_HUMAN RNA binding motif protein, X-linked-like-1	25	30.794	25.5742	21.0583	22.5736	0.54826	0.180053
sp|Q9NP81|SYSM_HUMAN	SARS2	SYSM_HUMAN Serine--tRNA ligase, mitochondrial	16	24.8324	25.7663	26.6578	22.7435	-0.102334	0.180031
sp|P19388|RPAB1_HUMAN	POLR2E	RPAB1_HUMAN DNA-directed RNA polymerases I, II, and III subunit RPABC1	9	24.4969	26.2608	26.0521	23.1902	-0.0888005	0.179396
sp|Q9P2D3|HTR5B_HUMAN	HEATR5B	HTR5B_HUMAN HEAT repeat-containing protein 5B	1	23.575	25.5191	28.3694	22.5365	-0.267078	0.179314
sp|Q14964|RB39A_HUMAN	RAB39A	RB39A_HUMAN Ras-related protein Rab-39A	2	25.5447	25.9873	25.518	22.95	0.00150873	0.179313
sp|Q96S99|PKHF1_HUMAN	PLEKHF1	PKHF1_HUMAN Pleckstrin homology domain-containing family F member 1	1	25.9003	23.6111	29.6351	20.8535	-0.194338	0.179176
sp|Q16740|CLPP_HUMAN	CLPP	CLPP_HUMAN Putative ATP-dependent Clp protease proteolytic subunit, mitochondrial	18	25.2048	26.7409	24.4339	23.6204	0.0448143	0.179015
sp|P82094-2|TMF1_HUMAN	TMF1	TMF1_HUMAN Isoform 2 of TATA element modulatory factor	9	28.0621	24.5321	25.7345	21.6713	0.124919	0.178885
sp|Q8WVD3|RN138_HUMAN	RNF138	RN138_HUMAN E3 ubiquitin-protein ligase RNF138	2	28.8257	26.3952	21.4618	23.3174	0.425585	0.178869
sp|P60484|PTEN_HUMAN	PTEN	PTEN_HUMAN Phosphatidylinositol 3,4,5-trisphosphate 3-phosphatase and dual-specificity protein phosphatase PTEN	2	20.3495	28.9262	25.1703	25.554	-0.306729	0.178828
sp|Q13405|RM49_HUMAN	MRPL49	RM49_HUMAN 39S ribosomal protein L49, mitochondrial	7	25.9394	26.236	24.6461	23.1785	0.0737857	0.178761
sp|Q8NI36|WDR36_HUMAN	WDR36	WDR36_HUMAN WD repeat-containing protein 36	18	29.9835	25.3948	22.1861	22.4356	0.434513	0.178743
sp|P01009|A1AT_HUMAN	SERPINA1	A1AT_HUMAN Alpha-1-antitrypsin	7	20.2233	27.6823	27.6377	24.4567	-0.450619	0.178734
sp|Q06330|SUH_HUMAN	RBPJ	SUH_HUMAN Recombining binding protein suppressor of hairless	4	25.4389	26.3904	24.8514	23.3193	0.0337092	0.178489
sp|P24386|RAE1_HUMAN	CHM	RAE1_HUMAN Rab proteins geranylgeranyltransferase component A 1	3	27.6311	24.8663	25.5286	21.9739	0.114179	0.178401
sp|P51398|RT29_HUMAN	DAP3	RT29_HUMAN 28S ribosomal protein S29, mitochondrial	12	23.0949	28.4411	23.3296	25.1344	-0.0145873	0.178314
sp|Q8NDF8-5|PAPD5_HUMAN	PAPD5	PAPD5_HUMAN Isoform 5 of PAP-associated domain-containing protein 5	3	24.5245	26.971	24.668	23.8365	-0.00841703	0.178237
sp|Q9H078-2|CLPB_HUMAN	CLPB	CLPB_HUMAN Isoform 2 of Caseinolytic peptidase B protein homolog	21	24.4629	27.7797	23.2056	24.5518	0.0761224	0.178202
sp|Q9UIW2|PLXA1_HUMAN	PLXNA1	PLXA1_HUMAN Plexin-A1	10	25.6025	26.5611	24.3613	23.4752	0.0716936	0.178177
sp|Q96ME7|ZN512_HUMAN	ZNF512	ZN512_HUMAN Zinc finger protein 512	10	22.8738	27.1474	25.9849	23.9939	-0.183977	0.178146
sp|Q9HAT2|SIAE_HUMAN	SIAE	SIAE_HUMAN Sialate O-acetylesterase	1	25.0174	26.4524	25.1458	23.3845	-0.00738559	0.177846
sp|Q9BYW2|SETD2_HUMAN	SETD2	SETD2_HUMAN Histone-lysine N-methyltransferase SETD2	8	25.4206	26.1847	25.2467	23.148	0.00990326	0.177837
sp|Q8TCC3-2|RM30_HUMAN	MRPL30	RM30_HUMAN Isoform 2 of 39S ribosomal protein L30, mitochondrial	3	24.0188	26.9773	25.154	23.8499	-0.0666238	0.177763
sp|Q70JA7|CHSS3_HUMAN	CHSY3	CHSS3_HUMAN Chondroitin sulfate synthase 3	1	24.3622	27.1332	24.5141	23.9905	-0.00896738	0.177596
sp|Q99766|ATP5S_HUMAN	ATP5S	ATP5S_HUMAN ATP synthase subunit s, mitochondrial	3	26.5238	24.8306	26.6876	21.958	-0.00888209	0.177372
sp|Q04656-3|ATP7A_HUMAN	ATP7A	ATP7A_HUMAN Isoform 2 of Copper-transporting ATPase 1	5	23.838	27.1383	25.0232	24.0005	-0.0700031	0.177266
sp|Q96I59|SYNM_HUMAN	NARS2	SYNM_HUMAN Probable asparagine--tRNA ligase, mitochondrial	5	24.7449	25.9562	26.3419	22.957	-0.0902282	0.177145
sp|Q8WTT2|NOC3L_HUMAN	NOC3L	NOC3L_HUMAN Nucleolar complex protein 3 homolog	22	23.5932	26.9486	25.6206	23.8377	-0.118933	0.176965
sp|P46199|IF2M_HUMAN	MTIF2	IF2M_HUMAN Translation initiation factor IF-2, mitochondrial	6	23.9027	27.6682	23.9536	24.4755	-0.0030689	0.17689
sp|Q8IUR7|ARMC8_HUMAN	ARMC8	ARMC8_HUMAN Armadillo repeat-containing protein 8	3	25.1299	26.6031	24.7336	23.5334	0.0229327	0.176885
sp|P20839-6|IMDH1_HUMAN	IMPDH1	IMDH1_HUMAN Isoform 6 of Inosine-5'-monophosphate dehydrogenase 1	14	25.7021	26.5061	24.3437	23.4481	0.0783378	0.176853
sp|Q86XA9|HTR5A_HUMAN	HEATR5A	HTR5A_HUMAN HEAT repeat-containing protein 5A	2	24.7411	26.6181	25.0936	23.5472	-0.0204098	0.176852
sp|Q9H269|VPS16_HUMAN	VPS16	VPS16_HUMAN Vacuolar protein sorting-associated protein 16 homolog	4	25.3445	26.3853	24.9275	23.3428	0.0239345	0.176757
sp|O60462|NRP2_HUMAN	NRP2	NRP2_HUMAN Neuropilin-2	1	28.048	26.0764	22.8057	23.0699	0.298503	0.176733
sp|Q9Y4E6|WDR7_HUMAN	WDR7	WDR7_HUMAN WD repeat-containing protein 7	1	24.9937	26.0748	25.8627	23.0688	-0.0493084	0.176713
sp|Q8NFQ8|TOIP2_HUMAN	TOR1AIP2	TOIP2_HUMAN Torsin-1A-interacting protein 2	7	24.8783	26.8337	24.5474	23.7406	0.0193177	0.17669
sp|P49643|PRI2_HUMAN	PRIM2	PRI2_HUMAN DNA primase large subunit	9	24.4938	27.1088	24.4122	23.9852	0.0048143	0.176617
sp|Q9UFC0|LRWD1_HUMAN	LRWD1	LRWD1_HUMAN Leucine-rich repeat and WD repeat-containing protein 1	4	24.4655	26.0027	26.522	23.0097	-0.116441	0.176419
sp|Q5HYK3|COQ5_HUMAN	COQ5	COQ5_HUMAN 2-methoxy-6-polyprenyl-1,4-benzoquinol methylase, mitochondrial	2	23.9935	29.2323	20.9033	25.8708	0.198913	0.176239
sp|Q7Z2W9|RM21_HUMAN	MRPL21	RM21_HUMAN 39S ribosomal protein L21, mitochondrial	7	24.3722	26.6376	25.4155	23.5747	-0.0604721	0.176225
sp|Q969V3|NCLN_HUMAN	NCLN	NCLN_HUMAN Nicalin	18	25.4899	26.7154	24.1497	23.645	0.0779204	0.176136
sp|Q96RF0|SNX18_HUMAN	SNX18	SNX18_HUMAN Sorting nexin-18	3	22.01	28.8818	23.5453	25.5629	-0.09728	0.176109
sp|O94887|FARP2_HUMAN	FARP2	FARP2_HUMAN FERM, RhoGEF and pleckstrin domain-containing protein 2	2	23.2265	27.3523	25.2111	24.2101	-0.118287	0.176053
sp|Q99942|RNF5_HUMAN	RNF5	RNF5_HUMAN E3 ubiquitin-protein ligase RNF5	1	25.6045	27.1748	23.1662	24.0545	0.144376	0.175963
sp|Q9HCU5|PREB_HUMAN	PREB	PREB_HUMAN Prolactin regulatory element-binding protein	4	24.469	28.1231	22.5137	24.8943	0.120152	0.17594
sp|Q86WA8|LONP2_HUMAN	LONP2	LONP2_HUMAN Lon protease homolog 2, peroxisomal	2	26.9808	26.0576	23.8956	23.0661	0.175188	0.17593
sp|O76024|WFS1_HUMAN	WFS1	WFS1_HUMAN Wolframin	7	24.6176	27.4252	23.6789	24.2782	0.0560881	0.175841
sp|Q9NX01|TXN4B_HUMAN	TXNL4B	TXN4B_HUMAN Thioredoxin-like protein 4B	1	28.5898	23.757	26.6176	21.0356	0.10312	0.17552
sp|Q9H2K0|IF3M_HUMAN	MTIF3	IF3M_HUMAN Translation initiation factor IF-3, mitochondrial	1	25.2738	28.4552	21.0734	25.1976	0.262219	0.175406
sp|P18465|1B57_HUMAN	HLA-B	1B57_HUMAN HLA class I histocompatibility antigen, B-57 alpha chain	2	24.4377	27.2572	24.1676	24.1374	0.0160343	0.175367
sp|Q15628|TRADD_HUMAN	TRADD	TRADD_HUMAN Tumor necrosis factor receptor type 1-associated DEATH domain protein	1	23.2482	26.852	26.1183	23.7815	-0.167942	0.17519
sp|Q13769|THOC5_HUMAN	THOC5	THOC5_HUMAN THO complex subunit 5 homolog	11	24.7959	26.8753	24.5245	23.8043	0.0158779	0.175059
sp|Q9BTU6|P4K2A_HUMAN	PI4K2A	P4K2A_HUMAN Phosphatidylinositol 4-kinase type 2-alpha	8	27.229	25.408	24.858	22.505	0.131434	0.175037
sp|Q96J84-2|KIRR1_HUMAN	KIRREL	KIRR1_HUMAN Isoform 2 of Kin of IRRE-like protein 1	6	23.6252	27.4328	24.6435	24.2986	-0.0608806	0.175029
sp|Q8IY95|TM192_HUMAN	TMEM192	TM192_HUMAN Transmembrane protein 192	2	25.1732	26.7684	24.3474	23.711	0.0481209	0.174974
sp|O43716|GATC_HUMAN	GATC	GATC_HUMAN Glutamyl-tRNA(Gln) amidotransferase subunit C, mitochondrial	5	26.1388	26.1765	24.4967	23.1881	0.0936055	0.174888
sp|Q92796-2|DLG3_HUMAN	DLG3	DLG3_HUMAN Isoform 2 of Disks large homolog 3	1	29.4478	24.3014	24.7192	21.5315	0.252528	0.174591
sp|Q15814|TBCC_HUMAN	TBCC	TBCC_HUMAN Tubulin-specific chaperone C	4	26.2564	25.5839	25.4864	22.6733	0.0429415	0.174242
sp|Q9BYJ9|YTHD1_HUMAN	YTHDF1	YTHD1_HUMAN YTH domain family protein 1	5	24.7273	26.8476	24.6309	23.7942	0.00563537	0.174183
sp|Q9H2G4|TSYL2_HUMAN	TSPYL2	TSYL2_HUMAN Testis-specific Y-encoded-like protein 2	1	23.789	26.586	26.0615	23.5636	-0.131625	0.174107
sp|Q96JM2-3|ZN462_HUMAN	ZNF462	ZN462_HUMAN Isoform 3 of Zinc finger protein 462	2	26.5812	25.791	24.7686	22.8592	0.101894	0.174093
sp|Q9Y5Q9|TF3C3_HUMAN	GTF3C3	TF3C3_HUMAN General transcription factor 3C polypeptide 3	11	23.4836	27.5055	24.6296	24.3813	-0.0687396	0.173945
sp|P51811|XK_HUMAN	XK	XK_HUMAN Membrane transport protein XK	1	24.2453	25.5127	27.622	22.62	-0.188113	0.173617
sp|Q9H920|RN121_HUMAN	RNF121	RN121_HUMAN RING finger protein 121	1	24.2979	26.9823	24.796	23.9238	-0.0292758	0.173567
sp|Q02241|KIF23_HUMAN	KIF23	KIF23_HUMAN Kinesin-like protein KIF23	9	27.5141	25.6928	24.012	22.781	0.196416	0.173533
sp|Q92820|GGH_HUMAN	GGH	GGH_HUMAN Gamma-glutamyl hydrolase	17	24.0566	25.9066	27.0641	22.9726	-0.169948	0.173406
sp|Q8TBR7|FA57A_HUMAN	FAM57A	FA57A_HUMAN Protein FAM57A	2	25.4114	25.2026	27.036	22.35	-0.0894059	0.173298
sp|Q15050|RRS1_HUMAN	RRS1	RRS1_HUMAN Ribosome biogenesis regulatory protein homolog	24	27.8912	26.2987	22.4873	23.3228	0.3107	0.17325
sp|Q9NQ55-3|SSF1_HUMAN	PPAN	SSF1_HUMAN Isoform 3 of Suppressor of SWI4 1 homolog	11	24.0452	27.0856	24.8481	24.021	-0.0473866	0.17323
sp|Q9Y3E5|PTH2_HUMAN	PTRH2	PTH2_HUMAN Peptidyl-tRNA hydrolase 2, mitochondrial	5	26.8745	26.3852	23.3399	23.4004	0.20344	0.173196
sp|Q9UNL2|SSRG_HUMAN	SSR3	SSRG_HUMAN Translocon-associated protein subunit gamma	9	27.7129	26.1252	22.9913	23.1706	0.26947	0.173147
sp|O15417|TNC18_HUMAN	TNRC18	TNC18_HUMAN Trinucleotide repeat-containing gene 18 protein	1	28.7532	26.2001	21.8092	23.2375	0.398786	0.173117
sp|P16403|H12_HUMAN	HIST1H1C	H12_HUMAN Histone H1.2	12	26.0564	27.4915	22.0685	24.3836	0.239649	0.173074
sp|P51159|RB27A_HUMAN	RAB27A	RB27A_HUMAN Ras-related protein Rab-27A	1	26.557	27.3287	21.8746	24.2398	0.279836	0.173039
sp|O15226-2|NKRF_HUMAN	NKRF	NKRF_HUMAN Isoform 2 of NF-kappa-B-repressing factor	25	22.8201	28.2264	23.9149	25.0386	-0.0676046	0.172891
sp|P04818|TYSY_HUMAN	TYMS	TYSY_HUMAN Thymidylate synthase	8	23.3041	27.5783	24.6507	24.4669	-0.0810448	0.172702
sp|Q6P1L8|RM14_HUMAN	MRPL14	RM14_HUMAN 39S ribosomal protein L14, mitochondrial	6	25.2804	25.6314	26.3485	22.7397	-0.0597015	0.172699
sp|A1L170-2|CA226_HUMAN	C1orf226	CA226_HUMAN Isoform 2 of Uncharacterized protein C1orf226	1	25.4956	26.2762	24.9163	23.3119	0.0331584	0.17269
sp|Q99523|SORT_HUMAN	SORT1	SORT_HUMAN Sortilin	5	24.1773	26.6251	25.5734	23.6242	-0.0809908	0.172521
sp|Q15047|SETB1_HUMAN	SETDB1	SETB1_HUMAN Histone-lysine N-methyltransferase SETDB1	4	24.5982	26.4913	25.4002	23.5103	-0.0462871	0.172226
sp|Q9Y2K7|KDM2A_HUMAN	KDM2A	KDM2A_HUMAN Lysine-specific demethylase 2A	4	30.3699	24.7567	22.9022	21.9711	0.407156	0.172212
sp|Q01664|TFAP4_HUMAN	TFAP4	TFAP4_HUMAN Transcription factor AP-4	1	21.8466	28.961	23.4879	25.7045	-0.104509	0.17209
sp|Q96PY5-3|FMNL2_HUMAN	FMNL2	FMNL2_HUMAN Isoform 2 of Formin-like protein 2	7	25.8582	26.3474	24.4056	23.3887	0.0834096	0.171849
sp|Q14CW9-2|AT7L3_HUMAN	ATXN7L3	AT7L3_HUMAN Isoform 2 of Ataxin-7-like protein 3	1	23.6596	27.3552	24.7014	24.2838	-0.0621671	0.171821
sp|P31942|HNRH3_HUMAN	HNRNPH3	HNRH3_HUMAN Heterogeneous nuclear ribonucleoprotein H3	21	29.8207	25.3876	22.2501	22.5415	0.422502	0.17154
sp|O95249|GOSR1_HUMAN	GOSR1	GOSR1_HUMAN Golgi SNAP receptor complex member 1	3	26.1876	25.319	26.0127	22.4807	0.0096677	0.171533
tr|H7BZJ3|H7BZJ3_HUMAN	PDIA3	H7BZJ3_HUMAN Thioredoxin (Fragment)	4	27.0449	26.4112	23.0929	23.4509	0.227907	0.171507
sp|Q9P219|DAPLE_HUMAN	CCDC88C	DAPLE_HUMAN Protein Daple	1	29.6209	21.9251	28.9844	19.4695	0.0313389	0.171368
sp|Q8TDH9|BL1S5_HUMAN	BLOC1S5	BL1S5_HUMAN Biogenesis of lysosome-related organelles complex 1 subunit 5	2	25.7285	25.4927	26.1403	22.6385	-0.0229083	0.171306
sp|O15320-5|CTGE5_HUMAN	CTAGE5	CTGE5_HUMAN Isoform 6 of cTAGE family member 5	10	23.9456	27.254	24.5937	24.2067	-0.0385282	0.171062
sp|Q96E11|RRFM_HUMAN	MRRF	RRFM_HUMAN Ribosome-recycling factor, mitochondrial	10	25.9962	26.4784	24.0057	23.5196	0.114924	0.170952
sp|P41567|EIF1_HUMAN	EIF1	EIF1_HUMAN Eukaryotic translation initiation factor 1	3	27.353	26.361	22.8705	23.4156	0.258211	0.170935
sp|Q8IYS2-2|K2013_HUMAN	KIAA2013	K2013_HUMAN Isoform 2 of Uncharacterized protein KIAA2013	3	27.0666	25.6571	24.4838	22.7926	0.144686	0.170793
sp|Q5T9A4|ATD3B_HUMAN	ATAD3B	ATD3B_HUMAN ATPase family AAA domain-containing protein 3B	40	25.4278	26.2026	25.0911	23.2784	0.0192309	0.170718
sp|Q02338|BDH_HUMAN	BDH1	BDH_HUMAN D-beta-hydroxybutyrate dehydrogenase, mitochondrial	1	27.9743	23.4533	27.7361	20.8363	0.0123371	0.170692
sp|P03952|KLKB1_HUMAN	KLKB1	KLKB1_HUMAN Plasma kallikrein	1	20.2668	25.337	31.8861	22.5102	-0.653809	0.170667
sp|Q8WY36|BBX_HUMAN	BBX	BBX_HUMAN HMG box transcription factor BBX	3	23.7847	27.0114	25.2049	23.999	-0.0836704	0.170594
sp|Q13325|IFIT5_HUMAN	IFIT5	IFIT5_HUMAN Interferon-induced protein with tetratricopeptide repeats 5	2	23.3503	26.9261	25.7999	23.9237	-0.143924	0.170565
sp|Q9Y3A4|RRP7A_HUMAN	RRP7A	RRP7A_HUMAN Ribosomal RNA-processing protein 7 homolog A	8	22.2526	27.2149	26.3519	24.1806	-0.243933	0.170547
sp|Q8N567|ZCHC9_HUMAN	ZCCHC9	ZCHC9_HUMAN Zinc finger CCHC domain-containing protein 9	1	27.4782	27.8291	19.9663	24.7264	0.46072	0.170542
sp|Q8WUZ0-2|BCL7C_HUMAN	BCL7C	BCL7C_HUMAN Isoform 2 of B-cell CLL/lymphoma 7 protein family member C	1	23.8051	26.7892	25.6032	23.8025	-0.105053	0.170538
sp|O14920|IKKB_HUMAN	IKBKB	IKKB_HUMAN Inhibitor of nuclear factor kappa-B kinase subunit beta	5	23.5272	25.9303	27.5025	23.04	-0.225233	0.170498
sp|Q9ULJ3|ZBT21_HUMAN	ZBTB21	ZBT21_HUMAN Zinc finger and BTB domain-containing protein 21	3	26.9326	25.7006	24.5305	22.8363	0.134777	0.170473
sp|Q9UGY1|NOL12_HUMAN	NOL12	NOL12_HUMAN Nucleolar protein 12	3	24.0498	27.8797	23.2974	24.773	0.0458559	0.170446
sp|Q9HA92|RSAD1_HUMAN	RSAD1	RSAD1_HUMAN Radical S-adenosyl methionine domain-containing protein 1, mitochondrial	1	22.3053	27.6687	25.4325	24.5934	-0.189287	0.169984
sp|Q9BQ69|MACD1_HUMAN	MACROD1	MACD1_HUMAN O-acetyl-ADP-ribose deacetylase MACROD1	2	22.8226	27.19	25.8154	24.1719	-0.177769	0.169745
sp|P18433|PTPRA_HUMAN	PTPRA	PTPRA_HUMAN Receptor-type tyrosine-protein phosphatase alpha	3	25.0424	27.033	23.8907	24.034	0.0679237	0.169645
sp|Q96CM8|ACSF2_HUMAN	ACSF2	ACSF2_HUMAN Acyl-CoA synthetase family member 2, mitochondrial	6	23.5573	26.7204	25.9663	23.7561	-0.140466	0.169644
sp|Q9UL40|ZN346_HUMAN	ZNF346	ZN346_HUMAN Zinc finger protein 346	5	23.9438	26.9913	25.0679	23.997	-0.066189	0.16964
sp|Q56NI9|ESCO2_HUMAN	ESCO2	ESCO2_HUMAN N-acetyltransferase ESCO2	2	22.1041	26.0673	28.6525	23.176	-0.374347	0.16961
sp|Q9BYD6|RM01_HUMAN	MRPL1	RM01_HUMAN 39S ribosomal protein L1, mitochondrial	13	23.8302	27.1721	24.8355	24.1622	-0.0596127	0.169374
sp|Q14680|MELK_HUMAN	MELK	MELK_HUMAN Maternal embryonic leucine zipper kinase	3	22.2743	28.1128	24.613	24.9999	-0.14404	0.169305
sp|Q96MU7|YTDC1_HUMAN	YTHDC1	YTDC1_HUMAN YTH domain-containing protein 1	3	24.4383	27.3728	23.8467	24.3422	0.0353543	0.169283
sp|Q96G21|IMP4_HUMAN	IMP4	IMP4_HUMAN U3 small nucleolar ribonucleoprotein protein IMP4	3	29.7185	25.4589	22.1811	22.6415	0.42203	0.169201
sp|O95470|SGPL1_HUMAN	SGPL1	SGPL1_HUMAN Sphingosine-1-phosphate lyase 1	5	24.0898	26.2162	26.3761	23.318	-0.130809	0.169015
sp|O96013|PAK4_HUMAN	PAK4	PAK4_HUMAN Serine/threonine-protein kinase PAK 4	4	26.1504	26.0399	24.6485	23.1612	0.0853332	0.169014
sp|Q53R41|FAKD1_HUMAN	FASTKD1	FAKD1_HUMAN FAST kinase domain-containing protein 1	1	22.0507	29.9067	21.4396	26.6029	0.0405465	0.168885
sp|Q9UHW9|S12A6_HUMAN	SLC12A6	S12A6_HUMAN Solute carrier family 12 member 6	4	25.3767	25.8227	25.8289	22.9718	-0.0254817	0.168776
sp|Q7Z6J9|SEN54_HUMAN	TSEN54	SEN54_HUMAN tRNA-splicing endonuclease subunit Sen54	1	22.5027	27.9292	24.7215	24.8466	-0.135668	0.168726
sp|Q96BK5|PINX1_HUMAN	PINX1	PINX1_HUMAN PIN2/TERF1-interacting telomerase inhibitor 1	7	25.9146	26.3318	24.3279	23.4257	0.0911533	0.168714
sp|P10253|LYAG_HUMAN	GAA	LYAG_HUMAN Lysosomal alpha-glucosidase	11	19.5776	27.387	28.6707	24.3647	-0.550373	0.168699
sp|Q8WYA6|CTBL1_HUMAN	CTNNBL1	CTBL1_HUMAN Beta-catenin-like protein 1	18	24.2284	27.1403	24.4839	24.1474	-0.0151342	0.168569
sp|Q92520|FAM3C_HUMAN	FAM3C	FAM3C_HUMAN Protein FAM3C	4	25.955	26.7432	23.5048	23.7969	0.143057	0.168398
sp|O14561|ACPM_HUMAN	NDUFAB1	ACPM_HUMAN Acyl carrier protein, mitochondrial	3	27.5442	24.3995	26.3431	21.7133	0.0643234	0.168273
sp|Q58FG1|HS904_HUMAN	HSP90AA4P	HS904_HUMAN Putative heat shock protein HSP 90-alpha A4	1	26.7985	23.5162	28.7564	20.929	-0.101731	0.168152
sp|Q8NFV4|ABHDB_HUMAN	ABHD11	ABHDB_HUMAN Alpha/beta hydrolase domain-containing protein 11	5	23.919	27.5095	24.0881	24.4834	-0.0101635	0.168126
sp|Q49A26|GLYR1_HUMAN	GLYR1	GLYR1_HUMAN Putative oxidoreductase GLYR1	7	25.7362	26.6441	23.9052	23.7145	0.106475	0.168047
sp|Q9H6R4|NOL6_HUMAN	NOL6	NOL6_HUMAN Nucleolar protein 6	17	23.0398	27.2409	25.4704	24.2489	-0.144693	0.167855
sp|Q9BW27|NUP85_HUMAN	NUP85	NUP85_HUMAN Nuclear pore complex protein Nup85	7	25.5026	26.2292	24.9198	23.3484	0.0333518	0.16785
sp|Q9NWB7|IFT57_HUMAN	IFT57	IFT57_HUMAN Intraflagellar transport protein 57 homolog	4	25.3613	26.3418	24.8481	23.4489	0.0294932	0.167834
sp|Q76FK4|NOL8_HUMAN	NOL8	NOL8_HUMAN Nucleolar protein 8	15	24.573	27.0325	24.3293	24.0652	0.0143792	0.167747
sp|Q9H501|ESF1_HUMAN	ESF1	ESF1_HUMAN ESF1 homolog	11	26.5733	25.812	24.6356	22.9791	0.109233	0.16772
sp|Q96AY3|FKB10_HUMAN	FKBP10	FKB10_HUMAN Peptidyl-prolyl cis-trans isomerase FKBP10	27	24.7801	26.5448	25.0426	23.6325	-0.0152023	0.167657
sp|Q9C037|TRIM4_HUMAN	TRIM4	TRIM4_HUMAN Tripartite motif-containing protein 4	2	26.3862	25.5237	25.3636	22.7265	0.0570241	0.167462
sp|Q9H0A0|NAT10_HUMAN	NAT10	NAT10_HUMAN N-acetyltransferase 10	36	28.0607	25.671	23.4098	22.8585	0.261438	0.167409
sp|Q8NEN9|PDZD8_HUMAN	PDZD8	PDZD8_HUMAN PDZ domain-containing protein 8	4	24.1276	27.1081	24.626	24.1383	-0.0294979	0.1674
sp|Q8TEB1|DCA11_HUMAN	DCAF11	DCA11_HUMAN DDB1- and CUL4-associated factor 11	2	25.6023	27.0856	23.1931	24.119	0.142578	0.167356
sp|P07237|PDIA1_HUMAN	P4HB	PDIA1_HUMAN Protein disulfide-isomerase	64	27.5547	26.4513	22.437	23.557	0.296419	0.167183
sp|Q8WY54-3|PPM1E_HUMAN	PPM1E	PPM1E_HUMAN Isoform 3 of Protein phosphatase 1E	1	23.4906	27.5186	24.4826	24.5081	-0.0596732	0.167148
sp|Q9NZ01|TECR_HUMAN	TECR	TECR_HUMAN Very-long-chain enoyl-CoA reductase	11	22.9077	26.5773	26.8433	23.6717	-0.228729	0.167031
sp|Q13151|ROA0_HUMAN	HNRNPA0	ROA0_HUMAN Heterogeneous nuclear ribonucleoprotein A0	11	25.9052	26.3091	24.3528	23.4329	0.0891541	0.167026
sp|O94901-9|SUN1_HUMAN	SUN1	SUN1_HUMAN Isoform 9 of SUN domain-containing protein 1	12	26.1497	26.3565	24.0169	23.4769	0.122744	0.166917
sp|Q8IXW5|RPAP2_HUMAN	RPAP2	RPAP2_HUMAN Putative RNA polymerase II subunit B1 CTD phosphatase RPAP2	1	24.273	27.0356	24.6043	24.0871	-0.019558	0.1666
sp|Q6ZWJ1|STXB4_HUMAN	STXBP4	STXB4_HUMAN Syntaxin-binding protein 4	4	26.0004	25.5493	25.6871	22.7632	0.0174898	0.16658
sp|Q96L93-2|KI16B_HUMAN	KIF16B	KI16B_HUMAN Isoform 2 of Kinesin-like protein KIF16B	3	24.5247	26.5085	25.3483	23.6184	-0.0476535	0.166544
sp|Q8NDD1|CA131_HUMAN	C1orf131	CA131_HUMAN Uncharacterized protein C1orf131	7	20.5341	28.0503	26.4181	24.9976	-0.363505	0.166227
sp|Q01850|CDR2_HUMAN	CDR2	CDR2_HUMAN Cerebellar degeneration-related protein 2	1	31.0984	23.9226	23.6598	21.3192	0.394402	0.166221
sp|P10586|PTPRF_HUMAN	PTPRF	PTPRF_HUMAN Receptor-type tyrosine-protein phosphatase F	15	28.4923	24.763	24.6764	22.0683	0.20744	0.166211
sp|Q86V59|PNML1_HUMAN	PNMAL1	PNML1_HUMAN PNMA-like protein 1	3	26.08	26.0232	24.7024	23.1944	0.0782927	0.166022
sp|P40121|CAPG_HUMAN	CAPG	CAPG_HUMAN Macrophage-capping protein	1	22.0512	29.0977	22.9164	25.9348	-0.0555233	0.166016
sp|O00267|SPT5H_HUMAN	SUPT5H	SPT5H_HUMAN Transcription elongation factor SPT5	29	25.9728	25.8956	25.0502	23.0814	0.0521794	0.165976
sp|Q9Y399|RT02_HUMAN	MRPS2	RT02_HUMAN 28S ribosomal protein S2, mitochondrial	15	24.4213	26.8388	24.8165	23.9233	-0.0231597	0.165904
sp|O75110|ATP9A_HUMAN	ATP9A	ATP9A_HUMAN Probable phospholipid-transporting ATPase IIA	3	25.9287	25.5627	25.722	22.7865	0.0115471	0.165861
sp|Q14254|FLOT2_HUMAN	FLOT2	FLOT2_HUMAN Flotillin-2	18	24.2869	27.1351	24.389	24.1891	-0.00605225	0.165803
sp|Q9BUF5|TBB6_HUMAN	TUBB6	TBB6_HUMAN Tubulin beta-6 chain	25	25.2752	26.905	23.8318	23.988	0.0848346	0.165561
sp|P17480-2|UBF1_HUMAN	UBTF	UBF1_HUMAN Isoform UBF2 of Nucleolar transcription factor 1	1	28.0506	25.3378	24.0182	22.5934	0.223904	0.16539
sp|Q96T83|SL9A7_HUMAN	SLC9A7	SL9A7_HUMAN Sodium/hydrogen exchanger 7	2	24.096	26.7749	25.2499	23.8792	-0.067484	0.165127
sp|P54764|EPHA4_HUMAN	EPHA4	EPHA4_HUMAN Ephrin type-A receptor 4	1	26.6505	24.5541	26.8966	21.8987	-0.0132612	0.165119
sp|Q9NWU5|RM22_HUMAN	MRPL22	RM22_HUMAN 39S ribosomal protein L22, mitochondrial	5	23.1377	26.466	26.7902	23.6061	-0.21146	0.16498
sp|P04626|ERBB2_HUMAN	ERBB2	ERBB2_HUMAN Receptor tyrosine-protein kinase erbB-2	2	27.1754	23.2154	28.9006	20.7086	-0.0887982	0.164852
sp|Q9UMS0|NFU1_HUMAN	NFU1	NFU1_HUMAN NFU1 iron-sulfur cluster scaffold homolog, mitochondrial	3	22.2737	29.0189	22.8193	25.8881	-0.0349133	0.164704
sp|Q9UPP1|PHF8_HUMAN	PHF8	PHF8_HUMAN Histone lysine demethylase PHF8	3	28.1429	25.1796	24.2142	22.4633	0.216918	0.164685
sp|Q08357|S20A2_HUMAN	SLC20A2	S20A2_HUMAN Sodium-dependent phosphate transporter 2	1	26.2208	26.2174	24.1673	23.3945	0.117655	0.164355
sp|Q92729|PTPRU_HUMAN	PTPRU	PTPRU_HUMAN Receptor-type tyrosine-protein phosphatase U	1	26.2998	24.7117	26.936	22.0525	-0.0344838	0.164252
sp|Q9BRR6|ADPGK_HUMAN	ADPGK	ADPGK_HUMAN ADP-dependent glucokinase	3	24.9979	26.5842	24.6927	23.7251	0.0177223	0.164155
sp|Q6DD88|ATLA3_HUMAN	ATL3	ATLA3_HUMAN Atlastin-3	18	27.2086	25.9604	23.6605	23.1705	0.201582	0.164023
sp|O75477|ERLN1_HUMAN	ERLIN1	ERLN1_HUMAN Erlin-1	19	25.9179	26.5265	23.8786	23.6769	0.118231	0.163954
sp|Q8IVV7|GID4_HUMAN	GID4	GID4_HUMAN Glucose-induced degradation protein 4 homolog	2	25.6775	25.7814	25.528	23.0131	0.00842423	0.163875
sp|P17480|UBF1_HUMAN	UBTF	UBF1_HUMAN Nucleolar transcription factor 1	32	26.8114	27.0094	22.0663	24.1128	0.281002	0.163662
sp|Q9NZI7|UBIP1_HUMAN	UBP1	UBIP1_HUMAN Upstream-binding protein 1	1	21.9588	28.287	24.4991	25.2551	-0.15793	0.163564
sp|Q9H8G2|CAAP1_HUMAN	CAAP1	CAAP1_HUMAN Caspase activity and apoptosis inhibitor 1	6	26.4011	25.6775	24.9957	22.9257	0.0789181	0.163539
sp|Q7Z6K5|ARPIN_HUMAN	ARPIN	ARPIN_HUMAN Arpin	7	23.9318	26.4676	25.9684	23.6322	-0.117828	0.163473
sp|Q9H467|CUED2_HUMAN	CUEDC2	CUED2_HUMAN CUE domain-containing protein 2	3	34.9406	23.5308	20.5171	21.0115	0.768078	0.163371
sp|P54098|DPOG1_HUMAN	POLG	DPOG1_HUMAN DNA polymerase subunit gamma-1	7	25.8817	26.2076	24.504	23.4067	0.0789151	0.163064
sp|Q9NPL8|TIDC1_HUMAN	TIMMDC1	TIDC1_HUMAN Complex I assembly factor TIMMDC1, mitochondrial	5	25.194	26.1957	25.2064	23.4039	-0.000709892	0.162581
sp|Q9UIU6|SIX4_HUMAN	SIX4	SIX4_HUMAN Homeobox protein SIX4	2	27.3374	25.6715	24.0517	22.9394	0.184737	0.16234
sp|P22626|ROA2_HUMAN	HNRNPA2B1	ROA2_HUMAN Heterogeneous nuclear ribonucleoproteins A2/B1	66	27.4898	26.5042	22.3183	23.6878	0.300669	0.162077
sp|Q9NVM6|DJC17_HUMAN	DNAJC17	DJC17_HUMAN DnaJ homolog subfamily C member 17	5	25.8257	26.5396	23.9145	23.7202	0.110922	0.16203
sp|O75128-2|COBL_HUMAN	COBL	COBL_HUMAN Isoform 2 of Protein cordon-bleu	1	23.4898	22.3696	34.1469	19.9937	-0.53972	0.161994
sp|P00374|DYR_HUMAN	DHFR	DYR_HUMAN Dihydrofolate reductase	9	10.9904	27.9595	36.0585	24.9916	-1.7141	0.161895
sp|Q9HD20|AT131_HUMAN	ATP13A1	AT131_HUMAN Probable cation-transporting ATPase 13A1	13	25.7034	25.6787	25.6645	22.9534	0.00218506	0.161864
sp|Q01831|XPC_HUMAN	XPC	XPC_HUMAN DNA repair protein complementing XP-C cells	15	24.0748	27.4957	23.8513	24.5782	0.0134559	0.161827
sp|P41440|S19A1_HUMAN	SLC19A1	S19A1_HUMAN Folate transporter 1	1	24.794	24.7258	28.3777	22.1025	-0.194767	0.161808
sp|Q96RP9-2|EFGM_HUMAN	GFM1	EFGM_HUMAN Isoform 2 of Elongation factor G, mitochondrial	24	24.177	26.7702	25.1212	23.9316	-0.0552701	0.161711
sp|Q96JP5|ZFP91_HUMAN	ZFP91	ZFP91_HUMAN E3 ubiquitin-protein ligase ZFP91	3	25.6689	26.2012	24.7058	23.424	0.0551717	0.161645
sp|Q9BZG1|RAB34_HUMAN	RAB34	RAB34_HUMAN Ras-related protein Rab-34	1	25.5707	27.0021	23.2862	24.141	0.135016	0.161586
sp|P28288|ABCD3_HUMAN	ABCD3	ABCD3_HUMAN ATP-binding cassette sub-family D member 3	21	25.3774	25.929	25.5091	23.1845	-0.00746773	0.161406
sp|Q9BUP3-3|HTAI2_HUMAN	HTATIP2	HTAI2_HUMAN Isoform 3 of Oxidoreductase HTATIP2	4	23.3102	27.2662	25.0429	24.3807	-0.10344	0.161374
sp|Q16643-3|DREB_HUMAN	DBN1	DREB_HUMAN Isoform 3 of Drebrin	32	25.0474	26.7941	24.1966	23.9618	0.0498565	0.161179
sp|Q9UHQ9|NB5R1_HUMAN	CYB5R1	NB5R1_HUMAN NADH-cytochrome b5 reductase 1	7	24.7844	26.443	25.1247	23.6479	-0.019674	0.161174
sp|Q9NQS3|PVRL3_HUMAN	PVRL3	PVRL3_HUMAN Poliovirus receptor-related protein 3	2	24.6081	26.4987	25.1949	23.6983	-0.0339985	0.161138
sp|Q7Z3B4|NUP54_HUMAN	NUP54	NUP54_HUMAN Nucleoporin p54	19	24.5855	26.7158	24.8045	23.8942	-0.0127942	0.161033
sp|Q9Y5Q8-3|TF3C5_HUMAN	GTF3C5	TF3C5_HUMAN Isoform 3 of General transcription factor 3C polypeptide 5	10	23.3099	27.0359	25.4728	24.1814	-0.128015	0.160979
sp|Q8TC12|RDH11_HUMAN	RDH11	RDH11_HUMAN Retinol dehydrogenase 11	5	21.9115	26.5151	27.8564	23.7171	-0.346321	0.160887
sp|Q9NXV2|KCTD5_HUMAN	KCTD5	KCTD5_HUMAN BTB/POZ domain-containing protein KCTD5	2	26.3291	27.1363	22.2616	24.2731	0.242101	0.160866
sp|P42765|THIM_HUMAN	ACAA2	THIM_HUMAN 3-ketoacyl-CoA thiolase, mitochondrial	14	25.0938	26.1451	25.3724	23.3887	-0.015929	0.160729
sp|P82675|RT05_HUMAN	MRPS5	RT05_HUMAN 28S ribosomal protein S5, mitochondrial	11	23.3257	26.7807	25.9359	23.9576	-0.15303	0.16071
sp|Q93008|USP9X_HUMAN	USP9X	USP9X_HUMAN Probable ubiquitin carboxyl-terminal hydrolase FAF-X	50	27.2416	26.0857	23.3359	23.3368	0.22326	0.160652
sp|Q7KZ85|SPT6H_HUMAN	SUPT6H	SPT6H_HUMAN Transcription elongation factor SPT6	30	25.3673	26.4279	24.5574	23.6474	0.0468121	0.16038
sp|Q9BX95|SGPP1_HUMAN	SGPP1	SGPP1_HUMAN Sphingosine-1-phosphate phosphatase 1	3	23.9809	27.9253	23.1053	24.9885	0.053662	0.160308
sp|P61009|SPCS3_HUMAN	SPCS3	SPCS3_HUMAN Signal peptidase complex subunit 3	6	26.0859	25.7443	25.1329	23.0369	0.0536931	0.160306
sp|Q9BRX8|F213A_HUMAN	FAM213A	F213A_HUMAN Redox-regulatory protein FAM213A	6	26.2361	25.8767	24.7296	23.1576	0.0853144	0.160168
sp|Q9P2R7|SUCB1_HUMAN	SUCLA2	SUCB1_HUMAN Succinyl-CoA ligase [ADP-forming] subunit beta, mitochondrial	13	23.5663	27.0332	25.2062	24.1943	-0.0970534	0.160065
sp|P09543|CN37_HUMAN	CNP	CN37_HUMAN 2',3'-cyclic-nucleotide 3'-phosphodiesterase	20	25.5867	26.212	24.7404	23.4609	0.0485253	0.159969
sp|Q9Y6X9|MORC2_HUMAN	MORC2	MORC2_HUMAN MORC family CW-type zinc finger protein 2	7	23.3255	27.0777	25.36	24.2369	-0.120647	0.1599
sp|O00330|ODPX_HUMAN	PDHX	ODPX_HUMAN Pyruvate dehydrogenase protein X component, mitochondrial	16	24.8275	26.5184	24.9139	23.7401	-0.00501188	0.159668
sp|O60494|CUBN_HUMAN	CUBN	CUBN_HUMAN Cubilin	1	27.8708	23.2339	28.0953	20.8	-0.0115744	0.159648
sp|O60671|RAD1_HUMAN	RAD1	RAD1_HUMAN Cell cycle checkpoint protein RAD1	3	24.2942	27.5188	23.5498	24.6373	0.0448971	0.159573
sp|Q8NBN7|RDH13_HUMAN	RDH13	RDH13_HUMAN Retinol dehydrogenase 13	5	24.3883	26.7717	24.8677	23.9723	-0.0280839	0.15934
sp|P07992|ERCC1_HUMAN	ERCC1	ERCC1_HUMAN DNA excision repair protein ERCC-1	4	23.8198	26.6955	25.5806	23.9041	-0.102889	0.159338
sp|Q92643|GPI8_HUMAN	PIGK	GPI8_HUMAN GPI-anchor transamidase	3	25.5034	25.4601	26.2383	22.7983	-0.0409847	0.159312
sp|O95405|ZFYV9_HUMAN	ZFYVE9	ZFYV9_HUMAN Zinc finger FYVE domain-containing protein 9	1	15.4648	30.8439	26.0719	27.6194	-0.753508	0.159303
sp|Q8NBQ5|DHB11_HUMAN	HSD17B11	DHB11_HUMAN Estradiol 17-beta-dehydrogenase 11	5	25.3827	25.3901	26.4866	22.7406	-0.0614171	0.158996
sp|O94766|B3GA3_HUMAN	B3GAT3	B3GA3_HUMAN Galactosylgalactosylxylosylprotein 3-beta-glucuronosyltransferase 3	3	26.1483	26.5142	23.5898	23.7477	0.148554	0.158977
sp|Q07157-2|ZO1_HUMAN	TJP1	ZO1_HUMAN Isoform Short of Tight junction protein ZO-1	33	26.3388	26.1015	24.1795	23.3802	0.123405	0.158845
sp|Q12959-7|DLG1_HUMAN	DLG1	DLG1_HUMAN Isoform 7 of Disks large homolog 1	1	23.3001	27.8953	23.8149	24.9897	-0.0315283	0.158688
sp|P46019|KPB2_HUMAN	PHKA2	KPB2_HUMAN Phosphorylase b kinase regulatory subunit alpha, liver isoform	4	22.6507	29.6755	21.089	26.5848	0.103065	0.158671
sp|Q9Y291|RT33_HUMAN	MRPS33	RT33_HUMAN 28S ribosomal protein S33, mitochondrial	3	28.2288	24.5275	25.2706	21.9731	0.159708	0.158662
sp|Q8IWL3|HSC20_HUMAN	HSCB	HSC20_HUMAN Iron-sulfur cluster co-chaperone protein HscB, mitochondrial	4	24.4135	26.4436	25.4511	23.6919	-0.0600489	0.158525
sp|P55209|NP1L1_HUMAN	NAP1L1	NP1L1_HUMAN Nucleosome assembly protein 1-like 1	23	25.2809	27.0405	23.4517	24.2269	0.108355	0.158512
sp|O94966-5|UBP19_HUMAN	USP19	UBP19_HUMAN Isoform 5 of Ubiquitin carboxyl-terminal hydrolase 19	9	24.4122	26.0333	26.2292	23.3252	-0.103571	0.158469
sp|Q03164-3|KMT2A_HUMAN	KMT2A	KMT2A_HUMAN Isoform 3 of Histone-lysine N-methyltransferase 2A	15	26.0596	25.7784	25.0638	23.0982	0.0562098	0.158382
sp|Q9NX40|OCAD1_HUMAN	OCIAD1	OCAD1_HUMAN OCIA domain-containing protein 1	5	26.3562	24.6915	26.8276	22.1247	-0.0255756	0.158357
sp|O75616|ERAL1_HUMAN	ERAL1	ERAL1_HUMAN GTPase Era, mitochondrial	1	19.5216	29.4635	24.614	26.401	-0.334408	0.158336
sp|P86791|CCZ1_HUMAN	CCZ1	CCZ1_HUMAN Vacuolar fusion protein CCZ1 homolog	7	24.31	26.5461	25.3551	23.7888	-0.0607261	0.158217
sp|P82912|RT11_HUMAN	MRPS11	RT11_HUMAN 28S ribosomal protein S11, mitochondrial	4	25.1584	26.3478	24.8823	23.6115	0.0159203	0.158193
sp|Q9BSM1|PCGF1_HUMAN	PCGF1	PCGF1_HUMAN Polycomb group RING finger protein 1	2	28.098	25.0054	24.4849	22.4117	0.198575	0.157988
sp|Q9UH62|ARMX3_HUMAN	ARMCX3	ARMX3_HUMAN Armadillo repeat-containing X-linked protein 3	6	26.7214	26.1679	23.6547	23.4559	0.175869	0.157847
sp|P62995|TRA2B_HUMAN	TRA2B	TRA2B_HUMAN Transformer-2 protein homolog beta	13	30.9139	26.3168	19.1785	23.5908	0.688766	0.15776
sp|Q9Y483|MTF2_HUMAN	MTF2	MTF2_HUMAN Metal-response element-binding transcription factor 2	5	25.2977	25.7427	25.8817	23.0779	-0.0329262	0.157651
sp|Q9UIQ6|LCAP_HUMAN	LNPEP	LCAP_HUMAN Leucyl-cystinyl aminopeptidase	11	23.7598	26.7742	25.4587	24.0074	-0.0996361	0.157364
sp|Q9BV86|NTM1A_HUMAN	NTMT1	NTM1A_HUMAN N-terminal Xaa-Pro-Lys N-methyltransferase 1	6	26.0282	26.5096	23.6919	23.7703	0.135682	0.157355
sp|P49790|NU153_HUMAN	NUP153	NU153_HUMAN Nuclear pore complex protein Nup153	43	26.0013	26.468	23.7953	23.7354	0.127907	0.157209
sp|Q86UT8|CCD84_HUMAN	CCDC84	CCD84_HUMAN Coiled-coil domain-containing protein 84	1	24.9214	26.8256	24.1951	24.0578	0.0426702	0.157106
sp|P23246|SFPQ_HUMAN	SFPQ	SFPQ_HUMAN Splicing factor, proline- and glutamine-rich	86	23.9659	27.2238	24.3949	24.4153	-0.0255965	0.157083
sp|Q8NI77|KI18A_HUMAN	KIF18A	KI18A_HUMAN Kinesin-like protein KIF18A	1	25.8557	26.0831	24.6685	23.3927	0.0678124	0.157057
sp|P36776|LONM_HUMAN	LONP1	LONM_HUMAN Lon protease homolog, mitochondrial	43	23.2702	27.014	25.4855	24.2302	-0.131193	0.156901
sp|Q9UET6|TRM7_HUMAN	FTSJ1	TRM7_HUMAN Putative tRNA (cytidine(32)/guanosine(34)-2'-O)-methyltransferase	5	26.3605	25.3035	25.6353	22.7007	0.040246	0.1566
sp|Q9NZW5|MPP6_HUMAN	MPP6	MPP6_HUMAN MAGUK p55 subfamily member 6	20	24.1032	26.1368	26.3106	23.4494	-0.126419	0.156532
sp|Q9P0S9|TM14C_HUMAN	TMEM14C	TM14C_HUMAN Transmembrane protein 14C	2	23.4822	26.9578	25.3725	24.1874	-0.111698	0.156447
sp|O43390-2|HNRPR_HUMAN	HNRNPR	HNRPR_HUMAN Isoform 2 of Heterogeneous nuclear ribonucleoprotein R	38	25.8436	26.7747	23.3529	24.0287	0.146205	0.156112
sp|Q96FX7|TRM61_HUMAN	TRMT61A	TRM61_HUMAN tRNA (adenine(58)-N(1))-methyltransferase catalytic subunit TRMT61A	4	23.5082	26.2195	26.7411	23.5312	-0.185895	0.156065
sp|Q9Y394|DHRS7_HUMAN	DHRS7	DHRS7_HUMAN Dehydrogenase/reductase SDR family member 7	17	25.6102	26.1292	24.8104	23.4502	0.0457735	0.156063
sp|Q9UPZ3|HPS5_HUMAN	HPS5	HPS5_HUMAN Hermansky-Pudlak syndrome 5 protein	1	23.7768	27.115	24.7686	24.3396	-0.0589578	0.155786
sp|P23786|CPT2_HUMAN	CPT2	CPT2_HUMAN Carnitine O-palmitoyltransferase 2, mitochondrial	30	24.6323	26.4845	25.1094	23.7737	-0.0276762	0.155782
sp|Q8TCS8|PNPT1_HUMAN	PNPT1	PNPT1_HUMAN Polyribonucleotide nucleotidyltransferase 1, mitochondrial	39	24.0302	26.8406	25.0345	24.0946	-0.059069	0.155707
sp|P08183|MDR1_HUMAN	ABCB1	MDR1_HUMAN Multidrug resistance protein 1	5	25.4385	26.6659	23.9548	23.9409	0.0866988	0.155519
sp|Q96GA3|LTV1_HUMAN	LTV1	LTV1_HUMAN Protein LTV1 homolog	2	22.5447	27.3011	25.6406	24.5136	-0.185642	0.155377
sp|O60344|ECE2_HUMAN	ECE2	ECE2_HUMAN Endothelin-converting enzyme 2	2	22.7097	26.9915	26.0628	24.2359	-0.198683	0.155359
sp|Q8WUM0|NU133_HUMAN	NUP133	NU133_HUMAN Nuclear pore complex protein Nup133	29	25.4562	25.8362	25.5079	23.1997	-0.00292705	0.155288
sp|Q14165|MLEC_HUMAN	MLEC	MLEC_HUMAN Malectin	23	25.9367	25.763	25.1654	23.1348	0.0435534	0.155236
sp|Q9NYR9|KBRS2_HUMAN	NKIRAS2	KBRS2_HUMAN NF-kappa-B inhibitor-interacting Ras-like protein 2	1	21.6179	29.4775	22.4299	26.4747	-0.0531968	0.155
sp|P40425|PBX2_HUMAN	PBX2	PBX2_HUMAN Pre-B-cell leukemia transcription factor 2	1	21.6041	26.787	27.5485	24.0604	-0.350669	0.154872
sp|P02545|LMNA_HUMAN	LMNA	LMNA_HUMAN Prelamin-A/C	52	25.9291	26.4395	23.8831	23.7483	0.118582	0.154871
sp|Q96ER9|CCD51_HUMAN	CCDC51	CCD51_HUMAN Coiled-coil domain-containing protein 51	7	24.5234	26.4463	25.2752	23.7551	-0.0435635	0.154829
sp|Q2TAY7|SMU1_HUMAN	SMU1	SMU1_HUMAN WD40 repeat-containing protein SMU1	9	25.8472	26.5645	23.7269	23.8614	0.123484	0.154821
sp|Q8TBM8|DJB14_HUMAN	DNAJB14	DJB14_HUMAN DnaJ homolog subfamily B member 14	1	27.3775	25.1559	24.8703	22.5963	0.138567	0.15481
sp|O15504|NUPL2_HUMAN	NUPL2	NUPL2_HUMAN Nucleoporin-like protein 2	3	25.7843	26.1935	24.4938	23.5284	0.0740763	0.154806
sp|Q92552|RT27_HUMAN	MRPS27	RT27_HUMAN 28S ribosomal protein S27, mitochondrial	15	24.6522	26.4892	25.0641	23.7945	-0.023906	0.154776
sp|Q9BQT8|ODC_HUMAN	SLC25A21	ODC_HUMAN Mitochondrial 2-oxodicarboxylate carrier	1	26.1382	26.2298	24.0649	23.5671	0.119229	0.154433
sp|O15270|SPTC2_HUMAN	SPTLC2	SPTC2_HUMAN Serine palmitoyltransferase 2	8	26.1864	25.1382	26.0873	22.5881	0.0054701	0.154318
sp|Q9UI09|NDUAC_HUMAN	NDUFA12	NDUAC_HUMAN NADH dehydrogenase [ubiquinone] 1 alpha subcomplex subunit 12	5	24.0375	27.8444	23.0981	25.02	0.0575127	0.154305
sp|Q9P0B6|CC167_HUMAN	CCDC167	CC167_HUMAN Coiled-coil domain-containing protein 167	1	26.4895	26.5739	23.0577	23.8789	0.200172	0.154274
sp|Q01804|OTUD4_HUMAN	OTUD4	OTUD4_HUMAN OTU domain-containing protein 4	7	25.6729	26.3464	24.3058	23.6748	0.0789457	0.154254
sp|P81877|SSBP2_HUMAN	SSBP2	SSBP2_HUMAN Single-stranded DNA-binding protein 2	1	23.1439	24.1894	30.93	21.7367	-0.418375	0.154242
sp|P30101|PDIA3_HUMAN	PDIA3	PDIA3_HUMAN Protein disulfide-isomerase A3	67	26.5545	26.3484	23.4195	23.6776	0.181246	0.154193
sp|Q9P2W9|STX18_HUMAN	STX18	STX18_HUMAN Syntaxin-18	7	23.496	26.9836	25.2715	24.2489	-0.105096	0.154164
sp|Q9H8H2|DDX31_HUMAN	DDX31	DDX31_HUMAN Probable ATP-dependent RNA helicase DDX31	2	20.1772	28.3172	26.0581	25.4474	-0.369006	0.15416
sp|Q9H8M2|BRD9_HUMAN	BRD9	BRD9_HUMAN Bromodomain-containing protein 9	1	27.2792	25.3858	24.5172	22.8178	0.154007	0.153862
sp|Q86YS7-2|C2CD5_HUMAN	C2CD5	C2CD5_HUMAN Isoform 2 of C2 domain-containing protein 5	8	25.3828	25.4956	26.2047	22.9169	-0.0459744	0.153836
sp|P82673|RT35_HUMAN	MRPS35	RT35_HUMAN 28S ribosomal protein S35, mitochondrial	14	24.9954	25.4634	26.6533	22.888	-0.0926516	0.153834
sp|Q9Y3D3|RT16_HUMAN	MRPS16	RT16_HUMAN 28S ribosomal protein S16, mitochondrial	12	24.2776	27.0477	24.3624	24.3123	-0.00503045	0.15382
sp|Q9H582|ZN644_HUMAN	ZNF644	ZN644_HUMAN Zinc finger protein 644	4	24.5071	27.175	23.8903	24.4277	0.0367748	0.153762
sp|P60709|ACTB_HUMAN	ACTB	ACTB_HUMAN Actin, cytoplasmic 1	56	25.8763	25.7489	25.2278	23.1471	0.0366169	0.153679
sp|Q16134|ETFD_HUMAN	ETFDH	ETFD_HUMAN Electron transfer flavoprotein-ubiquinone oxidoreductase, mitochondrial	15	24.5694	26.6848	24.7571	23.9888	-0.0109797	0.153657
sp|Q8NBK3-3|SUMF1_HUMAN	SUMF1	SUMF1_HUMAN Isoform 3 of Sulfatase-modifying factor 1	1	27.1811	27.2643	21.0415	24.5132	0.369366	0.153454
sp|O75323|NIPS2_HUMAN	GBAS	NIPS2_HUMAN Protein NipSnap homolog 2	11	26.6391	25.358	25.2015	22.8014	0.0800357	0.153319
sp|P09622|DLDH_HUMAN	DLD	DLDH_HUMAN Dihydrolipoyl dehydrogenase, mitochondrial	30	25.607	25.8656	25.2693	23.258	0.0191525	0.153308
sp|P78332|RBM6_HUMAN	RBM6	RBM6_HUMAN RNA-binding protein 6	12	25.4925	26.0756	24.9849	23.447	0.0290164	0.153297
sp|Q5T2T1|MPP7_HUMAN	MPP7	MPP7_HUMAN MAGUK p55 subfamily member 7	12	24.5095	26.7388	24.7077	24.0439	-0.0116197	0.153264
sp|Q9BY32|ITPA_HUMAN	ITPA	ITPA_HUMAN Inosine triphosphate pyrophosphatase	3	24.4903	26.5848	25.0172	23.9077	-0.0307099	0.153126
sp|Q9NZ43|USE1_HUMAN	USE1	USE1_HUMAN Vesicle transport protein USE1	5	24.5258	26.597	24.9566	23.9206	-0.0251212	0.15301
sp|Q9BV38|WDR18_HUMAN	WDR18	WDR18_HUMAN WD repeat-containing protein 18	11	24.3352	26.4829	25.3622	23.8197	-0.0596353	0.152906
sp|Q9ULW3|ABT1_HUMAN	ABT1	ABT1_HUMAN Activator of basal transcription 1	8	26.6182	26.2101	23.5963	23.5754	0.173852	0.152841
sp|Q6ZXV5|TMTC3_HUMAN	TMTC3	TMTC3_HUMAN Transmembrane and TPR repeat-containing protein 3	13	23.4701	26.8588	25.51	24.1612	-0.120239	0.152703
sp|Q14739|LBR_HUMAN	LBR	LBR_HUMAN Lamin-B receptor	22	24.8542	25.713	26.3023	23.1305	-0.0816993	0.152701
sp|Q7KZI7|MARK2_HUMAN	MARK2	MARK2_HUMAN Serine/threonine-protein kinase MARK2	8	23.8043	27.2095	24.5093	24.4769	-0.0421071	0.15269
sp|Q9Y5S2|MRCKB_HUMAN	CDC42BPB	MRCKB_HUMAN Serine/threonine-protein kinase MRCK beta	6	25.9988	25.4998	25.5613	22.9401	0.0244838	0.152614
sp|Q6N069|NAA16_HUMAN	NAA16	NAA16_HUMAN N-alpha-acetyltransferase 16, NatA auxiliary subunit	2	23.8186	27.6938	23.5721	24.9155	0.0150083	0.15252
sp|P32856|STX2_HUMAN	STX2	STX2_HUMAN Syntaxin-2	6	25.0391	26.7562	24.1315	24.0731	0.0532651	0.152451
sp|Q9NR28|DBLOH_HUMAN	DIABLO	DBLOH_HUMAN Diablo homolog, mitochondrial	12	29.9458	27.5803	17.6584	24.8155	0.761999	0.152397
sp|Q5C9Z4|NOM1_HUMAN	NOM1	NOM1_HUMAN Nucleolar MIF4G domain-containing protein 1	12	24.8469	25.8245	26.0919	23.2367	-0.0705361	0.152335
sp|Q9Y5J1|UTP18_HUMAN	UTP18	UTP18_HUMAN U3 small nucleolar RNA-associated protein 18 homolog	8	32.8746	24.1584	21.225	21.742	0.631209	0.15204
sp|Q9H9Y6|RPA2_HUMAN	POLR1B	RPA2_HUMAN DNA-directed RNA polymerase I subunit RPA2	8	24.7832	26.8851	24.1346	24.1971	0.0382596	0.151973
sp|P79522|PRR3_HUMAN	PRR3	PRR3_HUMAN Proline-rich protein 3	2	24.9284	27.4412	22.9311	24.6993	0.120485	0.151873
sp|Q9Y282-3|ERGI3_HUMAN	ERGIC3	ERGI3_HUMAN Isoform 3 of Endoplasmic reticulum-Golgi intermediate compartment protein 3	5	25.0837	27.4507	22.7559	24.7098	0.14051	0.15176
sp|P43155|CACP_HUMAN	CRAT	CACP_HUMAN Carnitine O-acetyltransferase	9	25.3425	25.8704	25.4984	23.2888	-0.00884787	0.151666
sp|O94782|UBP1_HUMAN	USP1	UBP1_HUMAN Ubiquitin carboxyl-terminal hydrolase 1	3	27.9654	26.9874	20.7513	24.2959	0.430441	0.151573
sp|O75503|CLN5_HUMAN	CLN5	CLN5_HUMAN Ceroid-lipofuscinosis neuronal protein 5	3	22.3299	27.9373	24.5817	25.1511	-0.138608	0.151571
sp|O75071|EFC14_HUMAN	EFCAB14	EFC14_HUMAN EF-hand calcium-binding domain-containing protein 14	2	24.7263	27.1149	23.7479	24.411	0.0582464	0.151554
sp|P25445|TNR6_HUMAN	FAS	TNR6_HUMAN Tumor necrosis factor receptor superfamily member 6	1	26.9444	26.7049	22.3066	24.0441	0.272515	0.151422
sp|Q92560|BAP1_HUMAN	BAP1	BAP1_HUMAN Ubiquitin carboxyl-terminal hydrolase BAP1	2	26.8463	26.027	23.6916	23.4351	0.180348	0.151338
sp|Q9H6Y7|RN167_HUMAN	RNF167	RN167_HUMAN E3 ubiquitin-protein ligase RNF167	2	26.8281	26.1393	23.4927	23.5399	0.191532	0.151112
sp|O75251|NDUS7_HUMAN	NDUFS7	NDUS7_HUMAN NADH dehydrogenase [ubiquinone] iron-sulfur protein 7, mitochondrial	6	25.7014	25.8682	25.1333	23.297	0.0322468	0.151035
sp|Q15155|NOMO1_HUMAN	NOMO1	NOMO1_HUMAN Nodal modulator 1	30	25.856	26.2387	24.2719	23.6333	0.0912121	0.150875
sp|Q03701|CEBPZ_HUMAN	CEBPZ	CEBPZ_HUMAN CCAAT/enhancer-binding protein zeta	18	24.3814	26.4512	25.3414	23.826	-0.0557153	0.150796
sp|Q7Z2E3|APTX_HUMAN	APTX	APTX_HUMAN Aprataxin	4	23.105	26.9684	25.6346	24.292	-0.149887	0.150789
sp|Q9UPY6|WASF3_HUMAN	WASF3	WASF3_HUMAN Wiskott-Aldrich syndrome protein family member 3	1	26.3774	25.4901	25.17	22.9624	0.0675971	0.150664
sp|Q96EL2|RT24_HUMAN	MRPS24	RT24_HUMAN 28S ribosomal protein S24, mitochondrial	2	24.562	25.648	26.685	23.1051	-0.119601	0.150635
sp|O43674|NDUB5_HUMAN	NDUFB5	NDUB5_HUMAN NADH dehydrogenase [ubiquinone] 1 beta subcomplex subunit 5, mitochondrial	8	23.7083	27.7934	23.4597	25.0386	0.0152077	0.150588
sp|O75330-3|HMMR_HUMAN	HMMR	HMMR_HUMAN Isoform 3 of Hyaluronan mediated motility receptor	18	22.2344	27.3426	25.7905	24.6325	-0.214046	0.150587
sp|Q96QD8|S38A2_HUMAN	SLC38A2	S38A2_HUMAN Sodium-coupled neutral amino acid transporter 2	2	18.4729	28.6032	27.1549	25.7691	-0.555802	0.150534
sp|Q86TN4|TRPT1_HUMAN	TRPT1	TRPT1_HUMAN tRNA 2'-phosphotransferase 1	3	25.777	26.8266	23.2275	24.1689	0.15025	0.150512
sp|Q5BKZ1|ZN326_HUMAN	ZNF326	ZN326_HUMAN DBIRD complex subunit ZNF326	25	24.6382	26.7013	24.6016	24.059	0.00214471	0.150333
sp|O00461|GOLI4_HUMAN	GOLIM4	GOLI4_HUMAN Golgi integral membrane protein 4	12	22.1806	27.2791	25.9587	24.5815	-0.22692	0.150223
sp|Q92542|NICA_HUMAN	NCSTN	NICA_HUMAN Nicastrin	6	22.4119	27.4713	25.3613	24.7555	-0.178364	0.150176
sp|Q9P0J1-2|PDP1_HUMAN	PDP1	PDP1_HUMAN Isoform 2 of [Pyruvate dehydrogenase [acetyl-transferring]]-phosphatase 1, mitochondrial	4	24.8948	25.6853	26.2678	23.152	-0.077451	0.149806
sp|O60244|MED14_HUMAN	MED14	MED14_HUMAN Mediator of RNA polymerase II transcription subunit 14	2	25.3434	26.2298	24.7768	23.65	0.0326202	0.149367
sp|Q05193|DYN1_HUMAN	DNM1	DYN1_HUMAN Dynamin-1	4	24.2846	26.4992	25.3222	23.8939	-0.060361	0.149306
sp|Q9NX47|MARH5_HUMAN	2021-03-05	MARH5_HUMAN E3 ubiquitin-protein ligase MARCH5	2	23.241	27.6401	24.1955	24.9234	-0.0580666	0.149262
sp|Q9UGR2|Z3H7B_HUMAN	ZC3H7B	Z3H7B_HUMAN Zinc finger CCCH domain-containing protein 7B	4	24.4622	25.9303	26.2252	23.3823	-0.1004	0.149222
sp|Q8N8A6|DDX51_HUMAN	DDX51	DDX51_HUMAN ATP-dependent RNA helicase DDX51	12	24.9364	26.6764	24.3318	24.0555	0.0354102	0.149197
sp|Q9BV44|THUM3_HUMAN	THUMPD3	THUM3_HUMAN THUMP domain-containing protein 3	6	24.9094	25.7357	26.1465	23.2084	-0.0699276	0.149124
sp|Q15031|SYLM_HUMAN	LARS2	SYLM_HUMAN Probable leucine--tRNA ligase, mitochondrial	24	25.1393	25.737	25.9126	23.2111	-0.0437093	0.149029
sp|Q99728|BARD1_HUMAN	BARD1	BARD1_HUMAN BRCA1-associated RING domain protein 1	3	22.6192	27.3689	25.3288	24.6831	-0.163231	0.149014
sp|O14530|TXND9_HUMAN	TXNDC9	TXND9_HUMAN Thioredoxin domain-containing protein 9	2	27.8354	25.5229	23.6233	23.0185	0.23671	0.148998
sp|Q9ULV3|CIZ1_HUMAN	CIZ1	CIZ1_HUMAN Cip1-interacting zinc finger protein	10	23.0519	26.9884	25.6164	24.3434	-0.152182	0.148809
sp|P31689|DNJA1_HUMAN	DNAJA1	DNJA1_HUMAN DnaJ homolog subfamily A member 1	21	28.418	25.1024	23.8355	22.6441	0.253693	0.14869
sp|P09651|ROA1_HUMAN	HNRNPA1	ROA1_HUMAN Heterogeneous nuclear ribonucleoprotein A1	47	26.9755	25.8256	23.8997	23.2991	0.174657	0.148528
sp|Q9H0H5|RGAP1_HUMAN	RACGAP1	RGAP1_HUMAN Rac GTPase-activating protein 1	8	28.3807	24.7955	24.454	22.3698	0.21484	0.148526
sp|Q7Z2W4|ZCCHV_HUMAN	ZC3HAV1	ZCCHV_HUMAN Zinc finger CCCH-type antiviral protein 1	22	25.9277	26.1105	24.4046	23.5572	0.0873411	0.148462
sp|O60264|SMCA5_HUMAN	SMARCA5	SMCA5_HUMAN SWI/SNF-related matrix-associated actin-dependent regulator of chromatin subfamily A member 5	42	25.1544	26.6638	24.1235	24.0583	0.0603715	0.148348
sp|Q96CS3|FAF2_HUMAN	FAF2	FAF2_HUMAN FAS-associated factor 2	21	25.3343	26.1647	24.8905	23.6105	0.0254968	0.148193
sp|Q8N3Z3|GTPB8_HUMAN	GTPBP8	GTPB8_HUMAN GTP-binding protein 8	2	27.2014	24.5681	26.0598	22.1707	0.0618549	0.148132
sp|P06576|ATPB_HUMAN	ATP5B	ATPB_HUMAN ATP synthase subunit beta, mitochondrial	72	25.5748	25.5395	25.8374	23.0483	-0.0147379	0.14807
sp|Q9UPU7|TBD2B_HUMAN	TBC1D2B	TBD2B_HUMAN TBC1 domain family member 2B	1	26.499	26.3927	23.2873	23.821	0.186395	0.147905
sp|Q68DK2|ZFY26_HUMAN	ZFYVE26	ZFY26_HUMAN Zinc finger FYVE domain-containing protein 26	1	28.5946	25.8885	22.15	23.367	0.368436	0.147839
sp|Q9NWS8|RMND1_HUMAN	RMND1	RMND1_HUMAN Required for meiotic nuclear division protein 1 homolog	3	25.2947	25.8962	25.4345	23.3746	-0.0079516	0.147799
sp|Q13888|TF2H2_HUMAN	GTF2H2	TF2H2_HUMAN General transcription factor IIH subunit 2	2	25.226	26.3249	24.6874	23.7616	0.0311366	0.147796
sp|O60613|SEP15_HUMAN	2021-09-15	SEP15_HUMAN 15 kDa selenoprotein	4	22.6616	29.1993	21.7829	26.3563	0.0570537	0.147786
sp|P56377|AP1S2_HUMAN	AP1S2	AP1S2_HUMAN AP-1 complex subunit sigma-2	3	25.4935	26.4283	24.2227	23.8554	0.0737698	0.147768
sp|Q9BUA3|CK084_HUMAN	C11orf84	CK084_HUMAN Uncharacterized protein C11orf84	1	24.6411	25.5908	26.6657	23.1024	-0.113919	0.147583
sp|P25490|TYY1_HUMAN	YY1	TYY1_HUMAN Transcriptional repressor protein YY1	8	24.8942	25.9865	25.6585	23.4608	-0.0436272	0.14751
sp|Q9BSB4|ATGA1_HUMAN	ATG101	ATGA1_HUMAN Autophagy-related protein 101	2	26.7798	25.7093	24.2985	23.2124	0.140278	0.147395
sp|Q12866|MERTK_HUMAN	MERTK	MERTK_HUMAN Tyrosine-protein kinase Mer	1	23.318	27.4254	24.4939	24.7627	-0.0709784	0.147344
sp|O75955|FLOT1_HUMAN	FLOT1	FLOT1_HUMAN Flotillin-1	15	24.8254	26.7966	24.1811	24.1969	0.0379371	0.147228
sp|P29992|GNA11_HUMAN	GNA11	GNA11_HUMAN Guanine nucleotide-binding protein subunit alpha-11	6	27.3038	24.3946	26.2714	22.0302	0.0556087	0.147079
sp|Q12947|FOXF2_HUMAN	FOXF2	FOXF2_HUMAN Forkhead box protein F2	2	25.2051	28.0075	21.494	25.2934	0.229782	0.147052
sp|P20700|LMNB1_HUMAN	LMNB1	LMNB1_HUMAN Lamin-B1	87	24.502	26.9607	24.1864	24.3508	0.0187035	0.146889
sp|Q92698|RAD54_HUMAN	RAD54L	RAD54_HUMAN DNA repair and recombination protein RAD54-like	1	23.4706	25.9411	27.1558	23.4325	-0.210406	0.146729
sp|Q9H9J2|RM44_HUMAN	MRPL44	RM44_HUMAN 39S ribosomal protein L44, mitochondrial	9	24.1808	27.0878	24.2627	24.4686	-0.00487813	0.146712
sp|Q14683|SMC1A_HUMAN	SMC1A	SMC1A_HUMAN Structural maintenance of chromosomes protein 1A	95	24.1464	26.9109	24.6322	24.3105	-0.0287374	0.146611
sp|O00221|IKBE_HUMAN	NFKBIE	IKBE_HUMAN NF-kappa-B inhibitor epsilon	1	24.9215	26.1759	25.2555	23.6471	-0.0192067	0.146576
tr|H7C0W7|H7C0W7_HUMAN	FAM126A	H7C0W7_HUMAN Hyccin (Fragment)	4	24.688	26.0923	25.6457	23.574	-0.054907	0.146428
sp|Q6UVK1|CSPG4_HUMAN	CSPG4	CSPG4_HUMAN Chondroitin sulfate proteoglycan 4	3	22.9527	26.7377	26.1489	24.1607	-0.188086	0.146213
sp|Q96AQ8|MCUR1_HUMAN	MCUR1	MCUR1_HUMAN Mitochondrial calcium uniporter regulator 1	2	27.6544	24.8035	25.1266	22.4155	0.138294	0.146047
sp|Q16773|KAT1_HUMAN	CCBL1	KAT1_HUMAN Kynurenine--oxoglutarate transaminase 1	1	23.061	26.9306	25.6685	24.3399	-0.154544	0.145923
sp|Q92766-2|RREB1_HUMAN	RREB1	RREB1_HUMAN Isoform 2 of Ras-responsive element-binding protein 1	2	28.7617	25.7043	22.3021	23.232	0.366969	0.145896
sp|Q76N89|HECW1_HUMAN	HECW1	HECW1_HUMAN E3 ubiquitin-protein ligase HECW1	1	25.5734	25.7748	25.3528	23.299	0.0124989	0.145693
sp|Q96RT1-8|LAP2_HUMAN	ERBB2IP	LAP2_HUMAN Isoform 8 of Protein LAP2	7	26.3788	25.6082	24.8641	23.149	0.0853147	0.145656
sp|Q86SZ2|TPC6B_HUMAN	TRAPPC6B	TPC6B_HUMAN Trafficking protein particle complex subunit 6B	6	27.8198	24.7811	24.9959	22.4032	0.154421	0.145535
sp|Q14980-2|NUMA1_HUMAN	NUMA1	NUMA1_HUMAN Isoform 2 of Nuclear mitotic apparatus protein 1	115	24.6597	26.7545	24.3962	24.1896	0.0154988	0.145395
sp|Q9Y3D6|FIS1_HUMAN	FIS1	FIS1_HUMAN Mitochondrial fission 1 protein	2	22.9997	29.4973	20.8304	26.6726	0.142924	0.145224
sp|Q8TB72|PUM2_HUMAN	PUM2	PUM2_HUMAN Pumilio homolog 2	8	25.0616	26.5504	24.3788	24.0092	0.0398514	0.145146
sp|Q99848|EBP2_HUMAN	EBNA1BP2	EBP2_HUMAN Probable rRNA-processing protein EBP2	21	22.8543	27.645	24.5005	25.0002	-0.100346	0.145079
sp|Q9UQ90|SPG7_HUMAN	SPG7	SPG7_HUMAN Paraplegin	2	23.1721	26.5357	26.2911	24.0012	-0.182186	0.144828
sp|Q9BZG8|DPH1_HUMAN	DPH1	DPH1_HUMAN Diphthamide biosynthesis protein 1	4	25.0756	26.1507	25.1201	23.6536	-0.00255799	0.14479
sp|Q5TA50|CPTP_HUMAN	GLTPD1	CPTP_HUMAN Ceramide-1-phosphate transfer protein	1	27.0479	25.4756	24.4335	23.043	0.146656	0.144788
sp|Q8WZ74|CTTB2_HUMAN	CTTNBP2	CTTB2_HUMAN Cortactin-binding protein 2	1	26.8047	26.5945	22.5454	24.0555	0.249653	0.144761
sp|Q8NB49|AT11C_HUMAN	ATP11C	AT11C_HUMAN Probable phospholipid-transporting ATPase IG	8	22.3693	28.2048	23.9136	25.5123	-0.0963112	0.144748
sp|Q16352|AINX_HUMAN	INA	AINX_HUMAN Alpha-internexin	6	25.8672	25.7687	25.055	23.3091	0.0460254	0.144726
sp|Q9UL63|MKLN1_HUMAN	MKLN1	MKLN1_HUMAN Muskelin	2	23.9813	26.6939	25.1776	24.1472	-0.0702309	0.144654
tr|E9PRG8|E9PRG8_HUMAN	C11orf48	E9PRG8_HUMAN Uncharacterized protein C11orf48	1	25.9959	27.6186	21.3992	24.9863	0.280727	0.144503
sp|Q16775|GLO2_HUMAN	HAGH	GLO2_HUMAN Hydroxyacylglutathione hydrolase, mitochondrial	7	23.664	27.0214	24.8658	24.4489	-0.0714689	0.144333
sp|Q15678|PTN14_HUMAN	PTPN14	PTN14_HUMAN Tyrosine-protein phosphatase non-receptor type 14	3	23.2736	27.8988	23.5836	25.244	-0.0190896	0.144263
sp|Q70Z53|F10C1_HUMAN	FRA10AC1	F10C1_HUMAN Protein FRA10AC1	6	25.6074	25.9745	24.9117	23.5065	0.0397373	0.144036
sp|Q16891|IMMT_HUMAN	IMMT	IMMT_HUMAN Mitochondrial inner membrane protein	74	24.941	26.4477	24.6761	23.9352	0.0154049	0.144008
sp|Q9BWS9-2|CHID1_HUMAN	CHID1	CHID1_HUMAN Isoform 2 of Chitinase domain-containing protein 1	4	23.453	27.5889	23.9883	24.9697	-0.0325584	0.143909
sp|Q9BVK6|TMED9_HUMAN	TMED9	TMED9_HUMAN Transmembrane emp24 domain-containing protein 9	10	27.6169	24.9432	24.8621	22.5779	0.151603	0.143735
sp|Q9UDY4|DNJB4_HUMAN	DNAJB4	DNJB4_HUMAN DnaJ homolog subfamily B member 4	4	30.9462	23.8162	23.6737	21.5639	0.386477	0.143325
sp|Q01484|ANK2_HUMAN	ANK2	ANK2_HUMAN Ankyrin-2	10	23.1849	28.1866	23.1057	25.5227	0.00493671	0.143229
sp|P29323|EPHB2_HUMAN	EPHB2	EPHB2_HUMAN Ephrin type-B receptor 2	2	24.1209	26.0972	26.1495	23.6324	-0.1165	0.143129
sp|Q8N3R9|MPP5_HUMAN	MPP5	MPP5_HUMAN MAGUK p55 subfamily member 5	10	25.0747	26.4067	24.6058	23.9129	0.027234	0.143115
sp|O15162|PLS1_HUMAN	PLSCR1	PLS1_HUMAN Phospholipid scramblase 1	2	23.3723	25.0909	28.8139	22.7229	-0.301965	0.143017
sp|Q00839-2|HNRPU_HUMAN	HNRNPU	HNRPU_HUMAN Isoform Short of Heterogeneous nuclear ribonucleoprotein U	3	24.7553	26.9827	23.8251	24.4369	0.0552552	0.142973
sp|P50897|PPT1_HUMAN	PPT1	PPT1_HUMAN Palmitoyl-protein thioesterase 1	2	22.251	27.3389	25.6474	24.7626	-0.204942	0.142792
sp|Q9NYU2|UGGG1_HUMAN	UGGT1	UGGG1_HUMAN UDP-glucose:glycoprotein glucosyltransferase 1	36	25.2813	26.4461	24.3169	23.9557	0.0561113	0.142686
sp|Q9NRG7-2|D39U1_HUMAN	SDR39U1	D39U1_HUMAN Isoform 2 of Epimerase family protein SDR39U1	6	22.5999	27.7071	24.5904	25.1027	-0.121779	0.142413
sp|Q9H1H9|KI13A_HUMAN	KIF13A	KI13A_HUMAN Kinesin-like protein KIF13A	1	24.7622	25.2642	27.0837	22.8899	-0.129285	0.142383
sp|Q99567|NUP88_HUMAN	NUP88	NUP88_HUMAN Nuclear pore complex protein Nup88	17	24.0319	27.2194	24.084	24.6648	-0.00312431	0.142182
sp|Q9NUA8|ZBT40_HUMAN	ZBTB40	ZBT40_HUMAN Zinc finger and BTB domain-containing protein 40	1	24.3515	28.0034	22.2696	25.3755	0.128935	0.142166
sp|Q7L0J3|SV2A_HUMAN	SV2A	SV2A_HUMAN Synaptic vesicle glycoprotein 2A	4	21.2584	30.3736	20.8442	27.5238	0.028387	0.142138
sp|O43823|AKAP8_HUMAN	AKAP8	AKAP8_HUMAN A-kinase anchor protein 8	11	25.4955	25.7491	25.4219	23.3335	0.00417077	0.142119
sp|Q96KC8|DNJC1_HUMAN	DNAJC1	DNJC1_HUMAN DnaJ homolog subfamily C member 1	6	25.5473	26.2511	24.4116	23.79	0.065604	0.142023
sp|P14635|CCNB1_HUMAN	CCNB1	CCNB1_HUMAN G2/mitotic-specific cyclin-B1	9	25.5576	26.8928	23.177	24.3725	0.141059	0.141966
sp|P51511|MMP15_HUMAN	MMP15	MMP15_HUMAN Matrix metalloproteinase-15	1	26.3854	25.4905	25.0221	23.102	0.076537	0.141942
sp|Q9NVR5|KTU_HUMAN	DNAAF2	KTU_HUMAN Protein kintoun	1	24.6377	28.8047	20.4514	26.1062	0.268668	0.141912
sp|Q8IZ81|ELMD2_HUMAN	ELMOD2	ELMD2_HUMAN ELMO domain-containing protein 2	8	25.5711	25.3174	26.1635	22.948	-0.0330413	0.141761
sp|Q6P9B9|INT5_HUMAN	INTS5	INT5_HUMAN Integrator complex subunit 5	5	27.3277	26	23.1047	23.5676	0.242178	0.141707
sp|Q15392|DHC24_HUMAN	DHCR24	DHC24_HUMAN Delta(24)-sterol reductase	5	26.2903	25.1591	25.7448	22.8058	0.0302495	0.14168
sp|Q8N1G0|ZN687_HUMAN	ZNF687	ZN687_HUMAN Zinc finger protein 687	4	27.4455	25.9274	23.1239	23.5032	0.247185	0.14162
sp|Q9Y676|RT18B_HUMAN	MRPS18B	RT18B_HUMAN 28S ribosomal protein S18b, mitochondrial	14	23.3679	27.5237	24.1561	24.9523	-0.0478595	0.141502
sp|P49848-3|TAF6_HUMAN	TAF6	TAF6_HUMAN Isoform 3 of Transcription initiation factor TFIID subunit 6	5	24.3285	27.6314	22.99	25.0502	0.0816409	0.141487
sp|O15182|CETN3_HUMAN	CETN3	CETN3_HUMAN Centrin-3	7	26.0344	26.9975	22.4923	24.4758	0.210988	0.14147
sp|Q70CQ3|UBP30_HUMAN	USP30	UBP30_HUMAN Ubiquitin carboxyl-terminal hydrolase 30	1	25.971	26.5851	23.3404	24.1035	0.154072	0.141375
sp|Q66GS9|CP135_HUMAN	CEP135	CP135_HUMAN Centrosomal protein of 135 kDa	5	26.6261	25.4074	24.93	23.0365	0.0949582	0.141327
sp|Q9UHF7-2|TRPS1_HUMAN	TRPS1	TRPS1_HUMAN Isoform 2 of Zinc finger transcription factor Trps1	3	25.243	26.0757	25.0378	23.6436	0.0117756	0.141256
sp|Q9UHN1|DPOG2_HUMAN	POLG2	DPOG2_HUMAN DNA polymerase subunit gamma-2, mitochondrial	4	24.9283	26.1737	25.1655	23.7325	-0.0136628	0.141254
sp|O95363|SYFM_HUMAN	FARS2	SYFM_HUMAN Phenylalanine--tRNA ligase, mitochondrial	4	25.006	26.5953	24.2808	24.1179	0.0424583	0.141067
sp|Q9GZR2|REXO4_HUMAN	REXO4	REXO4_HUMAN RNA exonuclease 4	8	22.8916	26.9543	25.7092	24.4448	-0.167466	0.140988
sp|Q12769|NU160_HUMAN	NUP160	NU160_HUMAN Nuclear pore complex protein Nup160	17	25.1818	25.8735	25.48	23.4647	-0.0169839	0.140983
sp|P50336|PPOX_HUMAN	PPOX	PPOX_HUMAN Protoporphyrinogen oxidase	4	25.0249	25.676	26.0132	23.2859	-0.0558796	0.140964
sp|Q8TED0|UTP15_HUMAN	UTP15	UTP15_HUMAN U3 small nucleolar RNA-associated protein 15 homolog	10	33.7479	23.9964	20.4851	21.7706	0.720223	0.140437
sp|Q13641|TPBG_HUMAN	TPBG	TPBG_HUMAN Trophoblast glycoprotein	2	28.0092	25.9058	22.5807	23.5044	0.310811	0.140344
sp|Q9Y496|KIF3A_HUMAN	KIF3A	KIF3A_HUMAN Kinesin-like protein KIF3A	11	24.7547	26.4314	24.8312	23.9827	-0.00445152	0.140259
sp|P21964|COMT_HUMAN	COMT	COMT_HUMAN Catechol O-methyltransferase	10	24.3877	26.5672	24.9375	24.1077	-0.0321631	0.140152
sp|O60294|LCMT2_HUMAN	LCMT2	LCMT2_HUMAN Leucine carboxyl methyltransferase 2	1	23.3022	26.8002	25.5763	24.3213	-0.134341	0.140023
sp|O95602|RPA1_HUMAN	POLR1A	RPA1_HUMAN DNA-directed RNA polymerase I subunit RPA1	19	24.9148	26.6527	24.2443	24.1882	0.0393574	0.139978
sp|O00161|SNP23_HUMAN	SNAP23	SNP23_HUMAN Synaptosomal-associated protein 23	11	25.2219	25.2555	26.6002	22.9225	-0.0767601	0.139833
sp|O60503|ADCY9_HUMAN	ADCY9	ADCY9_HUMAN Adenylate cyclase type 9	2	24.1784	26.6956	24.8954	24.2305	-0.0421604	0.139778
sp|Q13823|NOG2_HUMAN	GNL2	NOG2_HUMAN Nucleolar GTP-binding protein 2	14	25.416	25.693	25.5694	23.3216	-0.00868131	0.139709
sp|Q69YN4|VIR_HUMAN	KIAA1429	VIR_HUMAN Protein virilizer homolog	14	27.1384	25.4399	24.329	23.0928	0.157659	0.13965
sp|P19387|RPB3_HUMAN	POLR2C	RPB3_HUMAN DNA-directed RNA polymerase II subunit RPB3	7	23.9813	26.7414	25.0023	24.275	-0.0601509	0.139604
sp|P61764-2|STXB1_HUMAN	STXBP1	STXB1_HUMAN Isoform 2 of Syntaxin-binding protein 1	11	24.6117	27.2343	23.4315	24.7225	0.070895	0.1396
sp|Q96CB8|INT12_HUMAN	INTS12	INT12_HUMAN Integrator complex subunit 12	5	25.457	24.9675	26.9099	22.6656	-0.0800746	0.139547
sp|Q9Y6I9|TX264_HUMAN	TEX264	TX264_HUMAN Testis-expressed sequence 264 protein	3	27.3106	26.2756	22.56	23.8538	0.275694	0.139505
sp|Q9NX58|LYAR_HUMAN	LYAR	LYAR_HUMAN Cell growth-regulating nucleolar protein	23	25.5735	25.9657	24.8871	23.5737	0.0392515	0.139429
sp|Q9HBH1|DEFM_HUMAN	PDF	DEFM_HUMAN Peptide deformylase, mitochondrial	3	25.107	25.7586	25.7486	23.3858	-0.0364043	0.139421
sp|P43378|PTN9_HUMAN	PTPN9	PTN9_HUMAN Tyrosine-protein phosphatase non-receptor type 9	4	23.7984	26.8861	24.9053	24.4102	-0.0655882	0.139376
sp|Q13884|SNTB1_HUMAN	SNTB1	SNTB1_HUMAN Beta-1-syntrophin	5	23.8551	27.402	23.8643	24.8786	-0.000556285	0.139376
sp|A6NDB9|PALM3_HUMAN	PALM3	PALM3_HUMAN Paralemmin-3	2	23.0793	26.8059	25.7769	24.3379	-0.159479	0.139346
sp|Q6IQ32|ADNP2_HUMAN	ADNP2	ADNP2_HUMAN ADNP homeobox protein 2	1	24.6746	27.182	23.4633	24.6801	0.0726208	0.139303
sp|Q15022|SUZ12_HUMAN	SUZ12	SUZ12_HUMAN Polycomb protein SUZ12	7	25.8164	25.8531	24.8567	23.4737	0.0546531	0.139292
sp|Q6NUK1|SCMC1_HUMAN	SLC25A24	SCMC1_HUMAN Calcium-binding mitochondrial carrier protein SCaMC-1	25	25.2154	25.5596	26.0161	23.2089	-0.0450996	0.139187
sp|Q92947|GCDH_HUMAN	GCDH	GCDH_HUMAN Glutaryl-CoA dehydrogenase, mitochondrial	7	25.6742	25.3592	25.9392	23.0274	-0.0148147	0.139158
sp|Q96RE7|NACC1_HUMAN	NACC1	NACC1_HUMAN Nucleus accumbens-associated protein 1	3	26.58	25.6184	24.5383	23.2633	0.115306	0.139125
sp|Q6UN15|FIP1_HUMAN	FIP1L1	FIP1_HUMAN Pre-mRNA 3'-end-processing factor FIP1	22	24.6556	26.4242	24.9248	23.9954	-0.0156666	0.139102
sp|Q12800|TFCP2_HUMAN	TFCP2	TFCP2_HUMAN Alpha-globin transcription factor CP2	2	24.2169	26.1187	25.9464	23.718	-0.0995202	0.139101
sp|O15379-2|HDAC3_HUMAN	HDAC3	HDAC3_HUMAN Isoform 2 of Histone deacetylase 3	5	24.6761	25.0039	27.6126	22.7074	-0.162212	0.138991
sp|Q15084-2|PDIA6_HUMAN	PDIA6	PDIA6_HUMAN Isoform 2 of Protein disulfide-isomerase A6	32	27.9937	25.1586	23.9994	22.8483	0.222104	0.138965
sp|Q9HD33|RM47_HUMAN	MRPL47	RM47_HUMAN 39S ribosomal protein L47, mitochondrial	10	24.391	27.2429	23.6227	24.7434	0.046175	0.138837
sp|O75879|GATB_HUMAN	PET112	GATB_HUMAN Glutamyl-tRNA(Gln) amidotransferase subunit B, mitochondrial	6	25.0896	25.5415	26.1684	23.2006	-0.0607362	0.138681
sp|Q14103-4|HNRPD_HUMAN	HNRNPD	HNRPD_HUMAN Isoform 4 of Heterogeneous nuclear ribonucleoprotein D0	35	27.1104	26.6768	21.978	24.2347	0.302786	0.138511
sp|Q5T447|HECD3_HUMAN	HECTD3	HECD3_HUMAN E3 ubiquitin-protein ligase HECTD3	3	26.7613	26.5356	22.5963	24.1068	0.244062	0.138489
sp|Q12846|STX4_HUMAN	STX4	STX4_HUMAN Syntaxin-4	15	25.1481	26.4104	24.4468	23.9947	0.0408038	0.13839
sp|Q9UL12|SARDH_HUMAN	SARDH	SARDH_HUMAN Sarcosine dehydrogenase, mitochondrial	1	20.9724	25.9663	29.4689	23.5923	-0.490701	0.138324
sp|P54289|CA2D1_HUMAN	CACNA2D1	CA2D1_HUMAN Voltage-dependent calcium channel subunit alpha-2/delta-1	3	26.0317	24.715	26.7978	22.4555	-0.041845	0.138318
sp|Q08379|GOGA2_HUMAN	GOLGA2	GOGA2_HUMAN Golgin subfamily A member 2	10	25.0818	25.7754	25.7227	23.4201	-0.0364012	0.138248
sp|Q96GF1|RN185_HUMAN	RNF185	RN185_HUMAN E3 ubiquitin-protein ligase RNF185	2	22.1905	27.6109	25.1091	25.0896	-0.178268	0.138148
sp|Q15041|AR6P1_HUMAN	ARL6IP1	AR6P1_HUMAN ADP-ribosylation factor-like protein 6-interacting protein 1	1	28.1222	26.2054	21.8579	23.8145	0.363555	0.138024
sp|O95433|AHSA1_HUMAN	AHSA1	AHSA1_HUMAN Activator of 90 kDa heat shock protein ATPase homolog 1	34	26.4793	25.3734	25.0883	23.0591	0.0778503	0.137981
sp|Q8TDB8|GTR14_HUMAN	SLC2A14	GTR14_HUMAN Solute carrier family 2, facilitated glucose transporter member 14	1	34.4542	22.4192	22.7521	20.3745	0.59868	0.13797
sp|Q13546|RIPK1_HUMAN	RIPK1	RIPK1_HUMAN Receptor-interacting serine/threonine-protein kinase 1	3	22.3054	26.7645	26.6054	24.3248	-0.254326	0.137893
sp|P11802|CDK4_HUMAN	CDK4	CDK4_HUMAN Cyclin-dependent kinase 4	4	26.9102	25.6658	24.0957	23.3282	0.159377	0.137772
sp|O75600-2|KBL_HUMAN	GCAT	KBL_HUMAN Isoform 2 of 2-amino-3-ketobutyrate coenzyme A ligase, mitochondrial	4	25.6646	24.9677	26.6718	22.6959	-0.0555354	0.137631
sp|P53582|MAP11_HUMAN	METAP1	MAP11_HUMAN Methionine aminopeptidase 1	3	26.0398	25.1779	25.8919	22.8904	0.00821753	0.137415
sp|O14867|BACH1_HUMAN	BACH1	BACH1_HUMAN Transcription regulator protein BACH1	1	26.8875	21.4397	32.1795	19.4934	-0.259206	0.137299
sp|Q8WV41|SNX33_HUMAN	SNX33	SNX33_HUMAN Sorting nexin-33	1	26.7498	26.0955	23.4275	23.7272	0.191325	0.137259
sp|Q9H0U3|MAGT1_HUMAN	MAGT1	MAGT1_HUMAN Magnesium transporter protein 1	12	25.5998	25.1517	26.3784	22.87	-0.0432245	0.1372
sp|P10619|PPGB_HUMAN	CTSA	PPGB_HUMAN Lysosomal protective protein	4	24.6804	25.8115	26.0369	23.4713	-0.0771919	0.137116
sp|P78549|NTHL1_HUMAN	NTHL1	NTHL1_HUMAN Endonuclease III-like protein 1	8	22.9627	27.9773	23.6173	25.4427	-0.0405518	0.137005
sp|Q96EV8|DTBP1_HUMAN	DTNBP1	DTBP1_HUMAN Dysbindin	4	25.5885	26.7082	23.4135	24.2897	0.128155	0.136938
sp|Q9Y2Q9|RT28_HUMAN	MRPS28	RT28_HUMAN 28S ribosomal protein S28, mitochondrial	6	25.5391	26.2589	24.3207	23.8814	0.0705229	0.136919
sp|Q9BST9|RTKN_HUMAN	RTKN	RTKN_HUMAN Rhotekin	2	22.3161	26.8883	26.34	24.4556	-0.23917	0.136814
sp|Q9BQ39|DDX50_HUMAN	DDX50	DDX50_HUMAN ATP-dependent RNA helicase DDX50	21	25.8489	25.3113	25.8167	23.023	0.00179829	0.136706
sp|P50416|CPT1A_HUMAN	CPT1A	CPT1A_HUMAN Carnitine O-palmitoyltransferase 1, liver isoform	5	25.815	26.1418	24.2636	23.7797	0.089416	0.136628
sp|Q5JTZ9|SYAM_HUMAN	AARS2	SYAM_HUMAN Alanine--tRNA ligase, mitochondrial	28	24.4526	26.038	25.8238	23.6855	-0.0787134	0.136615
sp|P82932|RT06_HUMAN	MRPS6	RT06_HUMAN 28S ribosomal protein S6, mitochondrial	4	25.9555	25.3767	25.5837	23.0842	0.0208154	0.136599
sp|O15118|NPC1_HUMAN	NPC1	NPC1_HUMAN Niemann-Pick C1 protein	4	24.6314	26.2597	25.2209	23.8881	-0.0341211	0.136558
sp|Q9UP83-2|COG5_HUMAN	COG5	COG5_HUMAN Isoform 2 of Conserved oligomeric Golgi complex subunit 5	10	25.1339	26.1821	24.8661	23.8179	0.0154543	0.136535
sp|O75177|CREST_HUMAN	SS18L1	CREST_HUMAN Calcium-responsive transactivator	1	27.0266	26.0739	23.179	23.7205	0.221562	0.136472
sp|A6NFI3|ZN316_HUMAN	ZNF316	ZN316_HUMAN Zinc finger protein 316	2	27.6615	24.4119	25.7174	22.2092	0.105135	0.136427
sp|Q9NPH3-5|IL1AP_HUMAN	IL1RAP	IL1AP_HUMAN Isoform 4 of Interleukin-1 receptor accessory protein	1	26.4925	26.2946	23.2908	23.9221	0.185824	0.136423
sp|Q6P3X3|TTC27_HUMAN	TTC27	TTC27_HUMAN Tetratricopeptide repeat protein 27	1	24.8857	27.9688	21.6997	25.4458	0.197642	0.136391
sp|Q9NV88|INT9_HUMAN	INTS9	INT9_HUMAN Integrator complex subunit 9	1	25.2557	25.5623	25.9231	23.2589	-0.0376292	0.136235
sp|O15514|RPB4_HUMAN	POLR2D	RPB4_HUMAN DNA-directed RNA polymerase II subunit RPB4	1	29.5836	23.3836	25.7559	21.2769	0.199895	0.136209
sp|Q5T200|ZC3HD_HUMAN	ZC3H13	ZC3HD_HUMAN Zinc finger CCCH domain-containing protein 13	17	26.8389	25.8755	23.7411	23.5445	0.176939	0.136197
sp|O15111|IKKA_HUMAN	CHUK	IKKA_HUMAN Inhibitor of nuclear factor kappa-B kinase subunit alpha	2	23.4445	28.079	22.925	25.5515	0.0323278	0.136084
sp|Q6ZU65|UBN2_HUMAN	UBN2	UBN2_HUMAN Ubinuclein-2	5	24.6789	26.229	25.2234	23.8688	-0.0314847	0.136037
sp|Q96AX9-14|MIB2_HUMAN	MIB2	MIB2_HUMAN Isoform 14 of E3 ubiquitin-protein ligase MIB2	1	23.6714	26.5031	25.7066	24.1189	-0.118994	0.135997
sp|O60641|AP180_HUMAN	SNAP91	AP180_HUMAN Clathrin coat assembly protein AP180	1	24.2159	26.5307	25.1078	24.1456	-0.052181	0.135902
sp|Q12824|SNF5_HUMAN	SMARCB1	SNF5_HUMAN SWI/SNF-related matrix-associated actin-dependent regulator of chromatin subfamily B member 1	12	25.0042	26.1259	25.0916	23.7783	-0.00503402	0.135835
sp|Q9NZJ0|DTL_HUMAN	DTL	DTL_HUMAN Denticleless protein homolog	3	30.3455	24.2502	23.3329	22.0714	0.379117	0.135819
sp|Q5T653|RM02_HUMAN	MRPL2	RM02_HUMAN 39S ribosomal protein L2, mitochondrial	4	23.5647	26.424	25.9592	24.0521	-0.139619	0.135686
sp|P40939|ECHA_HUMAN	HADHA	ECHA_HUMAN Trifunctional enzyme subunit alpha, mitochondrial	60	24.3101	26.2784	25.4905	23.921	-0.0684038	0.1356
sp|Q14692|BMS1_HUMAN	BMS1	BMS1_HUMAN Ribosome biogenesis protein BMS1 homolog	16	26.4096	26.1054	23.7188	23.7662	0.155031	0.135437
sp|Q9Y6J0|CABIN_HUMAN	CABIN1	CABIN_HUMAN Calcineurin-binding protein cabin-1	6	26.8336	25.2482	24.9323	22.9859	0.106025	0.135431
sp|Q9GZR7|DDX24_HUMAN	DDX24	DDX24_HUMAN ATP-dependent RNA helicase DDX24	14	21.6502	27.6492	25.5274	25.1731	-0.237666	0.135355
sp|Q9NX20|RM16_HUMAN	MRPL16	RM16_HUMAN 39S ribosomal protein L16, mitochondrial	4	23.3583	26.8501	25.3457	24.446	-0.117806	0.135329
sp|Q04837|SSBP_HUMAN	SSBP1	SSBP_HUMAN Single-stranded DNA-binding protein, mitochondrial	19	26.2794	26.9692	22.1952	24.5562	0.243685	0.135225
sp|P55084|ECHB_HUMAN	HADHB	ECHB_HUMAN Trifunctional enzyme subunit beta, mitochondrial	37	25.0045	26.0254	25.2724	23.6978	-0.0153749	0.135167
sp|Q68CP9|ARID2_HUMAN	ARID2	ARID2_HUMAN AT-rich interactive domain-containing protein 2	10	25.1906	26.1022	24.9387	23.7685	0.0144992	0.135121
sp|P05091|ALDH2_HUMAN	ALDH2	ALDH2_HUMAN Aldehyde dehydrogenase, mitochondrial	31	23.8937	26.3935	25.6786	24.0343	-0.103936	0.135088
sp|P12270|TPR_HUMAN	TPR	TPR_HUMAN Nucleoprotein TPR	139	25.2084	26.5507	24.0601	24.1809	0.0672619	0.134882
sp|O43819|SCO2_HUMAN	SCO2	SCO2_HUMAN Protein SCO2 homolog, mitochondrial	6	24.1626	26.5107	25.1798	24.1469	-0.0594911	0.134737
sp|Q7L2Z9|CENPQ_HUMAN	CENPQ	CENPQ_HUMAN Centromere protein Q	1	27.8678	24.0212	26.2307	21.8803	0.0873428	0.134676
sp|Q969Z0|TBRG4_HUMAN	TBRG4	TBRG4_HUMAN Protein TBRG4	16	24.2355	25.7746	26.5118	23.4781	-0.129513	0.134634
sp|Q9UHQ4-2|BAP29_HUMAN	BCAP29	BAP29_HUMAN Isoform 2 of B-cell receptor-associated protein 29	4	24.5358	27.6018	22.7185	25.1438	0.111021	0.13456
sp|Q9Y2G8|DJC16_HUMAN	DNAJC16	DJC16_HUMAN DnaJ homolog subfamily C member 16	3	27.0204	24.9081	25.3807	22.6908	0.0903172	0.134508
sp|Q9BW92|SYTM_HUMAN	TARS2	SYTM_HUMAN Threonine--tRNA ligase, mitochondrial	19	25.3341	25.7827	25.3932	23.49	-0.00336163	0.134357
sp|P51946|CCNH_HUMAN	CCNH	CCNH_HUMAN Cyclin-H	4	27.4127	24.85	25.0963	22.641	0.12737	0.134308
sp|Q6P158|DHX57_HUMAN	DHX57	DHX57_HUMAN Putative ATP-dependent RNA helicase DHX57	11	24.1978	26.2609	25.6128	23.9284	-0.0819891	0.134192
sp|O43181|NDUS4_HUMAN	NDUFS4	NDUS4_HUMAN NADH dehydrogenase [ubiquinone] iron-sulfur protein 4, mitochondrial	8	25.3638	26.427	24.1291	24.0801	0.0719968	0.134171
sp|Q96N66|MBOA7_HUMAN	MBOAT7	MBOA7_HUMAN Lysophospholipid acyltransferase 7	2	26.8143	25.5382	24.3732	23.2743	0.137707	0.133919
sp|Q9H0K6|PUS7L_HUMAN	PUS7L	PUS7L_HUMAN Pseudouridylate synthase 7 homolog-like protein	4	24.0693	24.7772	28.5717	22.5817	-0.247393	0.133859
sp|Q8TDD1-2|DDX54_HUMAN	DDX54	DDX54_HUMAN Isoform 2 of ATP-dependent RNA helicase DDX54	22	22.7451	26.6997	26.2203	24.335	-0.205128	0.133791
sp|Q9H2C0|GAN_HUMAN	GAN	GAN_HUMAN Gigaxonin	6	26.9984	25.9229	23.4501	23.6287	0.20328	0.133687
sp|P11388-4|TOP2A_HUMAN	TOP2A	TOP2A_HUMAN Isoform 4 of DNA topoisomerase 2-alpha	20	35.5203	24.0875	18.4348	21.9574	0.946212	0.133577
sp|Q12904-2|AIMP1_HUMAN	AIMP1	AIMP1_HUMAN Isoform 2 of Aminoacyl tRNA synthase complex-interacting multifunctional protein 1	25	24.4592	26.8803	24.1536	24.507	0.018139	0.133355
sp|Q9Y305-4|ACOT9_HUMAN	ACOT9	ACOT9_HUMAN Isoform 4 of Acyl-coenzyme A thioesterase 9, mitochondrial	10	25.0089	25.7393	25.7848	23.4669	-0.0440793	0.133346
sp|Q2M1P5|KIF7_HUMAN	KIF7	KIF7_HUMAN Kinesin-like protein KIF7	4	23.8728	27.2533	24.0207	24.8532	-0.00891041	0.132999
sp|P27797|CALR_HUMAN	CALR	CALR_HUMAN Calreticulin	41	27.7725	25.1572	24.1284	22.9418	0.202925	0.132993
sp|Q9UJX6|ANC2_HUMAN	ANAPC2	ANC2_HUMAN Anaphase-promoting complex subunit 2	5	23.3625	26.6464	25.6871	24.304	-0.136849	0.132747
sp|Q05048|CSTF1_HUMAN	CSTF1	CSTF1_HUMAN Cleavage stimulation factor subunit 1	12	25.6462	24.9278	26.6892	22.7369	-0.057511	0.13272
sp|Q13029|PRDM2_HUMAN	PRDM2	PRDM2_HUMAN PR domain zinc finger protein 2	2	24.9081	26.1057	25.1741	23.8121	-0.0153252	0.13267
sp|Q9Y4I1|MYO5A_HUMAN	MYO5A	MYO5A_HUMAN Unconventional myosin-Va	8	23.6606	26.7079	25.2695	24.3619	-0.0949105	0.13264
sp|Q5VSY0|GKAP1_HUMAN	GKAP1	GKAP1_HUMAN G kinase-anchoring protein 1	1	26.5585	25.9381	23.8423	23.6611	0.15565	0.132556
sp|Q86UY8|NT5D3_HUMAN	NT5DC3	NT5D3_HUMAN 5'-nucleotidase domain-containing protein 3	14	24.2316	26.2421	25.5871	23.9392	-0.078527	0.132508
sp|Q9UQE7|SMC3_HUMAN	SMC3	SMC3_HUMAN Structural maintenance of chromosomes protein 3	78	23.9821	26.9727	24.4384	24.6068	-0.0271918	0.132443
sp|Q13283|G3BP1_HUMAN	G3BP1	G3BP1_HUMAN Ras GTPase-activating protein-binding protein 1	28	25.0928	26.5854	24.0659	24.2559	0.0602831	0.132298
sp|Q15056|IF4H_HUMAN	EIF4H	IF4H_HUMAN Eukaryotic translation initiation factor 4H	17	24.903	26.7691	23.9036	24.4243	0.0590916	0.132251
sp|Q9BTV4|TMM43_HUMAN	TMEM43	TMM43_HUMAN Transmembrane protein 43	16	25.0064	26.6051	24.1128	24.2756	0.0524982	0.132196
sp|P07910-2|HNRPC_HUMAN	HNRNPC	HNRPC_HUMAN Isoform C1 of Heterogeneous nuclear ribonucleoproteins C1/C2	39	30.6033	25.5714	20.4916	23.3337	0.578655	0.132116
sp|Q13395|TARB1_HUMAN	TARBP1	TARB1_HUMAN Probable methyltransferase TARBP1	3	25.5886	25.8872	24.9019	23.6222	0.0392454	0.132096
sp|Q9BU89|DOHH_HUMAN	DOHH	DOHH_HUMAN Deoxyhypusine hydroxylase	2	23.4011	28.5839	21.9313	26.0837	0.093585	0.132054
sp|Q9BQ48|RM34_HUMAN	MRPL34	RM34_HUMAN 39S ribosomal protein L34, mitochondrial	1	25.0833	27.0529	23.1763	24.6875	0.114077	0.132003
sp|P51991|ROA3_HUMAN	HNRNPA3	ROA3_HUMAN Heterogeneous nuclear ribonucleoprotein A3	31	29.0474	26.5363	20.1989	24.2174	0.524132	0.131923
sp|Q9NW15|ANO10_HUMAN	ANO10	ANO10_HUMAN Anoctamin-10	5	26.4779	24.7479	26.1854	22.5888	0.0160261	0.131698
sp|Q99747|SNAG_HUMAN	NAPG	SNAG_HUMAN Gamma-soluble NSF attachment protein	3	24.1415	27.0388	24.1393	24.6805	0.000131478	0.13166
sp|Q14161|GIT2_HUMAN	GIT2	GIT2_HUMAN ARF GTPase-activating protein GIT2	3	25.2114	26.211	24.6521	23.9254	0.0323657	0.131629
sp|Q9Y3Q3|TMED3_HUMAN	TMED3	TMED3_HUMAN Transmembrane emp24 domain-containing protein 3	2	29.072	24.1823	24.6707	22.0749	0.236832	0.131545
sp|Q9H1K1|ISCU_HUMAN	ISCU	ISCU_HUMAN Iron-sulfur cluster assembly enzyme ISCU, mitochondrial	3	25.3046	26.6312	23.7522	24.3121	0.0913385	0.131443
sp|Q9BYB4|GNB1L_HUMAN	GNB1L	GNB1L_HUMAN Guanine nucleotide-binding protein subunit beta-like protein 1	2	24.9686	25.7086	25.8523	23.4705	-0.0501777	0.131402
sp|O15160|RPAC1_HUMAN	POLR1C	RPAC1_HUMAN DNA-directed RNA polymerases I and III subunit RPAC1	9	23.7115	26.4278	25.7324	24.1284	-0.117999	0.131324
sp|Q86X95|CIR1_HUMAN	CIR1	CIR1_HUMAN Corepressor interacting with RBPJ 1	4	27.4284	26.578	21.7256	24.2679	0.336274	0.131183
sp|Q03393|PTPS_HUMAN	PTS	PTPS_HUMAN 6-pyruvoyl tetrahydrobiopterin synthase	2	26.2053	25.4145	25.1738	23.2064	0.0579356	0.131129
sp|O15213|WDR46_HUMAN	WDR46	WDR46_HUMAN WD repeat-containing protein 46	2	21.1591	28.7661	23.8077	26.267	-0.17015	0.131118
sp|P54652|HSP72_HUMAN	HSPA2	HSP72_HUMAN Heat shock-related 70 kDa protein 2	12	27.3744	25.6271	23.5967	23.4018	0.214242	0.131051
sp|Q9Y530|OARD1_HUMAN	OARD1	OARD1_HUMAN O-acetyl-ADP-ribose deacetylase 1	1	21.9678	26.9313	26.5066	24.5943	-0.270961	0.13096
sp|Q9Y3A6|TMED5_HUMAN	TMED5	TMED5_HUMAN Transmembrane emp24 domain-containing protein 5	7	26.5032	25.1431	25.3871	22.9666	0.062071	0.130625
sp|P49770|EI2BB_HUMAN	EIF2B2	EI2BB_HUMAN Translation initiation factor eIF-2B subunit beta	9	23.7556	26.8666	24.8365	24.5413	-0.0641942	0.130602
sp|Q9NUB1|ACS2L_HUMAN	ACSS1	ACS2L_HUMAN Acetyl-coenzyme A synthetase 2-like, mitochondrial	9	24.4835	25.6463	26.4429	23.4272	-0.111071	0.130566
sp|Q14571|ITPR2_HUMAN	ITPR2	ITPR2_HUMAN Inositol 1,4,5-trisphosphate receptor type 2	7	25.5992	24.8888	26.775	22.737	-0.0647878	0.130455
sp|Q15070|OXA1L_HUMAN	OXA1L	OXA1L_HUMAN Mitochondrial inner membrane protein OXA1L	4	25.1126	25.3821	26.3175	23.1877	-0.067611	0.130452
sp|P49406|RM19_HUMAN	MRPL19	RM19_HUMAN 39S ribosomal protein L19, mitochondrial	10	23.2599	27.2153	24.6612	24.8636	-0.0843981	0.130383
sp|P22570-3|ADRO_HUMAN	FDXR	ADRO_HUMAN Isoform 3 of NADPH:adrenodoxin oxidoreductase, mitochondrial	21	25.8808	25.3578	25.5933	23.1681	0.016116	0.13029
sp|Q15036|SNX17_HUMAN	SNX17	SNX17_HUMAN Sorting nexin-17	4	25.629	28.5904	19.6576	26.123	0.38269	0.13021
sp|O00541|PESC_HUMAN	PES1	PESC_HUMAN Pescadillo homolog	17	25.1661	26.5874	23.9536	24.293	0.0712392	0.130202
sp|P11177|ODPB_HUMAN	PDHB	ODPB_HUMAN Pyruvate dehydrogenase E1 component subunit beta, mitochondrial	31	25.5173	25.4356	25.8061	23.241	-0.0162364	0.130177
sp|Q9ULW0|TPX2_HUMAN	TPX2	TPX2_HUMAN Targeting protein for Xklp2	21	28.7152	25.3445	22.7825	23.1578	0.333889	0.130174
sp|Q68E01-2|INT3_HUMAN	INTS3	INT3_HUMAN Isoform 2 of Integrator complex subunit 3	11	23.0713	26.4223	26.3635	24.1428	-0.192443	0.130163
sp|Q8NC96|NECP1_HUMAN	NECAP1	NECP1_HUMAN Adaptin ear-binding coat-associated protein 1	4	24.9574	26.7408	23.8678	24.434	0.0644021	0.130153
sp|Q16822|PCKGM_HUMAN	PCK2	PCKGM_HUMAN Phosphoenolpyruvate carboxykinase [GTP], mitochondrial	25	18.7895	28.4794	26.7072	26.0239	-0.507302	0.130082
sp|P08240|SRPR_HUMAN	SRPR	SRPR_HUMAN Signal recognition particle receptor subunit alpha	30	29.4746	24.2715	24.0739	22.18	0.292002	0.130004
sp|Q9Y2I8|WDR37_HUMAN	WDR37	WDR37_HUMAN WD repeat-containing protein 37	2	25.5734	25.7359	25.1717	23.5191	0.0228413	0.129949
sp|Q4J6C6|PPCEL_HUMAN	PREPL	PPCEL_HUMAN Prolyl endopeptidase-like	9	25.408	25.4878	25.8114	23.2928	-0.0227256	0.129923
tr|R4GMX3|R4GMX3_HUMAN	COMMD3-BMI1	R4GMX3_HUMAN Protein COMMD3-BMI1	5	25.1523	26.1415	24.8122	23.8939	0.0196407	0.1297
sp|Q9NXE4-4|NSMA3_HUMAN	SMPD4	NSMA3_HUMAN Isoform 4 of Sphingomyelin phosphodiesterase 4	8	24.7965	27.4878	22.5907	25.125	0.134408	0.129668
sp|Q86TP1|PRUNE_HUMAN	PRUNE	PRUNE_HUMAN Protein prune homolog	5	24.134	25.5944	26.877	23.3946	-0.155305	0.129653
sp|O95239|KIF4A_HUMAN	KIF4A	KIF4A_HUMAN Chromosome-associated kinesin KIF4A	16	24.3347	26.4964	24.9496	24.2194	-0.0360017	0.129633
sp|Q9UGU0|TCF20_HUMAN	TCF20	TCF20_HUMAN Transcription factor 20	5	28.0769	25.9806	22.1939	23.7486	0.33922	0.129592
sp|Q5F1R6-3|DJC21_HUMAN	DNAJC21	DJC21_HUMAN Isoform 3 of DnaJ homolog subfamily C member 21	8	23.8539	27.3519	23.7913	25.0029	0.00379105	0.129546
sp|Q9Y276|BCS1_HUMAN	BCS1L	BCS1_HUMAN Mitochondrial chaperone BCS1	9	23.7638	26.7227	25.0824	24.4311	-0.0779098	0.129347
sp|Q9BSJ2-4|GCP2_HUMAN	TUBGCP2	GCP2_HUMAN Isoform 3 of Gamma-tubulin complex component 2	6	24.8611	25.5335	26.2601	23.3453	-0.0789823	0.129259
sp|Q96JJ7|TMX3_HUMAN	TMX3	TMX3_HUMAN Protein disulfide-isomerase TMX3	14	23.3714	26.661	25.5911	24.3765	-0.130898	0.12924
sp|Q13425|SNTB2_HUMAN	SNTB2	SNTB2_HUMAN Beta-2-syntrophin	10	25.5048	25.884	24.9448	23.6664	0.0320297	0.12922
sp|Q53HL2|BOREA_HUMAN	CDCA8	BOREA_HUMAN Borealin	4	28.0606	24.7864	24.4896	22.6633	0.196377	0.129191
sp|Q8IXM3|RM41_HUMAN	MRPL41	RM41_HUMAN 39S ribosomal protein L41, mitochondrial	5	23.6513	26.8807	24.8896	24.5784	-0.0736236	0.12918
sp|O75431|MTX2_HUMAN	MTX2	MTX2_HUMAN Metaxin-2	6	25.4358	25.4069	25.9254	23.232	-0.0275058	0.129107
sp|Q9Y3C1|NOP16_HUMAN	NOP16	NOP16_HUMAN Nucleolar protein 16	6	28.0607	27.8834	18.5587	25.4972	0.596455	0.129068
sp|O75607|NPM3_HUMAN	NPM3	NPM3_HUMAN Nucleoplasmin-3	2	24.4595	26.7801	24.2713	24.4891	0.0111435	0.129022
sp|Q96RL1|UIMC1_HUMAN	UIMC1	UIMC1_HUMAN BRCA1-A complex subunit RAP80	8	23.9463	27.0851	24.1989	24.7698	-0.0151387	0.128917
sp|O94826|TOM70_HUMAN	TOMM70A	TOM70_HUMAN Mitochondrial import receptor subunit TOM70	40	25.2507	26.0828	24.812	23.8545	0.0252854	0.128837
sp|P10606|COX5B_HUMAN	COX5B	COX5B_HUMAN Cytochrome c oxidase subunit 5B, mitochondrial	10	25.0058	26.3792	24.4872	24.1278	0.0302349	0.128704
sp|Q9Y512|SAM50_HUMAN	SAMM50	SAM50_HUMAN Sorting and assembly machinery component 50 homolog	21	24.832	26.4018	24.6168	24.1495	0.0125572	0.128643
sp|P62273-2|RS29_HUMAN	RPS29	RS29_HUMAN Isoform 2 of 40S ribosomal protein S29	1	27.5761	25.13	24.3074	22.9866	0.182023	0.128618
sp|Q16836-2|HCDH_HUMAN	HADH	HCDH_HUMAN Isoform 2 of Hydroxyacyl-coenzyme A dehydrogenase, mitochondrial	16	24.8318	26.074	25.2412	23.853	-0.0235917	0.128441
sp|P57105|SYJ2B_HUMAN	SYNJ2BP	SYJ2B_HUMAN Synaptojanin-2-binding protein	6	24.9395	25.5607	26.1157	23.3841	-0.0664848	0.128399
sp|Q99943|PLCA_HUMAN	AGPAT1	PLCA_HUMAN 1-acyl-sn-glycerol-3-phosphate acyltransferase alpha	3	25.0632	26.7129	23.7856	24.4383	0.0754822	0.128393
sp|Q8WWM7|ATX2L_HUMAN	ATXN2L	ATX2L_HUMAN Ataxin-2-like protein	44	25.8878	26.6438	23.0915	24.3769	0.16491	0.128285
sp|Q8TEB9|RHBL4_HUMAN	RHBDD1	RHBL4_HUMAN Rhomboid-related protein 4	1	23.6547	25.8576	26.829	23.6586	-0.181666	0.128224
sp|Q96RS0|TGS1_HUMAN	TGS1	TGS1_HUMAN Trimethylguanosine synthase	1	27.6322	21.8267	30.5684	19.9727	-0.145691	0.128065
sp|O15530|PDPK1_HUMAN	PDPK1	PDPK1_HUMAN 3-phosphoinositide-dependent protein kinase 1	3	22.1915	26.9174	26.2593	24.6318	-0.242821	0.128017
sp|Q5JPH6|SYEM_HUMAN	EARS2	SYEM_HUMAN Probable glutamate--tRNA ligase, mitochondrial	9	26.7356	23.71	27.8576	21.6968	-0.0593089	0.128013
sp|O00767|ACOD_HUMAN	SCD	ACOD_HUMAN Acyl-CoA desaturase	8	29.039	24.1012	24.8049	22.0549	0.227367	0.128006
sp|O75718|CRTAP_HUMAN	CRTAP	CRTAP_HUMAN Cartilage-associated protein	12	25.3076	26.0597	24.7853	23.8474	0.030086	0.127988
sp|Q9BRT6|LLPH_HUMAN	LLPH	LLPH_HUMAN Protein LLP homolog	3	25.4125	27.2994	22.3057	24.9825	0.188126	0.127951
sp|O43829|ZBT14_HUMAN	ZBTB14	ZBT14_HUMAN Zinc finger and BTB domain-containing protein 14	2	25.2665	25.5867	25.7312	23.4156	-0.0262929	0.127924
sp|Q9BYD2|RM09_HUMAN	MRPL9	RM09_HUMAN 39S ribosomal protein L9, mitochondrial	13	22.3484	27.7713	24.4649	25.4154	-0.130542	0.127892
sp|Q9UI30|TR112_HUMAN	TRMT112	TR112_HUMAN tRNA methyltransferase 112 homolog	6	25.7648	26.2879	23.8855	24.0618	0.109266	0.127654
sp|Q96SZ6-3|CK5P1_HUMAN	CDK5RAP1	CK5P1_HUMAN Isoform 3 of CDK5 regulatory subunit-associated protein 1	4	26.1352	25.1342	25.7243	23.0064	0.0228624	0.127617
sp|Q8NCN5|PDPR_HUMAN	PDPR	PDPR_HUMAN Pyruvate dehydrogenase phosphatase regulatory subunit, mitochondrial	11	25.0983	25.475	26.1081	23.3187	-0.0569078	0.127595
sp|Q92665|RT31_HUMAN	MRPS31	RT31_HUMAN 28S ribosomal protein S31, mitochondrial	9	23.5675	26.9957	24.7235	24.7133	-0.0690843	0.127442
sp|Q9NVN8|GNL3L_HUMAN	GNL3L	GNL3L_HUMAN Guanine nucleotide-binding protein-like 3-like protein	2	30.2562	24.2676	23.2591	22.2171	0.379436	0.127361
sp|P43307|SSRA_HUMAN	SSR1	SSRA_HUMAN Translocon-associated protein subunit alpha	11	28.7342	24.0998	25.1014	22.0646	0.195001	0.127288
sp|Q9P266|JCAD_HUMAN	KIAA1462	JCAD_HUMAN Junctional protein associated with coronary artery disease	1	27.7084	25.7266	23.0097	23.5553	0.268081	0.127209
sp|Q7L0Y3|MRRP1_HUMAN	TRMT10C	MRRP1_HUMAN Mitochondrial ribonuclease P protein 1	17	23.8623	26.7957	24.8049	24.5371	-0.055892	0.127037
sp|Q9BXS6|NUSAP_HUMAN	NUSAP1	NUSAP_HUMAN Nucleolar and spindle-associated protein 1	10	29.7591	24.8728	22.5915	22.7766	0.397551	0.127017
sp|Q69YQ0|CYTSA_HUMAN	SPECC1L	CYTSA_HUMAN Cytospin-A	5	23.3461	26.597	25.7001	24.3568	-0.138592	0.126939
sp|P69905|HBA_HUMAN	HBA1	HBA_HUMAN Hemoglobin subunit alpha	1	32.3008	25.0191	19.7659	22.9141	0.708556	0.126794
sp|O75970|MPDZ_HUMAN	MPDZ	MPDZ_HUMAN Multiple PDZ domain protein	11	24.9325	26.4282	24.4341	24.2052	0.0291316	0.126761
sp|O60568|PLOD3_HUMAN	PLOD3	PLOD3_HUMAN Procollagen-lysine,2-oxoglutarate 5-dioxygenase 3	12	25.4284	25.7275	25.2803	23.5638	0.0084271	0.126739
sp|Q96GX2|A7L3B_HUMAN	ATXN7L3B	A7L3B_HUMAN Putative ataxin-7-like protein 3B	1	23.2739	25.9871	26.9366	23.8024	-0.210855	0.126689
sp|Q9UNY4|TTF2_HUMAN	TTF2	TTF2_HUMAN Transcription termination factor 2	12	24.3601	25.7494	26.3054	23.5851	-0.110839	0.126663
sp|Q9NV66|TYW1_HUMAN	TYW1	TYW1_HUMAN tRNA wybutosine-synthesizing protein 1 homolog	1	23.6278	27.0626	24.5199	24.7897	-0.0534678	0.12656
sp|O75695|XRP2_HUMAN	RP2	XRP2_HUMAN Protein XRP2	8	26.4953	25.5838	24.4837	23.4372	0.113915	0.12643
sp|Q7L2E3-2|DHX30_HUMAN	DHX30	DHX30_HUMAN Isoform 2 of Putative ATP-dependent RNA helicase DHX30	38	24.2089	26.3741	25.2542	24.1629	-0.0609858	0.126328
sp|Q8IWE5|PKHM2_HUMAN	PLEKHM2	PKHM2_HUMAN Pleckstrin homology domain-containing family M member 2	2	26.3584	25.6267	24.5343	23.4806	0.103463	0.126178
sp|Q9UN86|G3BP2_HUMAN	G3BP2	G3BP2_HUMAN Ras GTPase-activating protein-binding protein 2	15	25.5605	25.9781	24.6585	23.8029	0.051831	0.126159
sp|Q68DK7|MSL1_HUMAN	MSL1	MSL1_HUMAN Male-specific lethal 1 homolog	2	25.0013	25.7848	25.5877	23.6263	-0.0334474	0.126127
sp|Q13724|MOGS_HUMAN	MOGS	MOGS_HUMAN Mannosyl-oligosaccharide glucosidase	22	25.4372	25.6932	25.3245	23.5452	0.00640609	0.125954
sp|Q9GZZ9|UBA5_HUMAN	UBA5	UBA5_HUMAN Ubiquitin-like modifier-activating enzyme 5	7	24.0682	26.9769	24.2284	24.7265	-0.00957088	0.125667
sp|P34897|GLYM_HUMAN	SHMT2	GLYM_HUMAN Serine hydroxymethyltransferase, mitochondrial	40	24.4722	26.2668	25.185	24.076	-0.0414209	0.125645
sp|Q14147|DHX34_HUMAN	DHX34	DHX34_HUMAN Probable ATP-dependent RNA helicase DHX34	6	22.9735	26.5139	26.2096	24.303	-0.190125	0.125614
sp|Q9H3G5|CPVL_HUMAN	CPVL	CPVL_HUMAN Probable serine carboxypeptidase CPVL	14	24.2713	26.8392	24.2879	24.6015	-0.000986373	0.125595
sp|O15381|NVL_HUMAN	NVL	NVL_HUMAN Nuclear valosin-containing protein-like	13	24.0278	26.1029	25.9426	23.9268	-0.110619	0.125583
sp|P11310-2|ACADM_HUMAN	ACADM	ACADM_HUMAN Isoform 2 of Medium-chain specific acyl-CoA dehydrogenase, mitochondrial	29	23.3898	26.9179	25.018	24.6743	-0.0970869	0.125557
sp|P06213|INSR_HUMAN	INSR	INSR_HUMAN Insulin receptor	2	22.4691	26.3316	27.0615	24.1378	-0.268299	0.125501
sp|Q14181|DPOA2_HUMAN	POLA2	DPOA2_HUMAN DNA polymerase alpha subunit B	3	24.637	26.5142	24.5431	24.3057	0.00550911	0.125471
sp|Q8IWZ6|BBS7_HUMAN	BBS7	BBS7_HUMAN Bardet-Biedl syndrome 7 protein	1	20.8979	26.6703	27.983	24.4488	-0.421193	0.12547
sp|Q504Q3|PAN2_HUMAN	PAN2	PAN2_HUMAN PAB-dependent poly(A)-specific ribonuclease subunit 2	1	24.234	27.6669	22.7366	25.3625	0.092016	0.125464
sp|Q9C026-4|TRIM9_HUMAN	TRIM9	TRIM9_HUMAN Isoform 4 of E3 ubiquitin-protein ligase TRIM9	1	24.6967	26.4236	24.6565	24.2232	0.00235026	0.125438
sp|O14979|HNRDL_HUMAN	HNRNPDL	HNRDL_HUMAN Heterogeneous nuclear ribonucleoprotein D-like	24	26.4927	26.6584	22.4096	24.4394	0.241478	0.125381
sp|Q8N5Y2|MS3L1_HUMAN	MSL3	MS3L1_HUMAN Male-specific lethal 3 homolog	2	26.3167	25.4149	24.9668	23.3016	0.0759677	0.125246
sp|Q9HAF1-3|EAF6_HUMAN	MEAF6	EAF6_HUMAN Isoform 3 of Chromatin modification-related protein MEAF6	6	25.7188	27.155	22.2277	24.8985	0.210465	0.125159
sp|P52952|NKX25_HUMAN	NKX2-5	NKX25_HUMAN Homeobox protein Nkx-2.5	1	25.8132	25.4012	25.4949	23.2907	0.0179003	0.125143
sp|Q9NRG9|AAAS_HUMAN	AAAS	AAAS_HUMAN Aladin	13	25.1087	25.598	25.8205	23.4728	-0.0403296	0.125041
sp|Q8NI27|THOC2_HUMAN	THOC2	THOC2_HUMAN THO complex subunit 2	27	24.6461	26.6595	24.246	24.4484	0.0236126	0.12491
sp|Q8WUH2|TGFA1_HUMAN	TGFBRAP1	TGFA1_HUMAN Transforming growth factor-beta receptor-associated protein 1	3	25.3072	26.2969	24.2784	24.1174	0.0598745	0.124818
sp|Q86SQ9-2|DHDDS_HUMAN	DHDDS	DHDDS_HUMAN Isoform 2 of Dehydrodolichyl diphosphate synthase	2	25.1509	25.3001	26.3454	23.2037	-0.0669411	0.124788
sp|Q9BQE4|SELS_HUMAN	VIMP	SELS_HUMAN Selenoprotein S	1	27.0424	24.848	25.3195	22.7901	0.0949743	0.124722
sp|Q01082|SPTB2_HUMAN	SPTBN1	SPTB2_HUMAN Spectrin beta chain, non-erythrocytic 1	126	24.7564	26.4698	24.4924	24.2814	0.0154674	0.124496
sp|Q5JU85-2|IQEC2_HUMAN	IQSEC2	IQEC2_HUMAN Isoform 2 of IQ motif and SEC7 domain-containing protein 2	3	26.0735	24.6528	26.6582	22.6155	-0.0319951	0.12444
sp|Q6IAA8|LTOR1_HUMAN	LAMTOR1	LTOR1_HUMAN Ragulator complex protein LAMTOR1	5	26.3747	25.2925	25.13	23.2028	0.069744	0.124411
sp|Q8WUA4|TF3C2_HUMAN	GTF3C2	TF3C2_HUMAN General transcription factor 3C polypeptide 2	7	24.0609	25.8833	26.311	23.7448	-0.128975	0.12441
sp|P46782|RS5_HUMAN	RPS5	RS5_HUMAN 40S ribosomal protein S5	13	25.0253	26.6807	23.8157	24.4782	0.0714744	0.124299
sp|Q9HAV0|GBB4_HUMAN	GNB4	GBB4_HUMAN Guanine nucleotide-binding protein subunit beta-4	9	25.2335	26.3386	24.2619	24.166	0.0566478	0.1242
sp|Q6PJG6|BRAT1_HUMAN	BRAT1	BRAT1_HUMAN BRCA1-associated ATM activator 1	1	24.5052	26.6129	24.4633	24.4186	0.00246889	0.124145
sp|Q9GZY4|COA1_HUMAN	COA1	COA1_HUMAN Cytochrome c oxidase assembly protein 1 homolog	5	23.6666	26.6109	25.3057	24.4168	-0.0966099	0.124143
sp|Q969S9|RRF2M_HUMAN	GFM2	RRF2M_HUMAN Ribosome-releasing factor 2, mitochondrial	4	21.814	28.046	24.4065	25.7336	-0.162011	0.124142
sp|Q674X7|KAZRN_HUMAN	KAZN	KAZRN_HUMAN Kazrin	1	24.6902	25.5515	26.3091	23.4491	-0.0916234	0.123875
sp|Q96CN9|GCC1_HUMAN	GCC1	GCC1_HUMAN GRIP and coiled-coil domain-containing protein 1	3	25.7976	25.4788	25.3393	23.3842	0.0258602	0.123763
sp|Q9UKM9-2|RALY_HUMAN	RALY	RALY_HUMAN Isoform 1 of RNA-binding protein Raly	15	28.4293	26.9398	19.9051	24.7258	0.51424	0.123722
sp|Q9NRW7|VPS45_HUMAN	VPS45	VPS45_HUMAN Vacuolar protein sorting-associated protein 45	10	25.4711	25.8083	25.0332	23.6874	0.0250185	0.123715
sp|O95544-2|NADK_HUMAN	NADK	NADK_HUMAN Isoform 2 of NAD kinase	2	25.8144	24.4938	27.2106	22.4812	-0.0759927	0.123698
sp|Q9HAN9|NMNA1_HUMAN	NMNAT1	NMNA1_HUMAN Nicotinamide mononucleotide adenylyltransferase 1	6	25.6399	24.2441	27.8614	22.2546	-0.119877	0.12353
sp|O95831|AIFM1_HUMAN	AIFM1	AIFM1_HUMAN Apoptosis-inducing factor 1, mitochondrial	60	24.4157	26.4621	24.831	24.2912	-0.0243332	0.123494
sp|O75164|KDM4A_HUMAN	KDM4A	KDM4A_HUMAN Lysine-specific demethylase 4A	1	24.4662	24.5227	28.4997	22.5114	-0.220157	0.123462
sp|Q14781|CBX2_HUMAN	CBX2	CBX2_HUMAN Chromobox protein homolog 2	1	25.5092	26.4117	23.8331	24.246	0.098051	0.12343
sp|P55082|MFAP3_HUMAN	MFAP3	MFAP3_HUMAN Microfibril-associated glycoprotein 3	1	25.8397	23.9111	28.2965	21.9527	-0.131034	0.123282
sp|Q8N9N5|BANP_HUMAN	BANP	BANP_HUMAN Protein BANP	3	25.8288	26.0221	24.2575	23.8916	0.0905497	0.123234
sp|Q12788|TBL3_HUMAN	TBL3	TBL3_HUMAN Transducin beta-like protein 3	17	28.873	25.0485	23.0803	22.9981	0.323059	0.12321
sp|Q9H845|ACAD9_HUMAN	ACAD9	ACAD9_HUMAN Acyl-CoA dehydrogenase family member 9, mitochondrial	18	23.8763	26.4693	25.3492	24.3051	-0.0863609	0.123061
sp|Q86T24|KAISO_HUMAN	ZBTB33	KAISO_HUMAN Transcriptional regulator Kaiso	7	24.327	26.974	23.9299	24.7691	0.0237441	0.123028
sp|Q9NZE8|RM35_HUMAN	MRPL35	RM35_HUMAN 39S ribosomal protein L35, mitochondrial	2	26.1211	24.5469	26.7917	22.5404	-0.0365705	0.123028
sp|Q92696|PGTA_HUMAN	RABGGTA	PGTA_HUMAN Geranylgeranyl transferase type-2 subunit alpha	11	25.253	25.9005	25.059	23.7875	0.0111259	0.122776
sp|O95758-4|PTBP3_HUMAN	PTBP3	PTBP3_HUMAN Isoform 4 of Polypyrimidine tract-binding protein 3	11	25.4677	25.9562	24.7368	23.8393	0.0420098	0.122737
sp|Q9P2B2|FPRP_HUMAN	PTGFRN	FPRP_HUMAN Prostaglandin F2 receptor negative regulator	14	24.5183	26.0237	25.5557	23.9024	-0.0597862	0.122671
sp|Q9BZE4|NOG1_HUMAN	GTPBP4	NOG1_HUMAN Nucleolar GTP-binding protein 1	21	27.4062	25.5812	23.5156	23.497	0.220884	0.122607
sp|P61978-3|HNRPK_HUMAN	HNRNPK	HNRPK_HUMAN Isoform 3 of Heterogeneous nuclear ribonucleoprotein K	77	25.7139	26.2333	23.9555	24.0973	0.102192	0.122528
sp|P82664|RT10_HUMAN	MRPS10	RT10_HUMAN 28S ribosomal protein S10, mitochondrial	10	23.1311	27.0901	24.8942	24.8846	-0.105976	0.122513
sp|Q8N2G8|GHDC_HUMAN	GHDC	GHDC_HUMAN GH3 domain-containing protein	2	23.3126	26.478	25.8852	24.3242	-0.151018	0.122402
sp|Q9NRZ7-3|PLCC_HUMAN	AGPAT3	PLCC_HUMAN Isoform 3 of 1-acyl-sn-glycerol-3-phosphate acyltransferase gamma	4	25.8374	25.8854	24.4972	23.78	0.076844	0.12239
sp|P45954|ACDSB_HUMAN	ACADSB	ACDSB_HUMAN Short/branched chain specific acyl-CoA dehydrogenase, mitochondrial	10	24.3558	25.7626	26.2121	23.6695	-0.105968	0.122249
sp|Q9UMN6|KMT2B_HUMAN	KMT2B	KMT2B_HUMAN Histone-lysine N-methyltransferase 2B	2	22.8024	26.44	26.4656	24.2921	-0.214933	0.122235
[truncated: 5,086 more rows]
