# Supplementary material for: Pathogenesis of cardiomyopathy caused by variants in ALPK3, an essential pseudokinase in the cardiomyocyte nucleus and sarcomere
Source: Circulation. Author manuscript; Available in PMC 2022 Nov 29. (PMC9698156; doi:10.1161/CIRCULATIONAHA.122.059688)
Supplement: Supplemental Review Material File_2 [file EMS155674-supplement-Supplemental_Review_Material_File_2.xlsx]

## Sheet: Tab1.RNAseq_data_RPKM
Gene	Chr	Str	Start	End	WT_hiPSC_day0_A	WT_hiPSC_day0_B	WT_hiPSC_day0_C	WT_hiPSC_day0_D	WT_hiPSC_day0_E	WT_hiPSC_day0_F	WT_hiPSC_day0_G	WT_day4_A	WT_day4_B	WT_day4_C	WT_day4_D	WT_day4_E	WT_day4_F	WT_day8_A	WT_day8_B	WT_day8_C	WT_day8_D	WT_day8_E	WT_day17_A	WT_day17_B	WT_day30_A	WT_day30_B	WT_day30_C	ALPK3_null_day4_A	ALPK3_null_day4_B	ALPK3_null_day8_A	ALPK3_null_day8_B	ALPK3_null_day30_A	ALPK3_null_day30_B	ALPK3_null_day30_C
5_8S_rRNAchr14+	chr14	+	16057471	16057622	0	0	0	0	0	0	0	0	0	0	0	0	0	0	0	0	0	0	0	0	0	0	0	0	0	0	0	0	0	0
5_8S_rRNAchr20-	chr20	-	29297094	30485076	0	0	0	0.0816	0	0	0	0	0	0	0	0	0	0	0	0	0	0	0	0	0	0	0	0	0	0	0	0	0	0
5_8S_rRNAchr22-	chr22	-	11249808	11249959	0	0	0	0	0	0	0	0	0	0	0	0	0	0	0	0	0	0	0	0	0	0	0	0	0	0	0	0	0	0
5_8S_rRNAKI270442.1-	KI270442.1	-	217249	217401	0	0	0	0	0	0	0	0	0	0	0	0	0	0	0	0	0	0	0	0	0	0	0	0	0	0	0	0	0	0
5S_rRNAchr1-	chr1	-	207708897	207708981	0	0	0.7438	0.4428	1.1782	0.7242	3.0473	0.64	0	0	0	0.6561	0.7884	3.01	0	0	0	0	0	0	0	0	0	0	0.365	0	0	0	0	0
5S_rRNAchr1+	chr1	+	143439604	144265326	0	0	0	0	0	0	0	0	0	0	0	0	0	0	0	0	0	0	0	0	0	0	0	0	0	0	0	0	0	0
5S_rRNAchr11-	chr11	-	74198747	74198854	0	0	0	0	0.925	0	0	0	0	0	0	0	0	0	0	0.4805	0	0	0	0	0	0	0	0.5837	0	0	0	0	0.5149	0
5S_rRNAchr11+	chr11	+	102057853	102057960	0	0	0	0	0	0	0.5981	0	0	0	0	0	0	1.8904	0	0	0.5172	0	0.4955	0.4792	0	0	0	0	0	0	0	0	0	0
5S_rRNAchr17-	chr17	-	37940703	38144287	0	0	0	0	0	0	0	0	0	0	0	0	0	0	0	0	0	0	0	0	0	0	0	0	0	0	0	0	0	0
5S_rRNAchr2+	chr2	+	89600570	89600680	0	0	0	0	0	0	0	0	0	0	0	0	0	0	0	0	0	0	0	0	0	0.5527	0	0	0	0	0	0	0.5009	0
5S_rRNAchr20-	chr20	-	30816155	30816274	0	0.447	0	0	0	0	0	0	0	0	0	0.4631	0	0.4249	0	0	0	0	0	0.4309	0	0	0	0	0.2577	0	0	0	0	0
5S_rRNAchr20+	chr20	+	29874058	29874177	0	0	0	0	0	0	0	0	0	0	0	0.9263	0	0	0	0	0	0	0	0.4309	0	0	0	0	0	0	0	0.4997	0	0
5S_rRNAchr4+	chr4	+	67439991	67440118	0.6637	0	0	0	0	0.479	0	0.4233	0	0.4085	0	1.3019	0.5215	0.3982	0	0	1.3072	0.4147	1.6698	1.2112	0	0	0.4447	0	1.2072	0.8935	0.7092	0	0	0
5S_rRNAchr6-	chr6	-	15522194	15522300	2.3856	1.5054	0	0.3509	0.9337	0.5739	2.4148	0.5071	2.5452	3.4256	0.4214	0.5199	0.6248	1.4312	0	0	1.5662	1.2421	0	0.4837	1.6333	0	0	0.8838	1.1571	0	0.2832	0.561	0	0
5S_rRNAchr8+	chr8	+	48316668	48316770	0	0	0	0	0	0	0	0	0	0	0	0	0	0	0	0	0	0	0	0.5027	0	0	0	0	0	0	0	0	0	0
5S_rRNAchr9-	chr9	-	41237439	41237557	0	0	0	0	0	0	0	0	0	0	0.3786	0.4671	0	0	0	0	1.4069	0	0	0	0	0	0	0	0	0	0	0	0	0
5S_rRNAchrX-	chrX	-	148008099	151026406	0	0	0	0	0	0	0	0	0	0	0	0	0	0	0	0	0	0	0	0.4498	0	0.2667	0	0	0	0.1244	0	0	0	0
5S_rRNAKI270442.1+	KI270442.1	+	380607	380726	0	0	0	0	0	0	0	0	0	0	0	0	0	0	0	0	0	0	0	0	0	0	0	0	0	0	0	0.4997	0	0
5S_rRNAtxstart146539540	chr1	-	146539540	146539663	0	0	0	0	0	0	0	0	0.4387	0	0	0	0	0	0	0	0	0	0	0	0	0	0	0	0	0	0	0	0	0
7SKchr1-	chr1	-	120228045	120228295	0	0	0	0	0	0	0	0	0	0	0	0	0	0	0	0	0	0	0	0	0	0	0	0	0	0	0	0	0	0
7SKchr1+	chr1	+	149290512	149290762	0	0	0	0	0	0	0	0	0	0	0	0	0	0	0	0	0	0	0	0	0	0	0	0	0	0	0	0	0	0
7SKchr11+	chr11	+	120365665	120365963	0.1414	0	0	0.2496	0	0	0	0	0.3621	0	0	0	0.1111	0	0	0	0	0	0.1779	0.1721	0	0	0	0.3144	0.2058	0	0.2015	0	0	0
7SKchr17+	chr17	+	35889557	35889804	0	0	0	0	0	0	0	0	0	0	0	0	0	0.2047	0.1703	0.2082	0	0	0.2146	0	0	0	0	0	0.1241	0.1149	0	0	0.4461	0
7SKchr3-	chr3	-	124792318	124792562	1.2091	2.834	0.8962	0.3049	0.8112	1.4959	0.5245	1.1016	0.8846	0.4252	0.7323	0.4517	0.4071	0.829	0.3448	0	0.9072	0.2158	0.2173	0.8406	0.2365	0	0	0.8959	1.508	0.2325	0.3691	0	0.4516	0
7SKchr6+	chr6	+	52995619	52995950	0.2547	0	0.5663	2.5844	0.598	1.1027	0.7733	0.4872	1.4671	1.5672	4.1838	3.4966	1.0004	3.0555	2.7956	1.8639	2.675	0.5569	0.6407	0.3098	0.523	1.1021	1.0238	1.8868	1.2969	0.0857	0.5442	2.695	1.8311	2.4735
7SKtxstart120670126	chr1	+	120670126	120670376	0	0	0	0	0	0	0	0	0	0	0	0	0	0	0	0	0	0	0	0	0	0	0	0	0	0	0	0	0	0
A1BG	chr19	-	58345177	58353499	0.8732	1.049	0.8344	1.0491	0.6794	0.6985	0.6709	0.7783	0.5792	1.5021	0.8252	1.5133	1.0828	1.9692	1.2599	1.5144	1.9754	1.4198	3.7188	3.3279	1.527	1.7149	1.8892	0.7951	1.041	1.2606	1.6488	1.44	1.1416	1.5878
A1BG-AS1	chr19	+	58347750	58355183	2.5502	2.4377	1.4541	1.3716	1.3997	1.1326	0.9623	2.5021	2.2603	3.5103	2.3992	3.986	2.8691	4.3996	3.554	2.8716	4.9731	4.4499	8.0104	6.1867	3.8844	3.9399	4.4286	2.8398	2.8324	3.7075	4.719	4.1307	3.1367	4.0813
A1CF	chr10	-	50799408	50885675	0.1712	0.2603	0.0521	0.062	0.0824	0.0633	0.0933	0.0448	0.0506	0.0162	0.0279	0.0803	0.0138	0.0948	0.1183	0.0214	0.0692	0.9104	0.0718	0.3951	0.1082	0.3609	0.0588	0.0585	0.0479	2.1596	0.5034	0.0619	1.0041	0.0197
A2M	chr12	-	9067663	9116229	0.2641	0.2583	0.1664	0.3321	0.1085	0.162	0.0902	0.6989	0.4311	0.0731	0.084	0.2072	0.14	1.5367	6.5622	1.8684	3.84	19.8519	106.789	14.3286	120.036	120.393	138.907	0.1565	0.1969	4.2528	16.8928	145.98	161.958	207.45
A2M-AS1	chr12	+	9065176	9068060	0.3269	0.4125	0.3991	0.3563	0.2709	0.3885	0.2044	0.2452	0.2215	0.355	0.2038	0.4526	0.5136	0.5998	0.2495	0.3518	1.5652	2.2103	11.9965	3.3684	12.4526	8.182	9.2758	0.9545	0.6155	1.1778	1.8354	13.7278	8.8229	10.5155
A2ML1	chr12	+	8822471	8887001	1.2927	1.6752	2.049	2.9742	1.9176	3.4236	4.9859	0.4564	0.2882	0.4404	0.7585	0.7169	0.8887	0.1177	0.2131	0.183	0.0682	0.0649	0.0944	0.1123	0.0553	0.0583	0.0309	0.6799	0.7222	0.1127	0.0658	0.0081	0.1509	0.0259
A2ML1-AS1	chr12	-	8776218	8830947	5.9676	12.2388	6.9116	12.4251	12.1523	18.4383	11.6093	12.1309	15.5189	20.084	7.8078	19.509	24.3952	10.7402	6.5139	9.3272	10.0392	7.3403	7.8587	9.1886	1.9151	1.076	3.8736	14.3008	16.0775	7.5319	5.9781	0.7894	2.6818	4.4586
A2ML1-AS2	chr12	-	8819815	8820713	0.1092	0.1378	0.2428	0.3854	0.7692	1.4184	0.8289	0.1393	0	0.9407	0.3472	0.2856	0.4289	0	0.109	0	0	0	0	0	0	0	0.1463	0.7281	1.0327	0	0	0	0	0
A2MP1	chr12	-	9228532	9275817	0.2806	0.3541	0.2147	0.3514	0.0956	0.1568	0.1924	0.2078	0.1275	0.2896	0.048	0.2959	0.192	0.2063	0.0813	0.0662	0.3208	0.1131	0.5464	0.2532	0.1115	0.0522	0.0606	0.1743	0.1646	0.1645	0.0967	0	0.1893	0.0947
A3GALT2	chr1	-	33306765	33321098	0	0.052	0	0	0	0.0595	0	0	0	0.0507	0	0	0.0647	0.0989	0	0	0.3787	0.0772	0.2073	0.3007	0	0	0.0552	0	0.03	0.1109	0.1174	0	0.1077	0
A4GALT	chr22	-	42692120	42721298	1.1027	1.1206	3.2589	2.7045	3.9346	6.4078	4.5663	3.5071	1.8701	3.0317	2.5046	1.3109	1.5302	2.0791	2.0009	1.712	0.7709	0.17	1.297	0.6969	40.3548	45.3857	29.727	1.6022	1.3857	0.5977	0.4081	56.64	20.5382	31.1573
A4GNT	chr3	-	138123717	138132387	0	0	0	0	0	0.0343	0	0.0607	0	0	0	0.0622	0.1496	0.0571	0	0	0.0625	0.2082	0.0299	0.029	0.0326	0.0687	0.0638	0.0353	0.0519	0.1121	0.0848	0.1007	0.0311	0.0356
AA06	chr17	-	33529786	33533760	0	0	0	0.0588	0.0783	0	0	0	0	0.0821	0	0	0	0	0	0	0	0	0	0.0811	0	0	0	0	0.0485	0	0	0	0	0
AAAS	chr12	-	53307455	53324864	15.9195	16.0552	15.726	14.2642	20.7244	19.1261	13.0522	15.875	15.8692	22.5398	32.8835	21.2966	24.4547	16.8644	28.1153	16.6864	20.7686	17.3466	14.9134	17.7689	17.307	25.0209	15.1367	21.7259	22.4448	20.664	18.1025	27.78	15.7788	18.5981
AACS	chr12	+	125065378	125143333	5.4575	5.6583	7.0094	5.7705	6.6384	6.7055	6.2983	4.6362	3.7583	4.7897	4.7853	5.89	5.2939	3.5474	3.4916	3.4853	2.4619	2.8485	2.161	2.6794	2.4957	2.9654	2.2705	4.2958	4.8126	2.6777	2.899	2.1284	2.0165	1.8
AACSP1	chr5	-	178764860	178818435	0.1746	0.1102	0.1109	0.2201	0.0878	0.27	0.5869	0.0318	0.2714	0.5065	0.1983	0.2609	0.0882	0.5236	0.2862	0.0913	2.9143	0.1714	0.0314	0.1972	0	0.054	0.0501	0.0924	0.0726	0.1679	0.1244	0.0528	0.0815	0.0186
AADAC	chr3	+	151814036	151828488	0	0	0	0	0	0	0	0	0	0	0	0	0	0	0	0	0	0.0158	0.0318	0.1844	0.0346	0.0364	0	0.0374	0	0.017	0.036	0	0.0991	0.0378
AADACL2	chr3	+	151733915	151761339	0	0	0	0	0	0	0	0	0	0	0	0	0	0	0	0.0101	0	0.0052	0	0.0303	0	0	0	0	0.006	0	0.0178	0	0.0109	0
AADACL2-AS1	chr3	-	151751442	151928175	0	0	0	0	0	0	0	0	0	0	0	0	0	0	0	0	0	0	0.0835	0.323	0	0.0957	0	0	0	0.134	0.0473	0	0	0
AADACL3	chr1	+	12716114	12728759	0.2394	0.4598	1.3657	0.2939	1.1733	1.232	1.6437	0.478	0.3865	0.0128	0.0772	0.0408	0.1308	0.1374	0.322	0.4952	0	0.1366	0.0131	0	0.0143	0	0	0.0925	0.053	0.1191	0.178	0	0	0.0156
AADACL4	chr1	+	12644546	12667086	0	0	0	0	0.0314	0	0	0	0	0	0	0.035	0	0.0642	0.1602	0	0	0	0	0	0.1099	0.0386	0.1076	0	0	0.018	0	0.0378	0	0.04
AADACP1	chr3	+	151770427	151784894	0	0	0	0	0	0.0302	0	0	0	0	0	0	0	0.0251	0	0	0	0.0393	0.0264	0.1274	0	0	0	0	0	0	0	0	0.0274	0
AADAT	chr4	-	170060221	170091699	5.7543	6.2274	2.3894	2.2957	2.5398	2.2448	1.8247	2.4886	4.3804	5.3597	4.6006	9.8356	10.1305	7.1078	4.4728	3.6391	6.9799	5.0879	3.7526	3.5949	1.6455	0.7954	1.4399	9.742	11.366	6.3002	4.3408	0.6184	2.6247	1.9859
AAED1	chr9	-	96639576	96655303	1.6809	1.2418	2.6945	2.2914	1.3639	2.4459	1.3487	1.5165	1.4347	1.783	1.5354	2.1266	1.2348	2.4432	0.982	3.0175	2.1353	1.9894	2.0285	1.9619	5.1459	2.5233	3.6994	1.5998	1.5411	1.2235	1.5576	2.3911	3.341	3.349
AAGAB	chr15	-	67201032	67255195	13.0299	10.7688	17.4745	18.252	10.9737	15.7439	14.5749	13.9686	13.7253	16.1185	13.636	15.3994	13.4854	14.3803	10.315	12.4342	12.8059	15.4088	8.1883	7.9995	13.1135	5.2343	9.5041	15.3731	15.7592	11.0579	12.4385	4.2511	11.4281	8.9875
AAK1	chr2	-	69457996	69674349	3.5884	3.2062	2.5871	2.3427	1.9787	2.4866	5.752	2.5981	2.4844	1.5227	1.2319	1.6482	1.5667	2.8981	2.6956	3.7066	4.6318	10.0239	6.7461	4.7022	4.5173	1.8902	5.2728	1.9854	1.6742	4.7564	5.3515	2.3427	5.4801	4.8471
AAMDC	chr11	+	77821108	77918432	2.4728	2.2722	2.7816	2.7565	1.6045	1.7533	2.2396	2.0197	1.9717	2.9902	1.7473	2.9216	1.5508	4.034	1.9699	3.4928	2.9905	1.7347	3.4108	4.3015	6.8906	5.6635	5.4067	1.7839	1.3572	1.7521	2.0397	11.0797	6.9193	6.4825
AAMP	chr2	-	218264122	218270257	35.9587	35.4555	42.3637	33.3907	43.0236	35.2987	31.1608	33.5722	30.8626	33.2225	35.496	32.9098	31.1516	26.0574	35.4439	29.4563	32.78	35.0447	21.0716	20.3792	45.6155	50.5735	30.7579	31.1572	29.9887	28.3791	31.5149	67.2909	31.34	35.3398
AANAT	chr17	+	76453350	76470117	0.2694	0.34	0.1427	0.1359	0.226	0.4167	0.2922	0.1227	0.0493	0.379	0.1224	0.302	0.0756	0.0924	0.2689	0.0704	0.1516	0.0962	0.0968	0.0702	0.1054	0.1666	0.0774	0.0998	0.084	0.013	0	0.2444	0.1006	0.2876
AAR2	chr20	+	36236458	36270918	16.8124	14.9575	14.3257	9.3552	15.8939	11.1426	6.8512	10.2451	12.0061	12.4458	16.5811	10.0415	13.7855	9.9963	15.1643	9.8815	13.152	10.6397	10.3435	12.0043	17.1767	21.1543	11.4744	13.0204	12.3698	10.6399	10.5725	28.2291	13.2729	14.3787
AARD	chr8	+	116938198	116944487	0.4368	0.397	0.2849	0.478	0.4924	0.2774	0.5572	0.1114	0.0224	0.3441	0.037	0.1371	0.0137	0.1468	0.5755	0.6182	0.1377	3.3843	0.1978	0.2126	0.1675	0.0756	0.1171	0.1295	0.0508	1.0351	0.5726	0.0493	0.1371	0.0522
AARS	chr16	-	70252294	70289543	48.1245	44.7128	80.1641	119.591	96.1097	85.8939	223.59	77.4918	78.3818	73.1404	69.5709	60.2713	50.737	62.362	65.5978	65.4613	41.6452	30.2774	29.0072	38.5757	30.6248	31.358	26.3939	43.4384	45.6188	46.8378	47.6848	28.2405	27.1699	26.6305
AARS2	chr6	-	44299653	44313326	14.866	16.4476	8.5261	7.018	11.6286	8.6338	8.1443	10.9564	13.7594	12.3952	13.6678	12.9255	11.1866	10.8244	12.5949	10.455	10.9569	7.7562	8.7333	11.3215	8.083	10.411	7.9765	9.9827	11.1364	10.1982	9.591	8.7031	8.8969	10.8871
AARSD1	chr17	-	42950525	42964498	10.127	9.6073	7.2703	8.5652	7.8022	5.9125	8.4656	5.3553	5.1132	6.7784	5.4876	7.3652	5.203	6.5532	6.6998	6.1074	9.0836	8.7796	5.6681	6.0217	9.2857	8.4203	6.4195	5.2691	6.2335	6.2806	6.4278	12.4429	7.1849	8.5183
AARSP1	chr4	+	132592083	132592536	0	0	0	0	0	0	0	0	0	0	0	0	0	0	0	0	0	0	0	0	0	0	0	0	0	0	0	0	0	0
AASDH	chr4	-	56338286	56387508	3.1334	3.9774	3.4771	4.6831	2.8709	4.7579	4.4	4.6318	4.9854	5.7514	3.1484	6.4776	5.0659	5.1612	3.2535	3.9328	5.2794	3.4739	3.0757	2.8645	1.4632	0.2221	2.1359	4.8645	5.2773	4.4317	2.903	0.5367	2.0127	1.9757
AASDHPPT	chr11	+	106075500	106098710	4.7443	4.6972	5.5023	5.1973	4.2818	5.4999	4.4401	5.147	6.1175	5.8729	2.8611	5.9899	5.6447	8.0069	4.8027	7.1345	8.1535	8.0916	6.6882	7.4055	7.9241	1.2783	8.6962	6.5807	6.0452	9.5347	6.7058	2.2891	8.6976	8.5559
AASS	chr7	-	122075646	122144280	128.964	205.445	229.517	252.29	177.224	219.76	227.94	116.611	54.7337	53.3656	26.3889	39.4349	48.411	28.5943	18.36	26.0483	28.9288	32.136	13.4303	13.9942	5.2165	2.3042	10.1247	39.1984	27.9242	39.5735	20.7305	2.9922	11.7856	14.4996
AATBC	chr21	-	43805757	43812567	0.6399	0.633	0.3525	0.5876	0.6092	0.1623	1.0897	0.6728	0.8746	1.0962	0.8249	1.7074	1.1482	0.8196	0.9579	0.9916	0.8969	0.3296	0.6091	0.7259	0.1421	0.1372	0.2202	0.8841	1.0506	0.5297	0.3142	0.0976	0.3165	0.1292
AATF	chr17	+	36948874	37056871	11.462	9.6589	11.5777	10.3358	11.4737	10.5303	14.118	11.0615	9.6836	8.9795	12.0541	9.014	12.3419	6.136	7.2541	5.9114	6.2452	6.3288	3.0703	3.9158	6.427	3.2758	4.4211	12.3741	11.8838	7.1858	6.2161	3.7468	5.5754	4.0747
AATK	chr17	-	81117294	81166077	0.5755	0.3589	0.3011	0.705	0.6439	0.4886	1.6037	0.8204	0.7281	1.6833	1.2056	1.5228	1.0639	2.2502	1.4865	1.2802	2.8625	0.8333	2.7765	2.85	1.2793	1.8263	1.8781	0.7173	0.9556	1.1941	0.7186	0.9076	1.0268	0.9206
AATK-AS1	chr17	+	81165506	81183164	0.1636	0.3835	0.0866	0.1031	0.2196	0.1687	0.071	0.2683	0.3292	0.4028	0.1734	0.6419	0.3673	0.3927	0.3033	0.2566	0.798	0.2629	0.6175	0.7963	0	0	0.1566	0.052	0.1701	0.3304	0.333	0.099	0.1528	0.1746
AB015752.1	chr8	-	90534610	90620070	0	0.092	0.1621	0	0.1712	0.421	0.1107	0.186	0.1867	0.0897	0	0.2861	0.3437	0.0875	0.1455	0	0.1915	0.1367	0.0917	0.7097	0	0.1052	0.2931	0.1621	0.3183	0.1963	0.1039	0.2058	0.0953	0.3269
ABALON	chr20	+	31721506	31723409	14.6837	12.9695	18.3044	14.7756	23.0393	12.4032	29.592	16.1863	14.3188	11.6396	18.4042	7.443	14.5816	14.5089	19.7155	17.7502	11.2828	22.5266	8.8593	7.706	17.5582	48.2412	16.5016	17.9353	16.9345	21.3484	31.0487	23.2813	24.5819	11.8477
ABAT	chr16	+	8674564	8784575	1.4274	1.0044	1.3145	1.8665	1.1224	1.1487	1.6353	1.8482	1.4675	2.4649	1.898	1.9118	1.8827	0.8874	1.459	1.6304	5.418	3.3428	11.2465	3.0047	22.8548	5.9961	20.1481	1.8908	1.5734	2.7106	2.6991	9.2829	21.8554	24.6314
ABBA01000935.2	chr3	-	91374235	91513775	0.0503	0	0.2237	0	0.2362	0	0.0764	0.0641	0	0.0619	0.0533	0	0.0395	0	0.1004	0	0.3962	0	0.1265	0	0.1377	0	0	0	0.0732	0	0.0358	0	0	0
ABBA01006766.1	chr17	-	22061960	22070538	0	0	0.3188	0	0.1683	0	0.4353	0	0	0.1764	0	0	0	0	0	0.1749	0	0.0896	0	0.1744	0.3926	0	0	0	0	0	0	0	0.1874	0
ABBA01006766.2	chr17	-	22056586	22056755	0	0	0	0	0	0	0	0	0	0	0	0.3261	0	0	0	0	0	0	0	0	0.3415	0	0	0	0	0	0	0	0	0
ABBA01031660.1	chr20	+	29318823	29319579	0.1115	0.1407	0.0826	0.0984	0.3273	0	0	0.1422	0	0	0	0	0	0.0669	0	0	0.1464	0	0	0	0.229	0	0	0.0826	0	0	0.0397	0	0.2186	0
ABBA01031661.1	chr20	-	29410347	29411600	0.0336	0.0849	0	0.0297	0	0	0	0	0.0431	0.0414	0.0357	0.088	0.0529	0.0404	0	0.1641	0	0.1471	0.0846	0.0409	0	0	0.0451	0.0249	0.1713	0.0226	0.0719	0.0475	0.0879	0
ABBA01031663.1	chr20	-	29448516	29449306	0	0	0.0395	0	0	0	0	0	0	0	0.0565	0	0	0.064	0	0	0.1401	0.0333	0.2013	0	0	0	0	0.0395	0	0.0359	0	0	0.0697	0
ABBA01031674.1	chr20	-	29878635	29879363	0.1158	0.1461	0	0.0511	0	0.1671	0	0	0.2224	0	0.3068	0.3785	0.1819	0.2778	0.2889	0.2825	0.3801	0.4702	0.1457	0.5635	0.2378	0.334	0.0776	0.3003	0.4633	0.1169	0.2887	0.1634	0.2271	0
ABBA01040607.1	chr14	-	106872782	106873186	0	0	0	0	0	0	0	0	0	0	0	0	0	0	0	0	0	0	0	0.3195	0	0	0	0	0	0	0	0	0	0
ABCA1	chr9	-	104781001	104928237	4.5043	5.0005	1.7258	1.6712	1.6132	0.4717	3.6817	3.3107	4.6779	6.6865	4.4594	4.2197	3.18	8.5454	9.435	4.7926	7.8985	11.6347	17.1709	10.91	3.3151	2.6301	7.4294	7.5907	6.7214	15.4373	12.0648	1.3099	3.4807	3.4846
ABCA10	chr17	-	69147213	69244846	0.0552	0.0633	0.0037	0.0221	0.0353	0	0	0.371	0.0835	0.0062	0.0159	0.0328	0.0118	0.0361	0.005	0.0612	0.0658	0	0.0946	0.2623	0.0549	0.0145	0.0067	0.0149	0.0328	0	0.0107	0.0071	0.0918	0
ABCA11P	chr4	-	425434	474129	7.251	8.5221	4.7253	6.2521	4.0085	4.2518	7.4314	6.0693	6.2081	5.1316	2.8501	5.6891	5.2459	4.2775	1.6885	3.2801	3.2925	3.4448	3.8385	4.7967	1.9029	0.3487	2.1053	4.7344	4.5389	2.7862	2.6795	0.7887	2.3106	2.5056
ABCA12	chr2	-	214931541	215138428	0.0403	0.0395	0.0133	0.0158	0.0315	0.0258	0.0204	0.0285	0.0573	0.0331	0	0.0761	0.0492	0.0591	0.2099	0.131	0.0646	0.1566	0.1013	0.1688	0.2084	0.0839	0.132	0.0464	0.0488	0.2621	0.153	0.0442	0.2341	0.107
ABCA13	chr7	+	48171457	48647496	0.0066	0.0056	0.0016	0.0019	0.0104	0.0128	0	0.0028	0.0028	0	0	0.0087	0	0.0186	0.0022	0	0	0.0041	0.0222	0.078	0.0454	0.0255	0.0178	0.0016	0	0.0045	0.0063	0.0249	0.0809	0.0198
ABCA17P	chr16	+	2339149	2426699	0.0256	0.0485	0.0143	0.0283	0.0151	0.037	0.0097	0.0409	0.0492	0.0789	0.0408	0.1593	0.0453	0.1	0.0448	0.0469	0	0.02	0.1613	0.156	0.1053	0.0277	0.0515	0.0285	0.0326	0.0518	0.032	0.0995	0.0671	0.0575
ABCA2	chr9	-	137007226	137028922	2.1597	2.758	1.6849	3.0493	3.1632	2.5572	3.5792	2.2083	3.7069	5.6316	7.0225	7.8069	6.2867	8.7751	10.4404	8.5019	9.0933	7.8465	19.62	15.2123	7.9391	12.2765	9.5163	4.8112	6.8867	12.2903	8.0364	11.8329	7.6615	11.4043
ABCA3	chr16	-	2275880	2340746	0.9235	1.0019	0.8327	2.2257	1.0589	1.6292	4.4526	1.7428	1.5903	3.3369	1.62	1.9491	2.4101	3.7129	1.6816	2.6418	1.0211	0.7322	2.6155	1.071	5.5756	4.76	3.966	0.8083	1.108	1.4032	0.6771	6.965	3.7208	4.3416
ABCA4	chr1	-	93992834	94121132	0.0822	0.0649	0.0343	0.0227	0.0181	0.0297	0.0156	0.0655	0.1974	0.2277	0.8334	0.6787	0.428	0.8879	1.0617	0.884	0.4791	0.1798	0.5236	0.1938	0.0493	0.0519	0	0.4341	0.6992	0.1522	0.1538	0.0073	0.0739	0.0077
ABCA5	chr17	-	69244310	69327244	0.5413	1.3421	0.3276	0.1866	0.2482	0.1849	0.3453	4.11	1.6649	0.6781	0.2784	0.6283	0.5285	0.4151	0.2046	0.7619	0.7023	0.1601	0.5963	1.0911	0.1842	0.0832	0.3219	0.5981	0.3053	0.2242	0.3811	0.0407	0.2513	0.1627
ABCA6	chr17	-	69078701	69141888	0.003	0.015	0.0044	0	0	0	0	0.019	0.0153	0	0	0	0	0.0036	0.0059	0	0.0078	0.0019	0.0112	0.087	0.0326	0.0086	0	0	0	0.002	0	0.0042	0.0584	0.0267
ABCA7	chr19	+	1040100	1065572	3.3548	5.4164	1.9901	3.6184	4.9266	2.5883	4.8796	3.3666	3.8629	4.4081	5.1469	9.4523	6.1461	4.2609	8.0432	5.7269	4.3453	6.2533	13.3065	8.8246	3.0141	8.1237	5.2652	5.9826	6.9556	5.242	7.9875	4.3285	4.9456	5.9689
ABCA8	chr17	-	68867291	68955392	0.0037	0.0095	0	0.0265	0	0.0108	0.0171	0.0096	0.0144	0.0046	0.0079	0.0049	0.0088	0.099	0.015	0.0686	0.128	0.0726	0.7215	1.2496	1.1087	0.2542	1.8537	0.025	0.0191	0.159	0.219	0.5237	2.3426	3.3833
ABCA9	chr17	-	68974487	69061064	0.0461	0.0815	0.0308	0.0936	0.0162	0.0133	0.1681	0.1	0.0945	0.017	0.0293	0.0362	0.0217	0.1605	0.0368	0.0169	0.0666	0.0086	0.145	0.3479	0.0758	0.0333	0.0185	0.0342	0.0403	0.0404	0.0624	0	0.0181	0
ABCA9-AS1	chr17	+	68944530	69042784	0.1832	0.0889	0.1254	0.311	0.0993	0.061	0.4708	0.1618	0.1263	0.0694	0.0299	0.129	0.0111	0.0846	0.0703	0.0344	0.074	0	0.1064	0.1886	0.1158	0.0203	0.0189	0.0835	0.1436	0.038	0.0602	0	0.0921	0.0421
ABCB1	chr7	-	87503632	87713323	0.4138	0.4306	0.226	0.0961	0.1534	0.1991	0.1323	0.0463	0.223	0.0089	0.0231	0.019	0.0057	0.0523	0.0724	0.1328	0.1048	0.0181	0.0731	0.5475	0.0795	0.0419	0.0195	0	0.0264	0.0147	0.0052	0.0102	0.0664	0.0651
ABCB10	chr1	-	229516581	229558695	2.5945	3.087	2.8701	2.6654	2.6626	3.6163	4.0146	3.865	4.8684	4.1806	4.1251	6.0085	5.773	5.0973	2.8462	5.4361	4.1608	4.0772	2.5661	3.5661	4.0542	0.7571	3.7821	4.9966	5.3025	4.2595	4.2961	1.551	3.5473	3.4774
ABCB10P1	chr15	+	23179868	23182049	0.0966	0.0976	0.0859	0	0.0681	0.1674	0	0.0739	0.0495	0.1189	0.0819	0.1769	0.1063	0.2782	0.0193	0.0236	0.0507	0.0121	0	0.0705	0.1058	0.0279	0.259	0.0286	0.1406	0.026	0	0.0273	0.0253	0
ABCB10P3	chr15	+	28402867	28405033	0	0	0.0144	0	0	0	0	0	0.0498	0	0	0	0.0306	0.0467	0	0	0.0255	0	0	0	0.0266	0	0.0522	0.0144	0	0.0131	0.0139	0	0	0
ABCB10P4	chr15	-	28506624	28508808	0.0193	0.1218	0.0429	0	0	0.0279	0	0	0.0494	0	0	0.0252	0.0152	0.0232	0	0	0.076	0	0	0	0.0793	0	0.1552	0.0143	0	0.013	0	0	0.0252	0
ABCB11	chr2	-	168922937	169031322	0	0.0103	0.0121	0.0072	0.0096	0.0354	0	0	0.0524	0.0705	0.0607	0.0535	0.0129	0.1276	0.6369	0.3094	0.3008	1.0735	3.6024	0.2289	0.1568	0.0472	0.1206	0.1031	0.0774	0.2919	0.3614	0.1963	0.3744	0.8436
ABCB4	chr7	-	87401696	87480435	0.2643	0.1278	0.2126	0.4516	0.1981	0.2354	0.3245	0.0789	0.3024	0.09	0.0596	0.1103	0.0707	0.3037	0.2919	0.3568	0.4135	0.1687	0.1061	0.2532	0.8548	0.2028	0.9572	0.0833	0.0941	0.3748	0.1522	0.2222	0.3676	0.2521
ABCB5	chr7	+	20615206	20777038	0.0046	0.0172	0.0067	0.0201	0	0.0197	0.0415	0.0058	0.0058	0.0056	0.0048	0.0119	0.0143	0.0328	0.0045	0	0.0239	0.0142	0	0.1551	0.0249	0.0197	0	0.0067	0.0132	0.0092	0.0162	0	0.0298	0.0068
ABCB6	chr2	-	219209767	219218990	4.0082	6.6528	4.3335	9.4537	6.0371	6.6852	9.5774	2.0243	2.0733	3.3088	3.5446	5.5166	3.798	4.0805	3.0869	2.4398	2.3071	5.494	1.5788	1.8618	1.9846	3.5859	3.3313	3.4376	3.7113	2.7689	4.1588	1.3025	1.3338	1.21
ABCB7	chrX	-	75053171	75156732	20.3495	17.6948	27.8535	29.9172	17.8613	27.2213	17.8619	19.385	16.5689	23.5442	19.8845	21.0431	19.3327	18.9335	17.7167	19.0247	19.8622	17.7761	10.889	10.4966	13.7179	4.2783	13.5399	18.2419	19.8945	21.5976	12.4137	5.6065	13.9882	15.4582
ABCB8	chr7	+	151028421	151047782	5.2638	6.2558	2.5532	2.5775	4.2987	3.069	3.0296	3.593	4.2017	4.1173	4.1007	4.8997	3.483	3.0495	5.591	3.6622	3.5979	5.6945	5.4573	6.6235	5.4395	8.1271	4.8942	3.696	3.5044	3.607	6.6568	9.3573	6.1143	7.137
ABCB9	chr12	-	122920950	122981649	2.0961	2.6414	1.7253	2.1687	2.1371	1.9361	2.3448	1.8443	1.9121	2.1622	2.0536	2.6538	1.9508	2.1345	2.7279	2.4448	2.8646	2.8192	3.1752	3.2174	3.3737	4.5926	3.0596	1.9853	1.9794	2.3907	2.6316	4.9039	2.8397	3.6533
ABCC1	chr16	+	15949576	16143074	22.7507	24.5138	17.1689	19.63	20.5453	19.1373	21.483	18.1815	17.872	20.4757	23.4301	19.3604	19.5662	19.2662	19.0511	14.8234	14.8957	11.2557	11.7862	11.1823	6.567	10.8832	9.0218	18.3568	19.8507	14.2843	11.1056	5.5818	8.5831	5.7948
ABCC10	chr6	+	43427365	43450430	6.085	8.2588	2.7557	3.3866	4.8426	3.9662	3.8397	4.1633	5.3938	5.3331	5.6593	6.3956	6.1695	5.1739	6.0727	4.2617	6.5176	4.7855	6.9723	5.6838	3.6483	6.5814	4.1855	5.169	5.3374	3.4993	5.2001	5.0765	5.7192	4.8307
ABCC11	chr16	-	48166909	48247568	0.2211	0.1982	0.1984	0.2772	0.3415	0.2519	0.2296	0.2226	0.2234	0.2434	0.4255	0.2358	0.3291	0.2652	0.6096	0.4045	0.3743	0.4579	0.483	0.4105	0.5257	0.2517	0.6081	0.3233	0.3343	0.4072	0.5139	0.1888	0.5019	0.5476
ABCC12	chr16	-	48082972	48156018	0.0226	0	0	0.01	0.0199	0.0082	0.0601	0.0072	0.0072	0.1183	0.0719	0.1996	0.0622	0.0271	0.0169	0	0.0148	0.0141	0.0071	0	0.0464	0.0082	0	0.1131	0.1645	0.0228	0.0362	0	0.0074	0.0084
ABCC13	chr21	+	14236205	14362754	0	0	0	0	0	0.0113	0.006	0	0	0.0145	0	0.0154	0	0	0	0.0192	0	0	0.0049	0.1913	0.0323	0.017	0	0	0	0	0	0.0055	0.0411	0
ABCC2	chr10	+	99782731	99852192	0.6831	0.7682	0.3158	0.4178	0.262	0.205	0.2567	0.3537	0.2338	0.0666	0.129	0.2034	0.0478	0.1379	0.1282	0.198	0.3818	0.2197	0.1616	0.6993	0.0463	0.0683	0.0091	0.1403	0.1624	0.1684	0.2553	0.0286	0.1326	0.0505
ABCC3	chr17	+	50634776	50692252	0.0219	0.0111	0.0227	0.0309	0.0103	0.0063	0.02	0.0168	0.0337	0.0162	0.0372	0.086	0.0276	0.263	0.0525	0.1818	0.0576	0.0247	0.011	0.1227	0.066	0.234	0.0646	0.013	0.0319	0.0295	0.0468	0.0557	0.1146	0.0524
ABCC4	chr13	-	95019828	95301446	3.6438	3.415	3.3562	2.5972	3.0442	4.0379	3.0937	4.9845	6.0038	10.4093	13.9976	11.6654	19.125	4.9346	3.0071	3.3403	3.1636	1.5053	0.6848	0.5443	0.9521	0.3421	0.5345	15.5076	17.9136	2.4237	1.5359	0.4716	1.804	0.8216
ABCC5	chr3	-	183919933	184018015	16.4261	19.9126	8.4648	7.7793	10.6531	9.2677	7.0252	11.7559	11.0595	10.8228	8.594	10.4387	6.6539	11.6819	9.8416	7.7338	13.814	8.5525	15.0093	10.1823	6.6077	4.2618	10.199	7.7705	7.1665	8.6368	8.1796	4.9588	11.9532	14.8569
ABCC5-AS1	chr3	+	184006337	184011419	0.2696	0	0.1332	0	0.1055	0.1297	0.1364	0	0.4602	0.4424	0.1905	0.1175	0	0.1078	0	0.1096	0.59	0	0.2261	0.328	0	0	0.2409	0	0.1308	0.0605	0	0	0.1175	0.2686
ABCC6	chr16	-	16148927	16223522	0.2896	0.2179	0.1734	0.3685	0.2746	0.2009	0.7017	0.277	0.4705	0.7196	0.7023	1.1068	0.9056	1.2159	1.1781	1.2906	1.1844	0.7027	2.6547	1.0161	0.7091	1.7671	0.9253	0.8045	0.8224	1.2669	0.7457	0.5107	1.3758	0.7156
ABCC6P1	chr16	+	18571161	18598328	0.0983	0	0.0546	0.1951	0.0144	0.1596	0.3357	0.141	0.2516	0.5745	0.1953	0.8032	0.3281	0.7959	0.3923	0.7043	0.5645	0.4221	1.0971	0.3138	0.3532	0.319	0.642	0.5825	0.8043	0.7855	0.4288	0.0867	0.7869	0.257
ABCC6P2	chr16	-	14820791	14824702	0.1957	0.1976	0.087	0.1381	0.0459	0.0565	0.713	0.0998	0.1503	0.289	0.6222	0.6652	0.7071	0.8452	0.5077	0.3819	0.6166	0.2934	1.2799	0.2857	0.2679	0.9032	0.1049	0.4639	0.4555	0.6849	0.2788	0.2761	0.307	0.2339
ABCC8	chr11	-	17392884	17476845	0.6467	0.7848	0.3779	0.4225	0.3942	0.1975	0.9819	0.3331	0.1115	0.3674	0.1384	0.3659	0.1319	0.0895	0.031	0.0303	0.2286	0.0039	0	0.0303	0.017	0.009	0.0167	0.1336	0.1538	0	0.0089	0.0351	0.0813	0.0279
ABCC9	chr12	-	21797400	21942529	0	0.0137	0.0081	0.0064	0.0043	0.0262	0	0.0093	0.0372	0.0223	0.0423	0.0095	0.0114	0.074	0.029	0.0929	0.4573	0.0363	0.1461	0.1942	1.3116	0.3716	3.248	0.0914	0.0475	0.0806	0.0672	1.0393	2.0824	3.7084
ABCD1	chrX	+	153724867	153744762	2.7679	3.1792	1.476	1.3443	2.5836	1.9832	1.6932	2.5272	2.9828	4.1176	4.158	5.0256	6.7978	3.333	5.8228	4.5183	3.752	7.7073	15.2926	7.3042	13.2104	18.3697	8.6861	6.2631	5.1358	6.6351	7.0359	18.8677	9.372	10.355
ABCD1P2	chr10	+	38601417	38605609	0	0	0	0	0	0	0.04	0	0	0	0	0	0	0	0	0	0	0	0.0662	0	0	0.038	0	0	0	0	0	0.0743	0	0
ABCD1P3	chr16	-	32475050	32478250	0	0	0	0	0	0	0	0	0	0	0	0	0	0	0	0	0	0	0	0	0	0	0	0	0	0	0	0	0	0
ABCD1P4	chr22	+	16387693	16390887	0	0	0	0	0	0	0	0	0	0	0	0	0	0	0	0	0	0	0	0	0	0	0	0	0	0	0	0	0	0
ABCD1P5	chr2	+	91840600	91843802	0	0	0	0	0	0	0	0	0	0	0	0	0	0	0	0	0	0	0	0	0	0	0	0	0	0	0	0	0	0.0835
ABCD2	chr12	-	39550032	39619751	0.0743	0.0256	0.01	0	0.0079	0	0	0.0086	0.0346	0	0	0	0.0106	0.0324	0.0135	0.1978	0.0266	0.0422	0.068	0.0493	0.0185	0.0487	0.0091	0.005	0.0049	0.0637	0.0626	0	0.0265	0.0202
ABCD3	chr1	+	94418454	94518666	5.6109	5.5109	6.4234	4.5409	4.4556	4.8382	4.6639	7.6142	6.5088	3.9601	2.4537	4.0974	5.0909	6.3959	4.5815	6.578	4.644	9.2488	6.1697	5.9533	6.8308	1.2371	6.4149	5.3948	5.2769	9.6667	9.4913	1.8982	8.6544	6.4494
ABCD4	chr14	-	74285422	74303056	9.752	11.3371	5.0732	8.4192	7.1161	5.2723	8.9323	6.5043	7.8454	9.9442	9.9696	18.5532	10.1578	9.7804	8.4276	8.1556	9.3272	5.4711	10.8524	8.9873	4.0473	4.4788	4.7469	9.9353	11.9657	5.4935	6.0944	3.0857	5.4666	5.9466
ABCE1	chr4	+	145097931	145129179	16.2397	17.1589	21.8758	15.928	17.6851	22.9059	20.6227	17.3497	15.8472	13.5378	5.0341	11.7087	16.39	9.9684	6.0624	9.7575	9.6632	12.0752	4.6458	5.5408	5.3149	0.8928	5.2197	14.9829	12.7838	11.9775	10.5668	1.3479	5.7078	5.4182
ABCF1	chr6	+	30571375	30597179	38.9223	36.3628	37.6848	31.3957	41.2029	35.7628	28.0985	33.742	31.2796	25.6331	30.6869	21.7746	31.561	18.1233	23.4345	17.1871	23.858	25.8136	14.0307	13.8304	19.7891	12.326	17.5694	31.358	29.9846	22.2608	25.2904	11.2022	19.6618	18.3239
ABCF2	chr7	-	151207836	151227230	28.7293	26.8948	22.0678	17.3506	22.8067	16.2614	19.5374	20.8839	20.9863	17.2253	16.8124	15.4633	16.6161	14.5067	15.111	14.5525	16.0367	14.3558	12.2649	8.8071	18.0599	17.8235	12.4057	14.9886	14.1042	11.1746	14.4649	19.3194	15.0384	14.4844
ABCF2P1	chr3	+	88317155	88319022	0.0677	0	0.0502	0.0398	0.0795	0.0652	0	0.0288	0.0289	0	0.0239	0	0	0.0271	0	0.0826	0.0593	0	0.0568	0	0.0927	0	0.0605	0.0167	0.0493	0.0304	0.0161	0.0319	0.0295	0
ABCF2P2	chr7	+	72103180	72104209	0.1424	1.0782	0.1055	0	0.5015	0	0	0	0	0	0.1509	0.3724	0.2237	0.5125	0	0	0	0	0.3582	0	0	0	0	0.211	0	0	0	0	0	0
ABCF3	chr3	+	184186022	184194012	7.5276	8.0906	5.6337	5.2429	8.1921	6.1219	5.0019	5.5749	5.5751	5.2302	5.6194	5.7685	5.6026	4.1469	5.6141	4.1964	4.91	6.1645	6.4858	6.2727	7.5585	8.7103	6.4864	5.8232	5.5707	4.4677	6.3079	10.0619	6.9311	8.2003
ABCG1	chr21	+	42199688	42297244	0.6197	0.7908	0.6074	0.9904	0.8974	0.4274	0.46	0.4742	0.4496	0.4576	0.7736	0.6843	0.4003	0.0909	0.8727	0.4368	0.3164	0.3097	1.2992	2.6303	2.7718	2.8109	2.9896	0.9387	0.8766	0.8575	0.3384	3.7502	2.1334	2.2635
ABCG2	chr4	-	88090263	88231322	0.313	0.5925	1.1535	0.5294	1.0207	1.9324	1.2804	0.4657	3.4948	0.0535	0.3225	0.2046	0.4098	1.0744	5.0668	9.3007	0.8333	2.5528	0.5468	0.4336	0.0714	0.0878	0.3379	0.3478	0.5123	2.253	1.2262	0.0368	0.1705	0.026
ABCG4	chr11	+	119149011	119162653	0.3159	0.3393	0.6177	0.8541	1.0653	0.5335	1.8572	0.5915	0.1119	0.3722	0.5058	0.5713	0.4277	0.258	0.3957	0.3525	0.2736	0.4073	0.558	1.1284	0.3129	0.3102	0.2612	0.5826	0.4645	0.665	0.4357	0.256	0.0703	0.0803
ABCG5	chr2	-	43812471	43838865	0.0566	0.0143	0.0336	0.03	0.0266	0.0327	0.0516	0	0	0.0139	0.036	0	0.0178	0	0.0113	0	0.0446	0.0354	0.0143	0.1241	0.1086	0	0	0.0084	0.0412	0.0076	0.0323	0.016	0.0296	0
ABCG8	chr2	+	43838963	43878466	0	0.02	0.1172	0.014	0	0.137	0.096	0	0.0202	0.0195	0.0168	0.2068	0.0124	0	0.0473	0.0579	0.0208	0.0494	0	0.1154	0.065	0	0.0212	0	0.0115	0.0639	0.0563	0.0223	0.0207	0.0709
ABHD1	chr2	+	27123788	27130812	0.2276	0.4251	0.2227	0.4338	0.0962	0.2628	0.2902	0.1045	0.1049	0.3473	0.4052	0.4285	0.3504	0.273	0.3543	0.2332	0.4422	0.2389	0.458	0.3212	0.4487	0.3545	0.3172	0.1754	0.3444	0.2145	0.3048	0.4495	0.1309	0.2176
ABHD10	chr3	+	111979009	111993363	7.7987	8.8213	9.5862	10.3539	8.3704	10.5315	7.3927	7.5982	8.3768	8.8431	5.3826	9.0122	8.4399	9.1395	4.9983	8.5094	7.9866	6.6505	7.7568	7.8584	6.3229	2.1936	6.2443	8.6517	7.8255	7.494	7.3642	2.1851	4.7603	4.9198
ABHD11	chr7	-	73736093	73738867	4.1244	4.5546	2.7706	2.811	3.2212	1.8072	2.1806	4.3212	5.4924	9.4955	8.9189	10.1365	10.1408	6.6939	5.2002	6.671	3.8198	5.1651	2.7794	2.016	7.1348	12.9615	6.4153	10.6681	10.1539	5.8004	5.3777	14.0034	7.7269	6.7408
ABHD11-AS1	chr7	+	73735037	73736158	1.2733	0.8839	0.8966	1.0113	0.4485	0.5514	0.4833	1.2181	1.3041	3.5262	2.7667	2.9138	1.8007	1.6805	1.3343	1.7863	1.4211	0.6762	1.0411	0.6971	1.7435	3.8572	1.1944	1.6981	2.3159	1.0285	0.8617	2.6051	1.4149	1.5221
ABHD12	chr20	-	25294742	25390983	16.1383	17.4203	15.2786	19.1659	16.8702	18.0424	19.9312	16.0063	15.2008	14.7952	17.6787	13.7581	14.3596	14.2754	18.7061	18.4273	14.0081	12.9547	11.5032	10.7215	25.4968	45.5487	20.3418	14.2337	13.7708	13.8252	13.0285	38.7268	21.4356	19.3764
ABHD12B	chr14	+	50872159	50904970	0.5121	2.6093	4.3725	2.72	5.3783	7.3783	5.9471	0.3387	0.1943	0.4319	0.2413	0.7441	0.8345	0.2731	0.1704	0.162	0.5355	0.1541	0.2982	0.0577	0.1299	0.1231	0.4321	0.4005	0.5244	0.1979	0.2432	0.1338	0.1488	0.3543
ABHD13	chr13	+	108218378	108234255	2.2265	2.7802	2.6219	2.8567	2.8089	2.8035	3.2967	3.3233	4.2758	3.2069	1.2386	3.6239	3.6289	4.1493	2.1669	4.5076	5.3182	5.6333	3.6947	4.87	2.1189	0.7289	2.8568	3.7732	3.8141	5.9578	4.8145	0.7353	3.2824	2.572
ABHD14A	chr3	+	51971425	51981199	2.2509	2.2368	1.9969	4.3168	2.8093	2.8651	4.3595	2.3284	2.496	4.1011	4.8655	5.2378	5.0686	4.4657	6.0669	3.4377	5.5385	4.4403	7.8923	10.0264	12.9104	18.9191	11.9229	3.7162	5.0803	4.45	4.1664	24.4328	9.1755	12.6856
ABHD14A-ACY1	chr3	+	51974705	51989183	6.7013	7.7089	6.6339	9.0932	8.2111	8.5481	7.2178	5.6116	5.7347	8.139	9.9084	8.8903	10.4535	6.9039	11.9973	7.8724	8.8802	10.4475	7.7838	7.765	12.0363	18.0947	9.0633	7.6804	7.9345	9.2958	7.2583	20.7348	8.3095	10.7013
ABHD14B	chr3	-	51968509	51983409	3.2133	3.5506	2.7179	9.2012	3.7259	4.9844	8.3205	2.67	2.4751	3.6103	4.9039	5.1434	3.2369	4.2234	5.3491	4.1801	4.6042	1.8993	9.5769	9.246	3.3957	6.5201	3.7879	2.2622	3.1332	3.3656	1.9946	3.9696	3.5734	3.5663
ABHD15	chr17	-	29560546	29567137	0.2229	0.3258	0.4523	0.5488	0.7026	0.9823	0.481	0.9728	0.8412	1.0542	0.9452	1.5343	0.8942	0.9855	1.2412	1.8464	0.7549	1.4002	2.8929	4.4965	3.0525	4.3499	3.8366	0.9737	1.3317	0.9873	1.5379	2.5662	2.7458	3.1384
ABHD15-AS1	chr17	+	29560546	29707090	0.2254	0	0	0.5967	0.2646	0.6506	0	0.2875	1.1542	2.2192	1.1944	2.063	0.3542	1.0817	0.2249	0.8248	0.5919	0.5632	1.4176	3.0162	1.2344	1.6256	1.2081	0.334	0.8199	0.7586	0.8028	0.954	0.2946	1.0103
ABHD16A	chr6	-	31686948	31703444	8.1999	9.0169	6.0555	6.1257	7.0182	5.742	5.9324	5.4106	7.3927	5.1212	8.5515	6.7415	7.0484	5.4672	11.1306	5.8309	8.3014	8.2996	9.4978	10.1735	11.3666	15.5468	8.7174	7.4589	7.9	7.0498	8.3209	17.6846	11.1844	11.07
ABHD16B	chr20	+	63861497	63862988	1.8939	2.3546	0.6705	1.1225	1.228	3.06	1.9743	1.9109	2.9675	3.8271	3.865	3.5855	3.3313	5.0874	3.893	3.862	3.3032	3.3202	4.4447	3.8516	4.7994	7.4212	6.0608	2.7017	3.311	2.5877	3.6044	7.2591	4.878	6.6737
ABHD17A	chr19	-	1876809	1885547	5.7532	6.8537	3.9591	3.6169	7.1902	5.1627	3.3565	4.6322	6.9084	6.8106	7.3714	8.789	6.3486	6.8287	8.4958	6.7083	7.3286	7.2403	6.6757	8.0683	8.8551	11.8345	7.5901	6.3176	6.5181	6.0955	6.8517	16.8652	7.6649	9.9714
ABHD17AP1	chr1	+	148146394	148149566	1.4455	2.2805	0.3683	0.8371	0.4773	0.8476	0.7545	0.5186	0.694	0.9452	1.0534	1.1223	0.7808	0.8672	0.4057	1.1572	1.5421	0.5362	0.966	1.0991	0.433	0.9123	0.2421	0.7363	1.1174	0.669	0.7723	0.3824	0.7677	0.8775
ABHD17AP3	chr1	-	214605469	214608840	0.1483	0.1871	0.3022	0.229	0.2176	0.321	0.2251	0.3782	0.1898	0.1825	0.1179	0.4362	0.2039	0.4003	0.3699	0.2713	0.3407	0.1853	0.373	0.2706	0.2538	0.4812	0.2484	0.2472	0.1079	0.1497	0.2377	0.6799	0.2423	0.3877
ABHD17AP4	chr22	-	20667835	20670984	0	0	0	0.0409	0.1089	0	0	0	0.1187	0	0	0	0	0.0556	0	0	0.2435	0.029	0	0.0564	0.127	0	0	0.1031	0.1687	0	0	0.0654	0	0.0693
ABHD17AP5	chr22	-	22114843	22118005	0.0913	0	0	0	0	0.0659	0	0.0582	0.0585	0	0.0484	0.1791	0.0359	0	0	0.0557	0	0.0856	0.1149	0.0556	0	0.0659	0.1224	0.0677	0.0664	0.0922	0	0.3222	0.0597	0
ABHD17AP6	chr17	+	20814619	20844257	0.0404	0	0.0299	0.0356	0.2844	0.0583	0.0613	0.103	0.2067	0.0497	0.1284	0.0528	0.0634	0	0.0403	0.0492	0.265	0.1009	0.1016	0	0	0.1747	0	0.0299	0	0.0272	0.1438	0.1709	0	0.0603
ABHD17AP7	chr16	-	32726614	32729537	0	0	0	0	0	0	0	0	0	0	0	0	0	0	0	0	0	0	0	0	0	0.1022	0	0	0	0	0	0	0	0
ABHD17AP8	chr16	+	32199901	32202822	0	0	0	0	0	0	0	0	0	0	0	0	0	0	0	0	0	0	0	0	0	0	0	0	0	0	0	0	0	0
ABHD17AP9	chr16	+	33140849	33143797	0	0	0	0	0	0	0	0	0	0	0	0	0	0	0	0	0	0	0	0	0	0	0	0	0	0	0	0	0	0
ABHD17B	chr9	-	71862451	71910931	16.5936	19.8817	25.0537	21.72	21.2055	22.964	27.5089	31.9924	19.6393	19.3016	16.3955	13.8946	18.7443	14.082	8.7847	10.2688	12.661	10.2693	7.6506	6.3422	6.1239	3.6367	6.108	17.0011	15.0359	8.8878	10.1261	2.6931	5.8842	5.3422
ABHD17C	chr15	+	80679683	80755621	6.0657	4.9569	7.4075	7.4345	7.0264	8.1346	6.7398	8.6556	7.0218	7.9663	5.7395	7.7951	6.7011	6.5389	6.1115	5.7551	5.2943	4.3487	1.7979	2.9829	1.3206	1.1063	1.3392	6.2591	6.4419	4.1143	4.0312	0.5739	2.2635	0.9376
ABHD18	chr4	+	127965305	128039711	3.5322	4.4087	3.73	4.435	3.2096	4.1518	5.9546	3.7268	3.3999	3.4364	2.8217	3.7699	3.8056	3.5603	2.6697	3.2396	3.1714	4.7625	5.1375	3.1281	5.9033	1.6859	9.1276	3.8534	3.4484	4.0385	3.6402	2.0064	5.8826	6.9663
ABHD2	chr15	+	89087458	89202360	5.2271	5.0338	4.2761	6.2665	3.7885	4.3104	4.1693	5.8044	5.5497	3.9965	5.0869	4.1554	4.4684	5.8219	7.7983	6.7342	7.2108	14.4245	9.2965	8.4508	7.436	6.2589	10.2804	5.1074	4.7661	9.2282	11.9745	3.133	11.3341	6.8487
ABHD3	chr18	-	21650896	21704805	3.0215	3.4235	2.025	2.4449	1.6095	1.1565	2.3012	3.0412	3.0526	2.9347	2.1896	3.2947	2.6773	2.8261	1.8015	3.1913	2.2815	3.0517	1.5907	2.0904	0.8988	0.9051	1.5912	3.0898	3.1463	2.1573	3.1357	0.2588	4.3792	0.9232
ABHD4	chr14	+	22598236	22613215	20.3898	18.1401	22.3826	21.073	29.3628	25.5589	26.8392	22.6518	18.8389	15.1161	20.4812	15.6131	23.3256	16.7982	23.7692	18.6832	15.6497	25.2901	15.5403	17.0328	27.8334	69.4755	38.1618	21.8204	17.7647	21.539	28.6881	49.2117	23.9892	32.5566
ABHD5	chr3	+	43690112	43734371	5.5274	6.0034	4.1168	3.1659	4.1498	3.4904	3.5305	5.2028	4.746	2.682	2.5913	2.9016	3.9878	2.0406	2.8642	2.7555	2.0761	4.4495	2.2397	1.665	3.3293	1.1117	1.834	3.8394	3.2093	2.8173	5.414	1.2374	3.5262	2.3825
ABHD6	chr3	+	58237505	58295693	1.2918	1.2005	1.767	1.9793	1.8062	1.9153	2.6389	1.393	1.6989	1.9079	2.5765	1.5356	1.9375	2.4798	1.8751	1.7047	2.1895	1.5187	1.7283	1.1001	1.4632	1.3721	1.7625	1.4182	1.965	2.2449	1.2213	2.1706	1.9651	2.5444
ABHD8	chr19	-	17292130	17310236	5.9882	6.1616	4.5659	5.6378	6.2248	5.4502	12.3642	9.1459	7.4955	6.4314	10.3494	6.3841	8.6004	5.7891	12.1806	7.3049	5.2834	7.411	8.7082	8.2596	9.3744	15.378	7.718	6.9942	7.1453	8.6651	6.9284	15.1498	7.9283	8.1786
ABI1	chr10	-	26746592	26861087	11.2011	11.0343	12.4207	14.0025	10.0073	11.1484	11.9095	11.7123	10.2594	10.9946	9.4577	11.7334	9.4441	12.3484	11.1385	16.1627	11.5321	13.6653	12.2801	11.8766	10.8905	4.7421	11.0067	11.6008	10.5043	12.9811	13.8087	3.8208	12.0309	9.8394
ABI1P1	chr14	+	55546673	55548123	0.1129	0.1425	0.0837	0.0664	0	0.1086	0.1143	0.048	0.1445	0.0463	0.2393	0.4429	0.473	0.4515	0.1878	0.2754	0.0988	0.1176	0.284	0.1831	0.1031	0	0.0504	0	0.219	0.4306	0.1072	0.0531	0.1968	0
ABI2	chr2	+	203328218	203447723	9.9861	9.3361	11.4994	13.4737	9.5636	13.1439	14.3751	15.0595	14.3435	13.3115	12.1546	13.0371	12.4527	16.1865	10.6023	12.1532	12.7987	11.7929	12.1322	12.9884	8.8402	2.7544	8.7923	14.5085	13.5183	13.0998	11.9058	3.4538	9.2033	8.8187
ABI3	chr17	+	49210226	49223225	1.0125	0.7147	0.6742	1.0146	0.6045	0.5449	1.3028	0.3502	0.703	0.4013	0.6548	0.6283	1.2134	0.2677	0.4281	0.2512	0.5633	0.0858	0.1079	0.1253	0.141	0.0495	0.023	0.5976	0.4869	0.1617	0.2078	0	0.0224	0
ABI3BP	chr3	-	100749155	100993515	0.0192	0.0533	0.074	0.0949	0.0225	0.0277	0.0933	0.0294	0.0197	0.0425	0.0163	0.0402	0.0271	0.0967	0.0383	0.089	0.1059	0.0336	0.6761	1.0743	0.0421	0.0111	0.0257	0.0484	0.0726	0.1034	0.0246	0.0054	0.0502	0.0459
ABL1	chr9	+	130713945	130887675	28.3461	27.1129	23.7639	25.8028	31.3894	27.5086	37.6656	37.3024	35.6883	34.1116	38.4157	33.282	31.7993	33.4627	42.3561	29.2949	37.8445	31.4714	30.2506	37.1161	19.9534	22.4258	17.8276	34.9634	32.3187	35.1643	34.013	20.0125	20.2979	18.9957
ABL2	chr1	-	179099326	179229684	6.2058	5.6374	5.9644	6.8904	4.595	6.0067	6.7628	6.9299	7.5176	7.6655	5.9577	6.6766	7.1961	8.0181	5.4	6.4805	6.5369	6.0918	5.2549	5.3336	3.6783	1.3896	4.2305	7.1819	6.6913	6.8716	6.4748	1.117	3.8861	3.1971
ABLIM1	chr10	-	114431112	114685003	15.8663	12.4533	13.4286	13.263	13.8113	11.9189	11.7924	20.8306	17.689	12.4075	11.9431	7.9841	11.7746	17.6434	13.0347	18.9955	18.4218	21.4767	30.3943	12.7836	65.2386	22.684	71.4247	10.5218	10.9777	20.7825	19.6211	28.5808	63.796	74.1175
ABLIM2	chr4	-	7965309	8158832	0.1951	0.1143	0.3202	0.289	0.499	0.2916	0.2645	0.2488	0.2141	0.2487	0.4136	0.1822	0.2354	0.0669	0.1252	0.1955	0.0915	0.074	0.1928	0.1102	1.2307	1.1458	0.859	0.2065	0.0963	0.0563	0.0794	1.0716	1.0748	0.9891
ABLIM3	chr5	+	149141482	149260542	0.14	0.081	0.2119	0.1133	0.2123	0.2863	0.2923	0.0521	0.0896	0.1795	0.1298	0.1831	0.1742	0.028	0.163	0.1921	0.0613	0.1166	0.4329	0.1206	4.425	2.6591	3.3223	0.2334	0.382	0.0942	0.1787	6.3955	5.0867	5.169
ABO	chr9	-	133250400	133275214	0.0663	0.067	0.0688	0.2341	0.0779	0.1915	0.5036	0.2369	0.2717	1.3144	0.3586	3.6863	1.4696	2.5229	1.0459	1.7154	3.0482	0.7791	1.2099	3.2198	0.0272	0.2296	0.6489	0.3588	0.8204	2.0092	1.4742	0	0.0954	0.0297
ABR	chr17	-	1003517	1229021	3.6031	3.8114	4.9359	6.0194	6.4028	5.7721	9.3893	7.1391	10.7925	10.8896	10.53	9.715	10.4975	11.6737	12.6158	9.9411	8.2566	7.6551	12.0486	13.8773	22.5285	21.8284	19.0098	9.7529	9.0607	10.1254	8.5718	23.8658	19.9241	20.6699
ABRA	chr8	-	106759482	106770245	0.0153	0.0579	0	0	0	0	0	0.039	0.0392	0	0	0	0.012	1.7621	1.145	3.0046	0.462	11.3833	6.3312	0.0186	1.6757	0.1986	0.943	0	0.0111	6.2713	2.5828	0.4965	1.2	1.8059
ABRACL	chr6	+	139028681	139043302	21.3542	19.7696	42.383	30.2503	12.1238	15.1069	7.9458	16.9333	13.8492	13.3576	5.5096	12.1248	5.6292	18.0783	3.8907	14.6957	13.7423	5.4419	2.5625	4.4438	1.1542	2.1785	1.5532	8.7175	7.3334	4.3028	6.0797	1.0903	1.3775	1.2071
ABRAXAS1	chr4	-	83459516	83523348	3.6039	3.4677	5.4993	6.6667	4.5559	5.0297	4.2541	5.4538	3.8854	6.7302	2.0277	5.8536	4.8028	4.6167	2.0336	3.755	4.8884	3.44	3.8312	3.6196	2.9607	1.0163	2.5854	5.0833	5.0546	4.2389	2.5634	1.1394	2.4726	2.6399
ABRAXAS2	chr10	+	124801784	124836670	5.0429	4.0712	6.766	8.975	5.3752	8.1328	8.9402	6.6657	6.348	5.7214	4.0761	5.7471	6.3968	4.8338	4.6953	6.1689	5.3082	5.386	5.0501	4.9184	5.3041	1.4021	4.757	6.6378	5.7082	5.7176	5.4588	1.3516	4.4566	4.6728
ABT1	chr6	+	26596951	26600744	12.5339	10.8945	12.0555	11.1364	12.1321	9.4891	7.8336	10.117	10.6123	8.8304	13.5577	8.7276	10.757	7.6822	11.0822	7.2526	12.0097	10.0273	6.6878	8.0155	9.9801	13.3798	7.0671	9.2971	9.6282	9.0527	9.4783	11.9987	8.3892	7.4104
ABT1P1	chr4	-	99022310	99023131	0.154	0	0.0761	0.1812	0	0	0.1559	0.131	0.0657	0.1264	0.1088	0.2014	0.242	0.1848	0.4611	0.501	0.0674	0.1604	0	0.1874	0	0	0	0.1902	0.2241	0.1037	0.1463	0	0.1342	0
ABTB1	chr3	+	127672934	127680920	1.0418	1.5657	0.9043	1.5182	2.1085	1.1278	0.7597	0.9179	1.6234	1.2992	1.3949	2.3393	1.1147	2.8701	4.2478	2.9181	3.3298	2.4024	3.5609	2.7768	1.1544	2.7091	1.9381	1.6911	1.4461	1.6287	2.1532	1.5958	1.3262	1.5977
ABTB2	chr11	-	34150987	34358008	5.5257	4.3319	3.3986	2.7672	6.0302	3.9512	5.0057	2.7132	2.6691	3.0668	4.2669	7.3033	3.4292	5.5317	7.6713	7.0405	11.3169	9.3667	6.4392	2.588	16.7799	14.1325	10.7099	4.9041	5.2224	13.007	11.7606	14.1228	10.2376	8.7001
AC000032.1	chr1	-	109693116	109693742	0.1717	0	0	0	0.1008	0.2478	0.1303	0.219	0	0	0.2729	0.3367	0.1349	0	0.3427	0.3141	0.6762	0.5363	0.4319	0.2089	0.5877	0.9906	0.6902	0.0636	0.0624	0.2889	0.0611	1.5745	0.4489	0.3848
AC000035.1	chr22	-	29480219	29481113	0.8601	1.7059	0.7286	0.3253	1.587	0.8868	1.306	0.3134	1.2585	0.4537	0.3907	0.3214	0.5792	0.5897	1.4715	0.4497	0.3227	0.4606	0.3091	0.4485	1.6825	0.5317	0	0.4552	0.447	0	0.2626	0	1.1245	0.3672
AC000036.1	chr22	-	50735824	50738139	0	0	0	0.0183	0	0	0	0.053	0	0	0	0	0	0.0498	0	0	0	0.013	0.0783	0.0758	0	0.0299	0	0	0	0	0.0148	0	0	0
AC000041.1	chr22	-	29419154	29423193	0	0.304	0	0	0	0	0	0	0.6167	0	0	0	0	0	0	0	0	0.3009	0	0	0	0	0.3227	0.1784	0.3504	0.4863	0.3431	0	0	0
AC000041.2	chr22	+	29437582	29437733	0	1.4091	0	0	0.9831	1.2086	0.4238	0	0	0	0.2958	0.365	0.2193	0	0.2786	0	0.733	0	0.3511	0.6791	0.3822	0	0	0	0.2031	0.1879	0	0	0	0
AC000058.1	chr7	-	91638846	91643512	0	0	0	0	0.1846	0	0	0.1003	0	0	0	0	0	0	0	0	0	0.0491	0	0	0.1077	0	0.1054	0.233	0	0	0	0	0.4112	0
AC000061.1	chr7	-	117604790	117647415	0	0	0	0	0	0	0	0	0	0	0	0	0	0	0.1119	0.2735	0	0	0	0	0	0	0	0	0	0	0	0	0	0
AC000067.1	chr22	+	19667022	19667555	0	0	0	0	0	0	0	0	0	0	0	0	0	0	0	0	0	0	0	0	0	0	0	0	0	0.0989	0	0	0	0
AC000068.1	chr22	+	19447892	19450105	0.8843	0.9385	0.6704	1.8091	0.3776	0.6672	1.007	1.897	1.0035	1.6327	0.9586	1.7083	1.1685	1.2057	0.702	0.9072	1.4514	1.0548	1.1883	0.8313	1.1833	0.6378	1.2928	0.9977	1.1698	0.7035	0.9879	0.8508	1.051	1.0211
AC000068.2	chr22	+	19456502	19456962	21.1648	16.8826	17.386	13.7452	10.8652	13.4891	6.121	12.6211	9.9705	10.8259	6.1182	11.2622	8.3502	9.5641	5.3034	9.3886	6.6165	9.7885	7.722	8.2485	14.1762	15.4635	10.3136	8.4855	8.2655	6.5991	11.2914	16.8065	12.577	10.542
AC000068.3	chr22	+	19454178	19454605	6.7118	7.5988	3.4387	6.7069	4.6356	6.9808	3.297	4.784	4.9282	5.7098	5.7541	6.8407	4.7304	7.1057	4.9252	6.5019	3.6287	3.9467	6.2081	4.9233	1.0812	0.7119	1.455	6.728	7.7554	4.5844	5.5547	0.6964	2.7098	4.1297
AC000077.1	chr22	-	19630749	19633574	0	0	0	0	0	0	0	0	0	0	0	0	0	0	0	0	0	0	0	0.0538	0.1211	0	0	0	0	0	0	0	0	0
AC000078.1	chr22	+	19887288	19887970	0.1236	0.312	0.0916	0.3272	0.2177	0.3568	0.2815	0.0788	0.2374	0.9127	0.0655	0.4041	0	0.5932	0.4317	1.1308	0.8926	0	0.5442	0.5263	0	0	0	0	0	0	0.088	0	0	0
AC000081.1	chr22	-	19238442	19238739	0.4257	0.3582	0	0.1252	0	0.2048	0.2155	0.362	1.0901	0.1747	0	0.3711	0.1115	0.3405	0.1416	0	0.3726	0.266	0.714	0	0	0	0	0.2103	0.2065	0.0955	0.5054	0	0.1855	0
AC000089.1	chr22	+	19792293	19793094	0.3157	0	0.546	0.325	0.1853	0.3797	0	0.7382	0.2021	0.4533	0.5577	0.4128	0.124	0.3788	0.5251	0.2567	0.6909	0.0986	0.1986	0.4481	0.3602	0.2277	0.141	0.1949	0.1531	0.1063	0.1499	0.2227	0.2064	0.0786
AC000095.1	chr22	-	19018042	19018916	0	0.1826	0.1072	0.2128	0.2831	0.8352	0.2197	0.5536	0.6791	0.5935	0.8689	1.135	1.0608	0.9836	0.7219	0.5883	0.1899	0.8737	0.3033	0.4107	0.066	0.0696	0	0.6074	0.5964	0.7466	0.5153	0	0.1261	0.1441
AC000095.2	chr22	+	18998273	19014786	0	0	0.122	0.1937	0.2577	0.4753	0.0833	0.07	0.4918	0.2026	0.0582	0.4306	0.4312	1.0535	0.3834	0.6694	0.2162	0.1029	0	0.2671	0.0751	0	0	0.5692	0.3993	0.2216	0.1955	0	0.1435	0
AC000099.1	chr7	+	127215126	127229921	0.022	0	0	0	0.0259	0.0318	0	0	0.0282	0	0	0	0.052	0	0	0	0	0.0551	0.0277	0.0268	0	0	0	0	0	0	0.0785	0	0	0
AC000111.1	chr7	-	117560732	117564676	0	0	0	0	0	0	0	0	0	0	0	0	0	0	0	0	0	0.2383	0	0	0	0	0	0	0	0	0	0	0	0
AC000111.2	chr7	-	117586206	117586416	0	0	0	0	0	0	0	0	0	0	0	0	0	0	0	0	0	0	0	0.7325	0	0	0	0	0	0	0.143	0	0	0
AC000111.3	chr7	+	117487736	117487929	0	0	0	0.1927	0	0	0	0	0	0	0	0	0	0	0	0	0.5735	0	0	0	0	0	0	0	0	0	0.4667	0	0	0
AC000120.1	chr7	-	92200013	92206857	4.8273	7.1302	3.8535	2.7152	2.1177	3.2158	2.7385	3.8567	4.3126	4.8316	0.8434	4.8211	2.8341	4.8691	1.4823	5.1122	6.3731	3.016	5.9056	6.9377	1.2711	0.3443	1.5995	3.2229	2.7401	3.5172	2.6641	0.3743	1.5604	1.7439
AC000123.1	chr7	+	127350127	127351523	0.8168	1.5463	0.5449	0.5046	0.5754	0.1179	0.4961	0.6251	1.9868	0.4021	0	1.4953	1.0268	1.274	0.3261	2.7899	2.4666	1.633	2.4659	1.6893	0.2237	0.1178	1.4229	0.9078	0.8914	2.1992	2.6183	0.1153	0.3203	0.6103
AC000123.2	chr7	-	127349832	127350293	0.5485	1.7308	0.2033	0.7261	0.322	0.2639	0.1388	0.2332	1.6386	0.5626	0.2907	1.5542	0.5746	1.2066	0.4562	2.5651	2.5208	1.6564	2.6451	1.2235	0.3755	0	0.9801	1.3547	0.8647	1.9693	2.084	0.129	0.3586	0.2732
AC000123.3	chr7	-	127359784	127364759	0.6862	0.5346	0.3579	0.4336	0.5073	0.3301	0.3859	0.8752	0.8894	0.6882	0.2514	0.8308	0.812	1.3011	0.5073	1.3538	1.2792	1.3338	1.7477	1.2368	0.3364	0.1222	0.7152	1.0168	0.8814	1.6594	1.7079	0.1076	0.4098	0.4051
AC000124.1	chr7	+	127476882	127485804	0	0	0	0	0	0	0	0	0	0	0	0	0	0	0	0	0	0	0	0	0.0603	0	0	0	0	0	0	0	0.3455	0
AC000362.1	chr7	+	126980966	126981778	0	0	0	0	0	0	0	0	0	0	0	0	0	0	0	0	0	0	0	0	0	0	0	0	0	0	0.0706	0	0	0
AC000367.1	chr7	-	126868766	126870532	0.0477	0.0602	0	0.0632	0.028	0.0344	0.0362	0	0	0.0881	0	0	0.075	0	0	0.0582	0	0.0447	0	0.1452	0.0327	0	0	0.0354	0	0.0482	0.068	0	0.1248	0
AC000372.1	chr7	+	126378969	126424185	0	0	0.0484	0	0	0	0	0	0	0	0	0	0	0	0	0	0	0	0	0.7144	0.268	0.0941	0	0.0967	0	0.0439	0	0	0	0
AC000374.1	chr7	+	126511134	126512879	0	0	0	0.0213	0	0	0	0	0	0	0	0	0	0.029	0	0	0	0	0	0.0588	0	0	0	0	0	0.0325	0.1032	0	0.0316	0
AC000403.1	chr13	+	76887550	76891135	0.0353	0	0.0174	0.0104	0	0	0.0179	0	0.0151	0	0	0	0	0.0282	0.0704	0.043	0.0154	0.1616	0.0739	0.1144	0.0483	0.0678	0.1103	0.0087	0.0428	0.1504	0.1089	0.0498	0.0615	0.0878
AC001226.1	chr13	+	77027943	77028482	0.0782	0.0987	0.1159	0.207	0	0.1129	0	0.0997	0	0.1925	0	0.2045	0.0614	0.1876	0.1561	0.4769	0.1027	0	0.1967	0.2854	0.1071	0	0	0	0.3982	0.1579	0.2228	0.1103	0.1022	0.1168
AC001226.2	chr13	+	76992077	77129589	3.107	2.7873	2.6945	2.6329	2.9715	2.4848	2.7076	3.4117	2.6518	1.815	1.5848	2.2332	2.3063	1.9832	1.369	2.1586	3.1789	2.2797	3.5546	3.5212	0.8828	0.4056	0.9283	2.2613	2.0309	2.5161	2.4038	0.4548	1.605	1.1991
AC002044.1	chr16	-	73014318	73014476	0	0	0	0.4708	0.6264	0	0	0	0	0	0	0.3488	0	0.3201	0	0	1.0507	0.1667	0	0.3245	1.0957	0	0.3575	0	0	0.1796	0	0	0.3487	0.3986
AC002044.2	chr16	-	73015046	73016016	0	0.0548	0	0	0	0	0	0	0.1113	0.0535	0	0.0568	0	0	0.2168	0	0.2852	0	0.0547	0.2643	0	0.0627	0	0	0	0.0585	0.0619	0	0.2272	0.1299
AC002044.3	chr16	-	73005600	73006141	0	0	0	0	0	0	0	0	0	0	0	0	0	0.0935	0.1555	0	0.1023	0	0.196	0	0	0	0	0	0	0.1049	0	0	0.3055	0
AC002056.1	chr22	-	50754674	50755434	0.2773	0.14	0.6577	0.4894	0.2604	0.1601	0.7578	0.4244	0.284	0.2048	0.0588	0.2901	0.1307	0.4658	0.1107	0.1353	0.0728	0.2772	0.0698	0.0675	0.0759	0	0.1486	0.1644	0.0807	0.224	0.0395	0	0.3625	0.0829
AC002056.2	chr22	-	50740592	50743520	0	0	0	0.5238	0	0	0	0	0.19	0.1827	0	0	0	0	0	0.181	0	0	0.3734	0.3611	0	0.2141	0	0.2199	0.108	0.0999	0.1057	0	0.194	0
AC002059.1	chr22	-	29316743	29317220	0.1767	0.223	0	0	0	0	0.1342	0.1127	0	0	0	0.2311	0	0	0.0882	0.1078	0.116	0	0.2223	0.215	0.242	0	0	0	0	0.0595	0.1888	0	0.1155	0
AC002064.1	chr7	+	90312495	90322592	0.0575	0.0726	0.1705	0.1522	0	0	0.1746	0.2934	0.0736	0.0708	0.1219	0	0	0.069	0	0.1403	0.2265	0.0359	0.217	0.2099	0	0	0.0771	0.1704	0.0837	0	0.041	0	0.0752	0
AC002064.2	chr7	-	90266033	90270216	1.0208	1.8405	2.2701	1.673	0.8561	1.684	0.8857	1.8601	2.4272	0.8975	1.3912	3.0512	2.7499	1.9248	0.7277	0.8895	1.9148	1.0022	0.7338	3.1936	0.1997	0	0.1954	3.9979	2.4403	1.2762	0.8311	0	0.1907	0
AC002064.3	chr7	-	90345872	90346218	0	0	0	0	0.143	0	0	0	0	0	0	0	0	0	0	0	0	0	0	0	0	0	0	0	0	0	0	0	0	0.364
AC002066.1	chr7	-	116238259	116499465	0	0.0439	0.0773	0.0613	0.0816	0	0.0528	0	0.0445	0	0.0368	0	0.0273	0.1668	0.0694	0.0848	0.2281	0.0868	0.1311	0.1691	0.1903	0.0501	0.2328	0.0257	0.0253	0.2105	0.1238	0.2451	0.0908	0.2077
AC002069.1	chr7	-	88512028	88513187	0	0	0	0	0	0.105	0	0	0	0.0448	0	0.0951	0	0	0	0	0	0	0	0	0	0	0	0	0	0	0	0	0	0
AC002069.2	chr7	+	88455308	88456191	0	0	0	0	0	0	0	0	0	0	0	0	0	0	0.0476	0	0.0627	0	0	0.0581	0	0	0	0	0	0	0.034	0	0	0
AC002070.1	chr12	-	119387986	119668079	0.1664	0.105	0.185	0.1836	0.2931	0.3603	0.2527	0.4776	0.2131	0.4609	0.6615	0.3264	1.0133	0.0499	0.5813	0.406	0.4917	0.6758	0.5234	0.2531	1.0254	0.7202	0.6133	0.4932	0.3935	0.6441	0.2667	0.2935	0.5983	1.1191
AC002075.1	chr7	+	93777838	93778514	0.1247	0.0787	0.0462	0.2751	0.2196	0	0.0947	0	0	0.0767	0.1322	0.1631	0.2939	0	0	0	0.0819	0	0.1569	0.1517	0	0	0.0835	0.5081	0.1361	0	0	0	0.326	0.0932
AC002075.2	chr7	-	93669825	93670077	0.5017	0.4222	0.124	0.4428	0	0.2414	0	0	0.2141	0.2058	0.3545	0.6561	1.8396	0.4013	0.6676	0	0.4392	0	0	0.2035	0	0	0	0.4957	1.2168	0	0.1191	0	0.2186	0
AC002076.1	chr7	+	93890912	93893601	0.3999	0.7065	0.2371	0.2823	0.0939	0	0.4857	0.102	0	0	0.1695	0.1046	0.1885	0.1919	0	0	0.42	0	0.3018	0.6811	0.3285	0.1154	0.1072	0.0593	0.0582	0	0.057	0	0.2091	0
AC002076.2	chr7	+	93914986	93915108	0	0	0	0	0	0	0	0	0	0	0	0	0	0	0	0	0	0	0	0.4203	0	0	0	0	0	0	0	0	0	0
AC002090.1	chr17	-	51761259	51763397	0	0	0	0	0	0	0.0299	0	0	0	0	0	0	0	0	0	0	0.0123	0	0	0.027	0.0284	0	0	0	0	0	0	0.0773	0
AC002091.1	chr17	+	8967522	8976995	1.2863	0.573	1.5144	3.6058	1.3326	2.7304	3.5615	2.9918	1.1625	3.0733	1.1228	1.6821	2.2591	1.0895	0.7551	1.4769	0.5961	0.3782	0	0	0.1036	0	0	0.8409	0.9358	0.3056	0.2156	0	0	0
AC002091.2	chr17	+	8965895	8967070	0.4194	0.1323	1.2434	1.7579	1.231	0.908	1.2735	1.2035	0.2684	1.6775	1.2224	1.0968	1.4003	0.3774	0.3139	0.7674	0.1377	0.131	0	0	0	0	0	1.1652	0.9916	0.2117	0.2241	0	0	0
AC002094.1	chr17	+	28357646	28381697	5.0977	5.7751	4.4034	3.861	5.0428	4.6928	5.2413	5.1197	5.55	5.632	4.6374	5.0914	6.8749	5.394	5.2877	4.0641	6.5879	10.8587	5.3017	9.9619	8.9036	9.6117	5.11	6.1264	6.3369	7.7005	10.6368	6.1168	6.4545	5.3981
AC002094.2	chr17	-	28361600	28362859	9.0233	8.2089	6.772	6.702	3.5315	3.8529	6.5077	8.2481	7.9421	10.273	5.1806	6.883	7.6801	7.8943	4.2399	7.7969	9.5275	9.3723	3.4998	5.2144	7.619	6.942	5.2398	7.6047	6.592	5.7702	10.1506	5.0397	7.9135	6.9102
AC002094.3	chr17	-	28364287	28368012	0.2476	0.7501	0.1468	0.0437	0.1744	0.143	0.8272	0.1263	0.9511	1.5849	1.8373	1.2952	2.0623	8.7945	34.1037	3.2624	10.8596	81.5324	4.9217	23.5586	6.8491	176.46	18.4504	3.1557	3.7833	127.749	83.4018	22.5018	62.4805	3.0342
AC002094.4	chr17	+	28373255	28373562	0.5491	0.5198	0	0.3634	0.6448	0.5945	0.2084	1.0506	0.3515	1.3518	0.4365	0.359	0.3236	0.8236	0	1.0048	1.0815	1.7154	2.245	2.8393	0.376	0.5941	0.3679	0.5086	1.2984	0.8317	2.6405	0.3874	1.0769	0.2051
AC002094.5	chr17	-	28373672	28374301	0.268	0.4228	0.298	0.1774	0.236	1.1606	0.1017	0.0855	0.8578	0.3299	0.3551	1.0514	0.8423	0.6432	0.1337	0.4904	0.3519	1.0884	1.0957	1.4673	0.367	0.29	0	0.695	0.3412	0.6766	1.1933	0.1891	0.438	0.1001
AC002101.1	chr9	-	133611797	133633099	0	0	0	0	0	0	0	0	0	0	0	0.0277	0	0	0	0	0	0	0	0	0	0	0	0	0	0.0143	0	0	0	0
AC002115.1	chr19	-	35608284	35612666	0	0	0.055	0.131	0.0871	0	0.1127	0	0	0	0	0.1941	0.1749	0	0	0	0	0	0	0	0.2032	0	0.0994	0	0	0.0999	0	0	0	0
AC002115.2	chr19	+	35586259	35587296	0	0.0882	0	0.3701	0	0.1009	0.1061	0.4457	0	0.1721	0.2223	0	0.0549	0	0.1395	0	0.1835	0	0	0.085	0	0	0	0.1554	0.0508	0	0.0996	0	0.0914	0
AC002116.1	chr19	-	36008637	36014235	12.3456	14.2158	7.3816	8.9526	11.4735	10.6054	12.119	6.9931	9.5501	11.8438	12.8087	15.8023	11.5456	9.9795	14.3306	11.1017	10.2351	8.9248	8.9612	6.9879	7.0476	12.1593	6.4976	10.9432	10.3655	6.9544	10.362	9.4203	5.9	7.1338
AC002116.2	chr19	+	36014507	36045972	4.5883	6.1216	7.1421	8.9078	7.1572	10.5961	21.9944	16.637	17.5384	16.377	15.2845	12.6854	16.6853	20.5263	13.4753	15.432	18.4174	12.5311	27.9513	20.8926	9.6929	11.3462	6.5	19.9113	17.4056	17.1632	18.7237	10.451	5.9984	8.1293
AC002127.1	chr7	+	88749469	88749694	0	0	0	0	0	0	0	0	0	0	0	0.2449	0	0	0	0	0	0	0	0.2279	0	0	0	0	0	0	0	0	0	0
AC002127.2	chr7	+	88710630	88756725	0	0	0	0	0	0	0	0	0	0	0	0	0	0	0	0	0.1397	0	0.0669	0.0647	0.2186	0	0	0	0.0387	0.0358	0	0	0	0
AC002128.1	chr19	+	35262845	35264804	3.1527	3.0889	0.738	1.6839	1.7047	1.0778	1.3857	1.6402	1.965	3.7782	1.0113	4.3396	3.3895	2.5384	0.7866	1.1639	2.9957	1.7624	1.7742	2.1701	0.6248	1.2566	1.3342	2.4895	2.4747	1.3124	1.6844	0.7024	2.0066	1.0538
AC002128.2	chr19	-	35251439	35253639	0.8184	1.8936	0.1517	0.662	0.6406	0.8859	0.6213	0.6959	1.5716	1.6788	0.6506	2.7646	1.2859	1.391	0.5445	0.8319	0.985	0.7669	0.8579	0.3319	0.3735	0.787	0.1828	1.4653	2.0839	0.8263	1.2631	0.0962	0.8916	0.3057
AC002306.1	chr19	+	19606349	19608660	0.1349	0	0	0.0794	0	0	0.1366	0.1147	0.0576	0	0	0.2353	0.0353	0.054	0	0	0.1181	0	0.1132	0.1642	0.3079	0	0	0.1333	0.0327	0.0908	0.0961	0.0635	0.0588	0
AC002310.1	chr16	+	30534751	30537144	1.338	1.1937	1.0944	2.0154	1.1376	1.1654	0.8056	1.6771	1.2699	1.0505	1.2959	0.8748	0.9787	1.4116	1.8187	1.0412	1.2419	0.4756	0.8415	1.1787	0.6949	0.3993	0.7728	1.299	1.158	0.6522	0.5752	0.3906	0.573	0.3102
AC002310.2	chr16	+	30572249	30583860	3.0105	2.8565	1.5799	2.1719	2.1156	2.6959	2.4356	2.4384	2.7851	4.9224	3.6567	6.494	4.0744	6.2222	4.693	4.1549	5.9724	2.9791	5.8877	5.6942	1.9858	1.5215	3.2981	3.6306	4.0606	4.3339	3.2246	1.7363	1.5513	2.8238
AC002310.3	chr16	-	30537201	30538231	0.1166	0.2943	0.0432	0.0514	0.0684	0.5048	0.177	0	0.1493	0	0	0.3811	0.2748	0.2098	0.1164	0.1422	0.3062	0.0364	0.22	0.2128	0	0	0	0.3455	0.0848	0.1962	0.1246	0	0.0762	0.0871
AC002310.4	chr16	-	30534226	30558279	2.9067	3.3862	1.6573	1.8744	1.7064	1.775	2.3764	3.2796	3.7212	6.7423	5.2137	8.3327	4.1282	6.036	9.818	5.5914	7.7797	6.4258	3.2344	5.4403	4.7453	5.9668	4.1948	4.4728	4.4733	8.8798	5.5746	5.2055	4.3846	5.5127
AC002310.5	chr16	-	30525922	30534852	3.2549	3.4759	3.3612	3.8298	4.2789	3.8949	4.055	5.145	5.5917	5.5469	5.4845	6.1843	6.9286	6.7091	7.3017	5.871	8.2551	6.987	3.8844	5.0767	7.6564	8.668	5.2938	5.1942	6.2944	8.1646	5.4894	9.3816	4.6916	5.404
AC002310.6	chr16	+	30526917	30528294	0.1836	0.1931	0.0454	0.1891	0.2156	0.5301	0.2788	0.4294	0.2351	0.5651	0.4866	1.0406	0.7214	0.9548	1.7105	1.0828	1.0851	1.09	0.6545	0.4841	1.0477	1.2362	0.9434	0.6576	0.6458	1.401	1.0248	1.1229	1.1204	1.0977
AC002347.1	chr17	-	10658541	10659082	0.6232	1.4748	0.231	0.8937	0.4573	0.3373	0.5914	1.093	0.2992	0.3835	0.3303	0.9169	0.1224	0.3739	0.0777	0.6652	0.6137	0.4381	0.392	0.5687	0	0	0	0.2309	0.3967	0.3146	0.3885	0	0.2037	0.1164
AC002347.2	chr17	+	10680733	10683988	63.5894	63.7679	65.7695	70.2534	42.2504	59.4101	49.7721	41.182	35.972	37.3129	34.7452	42.5433	36.7923	31.3467	20.4157	35.779	32.038	28.1796	28.8337	17.6913	40.8347	12.0882	27.0837	32.5051	29.4073	23.3929	26.6873	18.7797	30.2885	34.2511
AC002350.1	chr12	+	110460987	110461362	0.1124	0	0.5832	0.5951	0	0.1622	0.3413	0	0.1439	0.415	0.2383	0.2939	0.0883	0.5394	0.5608	0.5484	1.3281	0.1404	0.2828	0.1367	0	0.3242	0.4518	0.0833	0.2453	0	0.2402	0	0.5877	0.3359
AC002350.2	chr12	+	110501613	110503441	0.6456	0.7566	0.5811	0.6918	0.9475	0.7987	0.4901	0.4411	0.856	1.0216	0.9042	0.6934	0.9782	0.5809	0.7363	0.9563	1.1504	0.9795	1.0151	0.7573	1.1049	0.5987	1.205	1.3154	0.7716	0.807	1.2482	0.6506	1.7482	1.3781
AC002351.1	chr12	-	110951682	110957812	0.9934	0.6268	1.2622	0.6261	1.1663	0.5121	2.4778	1.1765	0.545	0.1747	0.3008	0.5567	0.223	0.1703	0	0.1731	0	0.0443	0.0893	0	5.9263	3.2752	3.423	0.6308	0.2581	0.0955	0.0505	6.3073	1.8552	3.8168
AC002366.1	chrX	-	11334232	11335901	0.0354	0	0	0	0.0416	0	0	0	0	0.0872	0	0	0	0.0425	0.2121	0	0.2325	0.1328	0	0.3447	0.0485	0	0	0	0.0258	0.0477	0.0505	0	0.0926	0
AC002367.1	chrX	-	28659064	28659469	0	0	0	0	0	0	0	0	0	0	0.1103	0	0	0	0.1039	0	0.1366	0	0	0.1266	0	0	0.2789	0.2313	0.1514	0.07	0	0	0	0
AC002368.1	chrX	-	148498112	148500615	0	0	0	0	0.1275	0	0	0	0	0	0	0	0	0	0	0	0	0.0679	0.4099	0	0	0	0	0.0805	0.079	0	0	0	0	0
AC002375.1	chr12	+	110831778	110845963	0	0	0	0	0	0	0	0	0	0	0	0	0	0	0	0	0	0	0	0.0883	0	0.1046	0	0	0	0.0488	0	0	0.0948	0
AC002378.1	chr22	-	30184643	30207109	0	0	0	0	0	0	0	0	0	0	0	0	0	0	0	0	0	0	0	0	0.1937	0.204	0	0	0	0	0	0	0	0
AC002381.1	chr7	+	107450082	107450362	0	0	0.1116	0	0	0	0.4571	0	0	0	0	0.1968	0	0	0	0	0	0	0	0.1831	0	0	0	0	0	0	0	0	0	0
AC002383.1	chr7	+	89443973	89494262	0	0	0	0	0	0	0	0	0	0	0	0	0	0	0	0	0	0	0	0.1528	0	0	0	0.0931	0.1371	0.0423	0	0	0	0
AC002384.1	chr7	+	106775010	106795564	0	0	0.0088	0.0105	0	0	0.0723	0	0.0305	0	0	0.0311	0	0	0.0237	0.0145	0.0156	0	0	0.029	0.0326	0.0172	0	0	0	0	0	0	0.0156	0
AC002384.2	chr7	+	106824882	106838476	0	0	0	0	0	0	0	0	0.0683	0.0657	0	0	0	0	0	0	0	0.0333	0	0	0	0	0	0	0	0	0	0	0	0
AC002386.1	chr7	-	109322319	109326315	0	0	0	0	0	0	0	0	0	0	0	0	0	0	0	0	0	0	0	0.3865	0	0.1528	0	0	0	0	0	0	0	0
AC002398.1	chr19	-	35769143	35771028	6.0209	6.2285	3.6581	3.6583	3.129	4.5589	4.7957	6.0429	5.8128	5.9528	3.034	8.2605	7.3671	6.3951	5.0237	7.8264	6.4799	8.3867	6.953	12.9688	5.0005	12.2448	6.2167	7.5325	6.4628	6.5776	9.2812	4.7352	6.71	3.6872
AC002398.2	chr19	+	35754565	35755490	0.1277	0.403	1.5147	1.1271	1.9494	3.226	3.4905	0.733	0.654	2.5937	2.1659	3.0062	2.0069	2.0687	3.76	2.337	2.0961	2.1145	5.2213	12.3525	73.7096	100.959	43.3865	1.3721	1.5331	1.2466	2.9113	29.6444	8.5154	9.9238
AC002400.1	chr16	+	23500904	23501630	0.5225	0.4396	0.3873	0.7684	0.2726	0.6703	0.2644	0.3702	0.4459	0.8574	0.7999	1.8978	0.9122	0.9055	0.4635	0.4249	1.2958	0.7254	1.9717	1.6244	0.0795	0.2512	0.7002	0.5592	1.1826	0.4689	0.8271	0.3277	0.3795	0.4337
AC002401.1	chr17	+	50135585	50146176	8.8255	4.66	2.7369	4.6094	5.0754	3.6396	5.3327	10.2229	15.5648	11.4167	15.9408	11.5407	9.4103	14.8032	22.2888	12.6337	10.169	19.4112	26.0552	31.225	13.4407	25.9815	17.9817	12.4774	14.7416	17.9435	19.4381	15.3755	15.1876	10.6309
AC002401.2	chr17	-	50100703	50101920	0.196	0.1237	0	0.0865	0	0.2829	0.1488	0.125	0.251	0.3619	0	0.2563	0.385	0	0.3913	0.2391	0.1287	0.2449	0.3699	0.7155	0.1342	0.2828	0.2627	0.2179	0.0713	0.3299	0.2793	0	0.6407	0.2929
AC002401.3	chr17	-	50098459	50098899	0.2874	0.2418	0.71	0.3381	0.5623	0.6913	0	0.4887	0.2453	0	0.1015	0.2505	0.301	0.1149	0	0.3505	0.1258	0.4788	0	0.1165	0	0	0.7702	0	0.2091	0.5803	0.2729	0	0.2505	0.4294
AC002401.4	chr17	+	50094064	50094647	0	0	0	0	0	0	0	0	0	0	0.0766	0	0	0	0	0	0	0.0452	0	0.0879	0.7919	0.73	0.3875	0.0536	0	0	0.0515	0.102	0.2835	0
AC002407.1	chrX	-	134168910	134174089	0.4037	0.4544	0.2507	0.491	0.6789	0.189	0.2816	0.5149	0.6705	2.1888	1.1333	1.0843	1.0629	1.5447	0.0436	0.2129	0.7736	0.0273	0	0	0	0.0157	0.0292	0.5497	1.1906	0.0441	0.0311	0	0.0285	0.0652
AC002428.1	chr5	-	135900352	135918161	0	0	0	0	0	0	0	0	0	0	0	0	0	0	0	0	0	0	0	0.133	0	0	0	0	0	0	0	0	0.0715	0.0817
AC002428.2	chr5	+	135897636	135900250	0	0	0	0	0	0	0	0	0	0	0	0	0	0.1221	0	0	0	0	0	0.3716	0	0	0	0	0	0	0.0725	0	0	0
AC002429.1	chr7	+	95018406	95018554	0	0	0	0	0	0	0	0	0	0	0	0.3724	0	0	0	0	0	0	0	0	0	0	0	0	0	0	0	0	0	0
AC002429.2	chr7	-	95035730	95214332	0.0942	0.1322	0.0155	0.0462	0.0492	0.0151	0.1113	0.0534	0.1207	0.1547	0.0666	0.0822	0.181	0.0503	0.0522	0.0255	0.1375	0.0523	0.1185	0.1656	0.043	0	0.0561	0.0388	0.099	0.0564	0.0448	0	0.0684	0.0313
AC002451.1	chr7	+	95596681	95613719	0	0	0	0	0	0	0	0	0	0	0	0	0	0.097	0	0	0.0531	0	0.1525	0	0.0553	0.0583	0	0	0	0.0272	0	0	0	0.0604
AC002451.2	chr7	+	95542144	95544542	0	0	0	0.0155	0	0	0	0.0224	0	0	0	0	0	0	0	0	0	0	0	0.0855	0.0241	0.0254	0	0	0	0.0237	0	0	0.023	0.0263
AC002454.1	chr7	+	92836482	92917187	0.5055	0.5582	0.2342	0.3903	0.371	0.6384	0.9594	0.4836	1.2134	0.1555	0.2679	1.2394	0.7943	1.8196	3.7206	3.5458	3.4846	9.751	1.9076	3.2287	0.2596	0.4557	0.5081	0.5618	0.5057	6.3375	8.9575	1.0699	0.6609	1.0386
AC002456.1	chr7	-	90590618	90597353	0.2053	0.2591	0.3043	0.1811	0.1607	0.1975	0.2078	0	0.2628	0.3368	0.145	0.5368	0.2688	0.5746	0.6145	0.0835	0.539	0.6412	0.2582	0.1665	0.4684	0.2961	0.4584	0.1521	0.1493	0.6448	0.0975	0.0965	0.1789	0.4089
AC002456.2	chr7	+	90469786	90488964	0.3327	0.4199	0.3288	0.6851	0	0	0.3368	0.4244	0.568	0.273	0.1176	0.2901	0.6971	0.5323	0	0.1353	0.7281	0.2079	0.8371	0.1349	0.4556	0.16	0	0.2465	0.0807	0.0747	0.237	0.1565	0.29	0.4972
AC002460.1	chr4	-	148940940	148942378	0	0	0	0	0	0	0	0	0	0	0	0	0	0	0	0	0	0	0	0.107	0	0	0	0	0	0	0	0	0.115	0
AC002463.1	chr7	+	112622377	112708080	0	0	0	0	0.0417	0.0512	0	0	0	0	0	0	0	0.2128	0.2478	0.0433	0.5124	0.7314	0.0893	0.0432	0.0972	0	0.0475	0	0	0.2388	0.0253	0.1502	0	0
AC002464.1	chr6	+	110477906	110479436	0	0	0	0	0	0	0	0	0	0	0	0	0	0	0	0	0	0	0	0	0	0.0397	0	0	0	0	0	0.0389	0	0
AC002465.1	chr7	+	117300860	117322236	0	0	0	0	0	0	0	0	0	0	0	0	0	0	0	0.1473	0.4757	0	0	0	0.1654	0	0	0	0	0.0813	0.086	0	0	0
AC002467.1	chr7	-	107742816	107744581	1.4991	1.6758	1.0794	1.8521	1.0058	0.5564	1.1706	0.8741	0.7129	0.6853	1.4528	1.4002	1.0095	1.6959	0.6412	0.627	1.0685	0.7225	0.8621	0.2605	2.3459	0.865	1.3775	0.6664	0.9348	0.6631	0.5797	0.7857	0.9519	1.536
AC002470.1	chr22	-	20981360	20981755	0.1067	0.1347	0.1582	0.4708	0	0.154	0	0.1361	0	0.1313	0.1131	0.9767	0.1677	0.6401	0.3195	0.2603	0.7005	0.2	0.9395	0.2596	0.4383	1.3852	0.286	0.3162	0.4658	0.1436	0.152	0.6022	0.4185	0.1594
AC002472.1	chr22	+	21031356	21043969	0.0749	0.189	0.111	0.0661	0	0.5403	0	0.2864	0	0.7371	0.1587	0	0.2353	0.0898	1.5689	1.0958	0.3932	1.0289	1.2242	4.6448	0.615	0.4319	0.4013	0.2219	0.1089	1.5117	1.0665	0.2113	0.2936	0.3356
AC002472.2	chr22	-	21002894	21009453	0.8359	1.2215	0.3913	0.8153	0.6715	1.524	1.67	2.6934	1.0701	4.1153	3.031	3.6819	3.1108	4.1701	3.6441	3.1664	6.7007	4.5077	7.3604	9.3665	1.506	1.5231	2.1224	4.1723	3.0086	3.4944	3.9174	1.614	2.3006	2.3666
AC002472.3	chr22	-	21011383	21014217	0.4751	0.8565	0.4025	0.2995	0.3984	0.4898	1.3396	1.6447	1.1296	2.506	1.7984	1.5087	2.0262	2.5244	2.1674	1.4075	3.9209	2.1625	4.0125	5.0366	1.1151	0.7832	1.0004	2.3131	1.0863	1.9188	2.4657	1.1492	0.8873	1.217
AC002472.4	chr22	-	21071081	21081018	0	0	0	0	0	0	0	0	0	0	0	0	0	0	0	0	0	0	0.1949	0	0	0	0	0	0	0	0	0	0	0
AC002480.1	chr7	-	22571606	22661792	0.1315	0.166	0.2924	0.1741	0.5018	0.7592	0.0998	0.2097	0.5472	1.6995	2.7877	3.6541	4.7784	0.71	0.7874	1.524	0.9928	1.6226	0.3722	0.16	0.4051	0.1423	0.6608	4.4818	6.5534	0.9294	1.9204	0.0928	0.5587	0.6877
AC002480.2	chr7	+	22563336	22573996	0.1213	0.175	0.3597	0.1071	0.3663	0.8004	0.1316	0.2652	0.7765	1.2371	2.0022	3.2859	4.0574	0.9981	0.6572	1.3953	0.9557	1.505	0.2834	0.2108	0.3322	0.125	0.6038	4.1088	4.7406	0.9449	1.9258	0.0978	0.5664	0.6474
AC002480.3	chr7	+	22589704	22591622	0.3027	0.382	0.3365	0	0.3554	0.2184	0.1149	0.2895	0.3875	0.5588	1.7644	4.2547	2.8535	0.9987	0.6796	0.4615	0.2981	1.1346	0.2855	0.1841	0.3108	0.2183	0.4056	4.2607	4.2388	0.764	1.5092	0.2135	0.3957	0
AC002480.4	chr7	-	22649959	22665533	0.0325	0.0821	0.0362	0.0287	0.0191	0.0235	0.0494	0.0207	0.2082	0.4203	0.7928	2.3602	1.8141	0.1171	0.1623	0.2579	0.064	0.1727	0.0614	0.0396	0.0223	0.0235	0.0218	2.8673	3.5607	0.1204	0.2317	0.0229	0.0213	0
AC002486.1	chr7	-	20641557	20641948	0	0	0	0	0	0	0.3273	0	0	0.1327	0	0	0.0847	0	0	0	0	0.1347	0	0.2623	0	0	0	0	0.0784	0.0726	0	0	0	0
AC002486.2	chr7	+	20588989	20590085	0	0	0	0	0	0	0	0	0.0915	0	0	0	0	0	0	0	0	0	0	0	0	0	0	0	0	0	0	0	0	0
AC002487.1	chr7	-	108720607	108721601	0	0	0	0	0	0	0	0	0	0	0	0	0	0	0	0.0517	0	0	0	0	0	0	0	0	0	0	0	0	0	0
AC002504.1	chrX	+	25029544	25030235	0.061	0	0	0.0538	0	0	0	0.0778	0	0.1501	0	0	0	0	0	0	0	0	0	0	0	0	0	0	0	0.0411	0	0	0	0
AC002511.1	chr19	-	35432956	35434642	0	0	0	0	0	0	0	0	0	0	0	0	0	0	0	0	0.0553	0	0	0	0.2885	0.1824	0.0565	0	0	0	0	0.1784	0.1653	0.063
AC002511.2	chr19	-	35424061	35424652	0	0	0	0	0	0	0	0	0	0	0	0	0	0	0	0	0	0	0	0.2279	0.2565	0.1351	0.1255	0	0	0	0	0	0	0
AC002511.3	chr19	+	35407769	35408493	0	0	0	0	0	0	0	0	0	0	0	0	0	0	0	0	0	0	0.1262	0	0.4122	0	0.9413	0	0	0.0675	0	0.4248	0.6559	1.0496
AC002519.1	chr16	+	31788201	31790993	0.166	0.2667	0.0671	0.1599	0.0354	0.1307	0.0229	0.154	0.0193	0.0743	0.032	0.079	0.0119	0.0543	0.0301	0.0184	0.0793	0.0849	0.2089	0.1286	0.062	0.0218	0.0202	0.0671	0.0879	0.0406	0.043	0	0.0395	0.0226
AC002519.2	chr16	+	31802946	31807973	0.0578	0	0.0857	0.0765	0	0	0.0878	0.1844	0.074	0	0.0613	0.0378	0.0227	0	0	0	0.038	0.0361	0	0.1055	0.0792	0	0	0.0428	0.021	0	0.0206	0	0	0
AC002524.1	chrX	+	14244381	14244928	0.5394	0.389	0.3427	0.7479	0.4523	0.6673	0.351	0.1966	0.2959	0.4742	0.49	0.3023	0.2421	0.4622	0.692	0.188	0.607	0.2888	0.2908	0.2812	1.055	0.2223	0.3098	0.5709	0.2242	0.2593	0.1098	0.1087	0.3022	0.1151
AC002525.1	chr13	-	31960324	31961946	0	0	0.0385	0	0.0305	0.15	0.1973	0.3977	0.1663	0.1919	0.1928	0.3058	0.2041	0.3429	0.1815	0.4438	0.3071	0.2435	0.0327	0.1897	0.3202	0.0375	0.1045	0.1155	0.2647	0.1749	0.1111	0.0367	0.1359	0.233
AC002540.1	chr7	+	96118646	96119995	0.0937	0	0.0232	0	0.0367	0	0	0.0398	0.08	0.0385	0	0.1634	0.0982	0.075	0.0312	0	0.1641	0.0781	0.0786	0.152	0	0.0451	0.0419	0.0926	0.1591	0.0631	0.089	0.0441	0.0408	0
AC002542.1	chr7	-	117187547	117187740	0	0	0	0	0	0	0	0	0	0	0	0	0	0	0	0.2664	0	0	0	0.2657	0	0	0	0.3236	0	0.441	0.4667	0.3081	0	0
AC002543.1	chr7	-	116873453	116876376	0.0863	0.1361	0.0959	0.0381	0	0.0623	0.0655	0.0825	0.2209	0.0796	0.1143	0.3103	0.1017	0.1294	0.0431	0.1842	0.4248	0.3234	0.2442	0.1312	0.0886	0.0311	0.1156	0.1758	0.2197	0.2468	0.1997	0	0.3102	0.0967
AC002545.1	chr17	-	69707192	69707373	0	0	0.1726	0.2055	0	0	0	0	0	0	0	0	0	0	0	0	0	0	0	0	0	0	0	0	0	0	0	0	0	0
AC002546.1	chr17	+	69551357	69553861	2.9287	3.0165	4.6786	7.0554	3.1027	5.4662	3.4245	5.8394	3.7064	5.3241	2.23	4.5561	3.9011	1.9387	1.159	1.9095	2.7183	1.0726	2.3925	1.7815	0.3918	0.2428	0.8571	3.9657	3.8083	1.8015	1.0431	0.0237	0.6601	0.5282
AC002546.2	chr17	-	69477138	69501755	0.433	0.1822	0.107	0.6369	0	0.1042	0	0.3682	0.0924	0.3553	0.153	0.755	0.0567	0.0866	0.072	0.088	0.0948	0.0451	0.1816	0.0878	0.0988	0	0	0.0535	0.0525	0.0486	0	0	0	0
AC002550.1	chr16	+	19706350	19715383	22.6472	23.8379	31.6483	29.6681	24.581	26.6007	18.4693	27.5995	23.0075	31.5232	21.4777	23.6997	25.6452	16.8318	12.841	12.2289	15.6504	11.476	4.1137	4.4619	2.8457	4.9378	3.4404	26.8111	25.2815	12.0969	12.5405	1.7681	4.2753	1.6898
AC002550.2	chr16	-	19694034	19694428	4.1719	2.0251	2.3787	3.0207	1.3816	2.9336	2.2739	2.5923	1.5064	2.1066	1.3606	3.7768	2.017	2.8236	1.2811	0.9134	1.9663	0.8688	0.8074	1.0411	0.2929	0.4629	0.8601	1.6644	2.8016	1.5121	1.905	0.1509	0.8391	0.3197
AC002551.1	chr16	+	27643198	27644663	0.2848	0	0.0528	0.0628	0	0.1028	0	0.0908	0	0	0	0.3724	0.1119	0	0.071	0.0868	0	0	0	0.0866	0	0	0.0954	0	0.0518	0.0958	0.1521	0	0.0931	0.1064
AC002553.1	chr17	+	16040471	16041273	3.2582	4.908	2.5709	3.2463	2.7766	4.1718	3.83	3.8876	3.8349	3.8162	2.5066	5.9786	4.7068	5.6748	2.3076	4.3592	3.795	3.0206	5.9495	3.2606	1.583	0.4548	2.7465	3.9325	4.0909	4.0327	3.0697	0.3708	2.542	1.7276
AC002553.2	chr17	+	16084041	16084381	0.124	0	0.1838	0	0	0	0	0	0.3174	0	0	0.8105	0	0	0	0	0	0.0774	0	0.1508	0	0	0	0.2755	0.1804	0	0.0883	0	0	0
AC002553.3	chr17	+	16044620	16044961	3.2135	4.3677	1.0078	3.054	0.4354	3.2111	2.8149	3.3105	3.9559	3.4988	1.31	2.7476	4.2727	5.3386	2.3436	4.3724	2.9211	2.5482	4.6642	3.308	0.6769	0	2.1532	3.5714	4.3161	3.8271	3.1696	0.872	1.2927	0.5541
AC002553.4	chr17	-	16023322	16023653	1.528	3.0533	0.8494	1.7978	0.299	0.3676	0.58	1.1368	0.8151	1.4105	0.5398	1.332	2.2009	1.9861	0.3812	1.7086	2.5078	1.591	1.9221	2.3236	0	0	0.5119	2.6415	2.6864	1.1142	2.0862	0.3593	0.6659	0.1903
AC002558.1	chr17	-	47159190	47159993	0.6823	0.9274	0.1167	0.139	0.1849	0.1515	0.2391	0.2678	0.672	0.1292	0.2782	0.4118	0.1649	0.5668	0.1048	0.1921	0.4824	0.0984	0.9904	1.4048	0.1437	0.1514	0.1407	0.1556	0.3055	0.6006	0.5982	0.2222	0.3431	0.3137
AC002558.2	chr17	+	47169825	47171049	10.3957	10.0377	14.3901	13.5398	8.3823	11.57	10.5545	10.4638	9.7814	5.2414	8.0981	9.9907	9.8896	8.4907	9.1872	7.7922	7.8115	15.4156	12.1316	11.4282	8.8321	1.6261	8.1404	12.3422	10.0234	16.3982	15.9708	2.916	9.4152	8.0477
AC002558.3	chr17	-	47161074	47162064	0.6306	0.2653	0	0.371	0.2468	0	0.4787	0.5362	0.2691	0.1294	0	0	0.0826	0.3783	0	0.5129	0.828	0.3283	1.3221	0.7672	0.4317	0.1516	0.1408	0.3894	0.0765	0.566	0.599	0	0.8244	0.4712
AC002563.1	chr12	+	119699767	119701011	6.2612	6.4868	6.8577	7.587	7.7903	8.9024	10.0742	9.5355	7.4177	10.0068	10.6976	13.1978	11.7474	13.5672	8.9532	9.4619	8.0983	5.4882	2.3511	4.3203	1.6634	0.9436	1.628	9.3473	9.3823	8.1147	7.3893	0.923	1.3439	1.3964
AC002984.1	chr19	-	36173405	36173853	0	0.2375	0.1395	0.083	0	0	0	0.12	0	0	0.3989	0.123	0.1478	0.903	0	0.1148	0.3706	0.0588	0.2367	0.2289	0.1288	0	0.1261	0	0.1369	0	0.134	0.1327	0	0.1406
AC002985.1	chr19	-	18907012	18934397	52.36	48.222	53.5878	60.2146	81.7768	75.5751	85.6662	65.6066	80.4249	78.0004	121.561	80.4568	93.7317	90.3592	148.534	83.4625	90.157	114.207	54.7969	64.7483	131.845	214.075	95.6441	97.0993	87.1531	110.913	113.738	266.786	99.3397	135.058
AC002985.2	chr19	+	18940321	18946831	0.6166	0.3335	0.6529	0.7773	0.879	0.3178	0.8693	0.2809	0.733	0.8131	0.2334	2.3612	0.6574	2.7477	0.9669	0.8596	2.6021	0.9355	0.831	0.8573	0.2412	0.0635	0.3541	0.5547	0.5767	0.9783	0.9098	0.435	0.1152	0.1316
AC002996.1	chr12	+	111753889	111791418	18.7079	15.0619	19.9238	27.6101	24.4269	24.8298	31.9964	35.1064	38.8167	52.7342	68.0342	72.9683	66.2683	42.3126	60.9994	39.0848	39.6685	80.5065	34.4203	30.477	49.6853	39.1611	42.9359	80.3373	98.8318	96.1471	78.8876	53.5524	44.0654	54.0614
AC003001.1	chrX	+	85210705	85219698	0.0371	0.0469	0.0275	0.0983	0	0.2144	0.1691	0	0.0951	0.0457	0.0394	0.0486	0.0292	0.0891	0	0.0906	0.0488	0.0232	0.1401	0	0.1017	0	0.0498	0.1651	0	0.025	0.0529	0	0.0485	0.0555
AC003001.2	chrX	+	85207186	85210649	0	0.064	0	0.2238	0	0	0.077	0	0	0.1248	0	0.0663	0.0797	0	0.0506	0	0	0.1584	0	0.0617	0.1389	0.0732	0.068	0.1879	0.0369	0	0.1445	0	0.1989	0.0758
AC003002.1	chr19	+	57363510	57365353	0.8004	0.9236	1.8137	1.4732	0.6713	0.8252	0.625	0.7292	1.1125	1.351	1.0423	1.4354	1.0241	1.3445	0.9357	1.1717	1.9217	1.1001	0.9205	1.2241	1.9101	1.5504	0.9194	0.6439	0.8818	0.8774	1.1403	1.7747	1.2856	1.2985
AC003002.2	chr19	+	57363565	57398584	3.9743	3.8494	2.1923	2.9363	2.8215	3.2017	3.789	4.2439	5.3248	4.0953	5.8779	4.2302	5.7367	5.1012	5.6266	5.2992	6.5532	6.0055	8.2548	6.8591	8.3526	3.1998	4.9543	5.8893	4.9759	5.1016	5.7281	4.5645	5.6791	7.7341
AC003002.3	chr19	+	57394182	57438457	7.8468	6.1257	8.7545	17.0616	5.3189	6.6554	9.0892	7.0162	4.2462	7.7662	6.002	7.8279	4.449	8.4443	5.5705	5.7236	7.4351	5.6606	8.1408	5.216	7.8643	8.5185	7.0464	4.9747	5.4733	4.9008	5.5897	10.3871	4.5475	6.2857
AC003002.4	chr19	+	57389883	57419994	2.682	3.3849	1.42	2.3668	3.0264	2.9662	3.8607	2.5323	2.4526	3.7727	2.3998	3.0517	3.5576	2.9673	3.9628	2.9743	4.1161	3.5689	5.3893	4.4918	2.2893	0.9044	3.3608	3.7679	3.4717	3.6342	3.4241	0.7372	2.7322	3.6954
AC003005.1	chr19	+	57487717	57505381	2.3065	3.5285	1.8133	2.899	2.544	2.3203	3.6082	2.8528	2.9529	5.5057	3.9264	4.1129	4.3382	3.6061	5.1617	2.3874	3.3956	3.1441	3.5169	4.5918	2.8711	1.4115	3.2782	3.3143	3.6103	3.0111	4.3815	1.1835	2.3758	3.1332
AC003005.2	chr19	+	57477648	57482996	0	0	0	0	0	0.1832	0	0	0.1625	0.1562	0.0673	0.166	0.0499	0.1523	0.1267	0	0.25	0.2379	0	0.1544	0	0	0	0.0941	0	0.0427	0.1809	0	0.083	0.0948
AC003006.1	chr19	+	57682044	57753575	7.8424	7.2157	6.4131	8.0369	7.4257	8.3253	10.6783	8.4539	8.939	10.5865	10.9938	6.8147	10.2957	8.3775	10.9066	6.0486	7.9719	7.2072	8.5285	11.0182	5.473	1.5327	6.5768	10.2715	7.6196	9.2637	7.3887	1.999	5.3578	5.8971
AC003009.1	chr16	-	13331367	13332583	0.1229	0.3877	0.1822	0.8133	0.0721	0.1774	0.4664	0	0	0	0	0.0803	0.2413	0	0	0.0749	0	0	0	0.0747	0.1682	0	0	0.091	0.1788	0.0414	0	0.1734	0.241	0
AC003029.1	chr12	-	111879337	111880249	0.1398	0.1764	0.0518	0.4934	0	0.3027	0.5306	0.0891	0	0.2581	0.3704	0.1828	0.2746	0.4193	0.0698	0.1705	0.3671	0.0873	0.0879	0.4252	0.0957	0.1008	0	0.2071	0.2034	0	0.0996	0	0.0914	0
AC003035.1	chrX	-	13980065	13988820	0	0.0978	0	0	0	0	0.1176	0	0	0	0	0	0	0.093	0	0	0	0	0.0975	0.377	0	0	0	0	0	0.0522	0	0	0	0
AC003035.2	chrX	+	13955392	13963904	0	0	0	0	0	0	0	0	0	0	0	0.0792	0	0	0	0	0.0795	0	0	0	0	0	0	0	0	0	0	0	0	0
AC003043.1	chr17	+	44328612	44331462	0	0	0	0	0	0	0	0	0	0	0	0.1635	0	0	0.2496	0.3051	0	0	0.3146	0	0	0	0	0	0	0	0	0.1765	0	0
AC003045.1	chr7	-	117439981	117440780	0	0	0	0	0	0	0	0	0	0	0	0	0	0	0	0	0	0	0	0.1438	0.2428	0	0	0	0	0	0	0	0	0
AC003070.1	chr17	+	45396931	45397477	4.4268	6.4016	3.2129	2.9299	4.8727	5.857	2.8006	4.117	3.5421	2.6107	5.3763	4.5827	3.9852	1.2172	6.2586	2.7001	1.4531	2.3624	1.5081	1.5708	1.389	5.0553	1.7302	2.6649	4.3612	3.3523	1.8395	2.8628	2.5319	1.6537
AC003070.2	chr17	-	45371401	45372057	0	0	0	0	0	0	0.1658	0	0	0	0	0.2856	0	0.131	0	0	0	0	0	0	0.1495	0.1575	0	0	0.0794	0	0	0.1541	0.2855	0
AC003071.1	chr22	-	30136672	30137681	0	0	0	0	0	0	0	0	0	0	0	0	0	0	0	0	0	0	0	0.065	0.0731	0.0771	0.0716	0	0	0	0	0	0	0
AC003071.2	chr22	-	30105093	30105408	0	0	0	0	0	0	0	0	0	0	0	0	0	0	0	0	0	0	0	0.1628	0	0	0	0	0	0	0.0953	0	0.1749	0
AC003072.1	chr22	-	30653876	30654814	0.3443	0.0869	0.051	0.547	0.8086	0.1988	0.2091	0.4392	0.0882	0.4238	0.146	0.8105	0.4329	0.7437	0.4811	0.084	0.7234	0.5163	0.6064	0.5027	0.4715	0.0993	0.5537	0.5613	0.501	0.2318	0.5887	0.0972	0.7203	0.2058
AC003075.1	chr7	-	17279833	17299357	0.577	0.5296	0.3305	0.2083	1.047	0.7192	0.9557	0.5352	0.7051	0.1291	0.6116	0.2401	0.6594	0.944	1.4657	0.6719	0.3788	0.5899	1.1547	0.6062	0.4309	0.227	1.2653	0.5635	0.4007	0.9357	0.5605	0.4441	0.8572	0.5878
AC003080.1	chr7	-	111971221	111971988	0.2198	0	0.1222	0.1455	0	0.0793	0.2503	0	0.0703	0	0.1747	0.0719	0	0	0	0.067	0.0721	0.1373	0.2074	0.2674	0	0.0793	0	0.0814	0.08	0.037	0	0	0.0718	0
AC003084.1	chr7	-	117998857	118004045	0	0	0	0	0	0	0	0	0	0	0	0	0	0	0	0	0	0	0	0.1179	0	0	0	0	0	0	0	0	0	0
AC003087.1	chr7	-	23891703	23897335	0	0	0	0	0	0	0	0	0	0	0	0	0	0	0	0	0	0	0	0.1028	0	0	0	0	0	0	0	0	0.1104	0.2524
AC003092.1	chr7	+	94022832	94066661	0	0	0	0	0	0	0	0	0	0	0	0.1036	0	0	0	0	0.052	0	0	0.241	0.0542	0	0	0	0	0.0267	0.0282	0.0559	0.0518	0
AC003092.2	chr7	-	94071758	94077157	0	0	0	0	0	0	0	0	0	0.1163	0	0.1236	0.0742	0	0	0	0	0	0	0	0	0	0	0.3501	0.0687	0	0.0673	0	0	0
AC003098.1	chr17	-	43782803	43784682	0.0853	0	0	0	0.1002	0.1231	0	0	0	0	0	0	0	0.1024	0	0	0	0	0	0.2076	0	0	0	0	0	0.1149	0	0	0	0
AC003101.1	chr17	+	31571141	31575659	0	0	0	0	0	0	0	0	0	0	0.1947	0.4803	0	0.1102	0.0916	0	0	0.0574	0	0.5585	0	0	0	0	0	0	0.0654	0	0.2401	0
AC003101.2	chr17	+	31560131	31560573	0	0	0	0	0	0	0	0	0	0	0	0.1247	0.1498	0.1144	0	0.349	0.1252	0	0	0	0	0.1375	0	0	0.1387	0.0642	0	0	0	0
AC003101.3	chr17	-	31533170	31533938	3.2378	4.3634	6.8745	9.153	6.83	10.2973	8.499	15.329	10.7494	9.1185	12.2733	9.1137	8.8388	8.3623	19.99	11.3136	5.7644	9.2915	3.8658	7.7446	0.9017	7.1246	2.4269	9.3518	8.3843	16.1059	10.2814	0.9292	1.7219	0.41
AC003102.1	chr17	+	44221400	44223710	0.2304	0.2644	0	0.2773	0.0984	0.1209	0.0954	0.4542	0.9386	2.5009	0.3552	3.8623	2.1724	3.8706	0.5017	1.9932	1.0727	1.348	2.3188	1.631	0.7171	0.7252	0.6737	1.7538	1.8288	1.5934	0.9699	0.7685	1.2597	0.7825
AC003102.2	chr17	-	44228759	44230228	0	0	0.0213	0	0	0	0.0871	0.0732	0	0.0353	0.0912	0	0.0225	0.241	0.0286	0.07	0	0.0179	0.0722	0.2094	0	0.0828	0.0384	0	0	0.0386	0.0409	0	0.075	0.0429
AC003659.1	chrX	+	28942049	28942568	0	0	0	0	0	0	0	0	0	0.3347	0.0961	0.1185	0.1424	0	0	0	0	0	0.114	0	0	0.1307	0.1215	0	0.3956	0	0.1291	0.1279	0.5925	0.4063
AC003666.1	chrX	+	10242338	10365323	0	0	0	0	0	0	0	0	0	0	0	0	0	0	0	0	0	0	0	0.0839	0	0	0.0924	0.0511	0	0	0	0	0	0
AC003669.1	chrX	-	15646166	15646875	0	0	0	0	0	0	0	0	0	0	0	0	0	0.0828	0	0	0	0.0862	0	0.0839	0.0944	0	0	0	0	0	0	0	0	0
AC003681.1	chr22	-	29978949	30028236	1.405	1.5821	0.8405	1.2044	1.0131	1.0232	1.1906	1.8476	1.7089	1.4219	1.4928	1.7444	1.5076	1.9166	1.8766	1.8547	1.8661	1.2892	2.5461	3.0284	1.3231	1.083	1.1482	1.5548	1.5404	1.4937	1.5759	0.771	1.6322	1.1807
AC003682.1	chr19	+	57625031	57626950	0.1825	0.2303	0.1352	0.161	0.1071	0	0.277	0.3491	0.1168	0.6737	0.5802	0.4772	0.3584	0.3284	0.5462	0	0	0.57	0.459	0.6659	0.2498	0.1316	0.6112	0.5407	0.2655	0.7369	0.7148	0	0.2385	0.1363
AC003684.1	chrX	+	9249919	9275206	0	0	0.0182	0	0	0	0	0	0	0	0	0	0	0.0295	0	0	0	0	0	0.0299	0	0	0	0	0	0	0	0	0	0
AC003685.1	chrX	-	8863860	8867601	0	0	0	0	0	0	0	0	0	0	0	0	0	0	0	0	0	0	0.1138	0	0.1238	0	0	0	0	0	0	0	0.1182	0
AC003685.2	chrX	-	8856664	8857059	0	0	0	0	0	0	0	0	0	0	0	0	0	0	0.1065	0	0.1401	0	0	0	0	0	0	0	0	0	0	0	0	0
AC003686.1	chr12	+	47484688	47485722	0	0	0	0	0	0	0	0	0	0	0	0	0	0	0	0	0	0	0	0.0992	0	0.0588	0	0	0	0	0	0	0	0
AC003687.1	chr17	-	33052106	33052867	0	0	0	0	0	0	0	0	0	0	0	0	0	0	0	0	0	0	0	0	0	0	0	0	0	0	0	0	0	0
AC003688.1	chr17	-	7246828	7262089	93.6013	126.072	99.4075	101.691	124.674	102.01	123.405	97.1797	98.5367	106.082	145.802	106.732	124.936	83.4538	140.462	106.507	68.5788	94.2342	46.078	50.0164	66.6776	228.516	87.318	121.97	119.452	97.8159	106.094	103.615	87.5505	63.4931
AC003688.2	chr17	-	7282946	7284071	2.2343	3.5888	2.4089	2.3302	3.935	4.1044	2.0046	2.4611	2.6004	4.6249	4.0905	5.9761	4.0693	3.1682	6.9933	2.9733	4.0004	3.8704	4.4713	1.4826	19.0508	19.0447	21.503	4.4395	2.9554	4.8537	3.1108	39.1206	21.2431	31.5648
AC003956.1	chr19	+	15124159	15126174	0.2368	1.9424	0.351	0.6268	0.834	0.8544	0.1798	0.453	0.4547	1.6029	1.2548	1.8577	1.6743	0.8523	0.9452	0.8665	1.399	0.6657	1.0425	2.4485	0.4863	1.0247	0.7933	1.4035	1.8949	0.1594	1.012	1.8375	2.4764	1.5921
AC003957.1	chr17	+	19030856	19033529	0.0946	0.0199	0	0.0278	0	0	0	0	0.0202	0.0776	0.0334	0.1031	0	0.0757	0.0157	0.0192	0.0207	0.0099	0.0793	0.0575	0	0	0	0.0234	0.0344	0.0743	0.0337	0.0222	0.0206	0
AC003958.1	chr17	+	41334631	41335733	0	0	0	0	0	0	0	0	0	0	0	0	0	0	0	0	0	0	0	0	0	0	0	0	0	0	0	0	0	0
AC003958.2	chr17	+	41402415	41425049	0	0	0	0	0	0	0	0	0	0	0	0	0	0	0	0	0	0	0	0	0.0284	0.0299	0.0139	0	0	0.014	0	0	0.0135	0
AC003965.1	chr16	-	2866347	2867618	0.0632	0.319	0.0937	0.3346	0	0	0.6716	0	0	0.1555	0	0.4131	0	0.2274	0	0	0	0.1184	0.2385	0.4612	0.0865	0	0.3387	0.2341	0.0919	0.0851	0.3601	0.0892	0.1652	0
AC003965.2	chr16	+	2857897	2859726	0	0	0.1179	0.5614	0.5602	0	0.2415	0	0.2036	0.783	0.3371	0.6239	0.3749	0.5725	0.9523	0.388	0.4176	0	0.2001	0	0.2178	0.9177	0.8525	0	0.2314	0.4282	0.2266	0.4488	1.4555	0.2377
AC003973.1	chr19	-	22043499	22050005	0	0	0	0	0	0	0	0	0	0	0	0	0	0	0	0	0	0	0	0	0.1057	0	0	0	0	0	0	0	0	0
AC003973.2	chr19	-	22017958	22036315	0	0	0	0	0	0	0	0	0	0	0	0	0	0	0	0	0	0	0	0.2575	0.0828	0.0872	0	0	0	0	0	0.0427	0.1581	0
AC003973.3	chr19	-	21965707	21968529	0	0	0	0	0	0	0	0	0	0	0	0.0195	0	0	0	0	0	0	0	0.0908	0.0204	0	0	0	0	0	0	0	0.039	0
AC003975.1	chr7	+	125917870	125933832	0.3021	1.271	1.9409	1.4664	3.1335	1.3082	2.5995	0.0642	0.1934	0.8677	2.3484	1.3828	4.0748	0	0.1508	0	0	0	0.0633	0.1838	0	0	0	8.3197	3.8465	0	0	0	0	0
AC003982.1	chr12	+	120369439	120371688	0.0846	0	0.0627	0.3734	0	0	0.8995	0.2159	0.4334	1.4583	0.7176	1.992	0.9309	1.0154	0.3378	0.413	0.5556	0.0529	0.3194	0.4118	0.3476	0.4883	0.1134	0.6897	0.8004	0.3418	0.0603	0.2388	0	0
AC003982.2	chr12	+	120389545	120395994	0.2309	0	0	0.1019	0	0	0	0	0.1478	0	0	0	0	0	0	0	0	0	0	0	0	0	0	0	0.084	0	0	0	0	0
AC003984.1	chr7	+	84532475	84584322	0	0	0	0	0.0116	0	0	0.0126	0	0	0	0	0	0	0	0	0	0.0123	0.0248	0.0959	0	0.0142	0	0.0073	0.0143	0	0	0	0	0
AC003985.1	chr7	-	25321301	25326815	0	0	0	0	0	0	0	0	0	0	0	0	0	0	0	0	0	0	0	0.2833	0	0	0	0	0	0	0	0	0	0
AC003985.2	chr7	-	25358239	25359908	0	0	0	0	0	0.0364	0	0	0	0	0	0.033	0	0	0	0	0	0	0	0.1229	0	0	0	0	0	0	0	0	0	0
AC003986.1	chr7	+	19144292	19146253	0	0	0	0	0	0	0	0	0	0	0.0293	0	0.0217	0.0331	0	0	0.5077	0	0	0.0336	0	0	0	0	0	0	0	0	0	0
AC003986.2	chr7	+	19112473	19114271	0	0	0.0183	0	0	0	0	0.0314	0.3154	0.0606	0.1305	0.1611	0.0968	0.2956	0.3687	0.5409	0.7439	0.5079	2.7577	0.9889	0	0.0355	0	0.219	0.448	0.4311	0.4562	0	0.161	0
AC003986.3	chr7	+	19119932	19121916	0	0	0	0	0	0	0	0	0	0	0	0	0	0	0	0	0.08	0	0.2298	0.2964	0	0	0	0	0	0	0	0	0.0796	0.091
AC003988.1	chr7	-	80246408	80312456	0	0	0	0	0	0	0	0	0	0	0	0	0	0	0	0	0	0	0	0	0.0998	0	0	0	0	0	0	0	0	0.109
AC003989.1	chr7	+	111411318	111411883	0.0746	0.2824	0.0553	0.0658	0	0	0	0	0.4775	0.1836	0.1581	0	0.1758	0	0.2233	0	0.4897	0.0932	0.0938	0.2723	0.1021	0.1076	0	0.2211	0.2713	0.0502	0.2657	0	0	0.1115
AC003989.2	chr7	+	111394874	111395043	0.4988	0.3147	0	0	0.5856	0	0	0.6362	0.3193	0.3069	0.793	0	0.1959	0.2992	0.2489	0.3042	0.6549	0	0	0	0	0	0	0.1848	0	0.1679	0.1777	0	0.326	0
AC003991.1	chr7	+	88219358	88304367	0.0348	0.055	0	0	0.0102	0.0377	0.0397	0.0222	0	0	0	0.0114	0	0	0.0174	0.0531	0.1373	0.0109	0.0219	0.0848	0.0358	0	0.0233	0.0129	0.0127	0.0293	0.0248	0.0123	0.0456	0.013
AC003991.2	chr7	+	88216659	88219226	13.8293	14.2214	15.783	16.5948	17.0964	13.3072	17.4425	12.0392	11.9907	9.186	11.9436	8.42	9.7155	10.184	14.4585	14.3708	13.8346	13.3944	8.2839	5.9642	12.4234	10.6605	13.3354	8.6741	9.5288	7.5851	11.8321	8.4661	10.2355	8.9656
AC003992.1	chr7	+	114560960	114561517	0	0	0	0	0	0	0	0	0	0	0	0	0	0	0	0	0.0994	0.1418	0.0952	0.1841	0	0	0	0	0	0	0	0	0	0
AC004000.1	chrX	+	119422916	119423547	0.3893	0.4914	0.1443	0.3436	0.2286	0.1405	0	0.4966	0.1246	0.599	0.1032	0.2546	0.6883	0.3504	0.0971	0.7124	0.5112	0.4257	0.1224	0.2368	0.1333	0	0	0.5048	0.3541	0.5242	0.5547	0	0.3818	0.1454
AC004004.1	chr19	-	22501698	22501948	0	0	0	0	0	0	0	0	0	0	0	0	0	0	0	0	0	0	0	0	0	0	0	0	0	0	0	0	0	0
AC004006.1	chr7	+	82657034	82657411	0	0	0	0	0	0	0	0	0	0	0	0.2924	0.0878	0.1341	0	0	0	0	0	0	0	0	0	0.1657	0	0	0	0	0	0
AC004009.1	chr7	+	27361842	27409938	0	0	0	0.0656	0	0.1073	0	0	0	0	0	0	0	0	0	0	0	0	0	0	0	0.1072	0	0	0	0	0	0	0	0
AC004009.2	chr7	+	27412163	27412891	0	0	0	0	0	0	0	0	0	0	0	0	0	0	0	0	0	0	0	0.1409	0	0	0	0	0	0	0	0	0	0
AC004009.3	chr7	+	27380561	27381206	0.0653	0.0825	0	0	0	0	0	0	0	0	0	0	0	0	0	0	0	0	0	0	0	0	0	0	0	0	0.0465	0	0	0
AC004012.1	chr7	+	95471834	95473998	0.1579	0	0.0585	0	0	0	0	0.1007	0	0	0.0837	0	0.062	0	0	0	0	0	0.0993	0.192	0.1081	0	0	0.1754	0.2297	0	0	0.1114	0.6191	0
AC004014.1	chr7	+	108909452	108952666	0	0	0	0	0	0	0	0	0	0	0	0	0	0	0	0	0	0.0489	0	0.1906	0	0.113	0	0	0	0	0.0558	0	0	0
AC004014.2	chr7	-	108900104	108905226	0	0	0	0	0	0	0	0	0	0	0	0	0	0	0	0.01	0	0.0103	0	0.0601	0.0225	0.0119	0	0	0	0.0222	0.0059	0	0.0108	0
AC004022.1	chr7	+	95350163	95351229	0.0395	0	0.0879	0	0	0	0.1801	0	0	0	0	0	0	0	0	0	0	0	0	0	0.0541	0	0	0.0293	0	0	0	0	0	0
AC004022.2	chr7	-	95348717	95348910	0.4368	0.2756	0.1619	0	0	0	0	0	0	0	0	0	0	0	0	0	0	0	0	0	0	0	0	0	0.3177	0	0	0	0.2855	0
AC004023.1	chr7	+	87109538	87111282	0.0725	0.0305	0.0896	0.1493	0.0284	0.1046	0.0734	0.1849	0.1238	0.0892	0	0.1264	0.057	0.174	0	0.0884	0.2538	0.1661	0.0304	0.2352	0.0662	0	0.0324	0.0537	0.0352	0.2277	0.241	0	0.0316	0.0361
AC004024.1	chr12	-	112000738	112000985	0	0.2154	0.1265	0	0.2003	0.4926	0	0.6529	0.2185	0.42	0	0.4463	0.1341	0.8189	0.3406	0.2082	0.224	0.2132	0.2146	0.4152	1.1682	0	0.4573	0.2528	0.1241	0.1149	0.1216	0	0.2231	0.5099
AC004034.1	chr16	-	2939713	2954276	0.8264	0.8344	0.245	0.2917	0.6792	0.3578	0.3764	0.2108	0	0.5086	0.1752	0.9726	0.1948	0.6941	0.0825	0.3024	0.3255	0.2582	1.8712	0.5027	0	0.596	0.1107	0.6123	0.2405	0.3894	0.7653	0	0.4322	0.4939
AC004039.1	chr5	+	132688680	132723725	0.3298	0.5947	0.1921	0.0416	0.1383	0.17	0	0.2704	0.2413	0.116	0.025	0.1848	0.1666	0.3392	0.094	0.2012	0.6805	0.1177	0.3556	0.4586	0.0968	0.1359	0.0316	0.2444	0.1543	0.2379	0.2517	0	0.1232	0.1056
AC004052.1	chr4	+	104230379	104411035	0	0	0	0	0	0	0	0	0.0542	0	0	0	0.0666	0	0	0	0	0	0	0.2061	0	0.1222	0	0	0	0	0	0	0	0.0633
AC004053.1	chr4	-	104653873	104966793	0	0	0	0	0	0	0	0	0	0	0.0777	0	0	0	0	0	0	0	0	0.2675	0	0	0	0	0	0	0	0	0	0.1095
AC004054.1	chr4	-	91108022	91112790	0	0	0	0	0	0	0	0	0	0	0	0	0	0	0	0	0	0.0975	0	0	0	0	0	0	0	0	0	0	0	0
AC004057.1	chr4	-	113214045	113217170	4.824	2.3498	6.6496	3.6595	3.2791	3.7868	1.1565	3.3463	3.1421	1.6666	2.1529	0.7747	0.6649	1.3201	0.7601	0.9292	1.2223	0.7402	1.2775	0.6178	1.6223	2.1975	1.5878	0.3762	0.8004	0.3988	0.844	4.5378	0.4426	1.2646
AC004062.1	chr4	+	111063582	111064227	0.0653	0	0	0.0577	0	0	0	0	0	0	0	0	0	0.0784	0	0.1594	0	0	0	0	0	0	0	0.0968	0.0951	0	0.0931	0	0.1709	0
AC004063.1	chr4	+	104556959	104568877	0	0	0	0	0	0	0	0	0.0986	0	0	0	0	0.1849	0.0769	0	0	0	0	0	0.1055	0.1111	0	0	0	0.0519	0	0.1087	0.3022	0
AC004066.1	chr4	-	105526595	105527397	0.0526	0	0	0	0.1234	0	0	0	0	0.0647	0	0	0	0	0	0	0	0	0	0	0	0	0	0	0	0	0	0	0	0
AC004066.2	chr4	-	105540189	105552355	0	0	0	0	0	0	0	0	0.0943	0.9976	0.1562	0	0	0	0	0	0	0	0	0.1793	0	0	0	0	0.0536	0	0	0	0	0
AC004067.1	chr4	+	109692003	109692703	1.144	1.4438	0.7141	0.1063	0.5655	0.4345	0.0914	0.6144	1.0021	0.7411	0.4467	1.2597	0.8515	1.6615	1.0816	0.3672	1.1858	1.768	2.2721	2.5637	0.2473	0.0869	0.4841	2.2751	1.2265	1.1753	1.0723	0.1699	0.551	0.5398
AC004069.1	chr4	-	105137279	105140619	0.0768	0	0	0.1355	0	0	0	0	0.2949	0.0945	0	0.1004	0.1206	0.829	0	0.4682	0	0.1919	0.4828	0.1868	0.3153	0.1107	1.2345	0.455	0	0.5684	0.2734	0	0.2007	0.2294
AC004069.2	chr4	-	105102890	105104004	0.0378	0	0.028	0	0	0.1638	0	0	0.0969	0	0.0401	0	0	0	0	0	0	0	0	0.0921	0	0	0	0	0	0	0	0	0	0
AC004074.1	chrX	-	73237646	73238709	0	0	0	0	0	0	0	0	0	0	0	0	0	0	0	0	0	0	0	0	0.1086	0	0	0	0	0	0	0	0	0
AC004076.1	chr19	-	57437969	57477536	5.6578	6.3644	4.133	5.7888	3.5622	4.2015	8.0925	4.1311	4.5665	5.248	4.5628	4.557	4.7028	5.1651	3.887	3.751	6.1906	5.3534	7.3233	7.3321	3.9857	1.242	5.0546	3.797	4.3846	4.6916	4.2348	2.1983	4.5023	7.5966
AC004076.2	chr19	+	57449688	57453011	0.7483	1.4727	0.7145	0.9178	0.4914	1.3547	1.1362	0.825	0.8931	0.7649	0.6722	1.3102	0.9267	1.4457	0.7974	1.2378	1.1657	0.6973	2.0103	1.8053	0.3126	0.183	0.4419	0.8927	0.8581	0.7598	0.7138	0.1074	0.514	0.398
AC004080.1	chr7	-	27239242	27241228	0	0	0	0	0	0	0	0	0.0713	0.6167	0.177	0.9465	0.3062	1.4028	2.0003	0.0679	2.0469	0.9044	0.1401	0.0677	0.1525	0	0	0.0413	0.243	1.1618	1.4278	0	0	0
AC004080.2	chr7	-	27186572	27193448	0	0	0	0	0	0	0	0	0	0	0	0	0	0	0	0	0	0.1894	0	0.4611	0	0	0	0	0	0	0.162	0	0	0
AC004080.3	chr7	-	27163534	27180013	0	0	0	0	0	0	0	0	0	0	0	0	0	0	0	0	0	0	0.0693	0.3351	0	0	0	0	0	0	0	0	0	0
AC004080.4	chr7	+	27158343	27158976	0	0	0	0	0	0	0	0	0	0	0	0	0	0	0	0	0	0	0	0	0	0	0	0	0	0	0	0	0	0
AC004080.5	chr7	-	27147365	27152598	0	0	0	0	0	0	0	0	0	0	0	0	0	0	0	0	0	0	0	0.1393	0.3136	0	0	0	0	0	0	0	0	0
AC004080.6	chr7	-	27128968	27152561	0	0	0	0	0	0	0	0	0	0	0	0	0	0	0	0	0.4215	0.0287	2.7691	2.5107	0.0628	0.0662	0.1229	0	0	0	0	0.0647	0	0.0685
AC004112.1	chr7	-	112328188	112409623	0.5365	0.3762	0.2209	0.2104	0.28	0.4302	0.2715	0.2281	0	0.2201	0.0632	0.1559	0.0468	0.2146	0	0.0727	0.3131	0.3724	0.225	0.145	0	0	0.2397	0.2208	0.0867	0.0803	0.1699	0	0	0.0891
AC004129.1	chr7	-	25212169	25212965	0.2118	0.0668	0.5887	0.3271	0.2487	0.2293	0	0.2026	0.1356	0	0.0561	0.0692	0	0.3812	0.1057	0.2584	0.6952	0.1323	0.333	0.0644	0.2175	0.3819	0.071	0	0.0385	0.0713	0.1132	0.1494	0.0692	0
AC004129.2	chr7	+	25185622	25188724	0	0	0	0	0	0	0	0	0	0	0	0	0	0	0	0	0	0.0917	0	0.536	0	0	0	0	0	0	0	0	0.192	0
AC004130.1	chr7	-	20328298	20331747	0.5645	0.2375	0.8368	1.6604	0.3314	0.8826	0.4999	0.54	0.542	0.9842	0.4986	0.3691	0.2587	2.2011	1.0328	0.1148	0.7411	0.6759	0.5325	2.0601	0.4508	0.6107	0.1261	0.3137	0.8213	0.7283	0.5361	0.1991	0.4305	0.0703
AC004134.1	chr17	-	35596903	35597128	0.3746	0.2364	0.1388	0.4959	0.4399	0.5407	0	0.2389	0	0.2306	0	0	0	0	0.3739	0.457	0.4919	0.117	0.4713	0	0	0.2702	0.251	0.1388	1.2265	0.5044	0.4003	0	0	0
AC004147.1	chr17	-	34080881	34082224	1.2686	1.6011	0.209	1.3683	0	0.6104	0.214	0	0	0	0	0	0.2215	0	0	0.172	0.1851	0.3523	0	0.1715	0	0	0	0	0	0	0.2008	0	0	0
AC004147.2	chr17	+	34155565	34165679	1.853	2.4094	1.9562	2.0613	1.9251	1.7668	1.8415	0.2578	0.1294	0.1935	0.2381	0.1469	0.5911	0.0269	0.1009	0.0274	0.0442	0.1824	0	0.0273	0	0	0	0.2413	0.3513	0.0227	1	0.0317	0	0.0168
AC004147.3	chr17	+	34142946	34147047	1.1239	1.7021	0	1.091	0	0	0.5119	0	0	0	0	0.2939	0	0	0	0	0.1476	0.1404	0	0	0.1539	0	0	0	0.0818	0	0.2402	0	0	0
AC004147.4	chr17	-	33935436	34156000	0.6857	0.75	0.3727	0.7463	0.6441	0.2639	0.3123	0.0875	0	0	0.0969	0.1196	0.1437	0.0274	0	0.0279	0.03	0.1	0.0575	0.0278	3.6616	2.6046	5.4826	0.1016	0.0998	0.0923	0.5047	4.0958	3.7052	5.7718
AC004147.5	chr17	-	34118346	34118882	2.8307	3.5726	0.4663	1.3878	0	1.0215	0.1194	0	0	0	0	0.1028	0.0618	0	0	0	0	0.1474	0	0	0	0	0	0	0	0.0529	0.2801	0	0	0
AC004148.1	chr17	+	5469091	5470360	0	0	0	0.0934	0	0	0	0	0	0	0	0	0.0832	0	0	0	0	0	0	0	0.145	0.1528	0	0	0	0	0	0	0	0
AC004148.2	chr17	-	5425138	5432876	18.3548	18.307	15.3623	18.9611	7.2772	10.0447	9.0475	13.2866	12.2784	22.0826	8.621	21.3001	11.2256	20.5615	8.0303	14.087	16.0761	10.1359	13.0764	15.6893	8.5759	6.8075	8.1892	12.0363	12.4042	11.0084	9.481	4.8177	8.8421	8.7415
AC004149.1	chr17	+	43680272	43705884	0.0768	0	0.0569	0.2032	0.0901	0	0.1166	0	0	0	0.4882	0.2008	0	0.3684	0.6895	0.3746	0.4032	0.1439	0.1931	0.8406	0	0.2215	0	0	0	0.2584	0.1641	0.1083	0.1004	0
AC004156.1	chr19	+	663481	669500	0.0127	0	0	0	0	0.0183	0	0	0.0325	0	0	0.0498	0.0499	0.0152	0	0.031	0.0167	0.0238	0.0319	0.0463	0.0174	0.0183	0.0511	0.0282	0.0185	0.0427	0.0452	0	0.0996	0.0379
AC004158.1	chr16	+	72425947	72533892	1.0511	1.5189	0.3628	0.8638	0.6029	0.9265	1.0111	0.7982	1.3045	1.0566	0.6803	1.6157	1.1031	1.3188	1.0169	1.1158	0.9692	0.6918	0.4945	0.9859	0.1099	0.0347	0.1075	1.3494	1.1266	0.5725	0.6458	0.0679	0.1678	0.1559
AC004160.1	chr7	+	11180901	11520175	0.1489	0.1128	0.0166	0.0197	0.0175	0.0215	0.0226	0.2374	0.3241	0.1191	0.1184	0.1947	0.234	0.1519	0.2675	0.3906	0.2347	0.2605	0.384	0.5254	0.2141	0.0537	0.2096	0.5517	0.3034	0.7368	0.191	0.0946	0.2044	0.3116
AC004160.2	chr7	+	11406954	11414078	0.4492	0.4724	0.0555	0.1321	0.1758	0.3242	0.2273	0.8593	1.7251	0.4607	0.3174	0.5873	0.8822	0.988	1.5689	3.3789	0.688	2.0579	1.6009	3.0054	0.9225	0.5399	1.4045	1.9413	0.9259	5.543	1.4932	0.2113	1.7616	2.5728
AC004217.1	chr12	-	112301869	112302663	0.1592	0.268	0.1574	0.2811	0.1246	0	0.0806	0.2708	0.2039	0.196	0.2813	0.2776	0.1668	0.4458	0.1059	0.1943	0.4879	0.199	0.0668	0.2583	0.0727	0	0	0.0787	0.4634	0.2144	0.0756	0.0749	0.4164	0.3966
AC004217.2	chr12	+	112256799	112259091	2.6938	1.6999	2.3295	2.3277	1.3178	2.0251	2.6415	3.2927	2.2991	1.865	2.2604	3.5959	2.3369	3.2994	2.8564	3.6284	4.4949	3.4712	5.93	6.0082	2.6126	1.6191	2.933	2.578	2.7355	3.9665	2.9583	1.7421	3.3749	3.1866
AC004217.3	chr12	+	112321758	112323089	0	0	0	0	0.0564	0	0	0	0	0	0	0.0628	0	0	0	0	0.1261	0	0	0.1752	0.1315	0.1385	0	0	0	0	0	0	0	0
AC004221.1	chr19	+	1238178	1239522	0.1498	0.063	0.2591	1.0576	0.0586	0.1442	0	0.3185	0.2557	0.4917	0.4234	0.653	0.1962	0.2996	0.2492	0.1218	0.3278	0.2184	0.8166	0.3038	0.2051	0.3602	0.2008	0.481	0.3633	0.2353	0.1779	0.1409	0.457	0.2985
AC004223.1	chr17	+	35076736	35077007	0	0	0	0	0	0	0.7084	0	0	0	0	0.2034	0	0.5598	0	0	0	0.1943	0	0	0	0	0	0.1152	0.1131	0	0	0	0	0
AC004223.2	chr17	-	35073830	35074374	0.0775	0.0978	0	0	0	0.3355	0	0	0.1984	0.0954	0	0.2026	0.0609	0	0	0	0	0.0484	0	0.377	0	0	0	0.0574	0	0	0	0.1093	0	0.1158
AC004223.3	chr17	-	35011348	35121493	7.5156	6.5892	5.883	8.8988	5.4379	6.533	11.0277	8.1628	6.9806	9.3539	8.5239	10.2958	9.6759	6.34	6.8491	6.0864	5.6942	6.5106	5.6671	5.8139	6.0533	6.1647	5.1627	10.0294	9.2202	7.2838	6.3286	6.7133	5.8622	5.5994
AC004223.4	chr17	+	35018659	35018991	0.7617	0.1602	0.1882	0.112	0.8943	0	0.5782	0.1619	0.1625	0.3125	0.2691	0.332	0.1995	0.1523	0.3801	0.3097	0.6667	0.7931	0.6388	1.0811	0.3476	0	0.3402	0.2822	0.3694	0.5127	1.266	0	0.4979	0.1897
AC004224.1	chr16	+	3496200	3496768	0	0	0	0.2619	0	0	0.1127	0	0	0.0913	0.1573	0.3881	0.0583	0.1781	0.1481	0	0	0	0.28	0.0903	0.2032	0.107	0.0994	0.1649	0.054	0.1498	0	0	0	0
AC004224.2	chr16	+	3458070	3515564	5.2583	6.3347	5.9056	7.4527	5.7062	7.2448	11.4921	5.3858	10.71	9.5119	7.6847	10.4183	10.4535	8.5078	9.5413	8.2611	8.1595	11.9463	10.5232	9.5958	9.4908	5.7464	11.6375	10.0351	9.3321	13.0856	9.8753	5.8457	10.1033	9.0479
AC004231.1	chr17	+	40921429	40975926	0.2069	0	0	0.0456	0	0	0	0.066	0.1324	0	0.0548	0	0	0.4964	0.1032	1.1986	0.1358	0.1615	0.3253	0.5662	0.2832	1.5665	0.4158	0	0	0.1392	0.221	0.1459	3.0423	0.0773
AC004231.3	chr17	+	40850799	40863282	0	0	0	0	0.1918	0	0	0	0	0	0	0.4272	0	0	0	0	0.2145	0.1021	0	0	0	0	0	0	0	0.11	0	0	0	0
AC004232.1	chr16	+	3308608	3308816	39.9175	39.8938	16.5214	19.1329	13.5608	14.9158	18.7671	17.3158	19.1966	18.954	10.309	12.9833	17.6709	13.1284	11.7286	9.64	14.1006	16.5839	15.8031	26.6234	11.0978	3.2152	11.676	16.364	17.6899	13.0939	14.1456	7.4336	15.3642	18.7723
AC004232.2	chr16	-	3307572	3308393	2.7721	2.3972	1.2177	1.3138	0.7233	0.4446	1.3251	1.0476	2.0374	1.2005	0.3809	0.9398	1.6133	0.7391	0.2562	1.002	1.4829	1.764	2.1956	2.2483	0.9138	0.2222	1.2383	1.2171	2.3156	1.6932	1.7187	0.4346	1.3423	1.6876
AC004232.3	chr16	+	3292878	3293403	0.8028	0.6079	0.6546	0.7084	0.0943	1.1587	0.1219	0.3072	0.8222	0.494	0.5105	0.8398	0.5677	1.2522	0.6409	0.9793	0.7378	0.8526	0.4039	0.9767	0.1099	0.2316	0.4303	1.2491	0.5256	0.8106	0.5719	0.2265	0.3149	0.2399
AC004233.1	chr16	-	3003430	3005101	0.208	0	0	0.1835	0	0	0.2105	0.0884	0.355	0.0853	0.0735	0.1813	0.2178	0	0.2075	0.0846	0.2731	0.1299	0.0872	0	0.0949	0.7	0.4645	0.1027	0.1009	0.0933	0.0988	0.2934	0.8156	0.2072
AC004233.2	chr16	+	2988255	3002016	0.2862	0.258	0.0909	0.3427	0.312	0.2655	0.2793	0.1825	0.314	0.4528	0.1083	0.4276	0.2569	0.5641	0.3468	0.748	0.9393	0.1532	0.5656	0.2238	2.9106	1.4152	2.246	0.2272	0.2528	0.3715	0.1456	2.3649	2.4049	3.5429
AC004233.3	chr16	+	3006119	3007388	1.7935	1.2575	1.5509	2.1689	0.9359	1.9655	2.0675	1.4826	1.0205	1.1855	0.4928	1.216	0.548	1.5541	2.4859	2.9576	2.9653	1.992	2.7156	1.3334	13.0515	18.1575	10.5482	1.0089	0.6524	1.9226	1.3486	28.352	13.5903	12.9529
AC004233.4	chr16	-	2981174	2981591	0.3032	0.3827	0	0.5352	0.4747	0	0	0.2578	0.1294	0.622	0.3214	0.793	1.0323	0.2425	0.2017	0.7398	0.1327	0.1894	0.2543	0	0.4152	0.4374	0.9481	0.5242	0.8088	0.2041	0.36	0.2852	0.3964	0.9062
AC004241.1	chr12	+	47706084	47742294	0.7357	0.4703	0.2691	0.4385	0.3478	0.3172	0.2902	0.39	0.367	0.3058	0.3848	0.5622	0.593	0.5617	0.3528	0.408	0.5395	0.203	1.0577	1.2322	0.471	0.6202	0.5506	0.4389	0.5144	0.1737	0.2518	0.6741	0.4872	0.3141
AC004241.2	chr12	+	47731907	47732351	0.3797	0	0.0704	0.3351	0	0	0.4324	0.7264	0.2431	0.3505	0.3018	0.1241	0.0746	0.2278	0.2842	0	0.2493	0.0593	0.3582	0.9239	0.2599	0	0.1272	0	0.3453	0.1917	0.1352	0.1339	0.7446	0.4255
AC004241.3	chr12	-	47699400	47699917	1.6304	2.2635	1.6919	0.8633	0.3829	0.9413	0	0.5199	1.148	1.0034	0	0.533	0.3202	0.5869	0.3254	0.895	1.0704	0.4075	0.3076	0.1984	0.893	0.4704	0.7647	0.302	0.8896	0.4939	1.3357	0.2301	0.8526	0.2436
AC004241.4	chr12	+	47768528	47769648	0.3387	0.3324	0.251	0.1328	0.1767	0.6518	0.2285	0.096	0.0964	0.2316	0.1197	0.3445	0.1183	0.6773	0.2253	0.1836	0.1976	0	0.0473	0.2747	0.1031	0.0543	0	0.1952	0.3285	0.076	0.0536	0	0.0492	0.1125
AC004241.5	chr12	-	47728150	47730598	0.3616	0.239	0.1276	0.1823	0.1011	0.0746	0.2091	0.3294	0.3527	0.0848	0.073	0.3377	0.2976	0.1653	0.2062	0.105	0.3843	0.1829	0.3249	0.7959	0.1414	0.149	0.1384	0.1658	0.2129	0.2897	0.1104	0.0486	0.1801	0.0772
AC004253.1	chr17	+	31873925	31886666	3.0228	4.251	0.3201	1.2194	1.014	1.2466	0.2623	1.1016	2.6537	2.126	0.2746	1.9199	0.8821	1.7616	0.431	1.475	2.0412	0.7554	2.2815	2.4166	0.1183	0.1246	0.2315	1.7917	1.3823	0.9883	0.6768	0.4875	0.6775	0.5162
AC004253.2	chr17	+	31830730	31831750	0	0.134	0	0	0	0	0	0	0	0	0	0	0	0	0	0	0	0	0	0	0	0	0	0	0	0	0	0	0.4164	0.1586
AC004257.1	chr19	-	15221014	15222297	0.1522	0	0	0	0	0	0	0.1941	0.1948	0.9364	0	0.5969	0.1195	1.0954	0	0	0.1998	0.3802	0	0	0	0.2195	0	0	0	0	0	0	0	0.2274
AC004263.1	chr12	+	120247459	120247791	0.1269	0.4806	0.1882	0.2241	0.1491	0	0.3855	0	0.325	0.4687	0.2691	0.83	0.0997	0	0.1267	0.6194	1.3335	0.0793	0.4791	0	0	0	0.3402	0.3762	0.0924	0	0.0904	0	0.3319	0
AC004263.2	chr12	+	120224743	120225421	0.8081	2.0398	0.2304	0.384	0.6569	0.1794	0.4719	0.555	0.7958	0.6121	0.6589	1.3819	0.4396	0.3729	0.5583	0.5308	1.9589	0.0777	0.5474	0.605	0.0851	0	0	0.4145	0.6784	0.1674	0.2657	0	0.1625	0.0929
AC004264.1	chr22	+	30246204	30246998	0.1062	0.134	0.0393	0.0468	0.1246	0.3065	0.1612	0	0.3398	0.3267	0.225	0.6247	0.0417	0.6369	0.4768	0.4533	0.2091	0.3648	0	0.1937	0.1454	0.9954	0.2845	0	0	0.2858	0.5672	0.0749	0.347	0.1586
AC004264.2	chr22	-	30275214	30276951	0.0485	0.0612	0.054	0.0214	0	0	0.1105	0.0928	0.0311	0.0896	0	0.1586	0.0572	0.1165	0.1453	0.3256	0.0319	0.1364	0.5494	0.1771	0.0664	0.07	0.0975	0.1438	0.1059	0.1797	0.2593	0	0.0634	0
AC004381.1	chr16	-	20743662	20766620	0	0	0	0.3179	0	0	0.1823	0.6126	0.4612	0	0.2545	0.157	0.7547	0	0.4793	0	0.3153	0	1.3594	0.7304	0.3288	0.5196	0	0.1779	0.2621	0.0808	0.1711	0	0.4709	0.1794
AC004381.2	chr16	+	20711472	20732990	0.0951	0.1601	0.0235	0.056	0	0.1831	0	0.0404	0.3248	0.1171	0	0	0.0249	0.3805	0.4747	1.1993	0.2082	0.0396	12.7256	3.318	0.3474	1.7841	0.9774	0.0235	0.0231	0.1067	0.113	0.4475	3.8557	0.1422
AC004383.1	chrX	+	134522701	134522990	0.7292	0.3681	0.2162	0.1287	0	0.421	0	0.186	0.7468	0.1795	0.1546	0.1907	0.2292	0.6999	0	0.5337	0	0.2733	0.3669	0	0	0	0	0.4322	0.2122	0	0.5194	0.2058	0.1907	0.2179
AC004386.1	chrX	-	74376124	74376885	0	0	0.0411	0	0.065	0	0	0	0	0.0682	0	0	0	0	0.1105	0	0.0727	0	0	0.1348	0.1517	0	0	0.041	0	0	0	0	0.0724	0
AC004386.2	chrX	-	74342712	74342860	0	0	0	0	0	0	0	0	0	0	0	0	0	0	0	0	0	0	0	0	0	0	0	0	0	0	0	0	0	0
AC004408.1	chr17	+	39173289	39177503	2.4273	4.0845	1.1995	2.2069	3.0226	1.1678	6.5891	2.3454	1.4125	2.0822	2.027	4.2321	2.196	3.1771	1.9819	1.6151	1.5452	1.2867	3.2384	2.5951	7.6542	6.4722	5.7169	1.4714	2.8897	1.4358	1.5719	9.7558	4.4233	4.9459
AC004408.2	chr17	+	39165072	39167849	0.0607	0.1532	0.1237	0.2679	0.1604	0.1533	0.0922	0.1161	0.1166	0.1308	0.0965	0.0992	0.1192	0.1275	0.1666	0.1111	0.0996	0.1043	0.1909	0.0369	0.0623	0.0438	0.061	0.0675	0.0773	0.1941	0.0757	0.0214	0.0992	0.068
AC004415.1	chr7	+	10702675	10707406	0	0	0	0	0	0	0	0	0	0	0	0	0	0	0	0	0	0	0	0	0	0	0	0	0	0	0	0	0	0
AC004448.1	chr17	-	19445969	19446852	10.8349	10.2408	19.9189	25.736	17.0368	18.9457	17.1759	23.256	15.1547	18.2705	20.8943	13.7938	11.1002	11.0529	17.9105	10.5971	16.4197	6.9482	3.6025	6.3876	9.9993	18.3836	6.3963	8.6643	10.1051	6.9399	7.7863	22.1578	5.928	6.9183
AC004448.2	chr17	+	19496942	19497528	0	0	0	0.0635	0	0	0.1092	0.0917	0.0921	0.2656	0	0.1881	0.113	0	0	0	0	0	0	0	0.0985	0	0	0	0.157	0.0484	0	0	0	0
AC004448.3	chr17	+	19457079	19458399	0	0	0	0.0685	0	0	0	0	0	0	0	0	0.122	0	0	0	0	0	0	0.0944	0.2126	0	0	0	0	0	0	0	0.2029	0
AC004448.4	chr17	-	19417803	19492991	0.0704	0.0761	0.0149	0.1064	0.0472	0.0145	0.061	0.0897	0.0257	0.0124	0.1172	0.184	0.2053	0.0603	0.0702	0.0613	0.0792	0.0126	0.0885	0.0367	0.0688	0.029	0.0135	0.0894	0.0658	0.0406	0.0358	0	0.0131	0.03
AC004448.5	chr17	-	19411785	19413118	0.3717	1.1258	0.8265	1.1151	1.1346	0.751	1.6929	0.2844	0.0952	0.5489	0.3151	0.5832	0.584	0.8027	1.1127	1.3601	0.7808	0.2786	0.2805	1.6278	0	0	0	0.4406	0.5408	0.6505	0.5825	0.1049	0	0.2221
AC004449.1	chr19	-	637104	637537	0.1947	0.2457	0.1443	0.1718	0	0.1405	0	0.2483	0.3738	0	0.1032	0.3818	0	0.4671	0.68	0.2375	0.2556	0.4865	0.3673	0.2368	0	0	0.2609	0.5048	0.3541	0.131	0.2774	0.5494	0.1273	0.5818
AC004453.1	chr7	+	44467896	44468304	0.9297	0.6519	2.144	4.3756	2.9109	3.7275	1.4116	2.2399	1.8515	1.5257	3.5037	2.0262	1.0551	1.6113	2.1649	2.6463	2.577	0.5163	0.1299	1.3824	1.6973	3.5763	1.6612	0.3827	1.3528	0.3477	1.1774	3.0609	0.8103	0.4631
AC004453.2	chr7	-	44367139	44369292	0.0587	0.1235	0.0726	0.0518	0.069	0.0565	0.0297	0.0499	0.0251	0	0.0207	0	0.0923	0.0235	0.0586	0.0955	0.1542	0.0856	0.2955	0.0476	0.2144	0.0565	0.1836	0.116	0.0142	0.1054	0.0558	0.0829	0.1024	0.1463
AC004461.1	chr22	+	19055800	19056512	0.3137	0	0.155	0.3692	0	0	0.1588	0	0.1339	0	0.2217	0	0.0822	0.7529	0.4175	0	0.1373	0.2614	0.1316	0.2545	0.4296	0.1509	0.2803	0.3874	0	0	0.149	0	0	0
AC004461.2	chr22	-	19061040	19061843	1.2597	1.8548	0.428	0.4632	0.4314	0.6061	0.3188	0.5356	0.6048	0.5814	0.2782	0.8922	0.4948	0.2519	0.3667	0.4482	0.6891	0.5247	0.7923	1.2771	0.1437	0.3028	0.633	0.4667	0.3818	0.4946	0.5608	0	1.0293	1.0196
AC004466.1	chr12	+	47784922	47786002	26.0293	27.1376	15.5046	15.8759	24.0094	15.2646	15.5834	11.697	22.9321	15.7543	15.8008	25.6173	19.7145	23.0837	21.9263	22.66	15.1156	17.5057	24.6921	13.1035	6.4655	14.2985	8.0013	20.7022	20.47	20.437	22.7676	5.3412	10.5607	5.773
AC004466.2	chr12	-	47817450	47817966	1.9603	2.8864	0.7265	0.6487	1.918	0.9431	0.7441	1.4585	2.928	1.2064	0.4329	2.9906	1.5401	1.764	1.3042	1.5942	2.1449	1.7861	3.0824	1.4905	0.8947	0.4713	0.4378	1.755	2.9712	1.6494	1.2219	0.461	1.2814	0.8544
AC004466.3	chr12	+	47788425	47788971	0.6947	1.851	0.4577	4.4959	1.1782	2.5626	1.6408	0.2954	1.8777	1.9952	0.1636	4.2395	1.7588	2.7785	1.3866	2.9191	2.8379	1.6397	2.913	0.7513	2.1139	0.7794	3.3102	1.7158	1.6848	1.299	1.8696	0.5446	1.211	2.4222
AC004467.1	chrX	+	11221347	11225731	0	0	0	0	0	0	0	0	0	0	0	0	0	0	0	0	0.3354	0.1596	0	0.6215	0	0	0	0	0.0929	0.086	0.182	0	0	0
AC004470.1	chrX	+	22698456	22768966	0	0	0	0	0	0	0	0	0	0	0	0	0.0867	0	0	0	0	0	0	0	0	0	0	0	0	0.0743	0	0	0	0
AC004471.1	chr22	+	19121528	19124503	1.2311	1.5537	0.4294	0.7669	1.3604	0.209	0.4398	0.7389	1.8542	0.6239	0.9978	0.3788	0.1707	0.6951	1.5177	0.3534	0.4754	0.6334	0.6377	0.3524	0.1983	0.7312	0.097	0.6975	0.6322	0.5362	0.3095	0.3065	0.568	0.4328
AC004471.2	chr22	-	19124308	19128449	0.2505	0.1405	0.1651	0.4668	0.1961	0.2009	0.3381	0.3551	0.3208	0.5825	0.2656	0.6188	0.1531	0.7014	0.3889	0.2377	0.1097	0.2435	0.4202	0.2032	0.1525	0.0803	0.0746	0.3094	0.0608	0.4497	0.0793	0.0786	0.1092	0.0832
AC004477.1	chr17	-	48045140	48048073	0.273	0.1814	0.2982	0.9637	0.0675	0.7052	0.6982	0.2749	0.2943	0.5306	0.3503	0.9019	0.5532	0.7241	0.3872	0.596	0.4528	0.6105	0.705	0.437	0.3738	0.228	0.4236	0.4578	0.5645	0.4643	0.3787	0.1825	0.3194	0.4724
AC004477.2	chr17	-	48060382	48060669	229.391	224.126	201.924	352.752	196.909	197.074	477.279	155.39	168.9	161.026	138.903	138.069	103.823	125.368	134.289	130.944	121.917	114.516	201.85	143.943	281.93	241.287	264.748	118.889	97.577	100.182	132.915	306.327	290.994	367.699
AC004477.3	chr17	-	48066703	48067293	1.3573	0.5409	0.9531	1.576	0.671	0.8249	1.6269	0.9111	0.9145	0.7913	1.1357	1.588	0.6174	0.4285	0.0713	1.22	1.1255	0.9372	0.9884	1.3905	0.9781	0.2061	0.3829	1.1644	1.0394	0.9136	1.0686	0.4032	1.3074	0.427
AC004485.1	chr7	-	24196661	24255719	3.119	1.7159	0.5928	0.5646	0	0.2309	0.85	0.204	0	0.4922	0	0.5229	0.3142	0	0.1596	0	0.105	0.4997	0	0.4865	0	0	0	0.2963	0.0582	0.1077	0.3418	0	0	0.1195
AC004486.1	chr12	+	47593207	47593440	0	0	0.1341	0	0	0	0	0	0	0	0.1917	0.4731	0	0	0	0	1.425	0.113	0.4551	0.6602	0	0	0	0	0.2632	0	0	0	0	0
AC004490.1	chr19	-	2212028	2215565	4.4178	7.596	2.4303	3.7899	4.3738	3.5327	5.3288	3.9267	4.7691	6.4416	5.6779	8.3736	6.0107	6.7597	6.0987	5.1639	7.0133	5.6164	2.6334	2.9963	3.0562	4.4854	2.8467	5.0524	6.249	7.191	5.6252	3.6489	4.0248	3.3582
AC004491.1	chr7	-	75625088	75626970	0.3807	0.8196	0.083	0.5731	0.2104	0.4849	0.34	0.657	0.5447	0.634	0.356	0.7614	0.3695	0.2687	0.3576	0.1093	0.5293	0.1819	0.4507	0.1907	0.0307	0	0.06	0.4314	0.3584	0.2261	0.1755	0.0316	0.1757	0.1004
AC004492.1	chr7	-	107192558	107193300	0.9656	1.4337	0.6737	1.0526	0.2668	0.7379	1.0349	0.9418	1.0908	1.0487	0.4214	1.2627	1.2495	2.8624	0.5669	1.0394	1.7153	1.384	3.7869	3.6625	0.3111	0.0819	0.9895	1.3888	1.3224	2.0264	1.4567	0.0801	1.7079	1.1883
AC004494.1	chr16	+	3542738	3545785	0.1712	0.162	0.0317	0.0881	0.0167	0.0206	0.1299	0.2547	0.1461	0.1755	0.1965	0.2425	0.0336	0.1198	0.1423	0.0522	0.5056	0.1693	0.6459	0.5032	0.0586	0.0206	0.1338	0.1902	0.0934	0.144	0.1118	0.0805	0.317	0.3836
AC004494.2	chr16	-	3533428	3534258	1.6757	1.2176	0.3764	0.717	0.5366	0.7329	1.0023	1.101	1.8853	2	1.0226	2.4568	2.3538	1.645	0.7601	1.2389	2.8003	1.6497	2.6189	2.2857	1.1125	0.293	1.8373	1.8811	2.1057	2.3243	1.6278	0.2866	2.0579	2.7316
AC004520.1	chr7	-	26173532	26174945	1.3124	1.6187	0.597	0.8949	0.7705	0.5166	0.1812	0.1522	0.7255	0.3304	0	0.429	0.2812	0.68	0.2084	0.4002	0.8616	0.8945	2.1387	0.7983	1.5928	0.8605	2.758	0.3978	0.3472	0.2409	0.7862	0.7997	1.8717	1.4263
AC004522.1	chr7	+	99992396	99993050	0	0	0	0.1137	0	0	0.0978	0	0	0	0	0.2528	0	0	0	0	0.1692	0	0	0	0	0.093	0	0.0477	0.0469	0	0	0.0909	0.0842	0
AC004522.2	chr7	+	99929391	99948620	0.4958	0.3911	0.7351	1.258	0.6549	0.9841	1.3175	0.2372	0.0793	0.3051	0	0	0.1948	0.0744	0.1237	0	0.0814	0.0387	0.078	0	0	0.0894	0	0.3215	0.2706	0	0	0.0875	0	0
AC004528.1	chr19	-	999795	1002757	0.0658	0	0	0.2321	0.0772	0	0	0.1677	0.1684	0.2428	0.2788	1.4617	0.31	0.6311	0.2625	0.8823	0.4317	0.2465	0.1654	0.24	0.1801	0.1897	0	0.2436	0.7654	0.3541	0.2342	0	0	0
AC004528.2	chr19	+	1010220	1010907	48.5642	74.3475	28.7555	43.8708	69.9539	46.7309	42.3225	32.3762	45.4964	63.31	43.0479	84.2977	44.1758	59.4182	56.9738	65.3185	64.3937	49.1326	40.4855	63.9768	40.1337	66.8763	37.9953	38.6076	50.4537	40.4919	48.6513	63.794	47.9615	55.9645
AC004534.1	chr7	-	144434825	144435314	0	0	0	0	0	0	0	0	0	0	0	0	0	0	0	0	0	0	0	0.1049	0	0	0	0	0	0	0	0	0	0
AC004540.1	chr7	+	26398592	26494256	0.0991	0.1875	0.2753	0.4152	0.0872	0.3574	0.4888	0.2211	0.1585	0.5486	0.1312	0.3238	0.1946	1.0696	0.3954	0.5135	0.6503	0.3713	0.7164	0.9339	0.4408	0.25	0.4314	0.3119	0.3603	0.1167	0.2822	0.2096	0.3237	0.518
AC004540.2	chr7	-	26372143	26376701	2.1025	1.3871	2.0544	4.4277	2.7492	4.0004	5.8043	3.9007	3.7318	2.4702	1.6208	3.4367	3.9796	5.2747	1.1445	2.2734	1.8195	2.1794	1.3825	2.4417	0.5889	0.2068	1.0886	3.4696	2.6769	2.7341	1.3616	0.0674	0.6247	0.7854
AC004542.1	chr22	-	30977515	30977858	58.5899	77.9743	59.286	53.2535	83.7872	118.44	124.834	133.577	97.901	116.52	116.08	92.4811	158.792	110.906	105.79	88.4156	106.484	136.247	99.0048	106.628	46.7789	14.9689	82.3659	146.79	129.967	178.28	127.144	13.7409	83.0665	76.5754
AC004542.2	chr22	-	30976514	30978848	81.2052	88.8477	75.641	89.0315	68.699	99.7172	94.4655	109.482	92.0052	94.3424	77.2357	92.1576	96.2462	111.696	73.1063	94.0698	87.6697	99.395	112.248	114.194	47.9848	11.3576	65.6858	106.263	93.7845	118.469	90.3447	15.7931	58.7323	52.3662
AC004543.1	chr7	-	19813684	19818090	0.9137	0.7208	0.762	3.427	0.6705	5.9349	3.1216	0.437	1.1698	0.7029	0.2421	3.2859	1.9742	0.9593	0	1.1147	1.3497	0	0.1437	0.2779	0	0.1648	0	1.2694	1.8281	0	0.0814	0	0	0
AC004551.1	chr12	-	112907627	113017751	0	0	0	0	0	0	0	0	0	0	0	0	0	0	0	0	0	0	0	0.535	1.104	0.9516	1.2769	0	0.0533	0	0	0.1034	0.5749	0
AC004552.1	chrX	-	24429572	24429920	0	0.1528	0	0	0.1422	0.1748	0.1839	0	0.1551	0.1491	0.1284	0	0.0952	0	0.2417	0	0	0.0757	0	0	0.1658	0	0.1623	0.1795	0.2643	0	0.0863	0	0	0
AC004554.1	chrX	-	11704122	11705590	0	0	0	0	0	0	0	0	0	0	0	0	0	0	0.086	0	0.0377	0	0	0	0	0	0	0	0	0	0.0409	0	0	0
AC004554.2	chrX	-	11668400	11757718	0.0445	0.0281	0	0.0589	0.0261	0.0643	0.0338	0.0284	0	0.2192	0.118	0.0582	0.0875	0.0801	0.1111	0.0272	0	0.1669	0.084	0.0813	0.0305	0.0321	0.2089	0.0495	0.0486	0.1499	0.0952	0.0942	0.0582	0
AC004556.1	KI270721.1	+	2584	11802	1.5947	1.3657	2.0264	2.0607	1.9393	1.6441	1.1242	1.017	1.3125	1.9628	1.2074	2.4577	2.5506	1.7084	1.1368	2.4317	3.7391	1.6724	0.7164	1.1779	6.0828	5.4224	2.2897	1.055	1.2016	1.3802	1.5823	6.9916	2.6061	2.6383
AC004584.1	chr17	+	56939931	56941275	0.1535	0	0.0569	0	0.0901	0	0	0	0	0	0	0.1004	0	0	0	0	0	0.0959	0	0	0.1051	0	0	0	0.1676	0	0	0.1083	0.2007	0.1147
AC004584.2	chr17	+	56951663	56952404	0.2056	0	0	0.0907	0.1207	0	0	0	0	0.1265	0.109	0.2688	0.1615	0	0	0	0	0.1927	0.2586	0.1251	0.2815	0	0	0.1523	0.1496	0.0692	0	0	0.1344	0.1536
AC004584.3	chr17	+	56982748	56985104	0.0537	0.1355	0.0928	0.1894	0.063	0.2582	0.0543	0.0456	0.0687	0	0	0.1404	0.0141	0.0429	0.0536	0.0218	0.2114	0.0335	0.1125	0.2176	0.098	0.1032	0.0719	0.0663	0.039	0.0361	0.0765	0.0252	0.2339	0.1871
AC004585.1	chr17	+	40517025	40527002	0	0	0	0.031	0	0	0	0	0	0	0	0	0	0	0	0	0	0	0	0	0	0	0.0471	0	0.0256	0	0	0	0	0
AC004585.2	chr17	-	40597112	40598585	0	0	0	0	0	0	0	0	0	0	0	0	0	0	0	0	0	0	0	0	0	0	0	0	0	0	0	0	0	0.0428
AC004590.1	chr17	-	50627031	50631940	0.0826	0.5215	0.1225	0.2917	0	0	0.1255	0.6324	0	0.3051	0.3504	0.7565	0.2597	0.3966	0.0825	0	1.6276	0	1.5593	0.7038	2.4894	2.9802	3.6546	0.1837	0.3006	0	0	2.7985	1.8366	1.6053
AC004593.1	chr7	-	29199539	29208970	0.1056	0.0667	0.0391	0	0.186	0.0762	0	0	0	0.195	0	0.1381	0.5809	0.1901	0.0527	0.0644	0.208	0.165	0	0	0	0	0.2831	0.1174	0.1153	0.1778	0.1505	0	0.2762	0.0789
AC004594.1	chr7	+	122328468	122440388	0.2438	0.323	0.2801	0.3227	0.1431	0.5805	0.5367	0.2332	0.1092	0.135	0	0.0956	0.1819	0.1024	0.0365	0.0892	0.3201	0.0305	0.5059	0.1631	0.1168	0	0.0653	0.0632	0.1419	0.1477	0.0434	0	0.2071	0.1639
AC004596.1	chr17	+	44198881	44216565	5.0288	4.7349	4.2601	3.2403	5.061	3.6869	4.2419	6.3123	6.2338	4.5193	5.4994	5.9497	7.9647	2.5859	3.5051	2.5317	4.6115	3.5408	3.8156	3.496	5.0276	3.5695	3.2091	7.6884	6.9107	5.3731	3.8666	2.7031	5.6352	2.8626
AC004597.1	chr19	+	15760374	15770828	0	0	0	0	0	0	0	0	0	0	0	0	0	0	0	0	0	0	0	0	0	0	0	0	0	0	0	0.106	0	0
AC004623.1	chr19	-	1372237	1374364	4.2206	6.0769	1.8213	3.777	3.769	3.6609	2.9785	3.3866	4.0335	4.9265	4.1795	4.4826	3.7363	6.015	4.2714	3.094	3.6164	2.6988	4.7857	3.8088	1.8721	1.6864	2.4429	3.9639	4.0509	3.4546	3.7547	1.5937	2.0724	2.3391
AC004637.1	chr19	+	3672581	3674295	0.2623	1.2139	0.2593	0.0772	0.2053	0.2524	0.3983	0.1115	0.4478	0.3229	0.1854	1.7151	0.8244	0.3147	0.1745	0.64	1.2629	0.1639	0.33	0.6383	0.3592	0	0.1172	0.5831	0.3181	0.5886	0.1869	0	0.1143	0
AC004656.1	chrX	+	24545515	24550466	4.5117	5.4685	6.5497	6.6784	4.4877	10.0262	5.4415	6.1563	4.8607	4.1491	3.7265	4.4972	3.9393	4.4532	3.7295	4.6522	6.2257	7.0789	4.0477	2.2681	3.1471	0.6999	5.4187	3.8284	3.8274	6.3032	4.445	0.8889	2.7043	3.3454
AC004672.1	chr12	-	1380059	1391502	0.0202	0.0764	0.0449	0.0891	0.0237	0.0291	0	0.0772	0.0258	0.1242	0	0.1056	0.0793	0.0727	0	0.2216	0.1855	0.1009	0.1777	0.0491	0.0553	0	0.027	0.0598	0.2496	0.0679	0.0575	0	0	0.0905
AC004672.2	chr12	+	1385832	1386987	0	0	0.0544	0	0.0862	0	0.1115	0	0.094	0.1807	0	0	0	0	0	0	0	0	0	0	0.1005	0	0.0984	0	0.0534	0	0.0523	0	0.096	0
AC004674.1	chrX	+	13327936	13329867	0	0	0	0	0	0	0	0	0	0	0	0	0	0	0	0	0	0	0	0	0	0	0	0	0	0	0	0	0	0
AC004678.1	chr19	-	2013727	2014656	0.6351	1.0879	0.2354	0.5205	0.6392	0.5239	0.62	0.3472	0.2904	1.0609	0.8656	1.6611	0.2852	1.1975	0.4528	0.2214	0.8339	0.1134	0.5707	0.6623	0.2485	0.1309	0.4256	0.437	0.3631	0.4581	0.4524	0	0.1186	0.0678
AC004678.2	chr19	-	2002579	2003581	0.3365	0.2123	0.0624	0.0371	0.2469	0.1821	0.1277	0.1609	0.1077	0.5695	0.1783	0.66	0.727	0.3028	0.2099	0.2566	0.3314	0.2102	0.0529	0.1023	0.1152	0	0.2818	0.3116	0.2448	0.1982	0.2397	0.0594	0.22	0.0629
AC004686.1	chr17	+	59885014	59885552	0.8617	0.791	0.3484	0.6913	0.2759	0.7915	0.5947	1.0991	0.9026	1.3499	0.4152	2.3561	1.231	1.5039	0.5473	1.3379	1.5429	1.0768	2.2665	1.6202	0.3218	0.791	0.7349	1.6832	2.1658	0.791	1.1719	0.3316	0.4097	0.4682
AC004687.1	chr17	-	58330883	58332508	0.0259	0.0982	0.0192	0.0458	0.1218	0	0.1575	0	0	0.0638	0.0275	0	0.0408	0.1245	0	0	0.0341	0.0162	0.2284	0.1578	0	0	0	0	0.0189	0.0349	0.0554	0.0732	0	0
AC004690.1	chr7	+	123932131	123932459	0.3855	0.3243	0.1905	0	0	0.3709	0	0	0.658	0	0	0	0.101	0	0.2565	0.4702	0.1687	0.0803	0.1616	0	0	0	0	0.0952	0	0	0	0	0.168	0
AC004690.2	chr7	+	123994621	124027659	0	0	0	0	0	0.0295	0	0.026	0	0	0.0216	0	0	0	0	0	0	0	0.1284	0.1242	0	0	0	0	0	0.0137	0	0	0.0267	0
AC004691.1	chr7	-	30796690	30803410	0.3082	0.1945	0.2284	0.136	0	0.1112	0.117	0	0.3946	0.4742	0.0817	0.403	0.6054	0.3698	0.2307	0.376	0.9105	0.2888	0.6785	0.7499	0	0.2223	0.413	0.3425	0.5045	0.3631	0.2744	0	0.1007	0.1151
AC004691.2	chr7	+	30852272	30923812	1.459	1.8414	0.6734	0.2672	1.0989	0.5563	0.8778	1.4747	1.2335	1.3214	1.2547	1.3679	1.3626	1.3542	2.9121	1.9477	3.1085	1.2383	5.4021	27.4291	55.0323	44.8331	36.6323	1.081	1.2818	1.4268	11.7269	45.097	22.6372	37.3507
AC004692.1	chr7	+	43274158	43274582	0.0994	0	0.0737	0	0	0	0.1509	0	0	0	0	0.13	0.0781	0	0	0	0	0	0	0	0	0	0	0	0	0	0	0	0	0
AC004692.2	chr7	-	43239065	43249268	0.3498	0.5297	0.0778	0.2469	0.2053	0.1515	0.0531	0.0892	0	0.043	0.0741	0.0457	0.0275	0	0	0.0853	0	0	0	0.1277	0	0	0	0.0259	0.0254	0	0	0	0.0457	0
AC004696.1	chr19	-	56485922	56494280	0	4.2063	10.6537	9.9263	9.1307	8.0175	10.2262	9.8303	11.0227	7.3495	9.273	8.7164	11.7832	7.8311	10.6712	8.3007	6.564	11.1053	8.7342	7.3491	15.877	11.9189	14.8875	9.4143	11.0122	10.3759	9.6945	17.7329	11.9821	16.0817
AC004696.2	chr19	-	56480396	56483977	0	2.4105	0.7551	1.0113	0.7475	0.3676	1.16	2.9233	2.7713	1.7239	1.3496	1.665	2.9011	1.0694	0.2541	0.7766	1.3375	1.9888	1.2814	3.408	0	0.551	1.5357	3.3019	2.4085	2.5713	1.8141	0.1797	1.3317	1.3319
AC004702.1	chr17	+	20185081	20322973	0.2161	0	0.3204	0	0.2538	0	0	0.5514	0.2767	0	0	0	0	0.5187	0	0.2637	0	0	0.5438	0.2629	0	0	0	0.1601	0.1572	0	0.4619	0	0.2826	0
AC004704.1	chr4	-	111826880	112072698	0.0723	0	0	0	0	0	0.1098	0	0	0	0	0	0	0	0	0.0882	0	0.2258	0.1819	2.1987	0	0	0	0	0	0.2433	0.2575	0	0	0
AC004706.1	chr17	-	6653463	6655009	0.5274	0.4841	0.462	0.5924	0.8445	0.2768	0.9464	1.2231	0.3069	1.6524	0.7623	1.0659	0.8664	1.956	0.6699	1.4038	2.2664	1.0485	0.5428	0.35	0.3939	0.1383	0.3213	0.9237	0.9419	1.5492	0.7856	0.2706	0.1254	0.1433
AC004706.2	chr17	-	6749684	6749978	0	0	0	0	0	0	0	0	0	0	0	0	0	0	0	0	0	0	0	0	0.1963	0	0	0	0	0	0	0	0	0
AC004706.3	chr17	+	6657033	6693577	0.2335	0.141	0.4516	0.8064	0.4053	0.2491	0.9712	0.4792	0.208	0.3249	0.5381	0.7966	0.7897	0.402	0.3141	0.6812	0.5199	0.2791	0.1277	0.1482	0.0834	0.0146	0.0408	0.5792	0.8864	0.5399	0.1736	0.0287	0.0929	0.0303
AC004706.4	chr17	-	6636779	6640316	2.407	2.4513	1.528	0.6835	2.7002	1.8919	2.2977	2.0822	2.1815	2.2586	2.0713	2.5398	2.5932	1.8157	1.7838	1.2501	2.691	1.742	2.1285	1.9136	0.4732	0.3953	0.8303	2.1365	1.9072	1.4999	1.4345	0.1345	0.8724	0.9259
AC004707.1	chr17	+	50396437	50397888	9.9029	9.1505	7.2967	6.4502	12.2501	10.0396	10.6505	7.9695	9.5841	4.6433	10.9963	6.9373	10.096	6.9311	11.1183	5.8245	4.5664	10.6063	4.0782	6.8844	10.331	9.4384	8.2152	9.0405	8.3625	10.5148	12.0933	8.7332	9.4786	7.4869
AC004754.1	chr16	+	249546	269943	20.6597	24.9351	17.6129	22.2959	25.5813	24.4472	36.2207	17.3354	25.3184	31.652	39.8106	30.8259	41.4282	30.1562	41.0856	28.8943	25.1268	32.7209	29.7007	26.0719	30.27	54.2885	30.0031	36.6448	36.4613	38.8222	31.0008	57.851	35.5369	44.1014
AC004771.1	chr17	-	5019213	5020093	15.6151	15.6929	18.2192	16.0127	19.0131	15.13	20.1967	16.2284	16.9371	16.3719	15.0185	13.0456	18.1185	11.0158	14.0685	12.1699	8.9225	18.6535	9.6394	9.6745	26.4291	40.983	23.0568	19.9251	19.3547	18.589	21.8866	44.9843	29.5817	29.7066
AC004771.2	chr17	+	4972850	4974681	5.2803	9.9356	4.3409	5.3375	8.2287	5.9586	9.6208	7.2247	7.2518	9.5713	8.039	9.1646	10.4091	12.7862	12.9345	13.5853	9.076	10.0768	17.3905	14.3663	11.0422	16.8956	11.0643	6.8286	8.3117	11.3093	10.1901	15.7139	8.5348	10.1855
AC004771.3	chr17	+	4987705	4988446	0.6119	0.7723	0.7938	1.08	0.9879	1.2145	2.3228	1.3659	0.5876	0.9415	1.2972	1.5004	0.7813	1.652	1.2977	2.1461	3.013	1.6248	2.4055	3.0709	1.2568	1.6551	1.7426	1.1335	1.1686	1.7506	1.2532	2.4824	1.2	1.2573
AC004771.4	chr17	+	4967994	4968822	6.0463	9.763	5.9317	8.2389	6.8903	6.6737	9.0454	6.2376	8.993	13.3516	5.9375	15.3479	5.449	16.0027	11.2696	16.0532	14.3599	9.2772	14.7642	13.0891	10.5921	19.7525	11.0814	5.995	7.3098	8.0801	8.6776	12.1698	9.1832	10.4963
AC004771.5	chr17	+	4986465	4987324	1.0109	1.374	0.5764	1.7842	1.826	1.6836	2.7156	1.8845	1.4933	3.1584	2.6375	3.3556	2.566	3.3588	3.8802	3.6046	4.6966	1.3603	5.0865	2.8381	0.7453	1.3461	1.3547	0.9218	2.2629	2.4078	2.6589	1.4264	1.6265	1.2781
AC004775.1	chr5	-	132817247	132818000	0.1119	0.0706	0	0.0494	0.1314	0.0808	0	0.0714	0	0	0	0.0732	0.044	0	0	0.0683	0	0.0699	0	0.1362	0	0	0	0.0415	0.0407	0.1507	0	0	0.0732	0
AC004777.1	chr5	-	131261320	131261607	0	0	0.1089	0.1296	0	0.212	0	0.1873	0	0	0	0.7681	0	0.5286	0	0.1791	1.1569	0	0	0	0	0	0.1968	0	0	0.2966	0	0	0	0
AC004784.1	chr19	+	42977462	43171515	0.0389	0	0.0144	0.0172	0	0	0.0886	0.0248	0.0498	0	0.0206	0.0254	0	0.0467	0.0776	0.1897	0.1021	0	0.1223	0.1419	0	0.028	0.0521	0.0144	0.0141	0.0131	0.1523	0	0.1017	0.029
AC004790.1	chr19	-	16037008	16038455	0	0	0	0	0	0	0	0	0	0	0	0	0	0	0	0	0	0	0	0	0	0	0	0	0	0	0	0	0	0
AC004790.2	chr19	+	16019718	16020290	0	0	0	0	0	0	0	0	0	0	0	0	0	0	0	0	0	0	0	0	0	0	0	0	0	0	0	0	0	0.1101
AC004792.1	chr19	+	56848067	56848204	0	0	0	0	0	0	0	0	0	0	0	0	0	0	0	0	0	0	0	0	0	0	0	0	0	0	0	0	0	0
AC004801.1	chr12	+	48085061	48085421	0	0.4433	0.0868	0.4133	0.1375	0.169	0.3555	0.2986	0	0.7205	0	0.1531	0.2759	0.2809	0.3505	0.8569	0.7686	0.0731	0	0.1424	0.3206	0	0	0.1735	0	0.0788	0	0	0.1531	0.1749
AC004801.2	chr12	-	48054812	48055591	1.1362	1.4339	0.2807	0.2387	0.3176	0	0.2464	0.207	0.4849	0.7991	0.0573	0.9197	0.2125	0.3895	0.054	0.528	0.7814	0.4732	0.2722	0.3949	0	0.1561	0.2175	0.481	0.5904	0.2913	0.3854	0	0.2829	0.4042
AC004801.3	chr12	-	48019770	48025382	0	0	0	0	0	0	0	0	0	0	0	0	0	0	0.1312	0.0534	0	0	0	0.1066	0	0	0	0	0	0	0	0	0.0573	0
AC004801.4	chr12	+	48011303	48025469	0	0.0342	0	0.012	0	0	0	0	0	0	0	0	0.0532	0.0487	0	0.0165	0.0178	0.0254	0	0	0	0	0	0.01	0	0	0	0	0.0531	0
AC004801.5	chr12	-	48005276	48011227	0	0	0	0.1069	0	0	0	0	0	0	0.0856	0	0	0.3875	0.282	0.1477	0.371	0.1261	0.1523	0.1965	0	0	0	0.0897	0	0.0815	0.0575	0	0.1583	0.181
AC004801.6	chr12	-	48039783	48040761	0.3448	0.5439	0.1597	0.4183	0.2024	0.4354	0.2617	0.6046	0.4965	0.3713	0.6395	0.2818	0.3386	0.6205	0.258	0.4206	0.6224	0.4577	0.2168	0.2097	0.059	0.1243	0	0.4151	0.2822	0.2321	0.3991	0	0.338	0
AC004801.7	chr12	-	47960496	47963469	0.0709	0.0716	0.042	0	0.0166	0.0205	0.0215	0	0	0	0	0	0	0.017	0	0	0	0	0	0	0.0194	0.0204	0	0	0	0	0	0	0.0927	0
AC004803.1	chr12	-	974132	991190	0.448	0.6669	0.5024	0.5677	0.4586	0.7295	0.6453	0.7326	0.8971	0.9756	0.4748	1.0365	0.7942	1.6539	0.8827	1.1771	1.5535	1.2559	2.3409	2.1801	2.1706	1.1434	2.1705	0.8511	0.9109	1.2526	1.2765	1.0536	2.3277	2.3688
AC004805.1	chr17	-	65538101	65641033	5.8682	6.254	6.6889	7.48	7.0124	7.19	16.513	3.9918	6.0769	6.9337	5.2247	5.866	5.8194	3.2231	3.4617	3.2133	7.2255	2.0205	3.5104	5.7113	3.3211	0.5643	2.5164	3.3816	3.9846	2.0365	2.9354	1.9872	2.3867	3.3905
AC004805.2	chr17	+	65654913	65655395	0	0.1104	0	0.0772	0	0.1262	0	0	0	0	0	0	0.2061	0.4197	0	0.1067	0	0	0	0.2128	0.1197	0	0.1172	0.2591	0	0.1177	0.1246	0	0.1143	0
AC004805.3	chr17	+	65644307	65644617	0.136	0.1716	0.1008	0.12	0	0	0	0.1734	0	0	0	0.1778	0	0	0	0	0	0.0849	0.171	0.6616	0	0.1961	0	0.2015	0.2967	0.0915	0.0968	0	0	0
AC004808.1	chr7	+	78170194	78170915	0.0585	0.2951	0.1733	0.1032	0.0686	0.0844	0.0888	0	0	0.0719	0	0	0	0.0701	0	0	0	0.0365	0.2941	0.1422	0	0	0	0	0.0425	0	0.0416	0	0	0
AC004808.2	chr7	+	78134078	78134851	0	0.0688	0	0.1925	0.064	0	0	0	0	0	0	0	0	0.0654	0	0.1995	0.2148	0.0341	0.0686	0	0	0	0	0	0	0.0734	0	0	0	0
AC004812.1	chr12	+	120057034	120057180	0.5773	0	0	0	0.6779	0	0	0	0.3696	0	0	0	0	0	0	0.3521	0	0	0	0.3512	0	0	0	0	0	0	0	0	0	0
AC004812.2	chr12	+	120116906	120119000	0.9661	0.8383	0.7907	1.8472	0.6381	0.9296	0.6723	0.8472	1.0049	1.2386	0.7253	1.5265	0.8539	1.9802	0.6026	1.9397	0.9249	1.006	1.2406	1.4447	0.937	0.842	0.7013	1.2228	1.23	0.4877	1.018	0.852	0.9473	1.3835
AC004815.1	chr12	+	119959423	119959754	0	0	0	0	0	0	0	0	0	0	0	0	0	0	0	0	0	0	0	0	0.1743	0	0	0	0	0	0	0	0.1665	0
AC004816.1	chr14	+	70810204	70815403	4.3559	4.606	9.5554	11.5838	6.5658	8.5812	6.0775	4.5798	4.1448	4.4194	5.6776	4.6954	4.301	4.732	5.8745	3.6621	4.0963	3.8615	2.5916	1.9335	2.1762	2.6323	2.2876	3.1837	4.7107	3.7642	4.1093	1.1628	2.8473	1.4073
AC004816.2	chr14	+	70822003	70823984	0.5936	0	0.11	0.5238	0.1742	0.2142	0	0.1893	0	0.548	0	0.1941	0.3498	0.8903	0.1481	0.3621	0	0	0	0	0	0	0	0.3299	0	0	0	0	0.776	0.4435
AC004817.1	chr14	+	71212632	71218216	0	0	0	0	0	0	0	0	0	0	0	0	0.0459	0	0	0	0	0	0.0735	0	0.08	0.0843	0.0783	0	0.0425	0	0	0	0.0764	0
AC004817.2	chr14	+	71181455	71182106	0	0	0	0	0	0	0	0	0	0	0	0	0	0	0	0	0	0	0	0	0	0	0	0	0	0	0	0	0	0
AC004817.3	chr14	-	71141124	71143253	0	0	0	0	0	0	0	0	0	0	0	0	0.0156	0	0	0	0	0	0	0	0	0.0286	0	0	0.0432	0.04	0.0141	0	0.0518	0.0296
AC004817.4	chr14	+	71219099	71222724	0.0116	0.044	0	0.0103	0	0	0	0	0	0.0143	0	0	0	0.0558	0	0	0.0153	0	0	0.0141	0.0637	0.0168	0	0	0	0.0078	0	0	0.0304	0.0174
AC004824.1	chr1	+	17406759	17407382	257.757	220.121	207.232	179.387	121.565	107.387	104.117	82.277	68.5318	171.968	46.5397	157.364	84.22	93.0073	36.1104	80.5092	93.0609	41.9953	46.3684	35.7769	16.5147	23.8495	14.7101	98.4999	87.3536	40.8675	39.0978	9.1785	16.4767	13.9726
AC004825.1	chr14	-	70858843	70859429	0	0	0	0	0	0	0	0	0	0	0	0	0	0	0	0	0	0	0	0	0	0	0	0	0	0	0	0	0	0
AC004825.2	chr14	-	70906656	70907111	0.4631	1.0521	0.3433	0.327	0.2175	0.1337	0.1406	0	0.2372	0.9121	0.1964	0.7268	0.3639	0.2223	0.3698	0.452	0.2432	1.0417	0.6991	0.9015	2.4098	0.6681	1.2413	0.2745	0.4717	0.5612	0.6599	2.2219	2.0587	0.6921
AC004828.1	chr14	-	72552579	72595125	0	0	0.0955	0	0	0	0	0.0822	0.165	0.1586	0.2732	0.2528	0.5569	0.1546	0.1286	0.2358	0.2538	0.2013	0.4053	0.3136	0.0882	0	0.2591	0.0955	0.1407	0.0434	0.1836	0	0.4212	0.1926
AC004830.1	chr7	+	50866746	51022990	3.9787	5.3133	8.7789	10.3699	7.659	6.8779	14.4001	5.7238	3.4945	4.6123	4.2171	3.0854	3.8892	1.7208	2.6317	2.3139	0.6074	1.821	0.291	0.394	2.2171	2.4692	3.0999	3.8734	3.2312	1.4948	2.1422	1.0445	2.3588	1.7283
AC004832.1	chr22	+	30475363	30492804	0.0174	0.0659	0.258	0.2918	0.4495	0.7284	0.4227	0.1554	0.0668	0.0643	0.1291	0.1365	0.0957	0.2297	0	0.0425	0.1599	0	0	0	0.0477	0.0502	0.0233	0.0258	0.2659	0.0117	0.0496	0	0.0227	0.104
AC004832.2	chr22	+	30439836	30440318	0	0	0	0	0	0	0	0	0	0	0	0	0	0	0	0	0	0	0.11	0	0.2395	0	0	0	0	0	0	0	0	0
AC004832.3	chr22	+	30409254	30428990	22.9242	17.6827	20.5808	25.7838	25.3444	25.3608	10.1178	9.698	9.0051	14.5458	15.2127	14.0017	12.0147	10.8313	15.4887	7.4341	19.8919	12.7211	3.7613	3.2566	10.7229	31.7128	15.4555	10.4019	10.2346	9.6612	10.569	13.2198	5.9567	5.6169
AC004832.4	chr22	-	30421205	30421536	0.5093	0.9642	0.3775	1.5731	0.4485	0.3676	0	0.4872	0.163	0.6269	0.2699	1.1655	2.501	1.6805	0.5083	0.3107	1.3375	0.7955	1.9221	1.3942	0.3487	0.1837	0.1706	0.4717	0.4632	1.0285	0.4535	0	0.6659	0
AC004832.5	chr22	+	30420511	30420912	0.6306	0.7959	0.1558	1.0203	0.1234	0.9102	0.3192	0.8043	0.9419	1.2936	0.2228	2.199	1.4864	1.135	0.7342	1.1539	0.552	0.8536	1.5865	1.1508	0.2878	0.4548	0.8451	0.7009	1.147	1.132	0.4492	0	0.4122	0.4712
AC004832.6	chr22	+	30435543	30436247	0.2395	0.1511	0	0	0.1406	0	0	0.3054	0.1533	0.1474	0	0.3131	0	0.5028	0.0597	0.073	0.3144	0.187	0.1506	0.0728	0	0	0.0802	0.0444	0.0436	0.0403	0.1279	0	0.2348	0
AC004834.1	chr7	-	99252451	99325826	0.0287	0.0845	0.0496	0.135	0	0.1104	0.1016	0.1341	0.1347	0.2118	0.1216	0.1625	0.1352	0.1377	0.1622	0.0933	0.1255	0.0657	0.2045	0.1512	0.1309	0.0828	0.1281	0.17	0.1322	0.2639	0.0749	0.1079	0.15	0.1143
AC004835.1	chrX	+	119291528	119335610	0.029	0.0366	0	0.1151	0.017	0.0837	0.066	0.0185	0.0742	0.0892	0.0768	0.0758	0.1709	0.1218	0.0145	0.1945	0.1142	0.1812	0.0912	0.0353	0.0794	0	0	0.2363	0.2215	0.1464	0.1756	0.0205	0.0379	0
AC004835.2	chrX	-	119222563	119223245	0	0	0	0	0	0	0.0938	0	0	0	0	0	0	0	0	0	0	0	0	0	0	0	0	0	0	0	0	0	0	0
AC004836.1	chr7	+	106035797	106036431	0.0665	0.0839	0	0	0	0.1919	0	0	0	0	0.2114	0	0.2611	0	0	0	0	0.0831	0.2509	0.0809	0.182	0	0.1782	0	0.0484	0	0.2841	0	0	0
AC004837.1	chr7	+	39609716	39610280	0.1495	0.0943	0	0.1319	0	0.2157	0	0.0953	0.1913	0.092	0	0	0.2348	0.0897	0.2983	0.0912	0.0981	0.3268	0.47	0.2727	0	0	0	0.0554	0.3262	0.1509	0.0532	0	0.0977	0.2233
AC004837.2	chr7	-	39700340	39703296	0.6342	0.5821	0.3846	0.6614	0.1354	1.3315	0.8754	0.956	0.8858	0.2839	0.2444	0.1508	0.4077	0.4151	0.3452	1.4067	0.5299	0.6484	0.9428	0.2806	0.0789	0.1663	1.0044	0.8971	0.6711	0.3105	0.4107	0	0.3015	0.1723
AC004837.3	chr7	-	39609609	39610290	0.1492	0.0941	0	0.1317	0	0.2153	0	0.0951	0.2865	0	0	0	0.2344	0.179	0.4467	0.091	0.3918	0.3262	0.4692	0.4538	0	0	0	0.1105	0.4342	0.1506	0.1594	0	0.0975	0.2229
AC004839.1	chr7	-	107579556	107580057	0.0841	0	0.1247	0.2969	0	0.3643	0.1277	0.3219	0.1077	0.5177	0	0.11	0.4627	0.5047	0.1679	0.2052	0.2209	0.3679	0.9524	0.2047	0.8063	0.1214	0.7891	0.2493	0.4284	0.2831	0.1199	0.4748	0.7699	1.0056
AC004840.1	chr7	+	2383697	2388652	0.0563	0.4978	0	0.0497	0	0.4066	0.0856	0	0.0721	0.2081	0.0597	0.221	0.0443	0.2028	0.1125	0.3437	0.074	0.1408	0	0.2056	0.0772	0	0	0.1252	0.164	0	0.0401	0	0	0.1684
AC004840.2	chr7	-	2393846	2394131	0	0.3733	0	0	0	0	0	0	0	0	0	0	0	0	0	0	0	0	0	0	0.405	0.2133	0	0	0.3228	0	0	0	0	0
AC004846.1	chr14	-	73242650	73245979	0.1382	0.279	0.2458	0.7682	0.7463	0.5585	1.2589	0.6698	0.7253	1.9559	2.1238	1.9515	1.2268	0.8124	1.0067	0.3371	0.2359	0.3367	0.1043	0.2522	0.7947	1.7143	2.074	0.43	0.2513	0.2325	0.0295	0	0.0361	0.0413
AC004846.2	chr14	-	73272181	73274081	4.9361	8.8995	3.1763	5.7441	4.2671	3.21	10.4596	2.8366	2.7083	10.2146	3.3921	12.8384	3.7929	3.0589	3.0856	2.5144	2.6352	1.5928	1.8423	3.0356	2.0053	1.9561	3.5618	3.7376	3.6306	2.0082	2.2411	0.3827	1.7019	0.7295
AC004847.1	chr7	-	44958998	44960909	0	0.0557	0.0163	0	0.0518	0	0	0.0563	0	0.0271	0.0234	0.173	0.0173	0	0.088	0	0.0579	0.0413	0.0277	0	0.0604	0.0318	0	0	0	0.0742	0.0314	0	0.0577	0
AC004852.1	chr7	+	9084021	9084175	0	0	0	0	0	0	0	0	0	0	0	0	0	0	0	0	0	0	0	0	0	0	0	0	0	0	0	0	0	0
AC004852.2	chr7	-	9082556	9189857	0	0.0158	0.0093	0.0221	0	0	0	0	0	0	0	0	0.0197	0	0	0	0	0	0	0.1525	0.0172	0	0	0	0	0.0084	0	0	0	0
AC004852.3	chr7	-	9170947	9171273	0	0	0	0	0	0	0	0	0	0	0	0	0	0	0	0	0	0	0	0.3146	0.5311	0.1865	0.1732	0	0.0941	0	0	0	0	0
AC004853.1	chr7	-	143979120	143980225	0	0	0	0	0	0	0	0	0	0	0	0	0	0	0	0	0	0	0	0	0	0.0871	0	0	0	0.0406	0	0	0	0
AC004853.2	chr7	+	143980904	143981820	0	0	0	0	0	0	0	0	0	0	0	0	0.0723	0	0	0	0	0	0	0	0	0	0	0	0	0	0	0	0	0
AC004854.1	chr7	+	44919668	44920329	0	0	0	0	0	0	0	0	0	0	0	0	0	0	0	0	0	0	0.4557	0	0.3307	0	0.1618	0	0	0	0	0	0.3158	0.1805
AC004854.2	chr7	+	44884952	44886393	2.0181	2.3624	1.7344	1.7551	2.8503	2.6174	2.931	2.9098	2.6586	1.8359	3.1931	2.1035	2.206	2.4916	3.3567	3.3895	3.4562	2.8141	2.5386	2.5975	3.6443	1.983	3.6451	2.7521	2.1279	2.4019	2.1877	5.819	4.4355	5.9875
AC004858.1	chr14	+	73189762	73190004	0.3483	0.2198	0	0	0	0	0	0.2221	0.223	0	0.1846	0	0.1368	0	0.1738	0.4249	0	0.2176	0	0.2119	0.2385	0	0	0.129	0.1267	0.2345	0.2481	0	0.2277	0
AC004862.1	chr7	-	80312573	80391474	0	0	0	0	0	0	0	0	0	0	0	0.0144	0	0	0	0	0	0	0	0.2282	0.0453	0.0478	0	0	0	0.0074	0	0	0.0577	0
AC004865.1	chr1	+	35509741	35511438	0.084	0	0	0.1483	0	0	0	0	0.1614	0	0.0445	0.3297	0	0.1513	0.1258	0.1025	0.3862	0.0525	0	0.3067	0.1151	0	0.0563	0.0311	0	0.0566	0.1197	0.1186	0.2197	0.0628
AC004865.2	chr1	-	35569812	35577729	0.3274	0.1549	0.1517	0.3611	0.1441	0.2362	0.3106	0.1566	0.5763	0.3022	0.4337	0.9096	0.4179	0.8346	0.6534	0.599	0.8059	0.3068	1.0809	1.6926	0.1681	0.4132	0.3838	0.1516	0.387	0.3581	0.4955	0.0577	0.4815	0.3669
AC004866.1	chr7	+	81335105	81335183	0	0	0	0	0	0	0	0	0	0	0	0	0	0	0	0	0	0	0	0	0	0	0	0	0	0	0	0	0	0
AC004866.2	chr7	+	81431730	81432796	0	0	0	0	0	0	0	0	0	0	0	0	0	0	0	0	0	0	0	0	0	0	0	0	0	0	0	0	0.1146	0
AC004869.1	chr7	-	46477821	46481578	0	0	0	0	0	0	0	0	0	0	0	0	0	0	0	0	0	0	0	0	0.1069	0.1126	0	0	0.0568	0	0	0	0	0
AC004869.2	chr7	-	46476456	46477940	0	0	0	0	0	0	0	0	0	0	0	0	0	0	0	0	0	0	0.2315	0	0	0	0	0	0.1339	0	0	0	0	0.275
AC004870.1	chr7	+	47052792	47053674	0	0	0	0	0	0	0	0	0	0	0	0	0	0	0	0	0	0	0	0	0.3271	0.1379	0	0	0	0.0322	0.034	0	0	0
AC004870.2	chr7	+	46969701	47027481	0	0	0	0	0	0	0	0	0	0	0	0	0	0	0	0	0.036	0	0	0.1001	0	0.1187	0	0	0	0	0.0391	0	0	0
AC004870.3	chr7	-	47000619	47079128	0	0	0	0	0	0	0	0	0	0	0	0	0	0	0	0	0	0	0	0	0.1089	0	0	0	0	0.1606	0.0566	0	0	0
AC004870.4	chr7	-	46890624	47049678	0	0	0	0	0	0	0	0	0	0	0	0	0	0	0	0	0	0.0398	0.2406	0.0776	0	0	0	0.0472	0	0	0	0	0.0834	0
AC004872.1	chr7	-	120141015	120142996	0	0	0	0	0	0	0	0	0	0	0	0	0	0	0	0	0	0	0	0.1093	0	0	0	0	0	0	0	0	0	0
AC004875.1	chr7	-	121643333	121650360	0.1115	0.4222	0.2479	0	0.1309	0	0.1693	0.1422	0	0	0	0	0	0.1338	0.1113	0	0	0	0	0.2713	0	0	0	0	0	0	0	0	0	0
AC004877.1	chr7	-	149858399	149862492	0.2883	0.2729	0.0916	0.527	0.2055	0.5796	0.5941	0.4991	1.0415	0.7604	1.2661	1.4542	0.898	2.891	2.9288	2.864	1.6089	1.2481	4.3393	2.7059	2.0867	1.4705	2.1527	1.0147	1.1762	2.5438	1.1076	1.4384	1.7097	1.5387
AC004877.2	chr7	+	149851571	149852170	0.1407	0	0.0522	0.683	0	0.2031	0	0.2692	0.6306	0.433	0	0.8281	0.4975	1.1819	0.4213	1.03	0.1848	0.4836	1.3276	0.5136	0.289	0.3045	0.2829	0.4692	0.3071	0.8999	0.4511	0	0.5519	0.6308
AC004882.1	chr22	-	29705255	29719859	0	0	0.0404	0	0.064	0	0	0	0.0698	0.0671	0	0.0713	0	0.0654	0.1088	0	0	0	0.1372	0	0	0	0	0	0.0397	0	0	0	0.0713	0
AC004882.2	chr22	-	29711819	29719714	0	0	0	0	0	0	0	0	0	0.2126	0	0	0	0.2072	0.3448	0	0	0	0.2173	0	0	0	0	0	0	0	0	0	0	0
AC004884.1	chr7	+	105244651	105244970	0.2642	0.3335	0	0.2332	0	0.5721	0	0	0	0	0	0	0.2076	0.1585	0.1319	0.1612	0.1735	0.0825	0	0	0	0	0	0	0	0	0	0	0	0
AC004884.2	chr7	+	105304276	105306642	0.0772	0.1948	0.1717	0.2725	0.0906	0	0	0	0	0.095	0.2455	0.4038	0.1213	0.0926	0.2311	0	0.3041	0.3858	0.3884	0.0939	0	0	0	0.5719	0.1685	0.2598	0.22	0.2178	0	0.2307
AC004888.1	chr7	-	120746737	120752514	0.2312	0.1945	0	0	0	0	0.117	0.4914	0.0986	0	0.3267	0.1008	0.8475	0	0	0.094	0	0	0	0.4687	0	0	0	1.7126	1.4574	0	0.0549	0	0.1007	0.1151
AC004889.1	chr7	+	144194857	144280547	0.9557	0.9461	1.9864	1.4884	1.5842	2.2721	1.6788	0.478	0.5278	0.2999	0.6158	0.6616	0.9865	0.1799	0.3553	0.4801	0.2953	0.3161	0.1886	0.0684	0.077	0.1081	0.2511	0.5693	0.709	0.328	0.3604	0	0.1715	0
AC004890.1	chr7	-	149191042	149191223	0	0.2939	0.5178	0.411	0	0.3361	0.3536	0	0	0.8598	0	0.3045	0	0	0	0.5681	0.9172	0.1455	0	0	0	0.3359	0	0.1725	0.5082	0.1567	0	0.3286	0	0
AC004890.2	chr7	+	149285280	149297312	1.648	2.1421	0.8631	3.849	1.6221	2.9484	2.3523	1.7118	2.4762	3.7166	2.5312	5.3939	2.6593	3.623	2.5211	3.9364	2.9541	1.64	7.0631	6.2548	0.6891	0.8256	1.4811	2.4639	2.7712	1.6806	1.4621	0.4456	1.2127	1.6367
AC004890.3	chr7	-	149275618	149277992	0.5773	0.6801	0.1712	0.2378	0.3163	0.1111	0.1753	0.1964	0.6899	0.4737	0.204	0.8053	0.3629	0.6927	0.1152	0.2817	1.3645	0.4088	0.9199	0.7024	0.0527	0	0.3095	0.7415	1.1761	0.5441	0.4113	0.1629	0.3019	0.4026
AC004893.1	chr7	-	98998537	98999930	0.8472	0.9546	0.2018	0.2937	0.2842	0.3494	0.4594	0.7718	0.9296	0.5213	0.3207	0.7913	0.5705	0.5445	0.5133	0.7013	1.0726	0.6238	0.5709	0.6994	0.0414	0.1309	0.0811	0.7173	0.5943	0.5092	0.4095	0	0.4747	0.5877
AC004893.2	chr7	+	99013164	99048240	4.6025	4.2234	3.501	3.0595	3.5751	3.017	4.2418	5.1014	5.2105	4.4032	4.6014	3.9685	4.8556	5.1847	4.6534	4.9771	5.1327	5.073	5.1828	4.6458	3.7014	3.1167	3.6226	5.7629	4.796	5.1139	5.5479	2.1978	4.0858	3.4537
AC004895.1	chr7	+	6081102	6093085	0.1028	0	0.0762	0.0907	0.1207	0	0	0.1311	0	0.1898	0	0.4033	0.1615	0.1233	0.0513	0.1881	0.135	0.0321	0.1293	0.3127	0.0704	0.0741	0.0689	0.2666	0.2244	0.0692	0.0366	0	0.2016	0
AC004898.1	chr7	-	157197599	157198511	0.3852	0.4166	0.1631	0.1942	0.2584	0.2382	0.5012	0.6316	0.2113	0.2032	0.5249	0.5756	0.2161	0.9902	0.1647	0.2014	0.6502	0.2063	0.4845	0.4686	0.452	0.0794	0	0.6115	0.5204	0.1481	0.3136	0.0776	0.2158	0
AC004899.1	chr7	-	48846425	48852898	0.1229	0.031	0.0911	0.0868	0.2887	0.142	0.336	0.1568	0.1259	0.1816	0.2085	0.3537	0.3671	0.177	0.1227	0.18	0.3551	0.1997	0.0619	0.0598	0	0.0709	0.2307	0.4008	0.3041	0.2648	0.1226	0.0347	0.0643	0.1102
AC004899.2	chr7	+	48847765	48851625	0	0	0.0243	0.0096	0.0128	0.0315	0	0	0.014	0	0.0231	0.0714	0.0772	0.0131	0.0109	0	0.043	0.0273	0.0137	0.0133	0	0.0158	0.0439	0.0404	0.0318	0.0294	0.0233	0.0154	0	0
AC004906.1	chr7	+	2944034	2947091	5.0454	5.4893	6.2223	5.0281	6.6389	5.964	6.9342	1.2205	0.7796	1.1777	0.9681	0.91	2.2212	0.3131	0.4775	0.6898	0.514	0.4891	0.4377	0.4762	0.6551	4.2664	1.1074	2.0302	1.6138	0.6734	1.3323	0.1841	1.251	0
AC004908.1	chr8	-	234346	234887	1.0128	2.2614	1.2127	2.0625	1.0062	0.6747	0.828	2.5835	4.6877	4.8902	2.3121	4.1768	3.244	7.8517	4.6648	4.8467	5.7282	4.5752	5.1939	8.6248	2.2401	1.0114	3.1319	3.8096	4.0808	6.3453	4.8281	0.3298	2.8517	3.8415
AC004908.2	chr8	+	233118	233692	1.3951	1.4827	1.7961	2.9158	0.7759	2.4376	1.0034	1.4984	2.7261	3.886	1.0117	4.5127	2.0191	5.1097	1.6121	1.881	1.3497	2.6148	3.048	3.1265	0.4022	0.2118	1.3775	2.9921	2.6175	3.1632	2.7722	0.4144	1.4399	0.9875
AC004908.3	chr8	+	237044	237669	0.0674	0.2553	0.05	0.5356	0	0.584	0.1024	0.6021	1.2087	0.913	0.4289	2.2927	0.9007	2.1846	0.9422	2.7146	3.0989	1.5167	2.2055	3.0355	1.108	0.2918	2.0784	1.1491	0.9321	3.4498	1.9215	0.0952	0.7053	0.6046
AC004910.1	chr7	+	68640797	68641584	0	0	0	0	0	0	0	0	0	0	0	0	0	0	0	0	0	0	0	0.0652	0.1467	0	0	0	0	0	0	0	0	0
AC004911.1	chr7	+	145269513	145270384	0	0	0	0	0	0	0	0	0	0	0	0.1266	0	0	0	0	0	0	0	0	0.1325	0	0	0.1076	0	0	0	0	0	0
AC004917.1	chr7	-	106372250	106770207	0.081	0.0255	0.045	0	0	0	0	0	0	0	0	0.1059	0	0	0	0	0	0	0	0.0739	0.0832	0.0584	0.0271	0.015	0	0.0136	0	0	0.0794	0
AC004918.1	chr7	-	141652380	141656810	15.107	16.372	11.3196	11.7858	11.5679	10.2705	7.9783	10.6117	9.5302	11.2506	9.8627	11.452	11.6971	11.8212	10.7065	12.2858	13.7986	8.1731	9.5017	7.9243	4.4968	1.9739	5.868	11.558	10.473	11.7902	8.5391	2.5487	4.9375	5.8071
AC004918.3	chr7	-	141662921	141663846	7.1079	6.843	3.8164	3.4981	4.7613	3.2883	1.7295	7.6131	4.2	3.9256	4.6846	4.409	4.6537	5.9042	5.7749	3.7796	5.3843	5.6649	8.4827	7.3725	0.6863	1.0516	1.8928	6.1441	5.7016	5.1526	4.9336	0.6429	2.2635	1.0213
AC004920.1	chr7	-	50839362	50841992	0	0	0	0	0	0	0.1328	0	0	0	0	0	0	0	0	0	0	0	0	0	0	0	0	0	0	0	0	0	0	0
AC004921.1	chr7	+	77416672	77425443	0.0575	0	0	0	0	0	0.1746	0	0	0	0	0	0	0	0	0	0	0	0	0.1399	0.0787	0.0829	0	0	0	0	0	0	0.1503	0
AC004922.1	chr7	+	99325878	99394653	33.4523	26.7827	38.17	36.423	41.6553	33.8686	30.3758	35.4933	35.1475	40.4445	38.7105	38.7318	33.6517	36.9591	42.0612	42.3472	31.4436	34.6157	25.205	25.2677	50.4123	66.483	41.2791	36.133	36.7383	31.7263	35.8836	57.7102	42.9388	41.0928
AC004923.1	chr11	-	67934562	67955802	0.1086	0.2742	0.4428	0.3355	0.1275	0.6271	0.4123	0.2078	0	0	0	0.9233	0.4694	0	0	0.265	0.1426	0.0339	0	0.0661	0	0	0	0.5231	0.4742	0.0731	0.0774	0	0.071	0
AC004923.2	chr11	+	67935557	67935926	0	0	0	0	0	0.3297	0	0	0	0.2812	0.1211	0.2987	0.0897	0.137	0	0.1393	0.15	0	0	0	0	0	0	0.7616	0.4986	0	0	0	0	0
AC004923.3	chr11	-	67965872	67966227	0	0	0	0	0	0	0	0	0	0	0	0	0	0	0	0	0	0	0	0.2889	0.1626	0	0	0	0	0.0799	0	0.335	0.3104	0
AC004923.4	chr11	-	68024808	68030461	0.3992	0.2879	0.1268	0.6039	0.2009	0.247	0.1732	0.2182	0.7301	0.8423	0.544	1.1932	0.6273	1.437	0.5122	0.6957	0.5242	0.3919	0.5022	0.2082	0.1562	0.0823	0.1529	0.4226	0.6224	0.4223	0.8125	0.1609	0.2237	0.1704
AC004924.1	chr11	-	67925650	67926431	0	0	0.12	0.1429	0	0.3116	0	0.2753	0	0.1328	0.1144	0.2117	0.212	0	0.3231	0.1975	0	0	0	0	0	0	0	0.1599	0.2356	0	0.0384	0	0	0
AC004925.1	chr7	-	124742311	124745017	0	0	0.0346	0.0412	0.128	0.045	0.0473	0	0.0199	0.0383	0.0165	0.0611	0.0857	0.1682	0.0777	0.152	0.0614	0.0681	0.3918	0.2842	0.064	0.0674	0.1252	0.2885	0.2493	0.1677	0.0555	0.044	0.0407	0.1862
AC004930.1	chr7	-	124337379	124349860	0	0	0	0	0	0.2395	0	0	0	0	0	0	0	0	0	0	0	0	0	0.4037	0	0	0	0	0	0	0	0.2341	0	0
AC004936.1	chr7	+	9961023	9981817	0	0	0	0	0	0	0	0	0	0	0	0	0	0	0	0	0	0	0	0	0	0	0	0	0	0	0	0	0	0
AC004938.1	chr7	-	44511024	44511332	0	0	0	0	0	0	0	0	0	0	0	0	0	0	0	0	0	0	0	0	0	0	0	0	0	0	0	0	0	0
AC004941.1	chr7	+	149398203	149401456	0	0	0	0	0	0.0195	0.0205	0	0.0173	0	0	0	0	0.0324	0	0	0	0.0169	0.051	0.1315	0.1665	0	0	0.01	0.0197	0	0	0.0191	0	0
AC004941.2	chr7	-	149321864	149322092	0.1849	0	0.137	0.4894	0.217	0.2668	0.2807	0	0	0.2275	0.1959	0.2417	0.1452	0	0.1845	0	0	0	0.2325	0.6747	0.2531	0	0	0	0	0	0.1317	0	0	0
AC004943.1	chr16	+	72805997	72809872	1.4653	1.818	0.718	1.0301	0.3208	0.7169	0.8673	1.6789	2.1621	1.2227	0.9477	2.2084	1.3269	1.8475	0.9171	1.1816	1.6305	0.962	0.781	0.7554	0.3401	0.2508	0.3328	0.8281	1.3732	0.8192	0.7254	0.0701	0.3896	0.1113
AC004943.2	chr16	+	72665169	72791624	2.15	2.1641	1.4581	1.4057	1.6556	1.7212	1.4934	3.1863	4.4686	2.989	2.9892	3.2212	2.7081	4.1671	4.465	3.1324	5.1544	3.3771	6.055	7.6563	2.0857	1.3309	2.4729	2.7602	3.0713	4.2479	3.4723	1.1545	2.3214	2.1721
AC004943.3	chr16	+	72772672	72773272	0.1405	0.0887	0	0.248	0.0825	0.3042	0	0	0	0	0	0	0.0552	0.3371	0.2103	0.1714	0.0922	0.1317	0.0884	0.4273	0	0	0	0.052	0.1533	0.0473	0.05	0	0	0.105
AC004944.1	chr8	-	5506067	5509126	0	0	0	0	0	0	0	0	0	0	0	0	0	0	0	0	0	0	0	0.0168	0.1132	0	0	0.0102	0	0	0	0	0.018	0.0206
AC004945.1	chr7	+	79353409	79354392	0	0	0	0	0	0	0	0	0	0	0	0	0	0.0514	0	0	0.1689	0	0.9708	0.5216	0.1174	0	0	0	0.0312	0	0.0305	0	0.0561	0.0641
AC004946.1	chr7	+	120168344	120186064	0	0	0	0	0	0	0	0	0	0	0	0	0	0	0	0	0	0	0	0.1366	0.0768	0	0	0	0	0	0	0	0	0
AC004947.1	chr7	+	26551821	26557200	0.0152	0.0191	0	0	0	0	0	0	0	0	0	0	0	0	0	0	0	0	0	0	0	0	0	0	0	0	0	0	0	0
AC004947.2	chr7	+	26538377	26541048	0.0473	0.0996	0.0117	0	0.0185	0	0	0	0.0202	0.0194	0	0	0	0.0757	0	0.077	0.145	0.0099	0.4168	0.192	0.0216	0	0	0	0	0.0106	0	0	0	0
AC004948.1	chr7	+	7619871	7620543	0.0627	0.0792	0	0	0	0	0	0.16	0.0803	0	0	0	0	0.3763	0.1252	0	0.4117	0	0.0789	0.1526	0	0	0	0	0	0	0	0	0.082	0
AC004951.1	chr7	-	44004045	44007866	0.6324	1.1972	0.1674	0.5581	0.3713	0.4564	0.3772	0.7202	1.1856	0.7784	0.4549	1.713	0.8518	0.1897	0.4959	0.3857	1.1566	0.6632	0.7103	0.8793	0.1546	0.2932	0.3935	0.7865	1.0845	0.6538	0.9815	0.0637	0.4429	0.4725
AC004951.2	chr7	-	43984993	43990207	1.9764	3.3034	1.1879	2.3098	1.6307	1.6191	2.0277	2.9297	3.2826	3.4846	3.5104	5.7278	3.8191	3.7814	4.6379	2.8672	5.0499	2.3361	6.3163	4.4191	3.2914	2.1575	3.0781	3.4828	3.6919	3.4878	3.2725	2.638	2.0252	3.0332
AC004951.3	chr7	-	43961589	43973323	1.1381	1.251	0.4626	1.5227	0.819	0.5299	1.4493	1.2643	2.3031	1.4008	3.152	3.3125	2.3364	2.5989	2.7479	2.1497	3.0369	1.7662	3.2327	3.3945	1.0054	1.271	2.3123	2.1489	2.6175	2.15	2.4845	0.518	1.6799	1.7555
AC004951.4	chr7	-	43951909	44019151	2.7001	2.6135	1.3845	2.329	2.05	1.1428	1.6337	2.1751	2.989	4.5727	3.7873	4.8848	3.844	4.3358	4.0927	3.8387	4.5316	3.2344	4.9288	4.1494	7.0607	5.3592	5.9037	3.4897	4.1356	3.7717	3.5866	7.6771	5.149	7.9784
AC004965.1	chr7	-	101388867	101389080	0	0.4995	0	0	0	0	0	0	0	0	0.4195	0	0	0	0	0	0	0	0	0	0.2709	0	0	0	0.144	0	0	0	0	0
AC004967.1	chr7	-	97969004	97972254	3.6772	5.3549	1.9569	4.7427	2.3248	2.994	5.4401	3.8483	6.7598	5.8025	4.9969	6.0415	8.9635	5.6564	5.3635	5.751	8.7898	7.5991	7.7094	7.6855	9.6826	11.6969	8.3393	4.8202	6.3108	5.7756	6.9853	13.5701	11.0938	10.4259
AC004969.1	chr7	-	90119298	90122890	0.1458	0.4601	0.1081	0.2574	0.0856	0	0	0.186	0	0	0	0	0	0.175	0	0	0	0	0	0.0887	0	0.1052	0.0977	0.054	0.053	0	0	0	0.0953	0.109
AC004972.1	chr7	-	80972515	80974724	0	0	0	0	0	0	0	0	0	0	0	0	0	0	0	0	0	0	0	0	0	0	0	0	0	0	0	0	0	0
AC004973.1	chrX	-	119356300	119393595	0	0	0	0	0.1559	0	0	0	0	0	0	0	0	0	0	0	0	0	0	0.0807	0.0909	0	0	0	0	0.0894	0	0	0	0
AC004975.1	chr7	-	157263021	157263229	0.4053	1.7901	0.1502	1.0729	0.2379	0.2925	0.3077	0.7753	1.5565	1.247	1.2886	2.6497	2.5472	1.4587	0.6067	0.9887	2.1284	1.8989	0	0.493	0.5549	0	0	1.3512	1.769	1.5003	1.2991	0	0.2649	0
AC004975.2	chr7	-	157281535	157282686	0	0	0.2212	0	0	0.5383	0	0	0	0	0	0.0975	0	0	0	0	0	0	0	0	0	0.1076	0	0	0	0	0	0	0	0
AC004980.1	chr7	+	76549359	76627982	1.5856	2.2577	1.5269	1.5427	1.5752	1.4475	2.0576	1.8149	2.0646	2.085	2.7435	1.9316	2.4595	2.2764	2.5561	2.0665	2.6691	2.0998	2.54	2.5555	2.6535	3.206	2.0703	2.229	2.5338	2.3444	2.4521	4.1494	2.1969	2.592
AC004980.2	chr7	-	76650400	76650897	0.0848	0.5351	0.3771	0.5238	0.4978	0.3672	0.6438	0.2163	0.76	0.4175	0	0.2218	0.1333	0.9157	0.1693	0.3103	0.8908	0.4239	2.2401	0.8253	0.2322	0.1223	0.1136	0.5026	0.4319	0.3996	0.3625	0.2393	0	0
AC004980.3	chr7	+	76524514	76532692	0	0	0.0856	0	0.1356	0	0	0	0	0	0	0.151	0.0907	0.2771	0.3457	0.1409	0.1516	0	0	0.7024	0	0	0.3095	0.0856	0.168	0	0.0823	0	0	0
AC004980.4	chr7	+	76521610	76522074	0	0	0	0	0	0	0	0.2648	0	0	0	0.2715	0	0	0	0	0	0.1297	0	0.7578	0	0	0	0	0	0	0	0	0	0
AC004982.1	chr7	-	7550103	7552440	0.2037	0.0643	0.0944	0.4045	0.0299	0	0.348	0.065	0.5543	0.7836	0.135	0.999	0.2201	0.825	0.2541	0.3107	0.6687	0.3978	0.897	0.7745	0.1046	0.0735	0.273	0.3396	0.6485	0.2914	0.1814	0	0.1332	0.2283
AC004982.2	chr7	-	7552461	7566996	0.4872	0.7072	0.3612	1.2039	0.5435	0.7736	0.9617	0.5593	0.9357	2.4288	1.1878	3.2494	1.225	2.923	0.9968	1.1293	1.9192	0.4566	2.2065	1.393	0.3669	0.1757	0.8815	1.1372	1.3647	0.8527	0.6595	0.1031	1.051	1.2377
AC004986.1	chr7	+	122849745	122850352	0	0	0.2059	0.0613	0	0.1002	0.2108	0	0	0	0	0	0	0	0	0	0.0912	0	0.0873	0	0	0	0	0	0	0	0	0	0	0
AC004987.1	chr7	-	39833285	39833793	1.2445	0.6282	0.492	0.8786	1.1689	0.2395	0.7558	1.4815	1.6995	1.1233	1.5829	1.0849	0.9126	1.6923	0.6624	0.6072	0.3268	0.6738	0.6262	0.8075	0.4544	0.4787	0.7783	1.2294	1.0865	0.8377	0.8865	0	0.2169	0.124
AC004987.2	chr7	+	39833570	39834718	1.6888	1.4364	1.66	1.7495	1.5518	1.5367	3.0101	2.7628	3.5721	2.7112	4.3583	3.3125	2.4806	2.9954	2.9677	3.2693	2.4584	1.9267	1.2931	2.0099	0.9048	0.9003	1.6727	3.3729	3.5791	2.2736	2.4583	0.7252	0.9119	0.8777
AC004987.3	chr7	+	39816548	39868140	0	0	0	0	0	0	0	0	0	0	0	0	0.0429	0	0	0	0	0	0.0688	0	0	0	0	0	0	0	0	0	0	0
AC004987.4	chr7	-	39788966	39789304	0	0	0	0.11	0.1464	0	0	0	0	0.1535	0	0	0	0	0	0	0	0	0	0	0	0	0	0	0	0	0	0	0	0
AC004988.1	chr7	-	40538126	40546928	0.0952	0	0	0	0	0.0343	0	0.0304	0	0	0	0	0.0187	0.0571	0.0475	0	0.0625	0.0149	0	0.1737	0.1303	0.0687	0.0638	0.0176	0.0173	0	0	0	0.1244	0
AC004990.1	chr7	+	77990383	77995171	0.1284	0.3472	0	0.0486	0.0215	0	0.0278	0.0234	0	0.0451	0	0.1199	0.072	0.044	0.0183	0.0224	0	0.0573	0.0461	0.0446	0	0.0265	0.0246	0.0408	0.0267	0.0864	0.0131	0	0.0959	0
AC004994.1	chr7	-	18892095	18899433	0.2693	0	0	0	0	0.1944	0	0	0	0	0	0	0	0.1616	0	0.3285	0.3536	0	0	0.4915	0	0	0	0	0	0.0906	0	0	0.3521	0
AC004997.1	chr22	-	30285237	30299482	3.5446	3.3358	5.2852	9.7819	7.9869	8.2215	9.364	5.4358	6.6365	8.0951	11.597	8.6541	10.3669	7.0801	12.5754	13.222	6.9408	8.3847	9.5621	8.9737	7.7992	19.034	9.4727	9.5183	9.4656	9.1993	9.6331	16.5079	7.9287	7.9603
AC005000.1	chrX	-	115718941	115719229	0.2927	0.1847	1.0847	0.6457	0.6873	1.0561	0.8888	0.9333	0.9368	0.1801	2.0165	0.7655	0.115	0.7023	0.5842	0.7141	1.5372	0.2743	0.1841	0.7121	0.2004	0	0	0.759	0.4259	0.394	0.417	0.2065	0.3826	1.0934
AC005000.2	chrX	+	115659712	115660022	0	0	0	0	0	0	0	0	0	0	0	0	0	0	0	0	0	0	0.171	0	0	0	0	0	0	0	0	0	0.1777	0
AC005002.1	chrX	+	117399451	117400081	0	0	0	0	0	0	0	0	0	0	0	0	0	0	0	0	0	0	0	0.095	0.1069	0	0	0	0	0	0	0	0	0
AC005002.2	chrX	+	117397937	117398206	0	0	0	0	0	0	0	0	0	0	0	0	0	0	0	0	0	0	0	0.1906	0	0	0	0	0	0	0	0	0	0
AC005005.1	chr22	-	31155965	31156647	0	0.078	0.0458	0.1636	0.2177	0.0892	0.0938	0.2365	0	0.0761	0.0655	0	0	0	0.0617	0	0	0.0772	0	0	0	0.0891	0	0	0	0	0	0	0	0
AC005005.2	chr22	+	31113016	31113396	0	0	0	0.0979	0	0.1601	0	0	0	0.1365	0	0.145	0	0.2662	0.1107	0	0	0.1386	0.5581	0.1349	0.3037	0.32	0.1486	0	0	0.224	0.158	0.626	0.87	0.6629
AC005005.3	chr22	-	31082155	31083565	1.4049	1.1695	0.5982	0.5803	0.7019	0.6903	0.7262	1.0294	0.9184	2.6489	1.901	1.6417	2.325	1.4704	2.7742	2.1878	1.6876	2.3157	1.8424	3.4547	1.9236	3.1045	1.8826	1.9489	1.5875	3.1388	3.8966	3.585	2.501	2.3226
AC005005.4	chr22	+	31051629	31068327	0.0151	0.0127	0.0037	0	0.003	0	0	0.0097	0.0032	0.0031	0.008	0	0.002	0.0061	0	0.0216	0.0066	0.0032	0	0.0184	0.0346	0.0109	0.0068	0.0019	0	0.0034	0.0018	0.0071	0.033	0.0189
AC005006.1	chr22	+	30598308	30606687	0	0.2136	0	0	0	0	1.028	0	0	0.2083	0	0	0.399	0	0	0	0	0.1057	0.2129	0	0	0	0	0	0.1231	0	0	0	0	0.2529
AC005008.1	chr7	+	81191397	81192009	0	0	0	0	0	0	0	0	0	0	0	0	0	0	0	0	0	0	0	0.4189	0	0.0993	0	0	0	0	0	0	0	0
AC005008.2	chr7	+	81175507	81199115	0	0	0	0	0	0	0	0	0	0	0	0	0	0	0	0	0	0	0.0563	0.0544	0	0	0	0	0	0	0	0.0631	0.0585	0
AC005009.1	chr7	-	86775080	86776022	0	0.3955	0.1161	0	0.184	0	0	0	0.8023	0	0.3321	0.6146	0.2462	0.188	0	0.1911	0.8229	0.2937	0	0.3812	0.4291	0	0	0.4643	0.228	0.2109	0	0	0.2048	0
AC005009.2	chr7	-	86784225	86786670	1.2772	1.0362	0.6762	0.4025	0.5891	0.5925	1.1081	5.4106	3.095	1.5158	3.3359	1.3719	2.2577	0.2189	0.9559	0.2782	2.2758	3.1347	1.3771	1.1653	0.5621	0.3948	0.7335	1.7236	1.4933	2.2414	2.7944	0.2574	0.5367	0.5453
AC005011.1	chr7	+	71942258	71942468	0.2007	0	0	0	0	0	0	0	0	0	0	0.5249	0	0	0	0	0.2635	0	0	0	0	0	0	0	0.146	0	0	0	0	0
AC005013.1	chr7	+	28957666	28959345	0.8601	0.9046	0.9032	0.506	1.3465	0.4138	0.7618	0.5485	0.7341	0.8822	0.9877	0	0.3379	0.602	3.6482	1.1367	1.4117	1.1195	1.8033	1.9184	0.2944	0	0	1.2746	0.2086	0.4825	1.2254	0.1011	0.0937	0
AC005014.1	chr7	-	16583781	16586757	0.0566	0.0894	0.0315	0.0875	0.0333	0.0204	0.0645	0.0361	0.0363	0	0.0751	0.037	0.0556	0.068	0.1272	0.0691	0.1116	0.0088	0.0891	0.0861	0.0194	0	0	0.1049	0.0515	0.0095	0.0202	0	0.1296	0.0212
AC005014.2	chr7	-	16593625	16594224	0.3518	0.1776	0.0522	0.2484	0.1652	0.1016	0	0.5385	0.4504	0.6928	0.2237	0.7361	0.2764	0.3377	0.2107	0.3433	0.8315	0.6594	0.7966	0.9416	0.289	0	0.3772	0.5734	0.8702	0.3789	0.4511	0	0.184	0.1051
AC005014.3	chr7	+	16471183	16471373	0	0	0	0	0	0	0.6736	0	0	0.546	0	0	0	0	0	0	0.2913	0	0	0	0	0	0.2973	0	0	0	0	0	0	0
AC005017.1	chr7	-	28279210	28279700	0	0	0	0	0	0	0	0	0	0	0	0	0	0	0	0	0	0	0	0	0	0	0	0	0	0	0	0	0	0
AC005019.1	chr7	+	13871855	13872513	0.1956	0	0	0	0	0	0	0	0	0	0	0	0	0	0	0.1193	0	0	0	0	0	0	0	0	0	0	0	0	0.1278	0
AC005019.2	chr7	-	13854354	13859025	0	0	0	0	0	0	0	0	0	0.289	0	0	0	0	0	0	0	0	0	0	0.1607	0	0	0	0	0	0	0	0	0
AC005020.1	chr7	-	99638241	99638767	0.8013	0.7079	0.1188	0.4243	0.1882	0.1157	0.365	0.4088	0.5129	0.5917	0.2548	0.5239	0.3777	0.2884	0.7197	0.0977	0.1052	0.4505	1.3103	0.5849	0.2194	0	0.1074	0.2968	0.6412	0.4854	0.4566	0.1131	0.1048	0.2395
AC005020.2	chr7	+	99558694	99607810	5.9411	6.4086	4.065	4.8396	4.6504	4.9106	9.0207	4.9871	5.9809	6.1874	4.844	6.4409	6.862	5.6052	7.5001	7.5572	7.934	9.2637	9.1981	7.9692	5.0756	5.3472	6.2604	7.5245	6.1694	7.8616	7.958	4.0124	5.9746	6.7531
AC005021.1	chr7	+	95416107	95416462	7.1233	7.342	5.0161	2.6192	5.0182	4.7981	1.4421	7.4199	6.9917	4.9682	5.0335	6.9861	9.5142	10.3986	6.872	7.0965	9.9765	7.4916	12.9928	25.7096	8.2905	5.8228	14.0005	9.7639	8.4646	10.9485	10.5716	3.6854	16.6074	13.66
AC005033.1	chr2	-	74618855	74620979	0.0518	0.0654	0.0769	0.0915	0	0	0	0	0	0.0638	0	0.1356	0.0407	0	0	0	0	0	0	0.1261	0	0.1496	0	0.0384	0.1131	0	0	0	0	0
AC005034.1	chr2	+	75598070	75598559	0	0	0	0	0	0	0	0	0	0	0	0	0	0	0	0	0	0	0	0	0	0	0	0	0	0	0	0	0	0
AC005034.2	chr2	+	75697582	75697996	0.9162	0.5139	0.2264	0.539	0.3586	0.4408	0.3091	0.1298	0.1303	0.1253	0.2158	0	0.2399	0.855	0.3048	0.3726	0.802	0.5088	1.0245	1.1147	0.2788	0.1469	0.5457	0.7543	0.8147	0.4797	0.3626	0	0	0.4564
AC005034.3	chr2	+	75660461	75662208	13.5583	12.0572	15.4861	18.3942	10.8771	15.3214	14.0659	11.9083	10.5321	12.3524	8.6174	12.8712	10.9745	13.0546	7.8248	12.6547	9.8513	10.6111	8.8007	9.4214	3.6667	1.3224	6.3366	11.1358	11.7069	13.2838	10.0708	1.1914	5.7402	4.6864
AC005034.4	chr2	+	75719119	75720018	0.0469	0	0.0695	0.1655	0	0.203	0	0	0.6002	0.2308	0.0497	0.1226	0.1105	0.8437	0.3743	0.4575	0.554	0.2343	1.2384	0.4563	0.7703	0.0676	0.3141	0.3126	0.1705	0.2209	0.167	0.3308	0.3064	0.4904
AC005034.5	chr2	+	75669988	75670454	9.1347	12.3277	7.7096	7.1832	7.4334	10.4434	7.2781	9.2286	8.2211	11.4657	6.6146	8.5153	12.5773	11.1772	5.7766	11.0329	12.8252	10.9621	7.395	10.343	3.4675	1.1742	7.272	11.1237	12.3045	11.5672	10.695	1.5314	4.3748	4.8652
AC005035.1	chr2	+	101962055	101987167	0	0.0277	0	0	0	0	0	0	0.0281	0	0	0.043	0.0172	0	0	0.0268	0	0	0.0138	0.0267	0	0.0317	0	0	0.008	0	0	0	0.0143	0
AC005037.1	chr2	+	200963262	201009102	2.4257	3.3894	1.8622	2.2935	1.8818	2.6884	2.3677	2.4309	3.3828	3.7319	3.122	3.6251	5.2069	3.5341	1.6427	4.4914	2.6731	4.8442	4.7949	3.5834	0.8896	0.4999	2.496	6.7396	5.956	4.636	4.8136	0.9779	2.2085	1.6181
AC005040.1	chr2	+	106963192	106963674	0	0	0	0	0	0	0	0	0	0	0	0	0	0	0	0	0	0	0	0	0	0.1261	0	0	0	0	0	0	0	0
AC005041.1	chr2	-	74393835	74421662	0.2517	0.2647	0.2043	0.4548	0.197	0.5103	0.6551	0.4968	0.3299	0.745	0.6352	0.3761	0.4567	0.7046	0.8552	0.3801	0.897	0.3744	0.4297	0.8093	0.3118	0.8039	0.3453	0.4662	0.5101	0.5889	0.3757	0.3382	0.3604	0.1612
AC005041.2	chr2	-	74407796	74413603	0	0	0	0	0	0.0619	0.1303	0	0	0	0.0455	0	0	0	0	0	0	0.0268	0	0	0.0588	0.0619	0	0	0	0.0867	0.0917	0	0.0561	0
AC005041.3	chr2	+	74501716	74502365	0	0.082	0	0	0	0.2812	0.1972	0.0828	0.1663	0.3197	0.1377	0.8492	0.3061	0.5454	0.4537	0	0.3411	0.1623	0.1634	0.158	0	0.1874	0.087	0.0481	0.2835	0.1749	0.2776	0	0.0849	0
AC005042.1	chr2	+	158548424	158549224	0.5795	0.5984	0.1172	0	0.3711	0	0	0.0672	0.2023	0.1297	0.1117	0.0689	0.1656	0.3793	0.1577	0.1285	0.2075	0.1646	0	0	0.0721	0.076	0.0706	0.3903	0.0383	0	0.0751	0.0743	0.2755	0
AC005042.2	chr2	+	158685902	158753775	0	0	0	0	0	0	0	0	0.2116	0	0	0	0.1299	0	0	0	0	0	0	0	0.2263	0.2384	0	0	0	0	0	0	0	0
AC005042.3	chr2	+	158703286	158703460	0	0.6114	0	0	0	0	0	0	0	0	0	0	0	0	0	0	0	0	0	0	0	0	0	0	0	0	0	0	0	0
AC005046.1	chr7	+	107942115	107942740	4.3832	6.383	1.4995	1.4282	2.1378	1.5573	0.6143	4.1285	8.1153	5.0629	0.8577	4.2327	3.8146	7.9292	3.2976	9.2956	5.9323	9.1845	14.7599	11.9778	1.939	0.9727	2.5303	3.6473	4.2682	11.2573	11.4329	0.9515	4.3198	4.4336
AC005050.1	chr7	-	106570946	106598908	0	0	0	0	0	0	0	0	0	0	0	0	0	0.1839	0.2294	0	0	0	0	0.1865	0	0.1105	0	0	0	0	0.0546	0	0.3005	0
AC005052.1	chrX	+	119693567	119696059	0	0.0213	0.0627	0.4179	0.1787	0.415	0.1284	0	0	0.0624	0.0179	0.1548	0.0133	0.0812	0.0844	0.0206	0.1332	0.0845	0.2978	0.0412	0.0926	0.0244	0.0227	0.0125	0.0492	0.0911	0.0241	0.0477	0.0442	0.0253
AC005056.1	chr7	-	74059575	74062284	0.6338	0.3999	0.1174	0.4195	0.4651	0.8004	0.3609	0.101	0.2028	1.0726	2.0993	3.5223	0.9336	0.4753	0.3953	0.3866	0.3121	0.198	1.4948	0.2891	0	0.1143	0	2.1718	3.6887	0.2666	0.0564	0	0	0
AC005062.1	chr7	-	19918980	20140453	1.6602	2.9459	13.3296	10.3862	11.6379	16.2997	13.5772	1.6982	2.2938	3.1157	2.265	3.9551	5.5791	0.8283	0.7546	1.4036	0.4748	0.0924	0.2275	0.22	0.2026	0.1897	0.2864	3.8729	2.9897	0.1992	0.3044	0.0928	0.1504	0.0491
AC005064.1	chr7	+	103445206	103514007	0.0155	0	0.0344	0.0409	0.0908	0.0223	0.0235	0	0	0	0	0.0404	0	0	0.0309	0.0189	0.0812	0.0676	0	0.207	0.0212	0	0	0.0229	0.0113	0.1562	0.0771	0	0	0
AC005066.1	chr8	+	87867600	87868607	0	0	0	0	0	0	0	0	0	0	0	0	0	0	0	0	0	0	0	0.1018	0	0	0	0	0	0	0	0	0	0
AC005070.1	chr7	+	105189189	105189814	0	0	0.0856	0	0	0	0	0	0	0	0	0	0.3629	0	0.3457	0.1409	0.3032	0	0	0	0	0	0	0	0	0	0.1645	0.1629	0	0.1725
AC005070.2	chr7	+	105204599	105204859	0	0	0	0	0	0	0	0	0	0.1995	0	0.212	0	0.389	0.1618	0	0	0.1013	0	0	0	0	0	0.2402	0.2359	0.1091	0	0	0	0
AC005070.3	chr7	-	105102837	105105483	1.5291	2.4525	1.2751	1.5181	1.2343	1.3794	1.5962	2.1129	2.3247	2.529	1.4688	2.916	2.578	3.0005	1.844	2.8563	2.8025	2.7765	4.5483	3.1005	0.6761	0.5744	1.4515	3.1746	3.1056	2.8627	2.1105	0.3147	1.3744	1.4995
AC005072.1	chr7	+	101960115	101961894	0.2369	0.6877	0.1229	0.3554	0.1113	0.3761	0.1079	0.272	0.455	0.4082	0.1758	0.6506	0.3537	0.398	0.2128	0.1445	0.7777	0.2368	0.4768	0.6917	0.0649	0.1709	0.0635	0.2282	0.4309	0.3189	0.2194	0	0.1239	0.1416
AC005076.1	chr7	-	87151422	87152420	0.2848	0.599	0.774	0.9633	0.6687	0.6166	1.153	0.7264	0.2431	1.0515	0.5031	1.1172	0.7085	0.6264	0.521	0.1158	0.4985	0.2076	0.4776	0.3465	0.5199	0.7531	0.3816	0.4923	0.7942	0.1917	0.2029	0.7367	0.6205	0.4255
AC005077.1	chr7	-	76113025	76113400	0.2248	0.4255	0	0.0992	0	0	0.3413	0	0	0.2767	0.3574	0.5879	0.2649	0	0.1122	0	0	0	0	0	0.1539	0	0	0.2498	0.2453	0	0	0.4758	0.1469	0
AC005077.2	chr7	-	76108433	76132187	0.7941	0.9251	0.3169	0.9163	0.3586	0.2645	1.1129	0.0779	0.5474	0.6014	0.4532	0.7987	0.8638	0.0733	0.1219	0.0745	0.2406	0	0.0768	0	0	0.0881	0	0.8599	0.6666	0.1645	0	0	0.0799	0
AC005077.3	chr7	+	76173732	76177205	0	0	0	0	0	0.1644	0	0	0	0	0	0	0	0	0	0	0	0	0	0	0.156	0.1643	0	0	0	0	0	0	0	0.1702
AC005077.4	chr7	-	76071468	76074963	1.7124	1.7807	0.4648	0.5853	0.6938	0.557	1.3	0.3845	0.5712	1.4249	0.7413	2.3969	1.3738	0.3762	0.4453	0.4854	0.5858	0.1356	0.2882	0.2347	0.0165	0.1218	0.1616	1.3045	1.2721	0.1948	0.0945	0.034	0.0788	0.1081
AC005082.1	chr7	+	23205786	23208045	0.0373	0.0706	0.8574	0.6915	0.6353	1.3734	1.0198	0.1666	0.1433	0.8496	0.2571	0.7075	0.513	0.0448	0.0186	0	0.049	0	0.0235	0.0227	0.0511	0	0.025	0.0829	0.2579	0.0126	0.0266	0	0	0
AC005083.1	chr7	+	20217576	20221700	1.5437	1.5349	2.5658	3.1373	1.6477	1.8905	1.6336	1.6706	1.3175	0.6909	0.3471	0.8564	0.4778	0.7858	0.7469	0.5136	0.6142	0.0292	0.2354	0.0569	0	0.2699	0.1254	0.6585	0.3403	0.2519	0.1666	0	0.0612	0
AC005084.1	chr7	-	24674308	24674612	0	0	0.2055	0	0	0	0	0.1768	0	0	0.1469	0	0.2178	0	0.1384	0	0.3641	0.0866	0	0.1687	0	0	0	0	0	0	0.1975	0	0	0.4143
AC005086.1	chr7	-	102153354	102154463	0.7893	1.0625	0.078	0.2786	0	0.6835	0.3995	0.4698	0.2021	0.7124	0	0.8257	0.4134	0.6313	0.0525	0.4493	1.2436	0.4931	0.9928	0.9602	0.2882	0	0.0705	0.117	0.7656	0.4959	0.4123	0	0.5503	0.0786
AC005086.2	chr7	-	102188598	102188828	0.1849	0	0	0	0	0	0.2807	0	0	0.2275	0.1959	0.2417	0.2905	0	0	0	0.2427	0	0.2325	0	0.2531	0	0	0	0.4035	0.1244	0.1317	0	0	0
AC005086.3	chr7	-	102186818	102187039	0	0.2429	0	0.1698	0.6779	0	0	0	0.4928	0.4737	0	0.755	0.1512	0	0.3841	0	0	0.1202	0.2421	0	0	0	0	0.1426	0.28	0.1295	0.5484	0	0.2516	0.2876
AC005086.4	chr7	-	102161119	102161337	0.7878	0	0	0	0	0.2843	0	0	0	0.7272	0	0	0.1547	0.2363	0	0	0	0	0.2477	0.7188	0	0	0	0.1459	0.2866	0.2651	0	0.2779	0.2575	0
AC005088.1	chr7	-	102264705	102264979	0	0	0	0	0	0.6661	0	0.1962	0	0	0.163	1.2069	0.3626	0	0	0	0	0.1922	0	0.5614	0	0	0	0.114	0.2238	0	0.1096	0	0.2011	0
AC005089.1	chr7	-	73609261	73611502	0.1128	0.2136	0.0558	0.1494	0.1767	0.3257	0.1713	0.3358	0.0722	0.3241	0.598	1.5248	0.6797	0.1354	0.0938	0.1377	0.1729	0.0587	0.0237	0.0229	0.0773	0	0	0.3205	0.5747	0.1266	0.0804	0.0265	0.0492	0
AC005090.1	chr7	-	31414644	31421286	0	0	0	0	0	0	0	0	0	0	0	0	0	0	0	0	0	0	0	0	0	0	0	0	0	0	0	0	0	0
AC005091.1	chr7	-	27733063	27740395	0.9208	0.8046	0.7876	1.0627	0.7069	1.3802	1.3444	0.8583	0.9522	1.3949	0.4129	1.2968	1.6417	1.5723	0.6362	1.2529	1.1161	1.5047	1.0247	2.1544	0.5334	0.1022	0.9492	1.5745	1.108	1.8357	1.9679	0.3498	1.2502	1.2172
AC005094.1	chr7	-	21400919	21401613	0	0	0	0	0	0	0	0	0	0	0	0	0	0	0	0	0	0	0	0	0.1568	0	0	0	0	0	0	0	0	0
AC005096.1	chr7	-	101822246	101824729	0.4066	0.0855	0	0	0.1591	0.1956	0.3086	0.1729	0.2602	0.0834	0.2155	0.5316	0.4259	0	0.1352	0.0827	0.2669	0	0.0852	0.6595	0	0	0.1816	0.1506	0.3944	0.1824	0.3862	0.0956	0	0.1013
AC005099.1	chr7	+	105819491	105820101	0	0.2616	0	0.1219	0.2434	0.2992	0.1049	0	0	0.085	0.1465	0.0903	0.1629	0	0	0.1686	0.1814	0.0863	0.0869	0.1681	0.0946	0.299	0.0926	0.2048	0.0503	0.186	0.1477	0	0.271	0.2065
AC005102.1	chr7	+	75835662	75836141	0	0	0	0	0.1033	0	0	0.1122	0	0	0	0	0	0.1056	0	0.1073	0.1155	0	0	0	0.241	0	0	0	0	0	0	0	0	0
AC005104.1	chr2	-	241351339	241353104	41.8604	35.1402	40.5703	32.1441	24.0708	34.5455	37.6428	45.9729	38.8204	37.2038	26.6821	34.165	36.4843	36.7252	32.3547	35.4776	32.0511	48.9698	48.9385	48.0265	27.8098	7.015	25.8119	39.9872	42.9414	43.197	49.518	6.3236	27.3004	21.9425
AC005104.2	chr2	+	241478315	241478993	0.1243	0.3138	0.1382	0.2194	0.146	0.3589	0.5663	0.2379	0.1592	0.6121	0.2636	0.4064	0.3419	0	0.062	0.3792	0.1632	0.3107	0.6256	0.2269	0	0	0.0833	0.1842	0	0.0837	0.1328	0.0877	0.2438	0.0929
AC005105.1	chr7	-	28615096	28615888	0	0.1343	0	0	0	0	0	0	0	0	0	0	0	0	0	0	0	0.133	0.2008	0	0	0	0.2852	0	0	0.0358	0	0	0.4174	0.0795
AC005144.1	chr17	-	71829869	71871750	0	0	0	0	0	0	0	0	0	0	0	0	0	0	0	0	0	0	0	0	0.0821	0	0.0803	0	0	0	0	0	0	0
AC005150.1	chr4	+	162740667	162742048	0	0	0	0	0	0	0	0	0	0	0	0	0	0	0	0	0	0	0	0.1633	0	0	0	0	0	0	0	0	0	0
AC005154.1	chr7	-	30516308	30594809	0.6185	0.7319	0.3183	0.6624	0.3448	0.543	0.6047	0.6554	0.9586	1.0142	0.7295	1.5335	1.005	1.6251	0.9744	1.4821	1.3904	1.0423	2.4956	1.813	0.4825	0.3018	0.8263	1.0307	1.2043	1.4231	1.1099	0.189	0.6142	0.82
AC005154.2	chr7	+	30544052	30544431	0.4448	0.5614	0.1649	0.4907	0.6528	0.1605	0.3377	0.5674	0.9966	0.9581	1.0608	1.0179	0.699	0.934	0.4439	0.6783	0.8761	1.3201	1.6786	1.7588	0	0	0.4471	0.4944	0.6472	0.8234	1.109	0	0.1454	0.1662
AC005154.3	chr7	-	30523142	30524535	0.3631	0.2673	0.2018	0.2937	0.2842	0.4804	0.4594	0.1158	0.5423	1.0427	0.3207	1.5826	0.6894	1.2343	0.8153	1.3287	0.8342	0.7372	2.2836	1.8404	0.58	0.0436	1.0136	0.7173	0.8364	1.3238	0.7112	0.0854	0.4351	1.1303
AC005154.4	chr7	+	30550216	30551569	0.5922	0.9966	0.3658	0.4355	0.3477	0.5699	0.5995	1.133	1.5164	1.4578	1.0462	1.6779	1.4734	1.0658	1.0835	1.8061	1.4256	0.925	3.6007	1.5611	0.2703	0.2848	1.1904	1.1701	1.2926	0.7308	1.3359	0	0.2581	1.6224
AC005154.5	chr7	+	30525730	30533613	0.8017	1.59	0.5094	0.4043	0.1345	0	0	0.8765	1.0264	0.4229	0.607	2.2464	0.09	2.6109	0.4572	0.978	0.4511	0.7155	2.7373	1.9507	0.3136	0.1652	0.4604	0.2546	1.0832	1.696	0.7343	0.1616	0.2995	0.3423
AC005154.6	chr7	-	30497076	30550761	47.4838	38.7905	87.4917	80.287	29.1004	44.8943	45.6426	40.1414	33.9299	45.0028	20.4179	39.1486	29.3053	35.0374	15.8571	27.9145	23.9235	24.7986	12.8876	17.9126	21.5042	5.6637	18.7443	34.4995	44.1861	20.4413	23.5554	8.6563	17.003	18.2425
AC005156.1	chr7	-	92540267	92557877	0	0.0928	0.1636	0.1947	0	0	0	0.0938	0	0	0	0	0.1734	0.1765	0	0	0	0.1838	0.0925	0.179	0.2014	0.2122	0	0	0.214	0.0495	0	0	0	0
AC005160.1	chr7	+	40775557	40785217	0	0	0	0.2929	0	0.1597	0	0.2822	0	0	0.469	0.434	0.0869	0	0.2208	0	0.1452	0.1382	0.2783	0	0	0	0.1482	0.3278	0.161	0.2234	0.1576	0	0	0
AC005162.1	chr7	+	29080283	29082527	0	0.1367	0	0	0	0	0	0	0	0.2667	0	0	0	0.26	0.2163	0	0.4268	0.0677	0	0	0	0.3126	0.2904	0	0	0	0.0772	0	0.1416	0.1619
AC005162.2	chr7	+	28987027	28988899	0	0.092	0	0.193	0	0	0	0	0	0	0	0	0	0	0	0	0	0	0	0.0887	0.0998	0	0	0	0	0	0.0519	0	0.0953	0.2179
AC005162.3	chr7	+	28979966	29013367	0.0772	0.0757	0.0572	0.1664	0.0101	0.1732	0.2473	0.0328	0.0659	0.0422	0.0454	0.0336	0.0135	0.0309	0.0513	0.0314	0.0788	0.0321	0.0971	0.1043	0.0352	0	0.046	0.0254	0.0499	0.0173	0.0611	0	0.0785	0.0641
AC005165.1	chr7	-	25593350	25750994	0	0	0	0.0627	0.0167	0.0205	0.194	0.0724	0.2545	0.035	0.0301	0.0743	0.0112	0.1022	0.2976	0.2252	0.3729	0.2307	0.2858	0.1555	0	0	0.019	0.0421	0.0413	0.2485	0.2832	0	0	0
AC005165.2	chr7	-	25689579	25689959	0	0	0	0	0	0.1601	0	0	0	0	0	0	0	0	0	0	0	0	0	0	0.1519	0	0	0	0	0	0	0	0	0
AC005176.1	chr19	+	39638684	39642401	0	0	0	0	0	0	0	0	0	0	0	0	0	0	0.0458	0.1121	0.0302	0.0287	0	0	0.1258	0.0994	0	0	0	0	0	0.0648	0	0.0343
AC005176.2	chr19	-	39631299	39631446	0	0	0	0	0	0	0	0	0	0	0	0	0	0	0	0	0	0	0	1.0464	0	0	0	0	0	0	0	0	0	0
AC005178.1	chr5	-	133720494	133720934	0	0	0	0	0	0	0	0	0	0	0	0	0	0	0	0	0	0	0	0.1165	0	0	0	0	0	0	0	0	0.1252	0
AC005180.1	chr17	-	44794746	44797783	1.3642	1.9936	0.4258	0.1267	0.5058	0.1036	0.5451	1.0074	1.195	0.4419	0.0761	0.845	0.4513	0.3446	0.2866	0.7883	0.1885	0.7177	0.4516	0.4368	0.0983	0	0.1924	0.5852	0.888	0.3866	0.1023	0.1013	0.0939	0
AC005180.2	chr17	+	44793198	44794474	1.8748	2.2715	0.6115	0.0662	0.2642	0.1082	0.4555	0.7652	0.8641	0.3692	0.2385	0.2942	0.5892	0.2699	0.2994	1.2808	0.5908	0.8434	0.283	0.2737	0.7188	0.3245	0	0.6112	0.873	0.4038	0.4808	0.2116	0.2941	0.5603
AC005181.1	chr17	+	71011996	71013587	0	0	0	0	0	0	0	0	0	0	0	0	0	0.0403	0	0	0	0	0	0.0408	0.0919	0	0	0	0	0	0	0	0.0439	0
AC005183.1	chr12	-	1695829	1698044	0.213	0.215	0.0474	0.0564	0	0	0.0323	0.0543	0.2181	0.1311	0.0451	0.1949	0.2844	0.1278	0.085	0.1299	0.2517	0.1198	0.1339	0.2073	0.0583	0.0614	0	0.1105	0.2479	0.215	0.0607	0.0301	0.0557	0.0636
AC005185.1	chrX	+	30209422	30210209	0	0	0	0	0	0	0	0	0	0	0	0	0	0	0	0	0	0	0	0	0	0	0	0	0	0	0	0	0	0
AC005186.1	chr12	+	125983701	125986234	0.2958	0.1866	0.274	0	0.2604	0.1067	0.1123	0	0	0	0	0.2901	0	0.0887	0	0.0902	0.0971	0.0462	0.186	0.1799	0	0.1067	0.0991	0.1644	0.2152	0.0995	0.158	0	0	0.221
AC005189.1	chr7	+	43767289	43767599	0	0	0	0.24	0.4789	0.1962	0.6193	0.3468	0.1741	0	0	0	0	0	0.1357	0	0	0	0.171	0	0	0.1961	0	0	0	0	0	0	0	0
AC005191.1	chrX	+	111930734	111931092	0	0	0	0	0	0	0	0	0	0	0	0	0	0	0	0	0	0	0	0	0	0	0	0	0	0	0	0	0	0
AC005197.1	chr19	+	18881679	18883376	0	0.2336	0.0457	0.4356	0	0.2672	0.2811	0.4722	0.869	1.2152	0.1308	1.6138	0.7757	0.5183	0.2463	0.4517	0.9723	0.6554	0.5434	0.2252	0.2535	0.089	0.3308	0.8687	0.853	0.3738	0.5275	0.1741	0	0.0922
AC005208.1	chr17	-	70017323	70128859	0	0	0	0.0338	0	0	0	0	0	0	0	0	0	0	0	0	0	0.0718	0	0.2331	0	0	0	0	0	0.0258	0.1092	0	0.1002	0
AC005209.1	chr17	-	11874931	11875828	0	0	0.2162	0	0	0	0.2214	0	0	0	0	0	0.3437	0	0	0	0	0	0	0	0	0	0	0	0.3183	0	0	0	0	0
AC005220.1	chr20	+	53940159	53942508	0.2384	0.1805	0.1414	0	0.056	0	0.1448	0.0608	0.061	0	0	0.0623	0	0	0.0476	0	0.0626	0	0	0.116	0.2611	0.0688	0	0	0	0.0321	0	0.0673	0.374	0.1425
AC005224.1	chr17	+	14210487	14217922	0.9872	1.142	0.4878	0.6292	0.5473	0.7916	0.8743	0.5246	0.4564	0.4725	0.2906	0.6454	0.5171	0.2961	0.602	0.2342	0.7561	0.4797	0.1035	0.3336	0.2628	0.1582	0.441	0.2844	0.3192	0.6645	0.4688	0.0774	0.2509	0.5736
AC005224.2	chr17	-	14295511	14297600	0.0447	0	0	0.0197	0.0263	0	0	0	0	0.0275	0	0	0	0	0.0223	0	0	0.0419	0.0563	0	0	0.0323	0.03	0	0	0	0.0159	0	0	0
AC005224.3	chr17	+	14327334	14329474	0.0591	0.0746	0.0146	0	0	0.0569	0	0	0	0	0	0.0258	0.0464	0.0473	0	0.024	0.1293	0.1477	0.0248	0.1438	0.1079	0	0	0	0.0573	0.0928	0.1263	0	0.0515	0.0294
AC005224.4	chr17	+	14303853	14305505	4.5667	4.5078	7.6399	8.0149	7.279	4.7503	14.6424	2.2453	1.8944	2.4493	2.2985	2.1351	0.8018	2.9998	3.8191	3.6101	8.5084	2.614	0.706	3.2279	0.1397	0.184	0.1026	2.5707	2.7656	3.7094	5.6521	0	0.0667	0.1525
AC005225.1	chr14	-	73517232	73520648	0.09	0.0568	0.1	0.0794	0.0528	0.1948	0.2732	0	0	0.1107	0	0.2353	0.106	0.4857	0.0898	0.2195	0.2362	0.0843	0.2829	0.2189	0.1848	0	0.1206	0.2999	0.0982	0.1817	0.032	0	0.1764	0.2688
AC005225.2	chr14	-	73616699	73633941	1.5134	0.7524	0.8159	1.0522	0.1615	0.4634	1.1141	0.117	0.1174	0.1129	0.0972	0.4198	0.6125	0.1651	0.0915	0.2238	0.1204	0.086	0.1154	0.0558	0	0.1323	0.0615	0.3058	0.367	0.0926	0.098	0	0	0.1371
AC005225.3	chr14	+	73522877	73530610	0.0812	0.5124	0.1806	0.9316	0.286	1.2893	0.1233	0.3107	0.104	0.5997	0.7747	0.7433	0.7656	1.3641	0.6483	0.6934	0.1066	0.2029	0.9194	0.0988	0	0.2343	0.4353	0.5415	0.5908	0.6013	0.2314	0.2292	0.2123	0
AC005225.4	chr14	+	73631474	73632019	0.3093	0.7808	0.0573	0.4095	0	0.1116	0	0	0	0.1904	0.082	0.1011	0.3645	0.1856	0	0	0	0.0483	0.0973	0.1882	0	0.2231	0	0	0.1125	0.1041	0.0551	0	0.2022	0
AC005225.5	chr14	+	73580693	73582918	0.2084	0.1673	0.0983	0.5516	0.1334	0.1914	0.4602	0.0242	0	0.1166	0.0201	0.2725	0.1191	0.1818	0.1323	0.0693	0.1741	0.1775	0.5242	0.2996	0.9856	0.4918	0.7615	0.1263	0.317	0.1913	0.1079	0.2405	0.6439	0.2264
AC005229.1	chr7	+	148637178	148637587	0	0	0	0	0	0	0	0	0	0	0	0	0	0	0	0	0	0	0	0	0	0	0	0	0	0	0	0	0	0
AC005229.2	chr7	+	148580400	148580799	0	0	0	0	0	0	0	0	0	0	0	0	0	0	0	0	0	0	0	0	0	0	0.1416	0	0	0	0	0	0	0
AC005229.3	chr7	+	148649546	148650240	0	0	0	0	0	0	0	0	0	0	0	0	0	0	0	0	0	0	0	0	0	0	0	0	0	0	0	0	0	0
AC005229.4	chr7	-	148696466	148698664	0.5944	0.7502	0.7533	0.643	0.6979	0.8856	0.2911	0.7093	0.9328	1.6756	1.2804	1.4292	1.7024	1.9326	1.1673	1.7075	1.6365	1.1381	1.0613	2.0529	1.3915	1.2724	0.848	1.0655	0.6696	1.3294	1.1474	1.948	0.9024	1.0028
AC005230.1	chr14	-	71031685	71031970	0.5915	0	0.1096	0.1305	0.1736	0	0.4491	0.1886	0.1893	0	0.627	0.5801	0.5809	0.1774	0.1476	0.1804	0.3883	0	0.186	0.5397	0	0.64	0	0.2191	0.4304	0.0995	0	0	0.1933	0
AC005234.1	chr2	+	70687141	70691824	0.5827	1.961	0.4319	0.2571	0.3421	0.4205	0.2949	0.1239	0.2487	0.1195	0.2059	0.8889	0.2289	0	0	0	0.255	0	0	0	0	0	0	0.2159	0.1413	0	0	0	0	0
AC005237.1	chr2	-	241015598	241064116	0	0.2855	0.1118	0.3327	0	0	0.229	0	0.0965	0.1856	0.7991	0.6901	0.1185	0.2714	0.2257	1.1037	0.495	0.1413	0.4742	0.2752	0	0	0.101	0.5586	0.4388	0.609	0.0537	0	0	0.1127
AC005237.2	chr2	+	241118724	241118943	0.9622	0.2429	0.1427	0	0	1.1111	0	0.7364	2.2175	0.2369	0	0.755	0.6048	0.6927	0.5762	0.7043	0.2527	0.6012	0.7263	0	0.527	0	0.2579	0.1426	0.28	0.5182	0	0.2715	0	0
AC005242.1	chr17	+	70241323	70241761	0.0962	0	0	0	0	0	0	0	0	0	0	0	0	0	0	0	0	0	0	0.1171	0	0	0	0	0	0	0	0	0	0
AC005244.1	chr17	+	12115546	12115885	0.4973	0.9414	0.3686	0.8777	0.146	0.3589	0.3775	0.3171	0.6367	0.6121	0.2636	1.138	0.293	1.9392	0.9926	0.3033	0.3265	0.9321	0.4692	1.815	0.6809	1.7934	1.6661	0.2763	0.3618	0.8369	0.6199	0.5263	0.1625	0.3716
AC005244.2	chr17	+	12201599	12215267	0	0	0	0	0	0	0	0	0	0	0	0	0	0	0	0	0	0	0	0	0	0	0	0.0435	0	0	0	0	0	0
AC005252.1	chr12	-	125900420	125901483	0	0	0	0	0	0	0	0	0	0	0	0	0	0	0	0	0	0	0	0	0	0	0	0	0	0	0	0	0	0
AC005252.2	chr12	+	125808667	125809808	0	0	0	0	0	0	0	0	0	0	0	0	0	0	0	0	0	0.0231	0	0	0	0	0	0	0	0	0	0	0.0483	0
AC005252.3	chr12	+	125858861	125861119	0	0	0	0	0	0	0	0	0	0	0	0	0	0.0224	0	0	0	0	0.0235	0.0227	0.0511	0	0	0	0	0	0	0	0.0244	0
AC005253.1	chr19	-	18557774	18561560	3.8545	4.6254	3.2786	5.3345	4.2289	5.8675	5.0849	3.5999	4.2605	5.3922	4.6213	6.6102	5.5602	5.8125	4.5824	6.5263	3.9824	4.0136	4.1862	3.5362	2.3072	3.4333	3.4435	5.3215	5.5165	3.8422	4.0211	2.1101	2.9188	3.2103
AC005253.2	chr19	-	18568505	18569375	66.0489	57.7475	78.8245	90.83	91.5245	93.7843	93.3227	68.0668	63.5755	81.7737	124.71	64.1708	76.8039	66.9567	103.108	67.4802	51.7516	46.9338	39.2717	36.2009	68.2618	93.0245	52.1651	66.7183	61.0411	43.4746	47.1198	94.4346	48.212	53.5021
AC005255.1	chr19	+	14792317	14792533	0.5854	0	1.3017	1.0331	1.1455	1.4082	0.5925	0.9955	1.249	0.4803	0.4136	0.7655	0.1533	0	0.3895	0.238	0.7686	0.3657	0.2454	0.9495	0.2672	0.2815	1.3074	1.012	0.4259	0.7881	0.556	0	0.2551	0
AC005256.1	chr19	+	1748055	1748745	0	0	0	0	0	0	0	0	0.1178	0	0	0	0.0723	0	0	0	0	0	0	0	0	0.2655	0	0.0682	0.1339	0.0619	0.1311	0	0	0
AC005258.1	chr19	+	2269524	2341172	41.382	50.7167	38.6072	39.5395	61.31	47.4959	54.303	42.734	54.1282	54.4105	65.3879	61.0675	56.1198	49.133	70.8207	47.6832	45.4315	47.2227	36.334	39.4265	53.1574	74.5094	46.502	54.0312	54.1672	48.8646	47.7104	84.7949	45.6699	58.9549
AC005261.1	chr19	-	57267219	57280334	0.2855	0.5766	0.635	1.2095	0.2012	0.3297	1.1272	0.2914	0.7311	0.9841	0.6658	1.2695	0.2692	1.576	0.6269	1.3237	1.0498	0.5352	0.7184	1.459	0.4692	0.3295	0.5357	0.2116	1.1218	0.4229	0.5695	0.6447	0.8213	0.4267
AC005261.2	chr19	+	57304304	57308562	3.7316	4.1349	4.9597	10.2023	2.0338	4.9289	4.2532	5.6686	5.5251	6.1645	2.497	8.0378	2.6596	11.793	3.5759	11.0241	8.8765	4.199	6.5244	4.8288	1.4637	0.6425	2.3345	3.1241	3.7662	4.1509	3.9838	0.6983	1.4364	1.6122
AC005261.3	chr19	-	57350847	57352012	1.6536	1.7306	1.2556	1.3881	1.7521	1.8046	2.0821	1.5947	2.0137	1.7374	2.3512	1.7404	2.535	1.3549	2.2137	1.8696	2.0123	1.789	2.3338	2.1099	1.3806	0.4073	1.5133	1.5838	2.6701	2.1447	1.8387	0.5122	1.6345	1.9285
AC005261.4	chr19	+	57261353	57262738	0.9434	1.1906	1.3759	1.3427	1.2148	1.4495	2.264	1.4749	1.2077	1.7229	1.1934	1.6315	1.2432	2.2637	2.0651	3.4152	2.0377	1.9202	1.9905	1.74	0.5417	0.1756	1.0195	1.5106	1.594	1.7821	1.9076	0.0429	0.7161	0.5457
AC005261.5	chr19	-	57317207	57317562	0.2374	0.4495	0.264	0.2095	0.1394	0.1714	0.1803	0	0.152	0	0.2517	0.3105	0.7462	0	0.1185	0.1448	0.1559	0	0.448	0	0.1626	0.1713	0.1591	0.3519	0	0.1598	0.0846	0	0	0
AC005261.6	chr19	-	57293082	57294469	6.3204	6.903	6.6896	9.9485	2.8542	4.1666	5.7211	7.5577	8.792	7.7418	6.6992	11.4835	7.6396	11.12	7.6116	10.1937	12.9668	5.2018	10.1294	7.2088	1.8307	0.6137	2.6468	9.771	10.3019	8.3863	6.7536	0.8575	2.2246	2.4065
AC005262.1	chr19	+	3130716	3131398	0	0	0	0	0	0	0	0	0	0	0	0.1522	0	0	0	0	0	0	0.1465	0.1416	0	0	0	0	0	0	0	0	0.1522	0.174
AC005262.2	chr19	-	3118664	3119304	12.961	11.6504	8.5013	6.4183	9.3058	11.709	11.7509	7.8494	11.2213	7.6893	8.6973	6.8281	12.8203	9.5096	10.7014	9.0997	10.1617	13.1659	17.2422	16.3353	30.6417	29.9948	17.8685	10.9156	9.5651	12.7414	13.7496	26.7084	19.9918	16.7198
AC005264.1	chr19	-	3141575	3155175	0	0	0	0	0	0	0	0	0	0	0	0	0	0.0436	0.0181	0	0	0	0.0229	0.0221	0.0249	0.0524	0	0	0	0.0122	0	0	0.0238	0
AC005274.1	chr17	-	12973032	12973834	0.6832	1.3265	0.3116	0.4638	0.1851	0.3793	0.4787	0.4022	0.471	0.4528	0.0557	1.3744	0.3716	0.5675	0.1573	1.0257	0.69	0.4597	0.595	0.8951	0.072	0	0.2113	0.584	0.65	0.7429	0.4867	0.0742	0.1374	0.1571
AC005277.1	chr17	-	12990148	12990610	7.297	9.0505	7.7402	12.7677	11.8173	7.99	11.0793	11.2327	5.3153	10.5297	11.6015	11.1871	9.8845	8.0004	11.1745	12.2779	7.5987	10.2183	4.273	8.5713	5.5125	6.5334	6.9124	10.44	11.3497	11.6868	9.8584	3.9054	6.4146	7.1438
AC005277.2	chr17	-	12982612	12983002	1.7291	2.3186	0.4806	1.4305	0.1269	0.9359	0.6563	2.7568	0.9685	1.7291	1.3745	1.9784	0.4245	0.6483	0.6471	1.3183	0.7095	0.6077	0.6797	1.5777	0.2959	0	0.5793	1.6014	1.1793	0.8002	2.0016	0	0.2826	0.323
AC005280.1	chr14	+	73462422	73477175	0	0	0	0	0.0728	0	0	0	0	0	0	0	0.0487	0.0744	0	0	0	0.0774	0	0.3016	0.0849	0.0894	0	0	0	0.0417	0	0	0.1621	0
AC005281.1	chr7	-	12570124	12571392	0	0	0.0343	0	0.0543	0	0.0702	0	0.0592	0.2278	0	0.363	0	0.2775	0	0.4515	0	0	0	0	0	0	0.248	0	0	0	0	0	0	0
AC005288.1	chr17	+	39401792	39406233	12.2519	12.9268	9.7354	10.9849	13.7522	14.7839	18.5281	18.3148	19.8264	18.1559	15.7912	17.367	22.8711	16.5818	10.2708	13.9295	14.3494	18.126	8.4457	8.4067	7.8511	2.1208	8.4719	24.6909	23.2108	16.5932	16.1637	3.3192	11.7887	9.6664
AC005291.1	chr17	+	10320391	10341458	0.0658	0	0	0.058	0	0	0	0	0	0	0	0	0	0	0	0	0	0	0	0.16	0.09	0.0948	0	0	0	0	0	0	0.086	0
AC005291.2	chr17	+	10291819	10317926	0	0	0	0	0	0	0	0	0	0	0	0	0	0	0	0	0	0	0	0	0	0.1162	0	0	0	0	0	0	0	0
AC005294.1	chr12	-	67978106	67978387	0	0	0	0	0	0	0	0	0	0	0	0	0	0	0	0	0.3939	0	0	0	0	0	0	0	0	0	0.1068	0	0	0
AC005296.1	chrX	-	7896513	7896722	0	0.2545	0	0	0	0	0	0	0	0	0	0.2637	0	0	0	0	0	0	0	0.2453	0	0	0	0	0	0.1357	0	0	0.2636	0
AC005297.1	chrX	+	26170051	26170913	0	0	0	0	0	0	0	0	0	0	0	0	0	0	0	0	0	0	0	0.0595	0	0	0	0	0	0	0	0	0	0
AC005297.2	chrX	+	26200041	26200647	0	0	0	0	0	0	0	0	0	0	0	0	0	0	0	0	0	0	0	0	0	0	0	0	0	0	0	0	0	0
AC005297.3	chrX	+	26223902	26224658	0	0	0	0	0	0	0	0	0	0	0	0	0	0	0	0	0	0	0	0	0	0	0	0	0	0	0	0	0	0
AC005300.1	chr22	+	17192935	17193308	0.226	0.2852	0.0838	0	0	0	0	0	0.1447	0.2781	0.2395	0.2955	0.1775	0	0.2255	0.1378	0.1484	0	0.2843	0	0.1547	0	0	0.0837	0.1644	0	0.2415	0	0	0
AC005301.1	chr22	-	16676015	16694648	0	0	0.0357	0	0.0566	0	0	0.0614	0	0	0	0	0	0	0	0	0	0	0	0	0	0.0695	0	0.0357	0	0	0	0	0.063	0
AC005303.1	chr17	+	13095907	13100928	0	0	0	0	0	0	0	0	0	0	0	0	0	0	0	0	0	0	0	0	0	0	0	0.0844	0	0	0	0	0	0
AC005304.1	chr17	-	13932719	13940594	0.2081	0.2627	0.0771	0.2755	0	0	0	0.1327	0.1332	0	0	0.1361	0.0818	0.1249	0	0	0.1366	0.065	0	0.2532	0.1425	0	0	0.0771	0	0.07	0.0741	0	0.136	0
AC005304.2	chr17	+	13909230	13911212	0	0.0268	0	0	0	0	0	0	0	0.0262	0	0.139	0	0	0	0.0519	0	0	0	0.0776	0.0582	0	0	0	0	0.0143	0	0	0	0
AC005304.3	chr17	-	13957747	13966952	0.0825	0	0	0.2184	0	0.119	0	0	0.1056	0	0.0874	0	0.1296	0	0	0	0	0	0	0.2007	0	0	0	0.2444	0.18	0.0555	0.1175	0	0	0
AC005306.1	chr19	+	1989400	1990370	8.3842	11.5486	6.482	14.3601	13.1254	16.3306	17.1788	17.3631	20.1405	28.7943	40.659	27.7627	41.0814	32.0178	47.5044	26.2841	23.2007	28.1341	19.8458	21.826	22.4662	35.1775	17.8197	33.3976	34.1387	41.6601	24.9498	43.6318	18.8575	24.3155
AC005307.1	chr19	-	28418482	28429490	0.8859	0.8131	0.4378	0.7818	0.6619	0.62	0.5706	0.1712	0.6874	0.5617	0.3984	0.8776	0.4429	0.4187	0.2143	0.393	0.3877	0.0671	0.1013	0.5552	0.0368	0	0	0.2188	0.2539	0.2349	0.0191	0	0.0351	0
AC005323.1	chr17	+	10579039	10623036	0	0	0	0	0	0	0	0	0	0	0	0.0748	0	0	0	0	0.1126	0	0	0.0696	0	0.0412	0	0	0	0	0	0	0	0
AC005323.2	chr17	+	10383131	10537862	4.3845	3.3893	10.725	8.3188	11.7117	13.1317	8.5712	1.468	0.3508	0	0.1162	0.1433	0.3014	0.1973	0.2735	0.3343	0.072	0	0	0	0.2251	0	0.1469	0.3249	0.1196	0	0	0	0.1433	0.0819
AC005324.1	chr17	-	15735022	15749192	0.5328	0.3026	0.0987	0.5172	0.2502	0.2692	0.5259	0	0.1705	0.164	0.5083	0.6271	0.7326	0.9909	0.7179	0.585	0.3148	0.233	0.4692	0.2593	0.0365	0.0769	0.1071	0.4145	0.8916	0.3407	0.1139	0.0376	0	0
AC005324.2	chr17	-	15761613	15763769	0.1016	0	0	0	0	0	0	0	0	0	0	0	0	0	0	0	0	0	0	0	0	0	0	0	0	0	0	0	0	0
AC005324.3	chr17	-	15571490	15651653	1.4064	1.5628	1.1445	1.6796	1.1667	1.3791	1.3811	1.4039	1.3602	1.5523	1.8553	1.7391	1.7355	2.3019	2.0443	2.0327	1.7362	1.4708	1.8365	1.3763	2.2606	3.8591	2.2022	1.6367	1.785	2.0117	1.4483	1.9737	1.4289	1.7018
AC005324.4	chr17	+	15699691	15744778	8.3966	7.9539	6.6369	5.1631	6.2604	5.2832	5.9806	6.3106	6.6663	4.3159	4.4194	5.3015	5.9176	5.3024	5.0048	3.6799	5.4745	4.5497	3.7101	3.3077	1.5128	0.4573	1.5449	5.9578	6.612	5.4128	3.9899	0.488	1.57	1.493
AC005324.5	chr17	+	15651589	15654489	1.2548	3.2604	0.9301	1.0422	1.3	1.4915	2.0173	0.9414	2.0789	1.9987	1.7212	1.9304	1.7977	3.8081	3.6095	3.6016	2.9074	2.2596	2.5069	1.9756	1.516	2.236	2.3739	2.0235	1.6647	3.3786	1.9455	1.0415	1.2545	1.6544
AC005324.6	chr17	-	15748702	15749315	0	0.0868	0	0	0	0	0	0	0	0	0	0	0	0	0	0	0	0	0	0	0	0	0	0	0	0	0.049	0	0	0
AC005326.1	chr7	+	97870166	97870289	0	0.4325	0.254	3.0238	0.8046	1.4837	3.6419	0.8741	1.316	1.2652	0	1.7923	0	1.2334	1.3678	0.418	0.4499	0.4282	0.8621	0	0	0.4943	0	0.5078	0.4986	0.692	0.7323	0	0	0
AC005329.1	chr19	-	1392169	1396467	6.7628	7.2094	4.8729	7.072	5.9726	4.5314	6.6304	4.0494	4.7446	6.4933	4.9038	8.9205	4.4695	8.5674	8.1979	6.8676	8.1977	7.6687	7.6756	6.4901	14.3019	19.8342	14.9779	3.559	3.9498	6.6019	7.1128	39.5183	12.5289	19.6993
AC005329.2	chr19	-	1376772	1377520	28.3496	39.7149	15.1299	12.9258	19.9715	16.6404	18.7961	20.3697	28.7937	33.7298	25.5414	25.3322	19.0066	34.6951	17.9184	21.6721	29.5303	23.4978	26.3895	24.0278	19.5381	22.6283	21.2748	18.554	20.7625	22.2635	20.397	19.0674	26.0672	20.1925
AC005329.3	chr19	-	1386803	1389651	7.0964	10.1243	5.626	6.5891	9.4551	7.7043	10.1658	6.2572	6.9916	6.3798	9.1569	7.7868	5.3572	7.7001	13.9178	9.2966	7.7376	8.9057	8.8103	8.7084	23.7002	26.1256	22.2858	4.732	5.4546	9.0552	7.6926	55.8121	19.2404	31.6734
AC005330.1	chr19	+	1321224	1322846	0.034	0.1719	0.1766	0.3906	0.2798	0.3931	0.9821	0.5211	0.3051	0.1676	0.3969	0.4007	0.3477	1.593	0.8494	0.6645	1.5198	0.1276	0.0856	0.4556	0.2331	0.2455	0.3194	0.2522	0.5944	0.5271	0.582	0.0961	0.1335	0
AC005332.1	chr17	-	68246628	68247938	0.0965	0	0	0.1703	0.1889	0	0	0.041	0.1648	0.396	0.0682	0.1262	0.2528	0.193	0.1284	0.157	0.0422	0.1407	0.2024	0.1174	0.0441	0	0	0.1907	0.0468	0.1299	0.2979	0	0.2103	0.0961
AC005332.10	chr17	+	68188546	68189165	0	0	0	0.1803	0	0	0.2068	0	0.0872	0.1676	0	0.089	0.107	0.8986	0.3398	0.9136	0.6258	0.0425	1.0278	1.2425	0	0	0	0.0504	0.0991	0.2292	0.097	0	0	0
AC005332.2	chr17	-	68134674	68135604	0.8611	1.6015	0.3023	0.4799	0.5853	0.3271	1.0321	1.4451	0.9863	0.9482	0.8166	1.7186	0.8901	2.1206	1.8995	1.6032	1.9636	1.8687	3.8765	13.4527	1.5513	0.9152	2.3685	1.6789	1.088	1.4643	1.1945	1.151	2.3106	1.8284
AC005332.3	chr17	+	68198920	68199596	0	0	0	0	0	0.18	0	0	0	0	0	0.0815	0	0	0	0.3042	0.0819	0	0	0.7585	0	0	0	0.0924	0	0.042	0.0444	0	0	0
AC005332.4	chr17	-	68152775	68159043	0	0	0.054	0.2569	0.0855	0.1051	0.221	0.1857	0	0.2688	0.3086	0.0952	0.286	0.524	0.2179	0.5328	0.3823	0.1364	1.0072	2.0368	0.0997	0.105	0.1951	0.3775	0.2118	0.294	0.0519	0	0.0952	0.3263
AC005332.5	chr17	+	68189883	68192802	0.0433	0	0.0107	0.051	0.0339	0.0417	0.0219	0	0.0555	0	0.0306	0.0566	0.0113	0.0866	0.0432	0.229	0.0758	0.0361	0.4359	0.808	0.0395	0	0.0193	0.0321	0.1155	0.0778	0.0206	0	0.0189	0.0647
AC005332.6	chr17	+	68131461	68131907	1.0395	0.2385	0.4203	0.2502	0.4438	0.2728	0.287	0.1205	0.8469	0.6979	0.4006	0.9886	0.8167	1.2472	0.2829	1.6139	0.9926	1.8893	1.7831	7.1279	0.2588	0.4089	1.7729	1.6103	0.4125	1.0178	0.8751	0.6667	0.9883	1.5533
AC005332.7	chr17	+	68205488	68207493	0.7988	0.8755	0.9816	1.6139	0.7651	1.1529	1.2767	1.2869	1.2379	0.7762	0.7798	0.7971	0.8423	1.6394	0.965	1.2052	1.518	0.788	1.137	0.7416	0.8635	0.5761	0.9859	0.9189	1.0093	0.566	0.7188	0.6525	0.687	0.7224
AC005332.8	chr17	+	68133200	68135935	0.5239	0.7779	0.2056	0.4624	0.3619	0.3114	0.5849	0.6683	0.6905	0.7587	0.5717	0.9269	0.4722	1.1833	1.015	1.0151	1.2949	1.0205	2.3455	8.4739	0.8229	0.4224	1.5075	0.8106	0.6615	0.8298	0.966	0.5218	1.3901	1.1513
AC005332.9	chr17	+	68126665	68129586	3.7659	3.9698	3.262	4.3419	3.3713	2.7282	3.7462	5.153	4.5442	4.8482	4.3739	5.9056	5.4867	5.6264	6.307	7.903	8.2032	10.2586	12.6507	40.7424	18.4525	6.4522	15.4105	5.1849	5.9624	8.2167	8.8394	7.4107	16.1658	15.8038
AC005336.1	chr19	-	15910581	15911824	0	0	0	0.0598	0	0.0489	0	0	0	0	0	0	0.0266	0	0	0.0414	0	0.0424	0	0	0.0464	0	0	0	0	0	0.0242	0	0.0443	0.0507
AC005336.2	chr19	-	15902299	15903238	0.0449	0.1699	0.0665	0.0792	0	0.1296	0.1363	0.229	0.1149	0	0	0	0	0.0539	0.0448	0	0	0	0.0565	0.0546	0	0	0	0	0	0	0	0	0.0587	0
AC005336.3	chr19	+	15904555	15907234	0	0.0199	0.0233	0.0139	0	0.0227	0.0239	0.0803	0	0	0	0	0	0.0378	0	0.0576	0	0	0	0	0.1077	0.0454	0	0	0	0	0	0	0.0206	0
AC005339.1	chr19	-	4654963	4655524	3.9781	2.1711	2.5502	5.9774	4.0396	2.7934	3.7547	2.4684	6.4694	7.4106	8.2051	11.2475	6.1665	9.2881	5.3649	10.3614	7.1996	9.6057	5.8156	8.2406	3.8276	10.5464	2.5934	8.683	9.23	12.1586	11.4119	4.0961	4.779	2.0886
AC005341.1	chr17	-	53353426	53354134	0.0595	0	0	0.0525	0	0	0	0	0	0	0	0	0	0	0	0	0	0	0	0.2173	0	0	0	0.0441	0	0	0	0	0.0778	0
AC005342.1	chr12	+	2004665	2011392	0	0.3383	0	0.0591	0	0	0	0	0	0	0.142	0.0876	0	0.0804	0	0.2452	0.2639	0.7535	0.1686	0.163	1.0092	0.3866	1.7958	0.0496	0	0.3608	0.2387	0.1891	1.6644	1.2015
AC005342.2	chr12	+	1917950	1922867	0	0	0	0	0	0	0	0	0	0	0	0	0	0	0	0	0	0	0	0	0.3664	0	0	0	0	0	0	0.3776	0	0
AC005344.1	chr12	-	2217461	2217920	0	0.1159	0.1361	0.1621	0	0	0.1394	0.2342	0.1176	0	0.0973	0.1201	0	0	0.2749	0	1.0851	0.2868	0.924	0.3351	0.1257	0.2649	0.9844	0	0.0668	0.1236	0.2616	0.3887	0.9603	1.0977
AC005345.1	chrX	-	26657290	26657507	0	0	0	0	0	0	0	0	0	0	0	0	0	0	0	0	0	0	0	0	0	0	0	0	0	0	0	0	0	0
AC005351.1	chr5	+	145997217	145998003	0	0	0	0	0	0	0	0	0	0	0	0	0.0421	0.0643	0	0.0654	0	0.1005	0.0675	0.1305	0.1468	0.0773	0	0	0	0.1444	0.1528	0	0.2103	0
AC005355.1	chr5	+	134436710	134492519	4.2501	3.4269	2.4065	1.4065	2.7723	2.2152	3.4954	1.9575	0.8313	1.2351	1.1262	0.7719	2.458	0.1416	0.2945	0.144	0.62	0	0.1485	0	0.4041	0	0.4746	2.1867	0.6012	0.1192	0.0841	0.0833	0.1543	0.441
AC005355.2	chr5	-	134522612	134523096	0	0.1099	0	0.2305	0	0.3771	0	0.1111	0	0	0	0	0.0684	0	0	0.4249	0	0	0.2191	0.3178	0.1192	0	0	0	0	0.0586	0	0	0	0
AC005357.1	chr19	-	27983031	27983332	0	0	0	0	0	0	0	0	0	0	0	0	0	0	0	0	0	0	0	0	0	0	0	0	0	0	0	0	0	0
AC005357.2	chr19	+	27902594	27984743	0.0269	0	0	0	0	0	0	0	0	0	0	0	0	0	0	0	0.0353	0	0.2027	0.2941	0	0	0	0.0199	0.0195	0.0181	0.0191	0	0	0
AC005358.1	chr17	-	12671861	12706135	0	0.0465	0.082	0.0325	0	0	0	0.047	0.0944	0.2723	0.0391	0.1447	0	1.5042	0.552	1.3494	3.7764	2.3268	3.6643	0	1.1108	0.4255	1.433	0.1912	0.0805	1.5389	0.5516	0.2081	0.9641	0.7714
AC005358.2	chr17	-	12760139	12790242	0.1146	0.0434	0.2038	0.1415	0.3228	0.2315	0.1913	0.3653	1.3053	0.6486	0.3886	0.8689	0.423	6.1716	5.019	8.874	12.8606	21.4003	9.0643	0.7387	9.5371	1.8839	9.3646	0.8997	0.3834	13.2019	5.6309	3.1359	7.7729	9.4321
AC005363.1	chr16	-	1963744	1964095	12.3678	18.1852	2.5811	3.9206	8.177	3.4663	4.0109	3.6757	4.4581	5.616	3.3091	10.3631	3.6792	2.3051	2.2768	4.9802	3.1532	3.1508	2.2657	1.6069	0.3288	0.866	1.2873	3.7365	4.9794	2.5864	2.2239	0.5083	1.7268	1.7942
AC005363.2	chr16	-	1971654	1971896	0	0	0.1291	0	0	0	0	0.2221	0	0.2144	0.1846	0	0	0.209	0	0.2125	0	0.544	0.2191	0.2119	0	0	0	0.7742	0	0.3517	0.1241	0.2457	0.4554	0.2602
AC005377.1	chr7	+	140282464	140282920	0.0924	0.1166	0	0.0816	0	0	0	0	0	0	0	0	0	0	0	0	0	0.1155	0.1163	0	0	0	0	0	0	0.2489	0	0	0	0
AC005379.1	chr19	-	928258	928817	1.028	1.6217	0.9525	1.1339	0.7543	0.5564	1.5608	2.1306	0.987	1.2652	2.4515	2.1844	2.12	2.9293	1.9235	2.1945	0.8436	1.2042	0.4849	0.469	0	0	0.1722	0.7616	1.4022	1.2109	2.0138	0	0.504	0.192
AC005381.1	chr19	-	28437059	28535277	0.6637	0.712	0.1476	0.82	0.1559	0.7664	0.655	0.4656	0.5098	0.8578	0.3518	0.6509	0.5736	0.3982	0.3974	0.3239	0.305	0.0622	0.0417	0.2019	0	0.0479	0	0.3196	0.3863	0.134	0.0946	0	0.0434	0.0496
AC005383.1	chr10	-	114280724	114281258	0	0.0996	0	0.3482	0	0.5696	0.3595	0	0	0	0.0837	0.2064	0	0.1894	0	0.4814	0	0.0493	0	0	0	0	0	0	0.1148	0	0	0	0	0
AC005387.1	chr19	+	18531612	18532632	1.5565	2.4178	0.4438	3.6982	2.1087	1.5554	2.727	0.7636	1.073	3.0948	0.3807	5.1668	3.1984	2.8732	2.9873	2.7752	2.0437	1.1221	1.3555	1.4567	0.3279	0.3454	0.4814	2.4839	3.0488	0.8866	1.7059	0.1689	0.7827	1.2524
AC005387.2	chr19	+	18532907	18536188	0.6705	1.3298	0.497	1.0144	0.8997	0.4148	1.1635	0.733	0.7358	0.9432	0.5076	2.2546	0.9031	1.8389	1.5295	0.9348	1.1319	0.7181	0.482	0.3496	0.5246	0.6909	0.2567	1.0645	1.4634	0.6448	0.8188	0.2703	0.5009	0.2863
AC005391.1	chr19	+	956484	958149	0	0.624	0	0.2181	0.7256	0.7136	0.3753	0.1576	0.9494	0.9127	0.393	4.3638	0.4855	1.6312	0.4934	3.317	1.136	1.1583	0.6219	1.9548	0	0.5349	0.3313	1.0989	1.3488	0.9984	1.4968	0.1744	0.1616	0.1847
AC005392.1	chr19	+	43153278	43160862	0.0843	0.2128	0.125	0	0	0	0.128	0	0	0	0	0	0	0	0.2524	0	0	0	0.2121	0.2051	0	0	0	0	0.1226	0	0.06	0.1189	0	0
AC005392.2	chr19	-	43329294	43331430	0	0.3534	0.3114	0.1236	0.3288	0.4042	0	0	0	0	0	0.3662	0.5501	0	0	0	0.1838	0.175	0	0	0	0	0	0.3112	0	0	0	0	0	0
AC005392.3	chr19	-	43360684	43368970	0.0918	0.4635	0.1361	0.5672	0	0.5301	0.1394	0.1171	0.5878	0.226	0.584	1.8011	0.7214	0.9915	1.1913	4.3685	0.1206	0.0574	0.3465	0.2234	0	0.1325	0.123	0.6123	1.3361	0	0	0	0	0
AC005393.1	chr19	-	39812971	39813555	0.7939	0.5465	0.1605	0.3821	0.0847	0.1042	0.2192	0.4602	0.8315	0.7994	0.0765	1.4156	0.0567	2.1648	0.5762	0.7043	0.9476	0.3607	2.088	1.317	0.4941	0.6246	0.677	0.3208	0.2625	0.4858	0.4627	0.2037	1.0378	0.7549
AC005394.1	chr19	-	28491863	28632728	0.0664	0	0.0492	0.2052	0.039	0.0959	0	0.1694	0.2126	0.1226	0	0.1737	0	0.0398	0.0331	0.0405	0.0872	0.0207	0	0.0404	0.0455	0	0	0.0492	0.0483	0.0224	0	0.0469	0.0434	0
AC005394.2	chr19	-	28435387	28727680	1.6382	0.8202	0.3713	1.2903	0.6517	0.8207	0.9662	0.6562	0.6933	0.6832	0.9615	1.0268	0.6914	0.6173	0.6621	0.4624	0.3733	0.1607	0.1022	0.3294	0.0556	0.0586	0	0.4414	0.6796	0.2187	0.1543	0.0191	0.0885	0.0202
AC005410.1	chr17	-	11998352	12021508	0	0.0532	0.0625	0.0372	0	0	0.064	0	0	0.1037	0.0447	0.1102	0.1325	0	0.3365	0.0514	0.2214	0	0.3181	0.2564	0	0	0.0565	0.0937	0.2453	0.0851	0.0901	0	0	0
AC005410.2	chr17	-	11953888	11977594	1.4565	2.0679	1.282	1.0443	0.4275	0.2628	0.2764	0.5805	0.1165	0.8963	0.193	1.6665	0.6437	1.966	0.4542	1.7767	1.6733	0.6256	1.1451	1.7719	0.3739	0.1313	0.6099	1.0117	0.9272	0.7353	0.6485	0.1284	0.357	0.4081
AC005412.1	chr17	-	29203425	29204474	0.3616	0.3042	0.2382	0.1773	0.283	0.5799	0.244	0.3075	0.4115	0.4451	0.1278	0.2627	0.221	0.2892	0.2807	0.4901	0.3165	0.4518	0.7076	0.391	0.2751	0.058	0	0.4465	0.0877	0.2434	0.3721	0.0567	0.3677	0.1801
AC005412.2	chr17	-	29340481	29340822	0	0	0	0	0	0	0	0	0	0.1521	0	0.1616	0	0	0	0	0.1623	0	0	0	0	0.1783	0.1656	0	0.3597	0	0	0.3488	0	0.3694
AC005412.3	chr17	-	29197070	29197785	0	0	0	0	0	0	0	0.1504	0	0	0	0	0	0	0	0	0	0	0.1483	0	0	0	0	0	0	0	0	0	0	0
AC005476.1	chr14	-	71330341	71330738	0.2123	0.268	0.3148	0.5621	0.1246	0.1532	0.3224	0.2708	0.2718	0.1307	0.5626	0.1388	0.1668	0.2548	0.3178	0	0	0.1327	0	0.2583	0.1454	0	0.1423	0.236	0	0	0.2269	0.1498	0.1388	0.1586
AC005476.2	chr14	-	71292728	71321814	0.3465	0.1093	0.0642	0.2294	0.0509	0.0625	0.1973	0.1105	0.2773	0.3732	0.1377	0.2832	0.1361	0.4158	0.4323	0.0528	0.0569	0.1082	0.0545	0.0527	1.9572	1.1247	1.5092	0.0963	0.0945	0.0292	0.0617	2.567	2.3784	2.7832
AC005479.1	chr14	+	74482984	74483435	0.6542	0.8256	0.4156	0.4948	1.6458	0.6744	0.7095	1.5495	0.7178	1.1502	0.2972	2.1996	1.4684	0.7849	1.4922	1.938	0.8589	1.2261	0.1176	0.2274	0.128	0	0.2505	1.731	1.9037	0.692	1.0651	0.1319	0.8552	0.6982
AC005479.2	chr14	-	74474006	74474864	0.5009	0.3612	0.5304	0.5683	1.0922	0.6197	1.521	1.2777	0.0916	1.1449	0.6826	1.5907	1.3493	0.8586	2.0709	0.6983	0.8456	0.9388	0.6301	0.5223	0.196	0.1032	0.9589	1.2724	1.0412	1.156	0.7136	0	0.2806	0.2138
AC005479.3	chr14	-	74471929	74472360	0.0978	0.2468	0.2175	0.9492	0.5741	0.4234	1.1878	0.6236	0.2504	0.6018	0.4146	0.5115	0.5378	0.2347	0.5855	0.4772	0.7704	0.3666	0.492	0.4759	0.2678	0.2821	0.131	0.2898	0.2846	0.3949	0.6966	0	0.1278	0
AC005480.1	chr14	-	73896163	73938114	1.2261	0.915	0.6955	0.9032	0.7511	0.8002	0.7285	1.0743	1.6516	0.8661	1.5595	1.199	1.3989	1.5991	1.5535	1.4177	2.0719	2.0716	1.8911	1.9846	2.5694	1.7841	2.0717	1.8169	2.0168	1.665	2.2405	1.4141	2.1187	1.8959
AC005480.2	chr14	+	74003395	74003470	0.562	0	0	0	0	0	0	0	0	0	1.1913	0.7348	0	0	1.1216	0	0	0	2.8276	1.3673	0.7694	0	0.7531	0	0.4088	0	0	0	0.7347	0
AC005481.1	chr7	+	157614022	157618765	0.0122	0.0462	0.009	0	0.0143	0.1056	0.1296	0.0311	0.0156	0.015	0.0129	0.0319	0	0.161	0	0	0.064	0	0.0153	0	0	0	0	0	0	0.0082	0	0	0.0319	0
AC005482.1	chr7	-	67691057	67697029	0	0	0	0	0	0	0	0.0935	0	0	0	0	0	0	0	0	0	0	0	0	0	0.1057	0	0	0	0	0	0.1034	0	0
AC005486.1	chr7	+	151249324	151254390	0.5854	0.2463	0	0	0.2291	0	0	0	0.2498	0	0	0.7655	0.6132	0.4682	0	0.4761	1.0248	0.8533	1.7181	0.7121	0.8015	1.1259	1.5689	0.4337	0.4259	0.5254	0.139	0.826	0.5102	2.6241
AC005487.1	chr7	+	108598374	108614267	0	0	0.047	0	0	0	0	0	0	0	0	0	0	0.2281	0	0.0773	0	0	0	0	0	0	0	0	0	0	0	0	0.0829	0
AC005495.1	chr17	-	69094288	69095499	0	0	0	0	0	0	0	0	0.0446	0	0	0	0	0	0	0	0	0	0	0.0423	0	0	0	0	0	0	0	0	0	0
AC005498.1	chr19	+	56535298	56535763	0	0.2288	0	0	0	0	0	0	0	0	0	0	0.0712	0	0	0	0.357	0	0	0.1103	0.1241	0.1307	0	0.1343	0.0659	0	0.0646	0	0.237	0.1354
AC005498.2	chr19	-	56536155	56538575	0	0.0963	0.0565	0.0673	0	0	0	0	0	0.0469	0	0.0998	0	0	0	0	0.2003	0	0.1439	0.1392	0.0522	0.055	0	0.1413	0	0	0.0815	0.4305	0.2493	0
AC005498.3	chr19	-	56545565	56567411	0.0206	0.2081	0.2291	0.5092	0.2904	0.6842	0.8136	0.2103	0.2375	0.4312	0.415	0.4582	0.5343	0.3215	0.3908	0.2263	0.4059	0.5408	0.2333	0.326	0.2822	0.2973	0.6628	0.2596	0.3898	0.4439	0.3817	0.2908	0.3503	0.308
AC005514.1	chr19	+	3371394	3371602	0	0	0	0	0	0	0	0	0	0	0	0	0.1592	0.7294	0.2022	0	0	0	0.2549	0.2465	0	0	0	0.1501	0	0.1364	0	0	0.2649	0
AC005515.1	chr19	+	39685243	39694577	0	0	0	0	0	0	0.2214	0	0	0	0	0	0	0	0	0	0	0	0	0	0	0	0	0	0	0	0	0	0	0
AC005517.1	chr17	+	15506865	15507354	3.0166	3.4809	1.15	2.586	1.012	2.9857	2.2247	1.649	5.4068	6.471	3.5628	7.1004	6.5007	8.273	4.7308	8.2009	5.6583	5.1694	9.2156	7.7594	0.7081	0.4973	2.1945	5.1725	7.0229	7.1941	5.7099	0.3648	1.9155	1.4167
AC005517.2	chr17	+	15443638	15444191	0.9908	0.7695	0.1695	0.269	0.2685	0.33	0.81	0.5833	0.2927	0.7504	0.4847	1.0963	0.8982	0.9144	0.6085	1.4876	0.7005	0.7619	0.5752	1.3908	0.2087	0	0.3064	0.847	0.8872	0.6669	0.7058	0	0.3985	0.2278
AC005518.1	chr7	+	147671710	147673143	0	0	0	0	0	0	0	0	0	0	0	0.0494	0	0	0	0	0.0496	0	0	0.0459	0	0	0	0.028	0	0.0254	0	0	0	0
AC005518.2	chr7	-	147704293	147704575	0	0	0	0	0	0	0	0	0	0	0	0	0.1174	0	0	0	0	0	0	0	0.2046	0	0	0	0	0	0	0	0	0.2233
AC005519.1	chr14	-	74377817	74378418	0	0	0	0.1238	0	0.2024	0.3194	0	0	0.1726	0.0743	0.3668	0.0551	0.0841	0.07	0.1711	0	0.0438	0	0	0.096	0	0	0.1039	0.1531	0.0472	0	0	0.0917	0
AC005519.2	chr14	-	74289126	74294425	6.6904	8.4438	2.2625	6.421	3.7648	5.3846	3.7918	4.4043	5.8813	6.6787	5.9476	18.5457	8.7203	10.2839	6.0923	8.7632	9.2703	4.3918	10.4327	8.7396	2.2796	2.1793	3.7598	8.0408	10.6769	4.6488	5.7103	0.9571	4.6353	5.3902
AC005520.1	chr14	+	73851970	73932278	7.6879	6.406	6.5948	8.425	5.0489	6.9147	5.7152	7.216	9.5211	8.5919	8.596	9.0836	8.5942	10.9622	9.266	9.754	9.6599	9.7773	10.6464	9.2836	13.9313	8.5066	10.822	8.468	9.2278	9.0446	10.2867	7.2425	9.7971	9.7151
AC005520.2	chr14	+	73787359	73803270	0	0	0	0.3784	0	0.0884	0	0	0.0784	0.0754	0.0649	0.3204	0.2406	0.6615	0.3668	0.5978	0.4022	0.4593	1.6182	1.416	1.4259	1.9441	1.5598	0.1816	0.5794	1.1958	0.5237	4.3219	1.842	1.5561
AC005520.3	chr14	+	73905266	73905636	0.6835	0.575	0.0844	0.1005	0	0	0.173	0.1453	0.7292	0.2804	0.3622	1.0427	0.179	0.41	0.341	0	0.4487	0.2135	0.5732	0.6929	0	0	0.1526	0.2532	0.2486	0.23	0.0811	0.1607	0.4468	0.1702
AC005520.4	chr14	-	73840519	73840609	0	0	0	0	0	0	0	0	0	0	0	0	0	0	0	0	0	0	0	0	0	0	0	0	0	0	0	0	0	0
AC005520.5	chr14	-	73885391	73885555	0.514	2.2704	1.5239	2.2679	0.3017	1.4837	1.1706	1.3111	1.9741	3.7957	0.2724	4.7048	1.0095	5.2419	2.3082	4.389	1.6871	0.8028	4.5258	0.6253	2.4632	1.1121	2.4107	0.952	1.6827	0.173	0.3661	2.5383	1.3439	2.6881
AC005521.1	chr7	+	124480523	124481395	0.435	0.122	0.8598	0.5118	0.1702	0.1395	0.6605	0.6165	0.1238	0.1785	0.1537	0.1896	0.038	0.116	0.1929	0.2358	0.1904	0	0.1824	0.1764	0.3309	0.0697	0.0648	0.0358	0.1407	0	0.0344	0.1364	0.0632	0.0722
AC005522.1	chr7	+	76361767	76362113	0	0	0	0	0	0	0	0	0	0	0	0	0	0	0	0	0	0	0	0.1482	0.5004	0.1757	0	0	0	0	0	0	0	0
AC005522.2	chr7	-	76474586	76478856	0.093	0.5871	0	0	0	0	0	0.1187	0.1191	0.1145	0.1972	0.1217	0.1462	0.1116	0.0929	0	0.2443	0.1163	0.117	0	0	0.1342	0	0	0.2031	0.0626	0	0	0.1216	0
AC005523.1	chr19	-	4785119	4791207	0	0	0	0	0	0	0	0	0	0	0	0	0	0	0	0	0	0	0.1268	0.2453	0	0	0	0	0.0734	0	0	0	0.1318	0
AC005523.2	chr19	-	4791744	4795559	14.6191	13.7745	11.6496	9.3399	12.7592	12.0065	10.8745	11.5881	14.139	15.3792	15.5078	14.1639	17.7431	12.2882	13.8124	10.2913	13.3078	14.3601	8.9648	7.6367	18.3045	16.8842	11.9537	15.255	14.8849	13.0255	11.6748	22.2926	14.8083	16.7142
AC005524.1	chr19	-	28683070	28727777	1.3233	0.6579	0.431	0.8316	0.5415	0.4341	0.3958	0.6138	0.4364	0.5182	0.5951	0.8915	0.7561	0.6495	0.3602	0.2935	0.2369	0.1127	0.0504	0.1951	0.1647	0.0868	0	0.3417	0.6856	0.135	0.1571	0	0.0524	0
AC005529.1	chr22	-	29513888	29535390	0.2917	0	0	0.1287	0	0	0	0.558	0	0	0	0	0.1146	0	0.4366	0.5337	0	0	0	0.3548	0.1997	0	0.3909	0.2161	0	0.1963	0.4155	0	0.572	0.6537
AC005531.1	chr7	+	139502452	139503812	0	0	0	0	0	0	0	0	0	0	0	0	0	0	0	0	0	0	0	0.0377	0.2122	0	0	0	0	0	0	0	0	0
AC005532.1	chr7	+	7255153	7277779	0.0681	0.086	0	0.0301	0.12	0.0492	0.0517	0.0869	0.0872	0.0419	0	0	0.0268	0.0818	0.068	0.0416	0.0447	0.0213	0.3	0.2073	0.14	0.0491	0.0913	0.101	0.0496	0.1605	0.2913	0.0481	0.0445	0
AC005532.2	chr7	+	7177951	7178324	0	0	0	0	0	0	0	0	0	0.2781	0	0.2955	0.0888	0	0.2255	0	0	0.1412	0	0	0	0	0	0.1674	0	0	0	0	0	0
AC005534.1	chr7	-	156654184	156657693	1.4768	1.2187	0.4631	0.802	0.3335	0.164	0.8624	0.3622	0.5818	0.769	0.8429	0.7428	0.8033	1.1586	0.3968	0.7622	0.3729	0.6033	1.3576	1.5894	0.2333	0.0819	0.4567	0.8417	0.5372	0.9559	0.7283	0.4007	0.6683	0.1698
AC005534.2	chr7	+	156633354	156633787	0.292	0.6142	0	0.0859	0.3429	0.4215	0.1478	0.2483	0.1246	0.2396	0.1032	0.5091	0.1529	0.7007	0.2914	0.475	0.2556	0.1824	0.4898	1.0658	0.1333	0	0.1304	0.0721	0.4249	0.3276	0.0693	0	0.1273	0.2909
AC005537.1	chr7	-	42954134	43113931	0.028	0.0706	0.0622	0.1152	0.0438	0.0404	0.184	0.0595	0.0478	0.1377	0.0198	0.1463	0.1392	0.0783	0.0372	0.0341	0.049	0.0175	0.0117	0.0454	0.0383	0.0269	0.075	0.0553	0.1221	0.0816	0.0133	0.0395	0.0731	0.0557
AC005538.1	chr2	-	233946145	233955435	0	0	0	0	0	0	0	0	0	0	0	0	0	0.0851	0	0	0	0	0	0	0.0972	0	0	0	0.0516	0	0	0	0	0
AC005538.2	chr2	-	233865495	233867359	9.2026	9.046	13.123	13.3089	10.8315	12.0752	11.7068	7.1522	4.9211	7.1522	5.2965	5.6769	5.0629	3.988	4.0391	4.3028	3.1469	3.1785	4.437	3.3285	2.7554	1.0437	2.9391	4.7745	5.4613	2.9375	3.2053	0.989	2.3648	2.0948
AC005539.1	chr2	-	157961409	157962888	0	0	0	0	0	0	0	0	0	0	0	0	0	0	0	0.1043	0.0374	0	0	0.208	0	0	0	0	0	0	0	0	0.1863	0
AC005540.1	chr2	-	190880796	190882059	6.6499	8.1611	5.881	4.0066	10.0155	12.5108	5.7795	2.6323	5.5778	5.1366	5.8818	6.3569	8.3954	5.2274	3.9819	5.8742	6.0216	8.1087	6.6343	14.7296	4.9608	0.4631	6.3916	4.2814	5.0381	6.1741	7.22	2.2002	4.3768	5.962
AC005544.1	chr17	-	67019933	67021743	0.3665	0.2313	0	0	0.3227	0	0.2782	0.7012	0.8211	0.3383	0.2913	0.2396	0	0.5497	1.0972	1.5648	0.3609	0.1145	0.1153	0.5573	0	0.2643	0.3683	0.1358	0.0667	0.3084	0.979	0	0	0.1369
AC005544.2	chr17	-	67032408	67033290	2.9447	3.9487	7.2303	2.761	10.8046	5.8442	8.6628	22.3008	23.3268	7.9284	16.7765	8.1827	6.2177	28.7071	69.9795	74.7629	24.4069	22.7672	4.8618	12.5388	0.504	24.6903	13.3183	7.6362	5.6237	19.5741	44.0516	1.2984	0	0.825
AC005546.1	chr19	+	13131570	13132410	0.3234	0.4081	0.0799	0.2854	0.1266	0.1556	0.491	0.1375	0.552	0.6634	0.2285	1.1276	0.8469	1.164	0.1076	0.526	0.9907	0.6061	0	0.5245	0.4428	0	0.4333	0.3993	0.7842	0.2177	0.7679	0	0.7046	0
AC005549.1	chr17	+	34176537	34178166	0.0259	0.0327	0	0	0	0	0.0393	0	0.0662	0	0	0	0.0203	0	0	0	0	0	0	0.0315	0	0.0373	0	0.0192	0.0188	0	0	0.0365	0	0
AC005550.1	chr7	-	15689074	15690854	0	0.1705	0	0	0.1586	0	0	0	0	0	0	0	0	0	0	0	0.1774	0	0	0.3287	0	0	0	0.1001	0	0.0909	0	0	0	0
AC005550.2	chr7	-	15701434	15701752	0	0	0	0.117	0	0	0	0	0	0	0.1405	0	0.2083	0.159	0	0	0	0	0	0.645	0.3629	0	0	0.1964	0.0964	0	0	0	0.1733	0.198
AC005550.3	chr7	+	15667946	15681980	0	0.0426	0.0417	0.0099	0	0.0325	0.0171	0	0	0	0	0	0	0	0	0	0.0444	0	0	0.0548	0	0	0	0	0	0	0	0	0.0294	0.0168
AC005551.1	chr19	-	3482803	3483446	0.0855	0	0	0	0	0	0	0	0	0	0	0.2236	0	0.1026	0	0	0	0	0	0.104	0.2341	0	0	0	0.1244	0.0575	0	0	0	0
AC005552.1	chr17	-	34725508	34726170	0	0.0804	0	0	0	0	0	0	0	0	0	0.0833	0	0	0	0	0	0.0398	0	0	0.0872	0	0	0	0	0.0429	0	0	0	0.0951
AC005559.1	chr19	-	590429	591300	0.0968	0.1221	0.3228	0.4697	0.5681	0.4889	0.2939	0.3703	0.3097	0.5956	0.6668	0.2531	0.6463	0.3483	0.4346	0.4132	0.0635	0.0907	0.4261	0.7064	0.9938	1.1866	0.6484	0.7529	0.2816	0.2606	0.1723	2.8676	0.6959	0.7954
AC005562.1	chr17	+	30576463	30672789	3.184	2.4851	2.7742	3.808	2.1971	2.2475	4.3892	3.2774	2.95	3.4634	2.7754	3.1775	4.1035	4.3565	3.3448	3.4582	4.2081	5.8195	3.0391	2.472	2.9351	1.2389	2.62	4.0301	4.0995	4.122	4.8845	1.4779	2.6929	2.8901
AC005562.2	chr17	-	30617679	30617790	0	0	0.2814	0	0.4458	0	0	0	0	0	0	0	0	0	0	0	0	0.2372	0	0	0	0	0	0	0	0	0	0	0	0
AC005578.1	chr19	-	4246338	4247358	0.2479	0.1564	0.3675	0.3282	0.2426	0.2982	0.1255	0.4216	0.3703	0.6611	0.3942	0.1621	0.3571	0.347	0.3711	0.1008	0.7053	0.3872	0	0.1005	0.3395	0.4768	0.4983	0.4898	0.3006	0.1669	0.471	0.0583	0.108	0.1852
AC005580.1	chr19	-	28316704	28386204	0.0365	0	0	0	0	0	0	0	0	0.0449	0	0	0.0287	0	0	0	0.0479	0	0	0.1332	0.1999	0	0	0.0541	0.0265	0	0	0.0515	0	0
AC005586.1	chr7	-	150363776	150372590	9.5688	10.878	8.6087	5.9947	11.3207	10.4376	15.7486	7.2669	9.819	7.1922	10.9939	7.0682	9.756	9.5528	16.7662	10.0688	10.8375	17.5697	10.3828	6.576	14.2021	12.5386	9.0054	9.2544	10.7877	17.4547	15.2458	12.2648	13.4645	17.1361
AC005586.2	chr7	+	150341770	150342607	0.0504	0.0636	0.0746	0.3555	0.1182	0.0727	0	0.0642	0.1934	0.062	0.1067	0.1975	0	0.1812	0.1508	0.1843	0	0	0	0.3676	0	0	0	0.0746	0.0733	0	0	0	0	0
AC005587.1	chr6	-	131780720	131781312	0	0	0	0	0	0	0	0	0	0	0	0	0	0	0	0	0	0	0	0	0	0	0	0	0	0	0	0	0	0
AC005588.1	chr7	-	153968664	153968826	0	0	0	0	0	0	0	0	0	0	0	0	0	0	0	0	0	0	0	0	0	0	0	0	0	0	0	0	0	0.3888
AC005592.1	chr5	+	142703781	142705421	0.8995	5.2867	2.2859	2.1091	3.1984	2.7449	2.0681	1.7045	0.4606	0.0949	0	0.3024	0.1615	0.185	0.1026	0.1254	0.135	0.0321	0.3233	0	0	0	0	0.1523	0.2431	0.1557	0.0183	0.0363	0	0
AC005593.1	chr5	+	131797414	131797929	0	0.1033	0.0607	0.2167	0	0.1181	0	0.2088	0.1048	0.1007	0.1735	0.107	0.3215	0.1964	0	0	0	0.1534	0	0.0996	0.1121	0.1181	0.2193	0.6063	0.1191	0.1653	0.1166	0	0.214	0.4891
AC005597.1	chr19	-	30219665	30228715	0	0	0.0744	0	0	0	0	0	0	0	0	0	0	0	0	0	0	0	0	0	0	0	0	0	0	0	0	0	0.1312	0
AC005606.1	chr16	+	1997653	1998374	29.1011	32.1894	17.1079	18.3751	21.2079	18.1051	21.9658	16.9589	12.8471	23.3639	10.8135	25.2601	11.8261	16.1539	12.1844	13.0574	18.0069	10.2924	10.7296	19.1263	13.5111	15.0785	8.4047	11.0905	11.4984	7.5991	10.0078	16.2832	9.8392	10.8712
AC005606.2	chr16	-	1984876	1990357	18.3171	21.0158	19.238	22.2448	25.8886	22.2115	26.591	21.1658	20.5099	24.4529	25.9879	22.826	24.6769	22.4596	24.2396	19.1925	21.6377	22.3138	11.1956	14.6699	19.97	30.067	16.0051	21.0164	21.5556	19.7122	18.7339	31.517	14.488	20.0774
AC005609.1	chr5	-	140878072	140882642	0.6831	2.4139	1.1646	1.5673	1.5239	1.0845	1.3483	0.5228	0.1749	0.5044	0.6516	0.4466	0.3757	0.4098	0.409	0.1667	0.3588	0.128	0.3437	0.4986	0.0935	0	0	0.3037	0.3976	0.4138	0.5353	0.0964	0.0893	0.1021
AC005609.2	chr5	-	140849104	140849696	1.4951	1.0782	0.8971	0.6911	0.7523	0.5138	0.5405	0.8172	0.3646	0.8763	0.9055	1.3964	1.0068	0.6834	0.5684	0.6079	0.6543	0.3114	0.806	1.3858	0.195	0	0.477	1.2132	0.8287	0.6709	1.2172	0.4018	0.0931	0.1064
AC005609.3	chr5	-	140875345	140875922	6.4279	5.5312	2.7613	3.3519	4.7169	4.1118	5.2126	6.2421	4.9563	2.5173	4.4905	3.3431	3.3859	2.0157	3.9364	3.5642	3.2608	4.4723	3.0322	3.9989	2.7004	1.6859	3.5238	4.2754	3.5073	4.6218	4.5789	1.9583	5.3476	4.6933
AC005609.4	chr5	-	140867512	140867959	1.2257	1.309	1.258	1.1649	0.7749	1.7692	0.5726	2.0444	0.9657	0.5802	0.5996	0.8631	1.3334	1.1313	0.4705	0.8051	1.4856	0.9425	1.3047	1.3765	0.3873	0.272	0.6318	1.5369	1.0289	0.5077	0.5373	0.2661	0.2465	0
AC005609.5	chr5	-	140788456	140822193	4.2617	6.3565	2.9948	4.1271	3.2167	2.7161	2.6891	5.7886	4.1806	3.8488	3.1092	3.9444	3.6744	3.1543	1.7123	1.8567	3.8879	2.7317	2.7849	2.8954	0.7578	0.3194	1.298	3.4036	3.9662	2.3657	2.1093	0.2343	0.9045	0.9097
AC005614.1	chr19	+	40090753	40094406	0.0346	0.0582	0.0342	0.0713	0.0948	0.0666	0.1401	0.0883	0.0591	0.1846	0.0856	0.2414	0.0816	0.0831	0.1151	0.0422	0.1212	0.0937	0.0871	0.0702	0.0316	0.0166	0.0464	0.0855	0.0923	0.0854	0.1233	0	0.1056	0.0345
AC005614.2	chr19	-	40048756	40090925	4.3884	3.6923	2.9817	6.293	3.0056	2.5072	8.6064	4.8976	3.8625	4.9511	3.1009	5.2602	5.9618	4.9362	3.1934	4.238	5.6419	5.5976	6.7852	4.6714	2.3784	1.055	4.1655	6.2318	5.7201	5.2925	5.0799	0.774	2.2709	3.9617
AC005616.1	chr19	+	28509237	28518728	0.2184	0.0919	0	0	0	0	0	0	0	0.0896	0.2315	0	0.0572	0	0	0	0	0	0	0	0	0	0	0	0	0	0	0	0	0
AC005618.1	chr5	+	141326209	141329357	2.4501	2.3994	1.7962	1.1342	1.6505	1.4687	1.1994	1.4003	0.7713	0.6097	0.8798	0.7703	0.4418	0.498	0.6814	0.3756	0.9844	0.3764	1.2799	1.0261	0.55	0.1352	1.0585	0.5257	0.75	0.2974	0.515	0.2834	1.0327	1.1203
AC005618.2	chr5	+	141439852	141442449	1.3578	1.5747	0.5168	0.502	0.5601	0.3708	0.5015	0.5851	0.2114	0.2484	0.5057	0.4079	0.2451	0.1981	0.2197	0.1119	0.6987	0.2407	0.8309	0.4464	0.1005	0.0794	0.1475	0.2039	0.2803	0.247	0.2876	0.0259	0.096	0.0823
AC005618.3	chr5	-	141427294	141427752	2.1165	2.3228	0.5457	1.1369	0.6483	0.3985	3.0739	1.5258	0.7069	1.4724	0.6828	0.8423	0.3615	0.7729	0.4592	0.3368	2.054	0.2875	0.8103	1.1195	0.504	0.1327	1.2332	0.3409	0.4017	0.5575	0.2622	0	0.1203	0.1375
AC005618.4	chr5	-	141350108	141350662	1.9019	2.8804	1.5789	1.8798	1.6971	0.7686	0.6931	0.4852	1.8505	0.2809	1.5321	0.2984	0.6575	0.3651	0.3037	0.0928	0.9989	0.3802	1.5312	1.0181	0.3125	0.1097	0.4078	1.1837	1.273	0.4609	0.3252	0.5367	0.7957	0.2274
AC005622.1	chr19	+	43690001	43700508	0	0	0.0183	0	0	0	0.0376	0.0316	0.0317	0	0.0262	0	0	0.0891	0	0.0906	0	0.0464	0.0623	0.1204	0.1017	0	0	0	0	0	0.0176	0	0.0324	0
AC005625.1	chr19	-	38361794	38362484	0	0.1127	0.0662	0.2364	0.1048	0	0	0.4556	0.2286	0.8792	0.0946	0.8174	0.2806	0.6428	1.4258	4.1392	1.0552	0.781	2.0218	0.9777	0.3668	0.2576	0.4786	0.0662	0	1.0819	0.5725	0.378	0	0.2669
AC005632.1	chr16	-	21532944	21550373	0.1463	0.0923	0.1085	0	0	0	0	0	0	0.0901	0	0.1914	0	0	0	0	0	0	0.092	0.4451	0	0.2111	0	0	0.0532	0.0493	0.0521	0	0.1913	0
AC005632.2	chr16	+	21626741	21627569	0.6617	0.6424	0.2641	0.8085	0.1195	0.1469	0.3864	0.3246	0.782	0.2506	0.2158	0.4659	0.2799	0.4275	0	0.4967	0.401	0.2862	0.7684	0.5573	0.0697	0	0.1364	0.3017	0.4814	0.6167	0.3263	0	0.4658	0.0761
AC005632.3	chr16	+	21538486	21538794	0	0.1727	0	0	0	0	0	0	0	0	0	0	0	0	0	0	0	0	0	0	0	0.1974	0	0	0	0	0	0	0	0
AC005632.4	chr16	-	21526823	21531141	0	0	0.2175	0.0863	0	0	0	0	0.2504	0	0	0	0	0	0	0	0	0.0611	0.123	0	0.4017	0	0	0	0	0.0658	0.0697	0	0	0.1461
AC005668.1	chr17	-	6322412	6323228	0	0	0	0	0	0	0	0	0	0	0	0	0	0	0	0	0	0	0	0	0.2425	0	0	0	0	0	0	0	0	0
AC005670.1	chr17	-	46916769	46923034	0	0.404	0.3954	0	0.2506	0	0.162	0.1361	0.2732	0.394	0	0.1395	0	0.3841	0.213	0	0.7005	0	0.1342	0	0	0	0.143	0.0791	0.3105	0	0.228	0.3011	0	0
AC005670.2	chr17	+	46923132	47049932	7.279	7.5138	5.945	7.2958	5.6449	6.7772	6.7881	6.4474	7.9384	11.0053	7.9058	10.1647	9.5138	10.4318	8.5871	9.8661	9.2919	11.8465	13.8477	12.2447	13.8427	9.6899	10.3265	9.5045	9.5779	9.4668	10.6106	14.6454	13.5105	12.1189
AC005674.1	chr4	+	10006481	10009725	0	0	0	0	0	0	0	0	0	0	0	0	0	0	0	0	0	0	0	0.1117	0	0	0	0	0	0	0	0	0	0
AC005674.2	chr4	-	10068088	10073019	2.7017	2.4247	1.0859	0.6252	1.6213	0.7279	1.0027	1.1333	1.3682	0.9311	0.4964	1.1776	0.783	0.8356	0.7549	1.787	1.7342	2.4906	1.2084	0.7012	1.266	0.3118	1.8666	0.5961	0.9085	1.2851	1.36	0.5591	2.2291	2.6555
AC005682.1	chr7	-	22863873	22881350	0.7757	0.7977	0.2981	0.5071	0.6409	0.1659	0.2181	1.026	0.331	1.0962	0.9744	1.0895	0.79	0.2413	0.2007	0.3855	0.679	0.1615	0.1446	0.3495	0.118	0.0414	0.077	0.5747	1.5467	0.4061	0.307	0.0405	0.0751	0
AC005691.1	chr17	+	34614408	34614809	0	0.1326	0	0	0	0	0	0	0.4037	0	0.557	0.9621	0	0.1261	0.6293	0.2564	0.276	0	0	0	0	0	0	0.1557	0.6882	0.0707	0.2246	0	0	0
AC005692.1	chr7	-	141414382	141416390	0.0293	0.037	0	0.0258	0	0.0423	0.0445	0.0374	0.1125	0	0	0	0	0	0.0292	0	0	0	0	0.0356	0	0	0	0	0.0213	0	0	0	0.0383	0
AC005692.2	chr7	-	141429710	141431268	0	0.2677	0	0	0	0	0.1074	0.1804	0.0905	0	0	0	0	0	0	0	0	0	0	0	0	0.102	0	0	0.0514	0.1428	0	0	0	0
AC005695.1	chr17	-	9171067	9179118	0.0223	0.0938	0.0275	0.0459	0.0611	0	0.0564	0.0474	0.0476	0.0549	0.063	0.2721	0.1693	0.0178	0.089	0.1178	0.0488	0.0139	0.0654	0.0633	0.1221	0.0322	0.0597	0.0716	0.1189	0.015	0.0212	0.0315	0.0291	0.0333
AC005695.2	chr17	+	9283173	9305651	0.6509	1.2322	0.2412	0.2872	0	0.2349	0.7412	0.2076	0.625	0.2003	0.1725	0	0.3835	0.3905	0.1624	0.397	0.641	0.1017	1.6376	0.5939	0.4456	0	0.2181	0.2411	0.2368	0.1095	0.1159	0	0.851	0
AC005695.3	chr17	-	9244665	9244897	0.3633	0.4585	0.1347	0.4809	0	0.2622	0.5517	0	0	0.6708	0.3851	0.9502	1.1418	0.218	0.1813	0.4432	0.4771	0	2.5137	0.442	0	0	0.2434	0.8076	0.793	0.4891	0.1294	0	0	0
AC005696.1	chr17	+	2712308	2712833	0.0951	1.9211	0.4936	0.9235	0.4468	1.3732	1.589	0.1213	0.1218	0.2342	0.4034	1.3685	0.8222	0.9132	0.6646	0.9285	0.9993	0.2378	0.9574	0.5787	1.8237	1.7841	4.3348	0.6344	0.1384	0.5764	0.3389	1.6109	1.7413	1.9903
AC005696.2	chr17	-	2683304	2685088	20.4	18.3537	19.1136	16.3388	12.3317	14.4794	24.9429	26.4489	29.3924	24.1969	17.9831	22.9784	31.1559	33.3624	14.11	26.1995	33.1499	34.8706	31.7592	36.5312	22.6778	7.1868	31.1269	38.9586	28.5563	34.5336	30.0233	5.7949	29.134	24.6479
AC005696.3	chr17	+	2688472	2688960	0.4173	0.1756	0.1031	0	0	0	0	0	0	0	0.1474	0	0.1093	0.3338	0	0	0.3653	0.0869	0.3499	0.1692	0	0.2006	0	0	0.2024	0.0936	0.2973	0	0.3637	0.2078
AC005696.4	chr17	-	2720800	2723947	2.7857	3.11	3.9411	5.0111	5.0947	6.0311	8.3168	5.6541	2.8119	4.3847	4.3153	4.9912	3.3566	1.3659	1.9514	1.9441	1.4595	0.41	0.1179	0.0815	0.0183	0.058	0.0359	3.3539	3.0692	0.5319	0.1622	0.1701	0.0875	0.2001
AC005697.1	chr17	-	27798805	27893365	0.7242	1.0053	0.5368	1.7254	1.1053	0.8362	2.5289	0.6466	1.298	1.2478	1.3816	0.5682	0.8534	0.5213	2.0236	1.5018	1.0459	0.6334	2.2774	2.3787	2.578	1.6714	1.2616	1.3414	1.3698	1.2186	0.7222	1.6349	1.2307	1.7314
AC005697.2	chr17	+	27874644	27881237	0.4278	0.3991	0.6342	1.428	0.5241	0.7517	1.0167	0.688	1.0001	0.8928	0.5126	0.4864	0.4822	0.6249	0.7982	0.7034	0.7082	0.3137	1.1464	1.4934	1.2734	0.9122	0.8724	0.689	0.5819	0.601	0.3975	1.6009	1.0456	1.1395
AC005699.1	chr4	+	11625713	11813958	0.0627	0.0792	0.031	0.2767	0.0982	0.0905	0.1587	0	0.1606	0.2058	0.1773	0.6834	0.3614	0.2258	0.1669	0.0255	0.7137	0.0392	0.4997	0.6867	0.1145	0.0302	0	1.1617	1.1559	0.0844	0.0745	0	0.0273	0
AC005702.1	chr17	+	59964831	59996972	0.4536	0.448	0.6432	0.5047	0.6252	0.4839	0.8385	0.805	0.6817	0.6311	0.5017	0.4126	0.5268	0.8046	0.374	0.818	0.6474	0.6777	0.6947	0.7198	0.3781	0.1707	0.4493	0.7598	0.7605	0.4646	0.4917	0.0835	0.5672	0.2063
AC005702.2	chr17	+	59940907	59973101	3.5049	4.2023	4.1567	2.0104	3.6008	2.6559	6.7851	2.4587	3.4775	3.9903	2.3218	3.4374	4.2682	3.154	2.9731	3.2067	5.5223	4.708	5.1804	4.264	1.9196	0.632	1.4091	4.6743	3.6336	4.9544	4.8686	0.3709	3.0929	1.5712
AC005702.3	chr17	-	60063003	60064782	0.2039	0.0735	0.0216	0.1028	0.1026	0	0	0.0372	0.0746	0.1434	0.0309	0.1143	0.1373	0.1048	0.0581	0.1777	0.2677	0.091	0.0366	0.1063	0.1994	0	0	0.1942	0.106	0.0196	0.0415	0	0.2285	0
AC005702.4	chr17	+	60025858	60030746	0	0	0	0.2682	0	0	0	0	0	0	0	0	0	0.6078	0.1011	0	0	0.0633	0.3823	0	0	0	0	0	0.2211	0.1364	0.1443	0	0	0
AC005702.5	chr17	+	60021071	60022436	0	0	0	0	0	0	0	0	0	0	0	0	0	0	0	0	0	0	0	0	0	0	0	0	0	0	0	0	0	0
AC005703.1	chr17	-	15267460	15272290	0	0	0	0	0	0	0	0	0	0	0	0	0	0	0	0	0	0	0	0	0	0	0	0	0	0	0	0	0	0
AC005703.2	chr17	-	15276561	15279477	0	0	0	0	0	0	0	0	0	0	0	0	0	0	0	0	0	0	0	0	0.1682	0	0	0	0	0	0	0.1734	0	0.3672
AC005703.3	chr17	+	15261014	15265707	0	0	0	0	0	0	0	0	0	0	0	0	0.0888	0	0	0	0	0	0	0.1375	0.1547	0	0.1514	0	0	0	0.0805	0.3189	0	0.5065
AC005703.4	chr17	-	15379863	15417878	0.0783	0	0.1161	0.1383	0	0.1131	0	0	0	0.1928	0.3321	0.4098	0.2462	0.188	0.5473	0.0956	0.3086	0	0.1971	0.3812	0.2145	0.113	0	0.1741	0.342	0.1582	0.279	0	0	0
AC005703.5	chr17	+	15365322	15365877	0.0759	0	0	0.2681	0	0	0	0	0	0	0	0	0	0	0.0758	0	0	0	0	0.0924	0	0.1095	0	0	0	0	0	0	0.0993	0
AC005703.6	chr17	+	15260512	15261841	0.222	0	0.141	0.1119	0.0372	0	0.0963	0	0.2436	0.2732	0.4034	0.6635	0.4734	0.3805	0.6013	1.1219	0.4997	0.7529	0.4787	1.8905	3.9515	2.516	3.8673	0.329	0.4384	0.5977	1.1521	4.6985	2.6534	4.9283
AC005722.1	chr17	+	19755243	19756207	0	0	0	0	0	0	0	0	0	0	0	0.0572	0	0	0	0	0	0	0	0	0.1197	0	0	0	0	0	0	0	0	0
AC005722.2	chr17	+	19719058	19722428	0.05	0	0	0.0331	0	0.0181	0.076	0	0.0801	0	0.0133	0.0327	0	0	0.025	0.0305	0.0821	0.0469	0.3304	0.1674	0.0856	0	0.0503	0.0093	0.0273	0.0337	0.0356	0	0.0163	0.0561
AC005722.3	chr17	+	19737681	19738542	0.378	0.1193	0.1401	0.1668	0.111	0.1364	0	0	0.121	0	0.3005	0.1236	0	0	0	0	0.1241	0	0.1189	0.115	0	0	0	0.07	0.1375	0.0636	0	0	0	0
AC005725.1	chr17	+	11288204	11290811	0.0162	0.0612	0	0.0143	0	0.0467	0	0.0206	0.1035	0.4577	0.3941	1.2684	0.4954	0.1164	0.0161	0.0789	0.5094	0.101	0.0203	0.0787	0	0.0233	0	0.5031	0.7175	0.0653	0.0576	0.0228	0.0845	0
AC005726.1	chr17	+	28655556	28655983	1.3819	0.4983	0.2927	0.2613	0.8112	0.5699	0	0.2518	0.7582	1.4578	0.5231	0.7744	0.6979	0.4737	0.591	0.602	1.8144	1.7883	0.8691	1.3209	0	0.1424	0.2645	0.8776	0.8617	0.8637	1.1953	0	1.0323	0.4425
AC005726.2	chr17	-	28455751	28614197	20.1433	21.7527	14.7174	17.9146	16.7769	17.0514	17.4001	17.5903	14.571	11.7192	16.4502	14.0437	12.6463	14.3943	16.3252	12.8294	8.5467	10.8993	5.7663	7.6641	2.8334	1.8137	2.9135	13.1292	14.0354	12.1045	13.0897	1.0164	3.7498	2.8769
AC005726.3	chr17	+	28633205	28635950	68.6027	75.0653	56.2948	41.7838	70.5856	55.8942	41.986	53.3663	48.4019	41.8417	65.1066	42.7443	56.9151	37.8848	55.5263	31.1535	40.07	39.3672	39.2289	37.4322	41.4435	40.2903	34.8942	48.891	50.1529	41.6282	44.2521	27.87	38.9514	32.7153
AC005726.4	chr17	-	28601826	28602284	4.6011	5.2263	3.0013	1.949	1.0805	1.8595	1.2575	4.4602	3.0631	3.8509	0.9754	3.8507	1.1568	4.7477	1.3775	4.4903	3.8664	1.0924	1.9679	1.4554	0.126	0.2655	0.37	0.9545	1.6068	1.3628	0.9177	0.2597	0.3609	0
AC005726.5	chr17	+	28573116	28574243	55.441	52.6563	69.2953	117.445	60.777	94.72	43.1629	23.6313	13.58	29.5926	50.2189	37.5433	38.2245	17.139	53.3528	30.02	41.5966	36.4049	18.5025	15.6577	125.1	251.551	156.55	22.6342	27.3699	34.0822	24.885	104.37	37.9039	65.0913
AC005726.6	chr17	+	28607962	28609730	3.9695	4.6168	1.2981	2.7474	1.9191	1.8536	2.5408	3.2264	2.1424	2.9218	0.9075	4.58	1.9262	2.6615	2.2137	2.3737	2.8103	1.629	1.6644	1.9885	0.2664	0.393	0.6258	2.076	1.9536	1.6503	1.996	0.2746	0.814	0.6978
AC005730.1	chr17	+	20056286	20056630	0	0	0	0	0	0	0	0	0	0	0	0	0	0	0	0	0	0	0	0	0	0	0	0	0	0	0	0	0	0
AC005730.2	chr17	-	20008050	20009234	0	0.0899	0.0528	0.7853	0.1672	0	0.2702	0	0.0456	0.0876	0	0	0	0.1708	0.1776	0.0434	0	0.0222	0	0	0.0975	0	0	0	0.0518	0.024	0	0	0	0.0532
AC005730.3	chr17	-	19929371	19929737	1.2667	2.4707	0.4268	0.813	0.2704	0.3324	0.1748	1.6156	1.4743	2.126	0.6103	2.1081	0.7238	0.9672	0.9194	0.7024	2.5704	0.3597	1.3037	1.4009	0.1577	0	0.1543	0.3413	0.5864	0.6201	0.9023	0	1.0538	0.1721
AC005736.1	chr16	-	3947608	3950444	0.2721	0.1908	0.2241	0.1067	0.142	0.1746	0.3672	0.1928	0.1548	0.1116	0	0.2372	0.0713	0.1451	0.0905	0.0369	0.0794	0.0944	0.2662	0.0736	0.2484	0.2617	0.1621	0.0448	0.044	0.1018	0.0646	0.2133	0.5929	0.3614
AC005736.2	chr16	-	3931216	3946305	0.2178	0.2749	0.0404	0.0961	0	0.1572	0.4961	0.2084	0.0697	0.4691	0	0.2848	0	0	0	0.3321	0	0.034	0.3425	0.3975	0.2237	0.3142	0.3649	0.0403	0.0792	0.0367	0.1164	0.2305	0.0712	0.0814
AC005736.3	chr16	+	4032011	4032936	0	0	0	0	0	0.2493	0	0	0	0	0	0.4517	0	0	0	0	0	0	0	0	0	0	0	0	0	0	0	0	0.2258	0
AC005740.1	chr5	-	141896167	141896689	0.0807	0.8152	0.1197	0.855	0.3792	0	0.4904	1.1328	0.2067	0.0994	0	0.1056	0.2537	0.2906	0.4029	0	0	0	0	0.0982	0	0	0	0.1196	0.4112	0.1087	0	0	0.2111	0
AC005740.2	chr5	-	142036706	142037125	0.1006	0	0.0746	0	0.1181	0	0.3055	0.1283	0.6439	0	0	0	0	0	0.1004	0	0.1321	0	0	0.2447	0.2755	0	0	0	0	0.1354	0	0	0	0
AC005740.3	chr5	-	141970636	141982687	3.1855	2.7833	1.9071	1.5137	2.5893	1.4147	0.9301	1.4064	4.0782	1.508	3.3764	1.6021	3.1765	2.205	1.7118	2.9892	4.826	6.736	3.2365	1.9377	5.7038	1.7673	7.0599	3.7218	1.7827	5.2782	4.9748	2.766	3.8441	4.943
AC005740.4	chr5	+	141952418	141953375	0.2202	0.3335	0.0326	0.1943	0	0.0636	0.0669	0.1685	0.0564	0.0542	0.0934	0.3455	0.2076	0.1585	0.044	0.1074	0.6939	0.1101	0.3324	0.2679	0.1809	0.1271	0.118	0.0326	0.0961	0.2075	0.251	0.0621	0.0576	0.0658
AC005741.1	chr5	+	130598347	130598779	0	0	0	0	0	0	0	0	0	0	0	0	0	0	0	0	0.1281	0	0	0	0	0	0	0	0	0	0.0695	0	0	0
AC005746.1	chr17	+	61382784	61384680	0.1586	0.6404	0.094	0.1119	0.1117	0.5035	0.5778	0.3236	0.5684	0.7026	0.0336	0.622	0.4734	0.6088	1.2343	0.4255	1.041	2.2785	0.9175	0.9645	0.7816	0.0915	0.68	0.3524	0.5076	2.7751	0.8585	0.3132	0.6633	1.3742
AC005746.2	chr17	-	61361667	61400243	0.1793	0	0.0665	0.0791	0	0	0	0	0.1148	0.1104	0.2851	0.2345	0.0705	0.1076	1.7898	0.547	1.0597	0.9524	0.9024	0.8728	0.2456	0	0.1202	0.1993	0.3262	1.8109	0.2555	0.5061	0.7034	0.134
AC005746.3	chr17	-	61354762	61355155	0	0.5414	0.0795	0.0946	0	0	0	0	0.1373	0	0	0	0	0.2573	0.2141	0.1308	0.2816	0.268	0.4047	0.3914	0	0	0	0	0.078	0.2166	0.0764	0	0	0.1602
AC005753.1	chr5	-	141825707	141826325	0.2728	0.2582	0.3539	1.1435	0.1601	0.8859	0.9319	0.6959	0.6112	0.3358	0.3614	0.7134	0.5894	0.3273	0.6125	0.2496	0	0	0.3432	0	0	0.0984	0	0.3032	0.1985	0.1377	0	0	0	0
AC005757.1	chr19	-	45135992	45136977	0.3572	0.3381	0.0662	0.1576	0.1048	0.2578	0.1356	0.3417	0.2286	0.1099	0	0.9341	0	0.2143	0.2673	0.4357	0.2345	0.1674	0.2246	0.3259	0.1223	0	0	0.5293	0.5847	0.1202	0.1272	0	0.1167	0.1334
AC005758.1	chr19	+	27918942	27929370	0	0	0	0	0	0	0	0	0	0	0	0	0	0.0809	0	0	0.0885	0.0421	0.1697	0.6563	0.0923	0	0	0	0	0	0	0	0	0
AC005759.1	chr19	+	18204729	18220480	0.9389	1.185	0.9279	2.1481	1.3065	1.4556	1.9008	0.8427	0.4897	1.0272	1.2532	3.9561	1.3387	0.3338	1.0758	1.2302	2.0546	0.5431	1.7935	0.6346	0.1905	0.4515	0.5592	1.7778	2.3022	0.9597	0.6193	0.8832	0.6365	1.0912
AC005771.1	chr17	-	70628916	70629265	0	0	0	0	0	0	0	0	0	0	0	0	0	0	0	0	0	0	0	0	0	0	0	0	0	0	0	0	0	0
AC005772.1	chr17	+	15014804	15052276	0.0432	0	0	0	0	0	0	0	0	0	0	0	0	0	0	0	0	0	0	0	0	0	0	0	0	0	0	0	0	0
AC005774.1	chr16	-	7614229	7614992	0	0	0	0.0656	0	0	0	0	0	0	0	0	0	0	0	0	0	0	0	0	0	0	0	0	0.0541	0	0.053	0	0	0
AC005775.1	chr19	-	490045	507833	0.5454	0.7509	1.0659	1.0064	1.9212	1.9323	1.1293	1.3281	1.5235	2.0139	2.7329	2.399	2.4932	2.7961	4.503	2.7219	2.6042	2.943	2.3702	3.6194	7.3324	5.9366	5.3157	2.3512	1.3708	2.7035	2.6138	13.5729	6.3526	8.2242
AC005776.1	chr19	+	15338947	15339237	0.872	0.9171	0	1.4108	0	0.4195	0.662	0.7415	0.5582	0.5366	0	0.3801	1.4844	0.8719	0.5802	0.3546	0.1908	1.0896	0.9141	0.884	0.995	0.6289	0.1948	0.4307	1.586	0.8805	0.9318	0.8203	0.76	0.4343
AC005776.2	chr19	-	15346067	15348417	0.6671	0.8419	0.1943	0.5677	0.1119	0.3095	0.3617	0.6382	1.1286	1.2903	0.5556	1.9004	1.0295	1.2292	0.4755	1.1625	1.2513	0.6252	1.6184	1.5942	0.1631	0.3437	0.3512	0.7061	0.8147	0.7858	0.6789	0.2017	0.5606	0.2848
AC005777.1	chr19	-	3775995	3776182	0	0	0	0	0.5293	0	0.3422	0.2875	0	0	0	0.2947	0	0.5408	0	0	0	0	0	0	0	0	0	0	0	0	0	0	0	0
AC005779.1	chr19	+	45187387	45216933	0	0	0	0	0	0	0	0.1991	0.0999	0.1921	0.3309	0.2041	0.0613	0.2809	0.0779	0.2856	0.205	0.0975	0.4909	0.2849	0	0	0	0.0578	0.0568	0.2627	0.0556	0	0.2041	0
AC005779.2	chr19	+	45179821	45202444	0.4598	0.677	0.6816	0.2029	0.5398	0.6636	0.3491	1.3684	0.4905	0.8488	0.9747	1.3027	0.8429	1.563	1.3765	1.0283	0.7043	0.8618	1.9279	1.3984	1.7837	1.6581	1.0269	1.1355	1.0592	0.9801	0.5459	1.6219	0.8014	0.916
AC005785.1	chr19	+	15379075	15381194	7.1678	6.4854	4.3648	10.1595	6.4478	6.0165	7.6349	5.0634	4.433	6.7591	6.2883	11.0745	5.0943	9.8438	6.691	9.1743	8.0792	6.9446	8.4061	8.5592	6.3416	6.9036	6.4134	6.1767	6.3218	6.354	6.0801	8.6823	7.6695	7.6457
AC005785.2	chr19	-	15383201	15383832	1.937	2.6975	0.3466	2.0041	1.0195	0.5784	0.6085	1.1927	1.1972	1.3153	0.708	4.0177	1.0495	1.2021	0.6666	1.5481	2.3679	1.8779	3.5288	3.5754	0.9146	0.4817	0.8951	1.3362	2.7698	1.169	1.9508	0.4712	1.4845	1.3973
AC005786.1	chr19	-	3568119	3568273	0	0	0	0	0	0	0	0	0	0.3368	0	0.7158	0.43	0	0	0	0	0	0	0	0	0	0	0	0	0	0	0	0.3578	0
AC005786.2	chr19	+	3558014	3558486	0	0	0	0.1008	0	0	0.1734	0	0	0	0	0.1494	0	0	0	0	0	0.0714	0	0.139	0	0.1648	0	0	0.1662	0	0	0	0	0
AC005786.3	chr19	+	3544198	3557569	12.4574	14.7807	8.5704	8.0969	11.999	12.382	12.119	9.7047	10.7916	7.6204	12.2552	8.779	7.5603	6.5336	10.72	8.3718	9.7944	5.3129	9.5712	7.1694	6.8433	17.7548	6.0978	5.3058	6.5124	6.3268	6.2172	8.7362	8.0942	3.5669
AC005786.4	chr19	-	3567277	3567959	0	0.078	0	0	0	0.3568	0	0.0788	0.2374	0	0.0655	0.2424	0	0.0741	0	0	0.0811	0.0386	0	0.0752	0	0	0.0828	0.0916	0.1349	0	0.088	0	0.1616	0
AC005789.1	chr19	+	38385521	38386759	1.1353	0.5373	0.6311	0.8766	1.1663	1.0241	1.0773	0.905	0.545	1.2226	1.3537	0.1856	1.4494	0.5108	0.5665	0.1731	0.1863	0.6206	0.714	0.8632	0.9715	0.8188	0.5705	1.3668	0.7227	0.4776	0.7076	0	0.1855	0.8482
AC005790.1	chr19	+	5294246	5294696	0.8429	0.591	0.4165	0.3306	0.2199	0.5407	0.2844	0.3584	0.7194	1.1528	0.4964	0.9798	0.3679	1.0114	0.0935	0.2285	1.2297	0.6437	0.9425	0.3418	0.7694	0.4053	0.3765	0.1388	0.5451	0.3152	0.5337	0.9251	0.2449	0.2799
AC005796.1	chr19	-	17871272	17871705	0	0	0.2164	0.1718	0	0.281	0.1478	0	0	0	0.2063	0	0	0	0	0	0.1278	0	0	0	0	0	0	0	0	0	0	0	0	0
AC005798.1	chr4	+	15743195	15743582	0	0	0	0	0	0	0	0	0	0	0	0	0	0	0	0	0	0	0	0	0	0	0	0	0	0.0733	0.1552	0.3073	0.1424	0
AC005808.1	chr20	+	53608353	53634590	0.2212	0.1396	0.246	0.4881	0.1299	0.6387	0.8398	0.4233	0.2832	0	0	0	0.1738	0.1327	0	0.1349	0.1452	0.2764	0.1392	0.1346	0	0	0	0.5737	0.161	0.1489	0.2364	0	0.2892	0
AC005821.1	chr17	+	62699243	62737922	0.0975	0.0137	0.0722	0.0096	0.0763	0.0625	0.0164	0	0.0139	0	0	0.0142	0.0085	0.026	0.0432	0.0925	0.0995	0.0474	0.0817	0	0.0593	0.0312	0.058	0.008	0	0.0219	0.0154	0.0153	0.0991	0.0971
AC005822.1	chr17	-	16616847	16617881	0.6929	0.8231	0.3021	0.2158	0.3829	0.5295	0.1857	0.3639	0.3653	0.301	0.5184	0.0533	0.1601	0.2934	0.122	0.1492	0.2141	0.1783	0.1025	0.1984	0.3349	0.0588	0.1092	0.2416	0.0593	0.0549	0.2323	0.0575	0.1066	0.3045
AC005823.1	chr17	+	51335260	51336240	0	0.0909	0	0	0	0	0	0	0	0	0	0	0	0	0	0	0	0	0	0	0	0.1039	0	0	0	0	0	0	0	0
AC005823.2	chr17	+	51332678	51334090	0.0648	0	0	0	0	0	0	0	0	0	0	0	0	0	0	0	0	0	0.1631	0.0789	0.0888	0.0935	0	0	0	0.0436	0	0	0	0
AC005828.1	chr17	-	63381230	63414312	0	0	0	0	0	0	0	0	0.103	0	0.0853	0	0.2528	0.0965	0.4013	0.1962	0.3168	0.201	0.8094	0.2936	0.3304	0	0.3234	0	0.2341	0.1083	0.4011	0.1135	0.3155	0.3606
AC005828.2	chr17	-	63305261	63313521	0	0	0	0	0	0	0	0.287	0	0	0.0795	0	0	0	0.3742	0	0.3939	0.1406	0.283	0.0912	0	0	0	0.0556	0	0.101	0.0534	0	0.098	0.1121
AC005828.3	chr17	-	63391190	63431089	0.3566	0	0.0529	0	0.0837	0	0	0	0.3652	0	0.1512	0	0.1681	0.4278	0.4982	0.261	0.8427	0.5347	1.0765	0.6073	0.0976	0	0.5734	0.0528	0.1556	0.192	0.6604	0.1006	0.4662	0.2131
AC005828.4	chr17	-	63430467	63432211	0	0.1927	0.0566	0	0.1793	0	0	0	0	0	0	0	0	0	0	0.1863	0.3008	0.0477	0.096	0	0.2091	0.2203	0.1023	0	0	0.0514	0.2719	0.1077	0.0998	0.1141
AC005828.5	chr17	+	63454992	63455817	0	0.1498	0	0.1048	0	0	0.1803	0	0	0	0	0	0	0	0	0	0	0	0	0	0	0	0	0	0	0	0	0	0	0
AC005828.6	chr17	+	63393354	63393586	0.1817	1.8342	0.1347	0	0	0	0	0.4634	0.2326	0.4472	0	0	0.5709	0.218	0.5439	0.6648	3.5779	1.2485	1.8282	0.884	0.4975	0	0.2434	0	0.1322	0.6114	0.6471	0.2563	0.7125	1.0858
AC005828.7	chr17	-	63331983	63332539	0.1516	0	0	0	0.089	0	0	0.0967	0.097	0	0	0	0.0596	0.091	0	0	0.1991	0.0474	0.0954	0.1844	0.1038	0.1093	0.3047	0	0	0.1021	0.108	0.107	0	0
AC005829.1	chr17	+	46267036	46268694	0.2501	0.3157	0.1391	0.4415	0.0734	0.9026	0.5697	0.7976	1.2008	2.3859	0.464	4.6609	0.9335	2.4759	0.7489	0.7628	0.9031	1.2502	0.7866	2.054	0.5993	0.7216	1.1732	2.0849	1.6378	1.1365	0.8018	0.4412	1.1445	1.3081
AC005829.2	chr17	-	46259550	46260606	6.7051	9.3186	3.3134	4.5435	6.5605	5.2999	6.3023	5.9051	7.4601	8.4983	6.2609	12.0038	5.9578	7.614	5.417	8.715	9.6947	4.9123	9.2378	8.0117	1.6941	1.4393	2.8347	7.0379	6.4461	4.594	3.6108	0.901	3.7046	4.0554
AC005831.1	chr12	-	3610306	3612003	0.6954	0.3448	0.4418	0.7013	0.554	0.466	0.4148	0.2217	0.1908	0.6725	0.4738	0.4871	0.4293	0.149	0.1735	0.1818	0.2283	0.1707	0.0937	0.1511	0.068	0.0358	0	0.4416	0.8854	0.2675	0.0708	0	0.1299	0.0371
AC005832.1	chr12	+	4645495	4648027	0.3684	0.372	0.1092	0.3901	0.0865	0.2127	0.6713	0.3759	0.566	0	0.0781	0.0964	0	0.0884	0	0.2697	0	0.0921	0.3707	0.0896	0	0	0.1975	0.3821	0	0.248	0.21	0	0.1927	0
AC005832.2	chr12	-	4601990	4603420	0	0	0	0	0	0	0.0448	0	0	0	0.0312	0	0	0.0707	0.0294	0.036	0	0	0	0.0717	0	0	0	0.0218	0	0.0794	0.021	0	0	0
AC005832.3	chr12	-	4635348	4636140	0	0	0.099	0.1179	0	0.1928	0.4057	0	0.0855	0	0.0708	0	0	0.0801	0.1333	0	0	0.0417	0	0.1625	0.0915	0	0	0.1485	0.0486	0.045	0.0476	0	0	0
AC005832.4	chr12	+	4604943	4662643	22.9281	25.1003	23.0676	19.7786	21.4153	26.475	15.4897	18.2694	15.8312	15.6003	15.5643	13.6772	17.0018	15.5786	26.224	18.353	19.3481	28.746	19.7679	20.1212	63.4935	60.7966	46.3297	15.957	14.3566	20.8094	25.105	87.2406	46.4101	55.1249
AC005833.1	chr12	+	4809175	4813412	0.746	0.9792	1.1723	0.5179	1.7869	2.2685	0.9666	1.2561	0.9679	0.8815	1.6131	1.4829	1.4536	1.11	1.1813	1.3955	1.071	0.5531	1.3138	0.9923	0.5176	0.5453	0.6532	1.135	1.2158	0.7834	1.1196	0.4491	0.7543	0.6243
AC005833.2	chr12	-	4700416	4720102	0.8099	1.448	0.8004	0.7742	0.4754	1.315	0.7173	0.6456	0.3024	0.7061	0.0715	0.8825	0.3712	0.9312	0.5388	0.9056	0.4874	0.6114	0.3396	0.1642	0.4158	0	0.5426	0.4	0.4664	0.4316	0.3846	0	0.4411	0.4034
AC005833.3	chr12	+	4657633	4744581	19.0832	21.6176	20.2826	17.6243	16.8566	20.6709	10.5755	15.5015	12.4203	11.9844	10.3583	11.9427	12.0893	14.4116	16.562	13.6554	16.1442	23.2234	13.813	14.3102	45.1548	49.1089	30.8589	12.0062	10.9361	15.7638	21.4669	72.4058	34.7042	41.7906
AC005833.4	chr12	-	4806541	4808641	0.3755	0.1185	0	0.1657	0	0	0.1425	0.1197	0.1202	0.1155	0	0.1227	0.0737	0	0.281	0	0	0	0	0	0.1285	0.2708	0	0.1391	0	0	0	0	0	0
AC005837.1	chr17	+	76671941	76673658	0.6628	0.3098	0.3457	0.2816	0.1729	0.1417	0.1118	0.814	0.4714	0.7251	0.4163	0.5136	0.6943	0.4712	0.4164	0.2695	1.0636	0.8435	1.0807	0.866	1.3108	1.0977	1.25	0.5092	0.7322	0.6279	0.7344	0.7273	0.8023	1.0637
AC005837.2	chr17	+	76732977	76738522	14.4301	13.7699	16.3051	25.8565	12.707	16.002	19.2379	10.886	12.6165	19.3851	17.5332	18.0641	18.3885	20.0585	15.279	16.1003	13.7479	17.0964	16.0489	21.195	24.4569	19.8002	24.8793	17.1454	17.7958	16.9391	16.5473	26.1962	23.4661	26.4271
AC005837.3	chr17	+	76709759	76710045	0.2947	0.372	0.1092	0.13	0	0.4254	0.2238	0.188	0.3773	0.3628	0.1562	1.1562	0.1158	0.3536	0.2941	0.8988	0.774	1.1969	2.7806	3.0478	1.6142	0.6377	2.7647	0.6551	0.6433	1.2896	1.6796	1.2476	3.0825	1.101
AC005838.1	chr17	+	15588851	15589084	0	0	0	0	0	0	0	0	0	0	0	0	0	0	0	0	0.2375	0.339	0.4551	0	0	0	0	0	0	0	0.3866	0	0	0
AC005838.2	chr17	-	15530772	15531089	2.6591	1.8458	0.5913	1.2906	0.9366	0.5757	1.2112	1.6958	3.4043	3.6001	1.9729	1.5647	3.7605	2.5524	1.1942	1.6219	2.7931	2.1597	3.0104	2.588	0	0	0.8908	2.6597	4.1593	3.5798	2.1783	0	1.0429	0.7947
AC005839.1	chr17	-	51183190	51186403	1.679	2.0694	0.7292	1.0534	0.4928	1.1928	0.7967	1.1377	1.8641	1.7598	0.6535	1.4923	1.113	1.2591	0.6022	1.1681	1.3606	0.6966	1.2046	1.2448	0.2335	0.0757	0.2813	1.4092	1.6701	0.7505	0.6354	0.0555	0.6517	0.3332
AC005840.1	chr12	-	6409636	6410013	0.1118	0.1411	0.0829	0.296	0	0.1614	0.3395	0	0.1431	0	0.1185	0.7309	0	0	0.2231	0.1364	0.4404	0	0.1406	0	0.3061	0	0.1498	0.0828	0	0	0	0	0	0.1671
AC005840.2	chr12	+	6438497	6438852	0.2374	0	0.088	0.3143	0.4182	0	0	0.1514	0	0	0.1258	0	0	0	0.1185	0	0	0.0742	0	0.1444	0.4877	0.5138	0.1591	0.088	0	0.0799	0.3383	0	0	0.5322
AC005840.3	chr12	+	6393904	6396148	0	0.0295	0.0173	0.0206	0	0	0.0355	0	0	0	0	0.0306	0.0184	0	0	0.057	0.0307	0.0146	0	0	0	0	0	0.0346	0.034	0.0157	0.0167	0	0	0.1048
AC005840.4	chr12	+	6477713	6480207	0.0507	0.0427	0.0251	0.0298	0.0595	0.0732	0.077	0.0647	0	0.0208	0.0358	0.0221	0	0.0608	0.1349	0.2268	0.1553	0.1056	0.085	0.0411	0.1157	0.0975	0.2038	0.0751	0.0369	0.1138	0.1445	0.0238	0.0442	0.101
AC005840.5	chr12	+	6466536	6467135	0.2111	0.444	0.0522	0.1242	0.3305	0.4062	0.2137	0.5385	0.3603	0.1732	0.0746	0.368	0.2211	0.0844	0.4915	0.3433	0	0.1319	0.177	0.2568	0.0963	0	0.3772	0.4171	0.2559	0.0474	0.2506	0	0.184	0
AC005841.1	chr12	-	2797135	2803938	179.306	171.993	265.163	202.293	267.426	233.158	122.857	168.013	135.929	124.715	192.231	90.4466	131.76	89.8607	133.511	111.067	81.3685	56.7003	42.3026	36.9821	79.2236	92.3601	60.2185	117.073	113.034	66.5264	54.1883	84.1269	55.0994	56.3948
AC005841.2	chr12	-	2849038	2857083	1.1196	1.2307	0.2945	0.7649	0.2968	0.1043	0.8225	0.5067	0.5548	0.4001	0.3445	1.3696	0.681	1.3	0.9731	1.1014	1.47	1.1282	2.3624	2.6362	0.3956	0.3126	0.5324	0.5352	0.6306	1.3371	0.9262	0.3567	1.1804	1.8348
AC005842.1	chr12	+	3871733	3910338	0.2161	0.1091	0.1282	0.267	0.0508	0	0.0656	0.0551	0.166	0.1064	0.0916	0.2261	0.2717	0	0.0431	0.0527	0	0.108	0.2719	0.2104	0	0.0624	0.0579	0.1281	0.0629	0.3201	0.2771	0	0.113	0.2584
AC005845.1	chr12	-	6155034	6160719	0	0	0	0.057	0	0.0932	0	0	0	0	0	0	0	0	0	0	0	0.0806	0.2436	0.0785	0	0	0	0	0.0939	0.0434	0.046	0	0.0844	0
AC005856.1	chr17	-	61130703	61135964	0.4421	0.372	0	0.3901	0	0.2127	0	0.5639	0.1887	0	1.0934	0.7708	0.5789	0.8841	0.1471	0.7191	3.8698	1.1969	0.5561	0.3586	0	0	0	0.9827	0.3216	2.7775	0.8398	0	0.3853	0
AC005858.1	chr12	+	126032994	126043485	0	0	0	0.1648	0	0	0	0	0	0	0	0.0814	0.0489	0	0	0	0.0817	0	0	0	0.0852	0.0898	0	0	0	0	0	0.0878	0	0
AC005858.2	chr12	+	126141951	126142377	0	0	0	0	0	0	0	0	0	0	0	0	0	0	0	0	0	0	0	0	0	0	0	0	0	0	0	0	0	0
AC005858.3	chr12	-	126106458	126107047	0	0	0	0	0	0	0	0	0	0	0	0	0	0	0	0	0	0	0	0	0	0	0	0	0	0	0	0	0	0
AC005858.4	chr12	-	126130165	126130865	0	0	0	0	0	0	0	0	0	0	0	0	0	0	0	0	0	0	0	0	0	0	0	0	0	0	0	0	0	0
AC005863.1	chr17	-	14767582	14780203	0.0141	0.0177	0	0.062	0.033	0	0.064	0.0179	0	0.1211	0.0149	0.0551	0	0	0.0421	0.0343	0	0	0	0.0684	0.077	0.0608	0	0	0.0102	0	0	0	0.0368	0
AC005865.1	chr12	+	3318717	3325343	0.2806	0.5312	0.0936	0.1114	0.0988	0.2228	0.1278	0.1253	0.0898	0.2072	0.1338	0.0917	0.1543	0.1178	0.07	0.0513	0.1658	0	0.0176	0.0171	0.0384	0	0.0564	0.0208	0.0715	0.0378	0.02	0	0.055	0.0419
AC005865.2	chr12	-	3296201	3366122	0.2537	0.249	0.1776	0.1866	0.0827	0.1831	0.107	0.1618	0.1443	0.1128	0.0822	0.1014	0.083	0.0423	0.0985	0.0086	0.0648	0.0132	0.0532	0.0257	0.0579	0.061	0.0944	0.0522	0.082	0.0569	0.01	0.0099	0.0829	0.0526
AC005868.1	chr12	-	126458461	126458792	0	0	0	0	0	0	0	0	0	0	0	0	0	0	0	0	0	0	0	0	0	0	0	0	0	0	0	0	0	0
AC005871.1	chr10	-	117562083	117572457	0	0	0	0	0	0	0	0	0	0	0	0	0	0.1065	0	0	0	0	0	0	0.1215	0	0	0	0	0	0	0	0	0
AC005871.2	chr10	+	117425193	117490419	0.1603	0	0	0	0	0	0	0.1022	0	0.1972	0	0.3143	0.1259	1.0575	0	0	1.0521	0	0	0	0	0	0	0	0.1166	0	0	0	0	0
AC005884.1	chr17	-	61034635	61070122	3.1438	1.9838	4.9519	5.8087	3.9219	2.2688	9.845	4.3857	8.3012	5.4413	8.2264	4.4964	12.2727	9.3122	23.5307	7.4304	14.4473	22.7717	4.0782	4.6613	6.7259	8.7865	5.9244	10.1906	10.8641	42.5221	10.4976	7.347	6.165	5.7253
AC005884.2	chr17	-	61069855	61070356	1.1944	0.4307	1.0118	1.8069	0.601	0	0.5182	0.8706	0.8738	1.0501	1.0852	1.5619	0	1.0237	0.1703	0.8326	0.6721	0.2132	0.6439	1.2455	0.4673	0.2461	0.2287	0.6321	0.3724	0.2297	0.3647	0.2408	0.6692	0
AC005885.1	chr12	+	126191262	126361065	0	0.0325	0.0572	0.0454	0.0453	0.167	0.0586	0	0	0	0	0	0	0	0.0257	0	0	0	0	0.0469	0.0352	0	0	0	0	0.0087	0.0092	0	0	0
AC005899.1	chr17	+	32430966	32432841	0.0749	0	0	0	0	0.1081	0.1137	0	0	0	0	0.0979	0	0.1796	0	0.1826	0.8846	0.0468	2.4484	1.0018	0.1025	0.108	0.4013	0	0.0545	0.1008	0.0533	0.1056	0.1957	0.1119
AC005899.2	chr17	-	32434938	32435028	0	0	0	0	0	0	0	0	0	0	0	0	0	1.1237	0	0	0	0.2926	0.5891	0	0	0	1.2551	0	0	0.3152	0	0	0	0
AC005899.3	chr17	+	32328440	32329395	1.2442	1.1777	1.4986	2.3331	0.1826	0.2245	0	0.5951	0.7964	3.2541	0.9891	3.2539	1.955	3.3588	0.3104	1.5177	3.4714	1.166	0.5869	1.7028	1.0647	0.2243	1.2505	0.4609	1.1315	0.5234	0.4431	0.4389	0.8133	0.4648
AC005899.4	chr17	+	32324430	32360700	130.947	123.261	172.686	127.623	156.218	199.09	111.902	139.71	118.207	123.536	126.771	99.6158	174.832	92.3937	94.244	94.8538	123.796	132.128	65.5858	72.7534	63.572	46.7083	63.8289	174.558	162.823	134.72	119.29	36.0418	73.4658	60.9572
AC005899.5	chr17	+	32411216	32412420	0	0	0.1132	0.1348	0	0	0	0.1948	0.1955	0.3759	0.0809	0.5991	0.18	0.458	0	0.3726	0.802	0.1431	1.8249	2.2293	0.1045	0.3304	0.5116	0.1131	0	0.514	0.1632	0.2155	0.5989	0.6845
AC005899.6	chr17	+	32408012	32408309	0.4257	0.1791	0	0.8766	0	0.6145	0	0.181	1.4534	0.524	0.4512	1.8557	0	2.2134	1.133	2.4235	2.4222	0.7979	3.2131	3.7981	0	0	1.7115	0	0	0.8597	0.3033	0.2002	1.1131	1.2723
AC005899.7	chr17	+	32410158	32410746	0.7168	0	0.0531	0.8855	0	0.4138	0.7618	0.0914	0.5506	0.6175	0.1519	1.3122	0.0563	1.978	0.4292	0.8744	3.2939	0.5822	8.8361	3.7497	0.4907	0.517	1.0566	0.6904	0.365	0.6272	0.3574	0.4046	1.4056	1.3924
AC005899.8	chr17	-	32423970	32446038	3.0428	3.0845	2.7717	2.0597	3.013	3.4394	3.1171	2.6185	2.2372	2.1508	2.3314	1.8376	2.429	1.6714	1.8171	1.4907	1.6366	2.1453	1.6755	1.7989	1.5561	0.5817	0.8843	2.5351	1.6358	1.5546	1.9151	0.7931	1.4378	1.4973
AC005901.1	chr17	-	61460223	61463384	0	0	0	0	0	0	0	0	0	0	0	0	0	0	0	0	0.1003	0.0477	0	0	0	0	0	0	0	0	0.0544	0	0	0
AC005906.1	chr12	-	5032387	5032941	0	0.096	0	0	0	0	0	0	0	0	0.0806	0	0	0	0	0	0.1998	0	0	0	0	0	0	0	0	0	0	0	0	0
AC005906.2	chr12	+	4909866	5026012	0.0306	0.011	0.0129	0.0424	0.0308	0.0378	0.0066	0.0056	0.0615	0.1128	0.0972	1.1302	0.1269	0.0838	0.0087	0.0266	0.1032	0.0055	0.0604	0.0053	0.0299	0.0126	0	0.0712	0.1588	0.0264	0.0031	0.0062	0.0399	0
AC005908.1	chr12	+	3468949	3469296	0	0.1533	0	0	0	0.3506	0	0	0	0	0	0	0	0	0.1212	0.1482	0	0	0	0	0	0	0	0	0	0	0	0	0.1588	0
AC005908.2	chr12	-	3462717	3463586	0.3181	0.1004	0.1768	0	0	0	0.6037	0	0.1018	0	0	0.208	0.0625	0	0.2381	0	0	0	0	0	0.1089	0	0	0	0	0	0	0	0	0
AC005909.1	chr18	+	68427029	68436918	0	0	0	0	0	0	0	0	0	0	0	0	0	0	0	0	0	0	0	0.2717	0	0	0	0	0	0	0	0	0	0.0834
AC005911.1	chr12	+	2885818	2886329	0.1849	0.5832	0.4796	0.4894	0.217	0.5336	0.421	0.1179	0.71	0.6826	0.1959	0.846	1.0892	0.2218	0.2767	1.0147	0.3641	0.2887	0.4651	1.1244	0.1266	0.6666	0.6193	0.8218	0.4035	0.4977	0.5926	0.3912	0.3625	0.5524
AC005912.1	chr12	-	3211662	3211917	1.6528	1.2516	2.3277	3.0629	2.9109	2.147	2.0076	3.1622	1.4812	3.2548	2.2774	4.1065	0.3896	2.9746	1.3196	4.4357	2.8212	0.7228	1.4554	1.8097	2.2631	1.9073	2.4364	1.4695	3.6074	1.4463	1.4129	2.7985	1.7286	1.9758
AC005912.2	chr12	+	3171656	3174056	0.0527	0.0222	0	0.031	0.0412	0	0	0	0.0225	0	0	0	0	0.0421	0.0526	0	0	0.0329	0.0442	0.0641	0.0481	0	0	0.013	0.0128	0.0236	0.0125	0	0.023	0.0262
AC005915.1	chr5	+	127073586	127075604	0	0	0	0	0	0	0	0	0	0	0	0	0	0	0	0	0.0274	0	0	0	0	0	0	0	0	0	0.0298	0	0.0273	0
AC005920.1	chr17	-	50934988	50944713	0	0	0	0.0543	0	0.0592	0	0	0	0.0253	0	0.0805	0.1451	0	0.041	0.1001	0.0808	0.0256	0.1291	0.1997	0.2529	0.148	0.22	0.0608	0.0448	0.1381	0.0585	0.1737	0.161	0.0613
AC005920.2	chr17	+	51042523	51085471	0	0	0	0	0	0	0	0	0	0	0	0	0	0	0	0.7743	0	0	0	0.1544	0	0	0	0	0	0	0	0	0	0
AC005920.3	chr17	+	50944103	50948750	0	0	0	0	0.0403	0	0	0	0	0	0.0727	0.0448	0.1078	0	0	0	0	0	0.0431	0.0417	0.0939	0.0495	0.1379	0	0	0.0693	0.0244	0.0484	0.0448	0.1025
AC005920.4	chr17	-	50909636	50910232	0	0	0	0.3024	0	0.1236	0	0	0.1097	0	0.454	0	0.2019	0.3083	0.4275	0.209	0.225	0.1606	1.1853	0.2084	0.2346	0	0.1148	0	0	0.2883	0.1831	0.2417	0.448	0.384
AC005921.1	chr17	-	50797365	50797651	0	0	0	0	0	0	0	0	0	0	0	0	0	0	0	0	0	0	0	0	0	0.2126	0	0	0	0	0	0	0	0
AC005921.2	chr17	+	50693447	50695449	33.3397	31.0417	44.1098	46.3524	33.0885	42.4016	32.3784	48.7821	41.4751	35.9247	34.5377	32.7387	27.9731	39.3983	28.6267	35.6058	31.5511	20.9475	18.6746	20.5864	16.7958	8.3482	13.0661	27.5914	30.1133	26.4223	23.0328	6.1244	17.4344	10.9036
AC005921.3	chr17	+	50722073	50724224	0.098	0.3215	0.305	0.3112	0.2991	0.1131	0.1488	0.3499	0.2007	0.4823	0.1454	0.5124	0.2617	0.4702	0.1564	0.1673	0.849	0.1714	0.419	0.4529	0.161	0.1131	0.1313	0.392	0.3849	0.3957	0.1815	0.0553	0.2049	0.1171
AC005943.1	chr19	-	1578338	1605445	51.5263	56.9608	47.7961	44.8023	73.7337	46.2623	55.4348	47.8552	58.5352	68.8548	82.8801	54.7279	69.1673	67.4249	81.3518	58.1865	69.4214	65.6716	44.2865	48.6137	110.349	148.655	88.7776	57.997	56.3676	59.5149	61.305	233.247	94.8017	104.083
AC005943.2	chr19	+	1576938	1577086	89.134	113.572	57.415	62.3233	72.2214	53.4345	51.886	63.5636	80.9369	130.737	78.4785	112.088	69.5822	133.255	80.4278	89.6262	139.094	71.7005	54.8079	75.5262	69.0163	98.5891	56.4795	55.0688	67.126	60.7657	62.278	115.322	68.1296	68.9353
AC005944.1	chr19	+	3052909	3053724	37.887	34.2351	61.5948	67.7255	62.3828	57.1658	54.4619	57.2832	59.6025	87.9284	104.948	107.294	109.379	105.62	102.841	95.5343	108.812	106.541	64.4849	64.7298	148.978	200.823	110.856	98.608	114.93	129.979	91.4006	231.76	115.083	143.04
AC005951.1	chr17	-	54754164	54754649	0	0	0	0	0	0	0	0	0	0	0	0	0	0	0	0	0	0	0	0	0.238	0	0	0	0	0	0	0	0	0
AC005951.2	chr17	+	54702935	54703430	0	0	0	0	0	0	0	0	0	0	0	0	0	0	0	0	0	0	0	0.2072	0	0	0	0	0	0	0	0	0	0
AC005954.1	chr19	-	3754619	3756659	0.2501	1.5784	0.0927	0.8829	0.7342	0.9026	0.7596	0.1595	0.8006	0.4618	0.6628	2.9437	1.0808	0.9003	0.8737	1.0679	1.3137	0.6251	1.5732	0.3043	0.3425	0.7216	0	0.7413	0.7279	0.5893	0.8909	0.3529	0.4905	0.3738
AC005954.2	chr19	+	3753839	3756517	2.4257	5.4531	3.5398	4.8164	5.5181	5.2518	7.5963	2.8039	4.2701	4.5716	7.0704	5.3527	4.288	4.4566	7.8676	3.8838	3.0854	4.0255	3.1467	3.5044	3.2176	6.6701	2.9459	4.2684	4.467	5.0005	4.6979	6.7384	2.973	4.3042
AC005962.1	chr17	+	58157027	58157800	0.3271	0.4817	0.5254	0.9142	0.4481	1.1805	1.4901	0.4173	0.0698	0.6711	0.6357	0.2139	0.2999	0.1963	0.1088	0.3326	0.2148	0	0	0	0	0	0	0.0808	0.1587	0.0367	0.0777	0	0.2138	0
AC005962.2	chr17	-	58202351	58203003	0.3232	0.2447	0.2396	0.7986	0.0759	0.1866	0.3926	0.4122	0.4965	0.3182	0.3426	1.1834	0.5587	1.1634	0.8386	1.0251	1.358	0.4442	1.4637	1.4156	0.4426	0.373	0.5197	0.5747	0.7525	1.0443	0.6907	0.2736	0.6761	0.5796
AC005972.1	chr17	-	62966816	62968549	0	0	0	0.0408	0	0	0	0.1768	0	0.0569	0	0	0.0363	0.0554	0.1845	0.3382	0.2427	0.4908	0.8139	0.1124	0.3164	0.0667	0.2477	0.0685	0	0.0311	0.0658	0.1956	0.4229	0.5524
AC005972.2	chr17	-	62978493	62978841	0	0	0	0	0	0	0	0	0	0	0.1284	0	0	0	0	0	0.318	0.0757	0	0.2947	0	0	0	0	0	0	0.1725	0.3418	0	0
AC005972.3	chr17	-	63004671	63005152	0	0	0	0	0	0	0	0	0	0.2157	0	0	0.0688	0	0	0.1069	0	0	0	0.1066	0	0	0.1174	0	0	0	0.0624	0	0.1146	0
AC005972.4	chr17	-	62910689	62968549	0	0	0	0	0	0	0	0	0.0477	0.0459	0	0	0	0.2236	0.2603	0.1818	0.3425	0.4889	0.5625	0.0453	3.8268	1.0751	1.5481	0	0	0.0502	0.1327	3.1549	3.2153	3.0626
AC005993.1	chr14	+	71848605	71908430	0.1062	0.402	0.1574	0.3747	0	0	0	0	0	0.1307	0	0	0	0	0.2119	0	0	0	0	0	0	0	0	0	0.1545	0.0715	0	0	0	0
AC005996.1	chr7	+	151501877	151503463	0.3455	0.3018	0.197	0.1407	0.2184	0.0767	0.0807	0.2373	0.2722	0.1962	0.169	0.5212	0.0835	0.3188	0.053	0.3242	0.3489	0.1992	0.2674	0.5173	0.0364	0.115	0.2493	0.2166	0.2127	0.1789	0.2461	0.075	0.139	0.0397
AC005996.2	chr7	+	151427682	151439124	0	0	0.1662	0.0659	0.2632	0.3236	0.5673	0.0953	0.4784	0.092	0.1584	0.2932	0.1174	0.3586	0.2237	0.1823	0.4906	0.0934	0.094	0	0.1023	0.2156	0	0.4429	0.2175	0.1509	0.1597	0	0	0.1117
AC005999.1	chr7	+	51614250	51630870	0	0	0	0	0	0	0	0	0	0	0	0	0	0	0	0	0	0	0	0	0	0	0	0	0	0	0	0	0	0
AC006001.1	chr7	-	66556888	66557362	0.7113	0.5611	0.1977	0.3139	0	0.6417	0.135	0.3402	0.4553	0.5472	0.0942	1.279	0.978	0.3201	0.0887	0.4339	0.5837	0.2222	0.2237	1.2981	0.1217	0.1283	0.2383	0.6588	0.4528	0.419	0.6334	0.1255	0.8137	0.1329
AC006001.2	chr7	+	66654537	66669855	3.2351	6.8616	1.1657	2.5377	1.0024	2.0105	2.6607	2.3497	3.0488	4.3136	1.4764	5.8756	1.8357	3.9355	1.3901	3.2887	2.9498	2.1616	2.8261	2.5145	0.6152	0.2593	1.3849	2.1639	3.1709	1.7845	1.8244	0.3804	0.8224	1.1414
AC006001.3	chr7	-	66526087	66592397	2.6513	2.3125	1.5929	2.7421	1.3384	1.4381	2.1154	2.5309	2.9133	3.4399	2.1524	4.0356	3.5591	3.5104	1.6348	2.6163	3.1874	2.2315	2.4164	2.3627	1.5666	1.3215	1.6577	3.6379	3.8946	1.9268	2.7097	0.8936	2.0421	1.6528
AC006001.4	chr7	-	66553804	66554199	14.938	8.8877	11.5471	20.5267	4.2595	6.9304	9.0724	10.6152	9.1524	15.4966	4.5238	17.1617	10.4788	14.3385	4.2594	12.7558	15.4107	6.6663	6.3083	11.553	9.3503	2.4626	4.5756	12.5698	14.749	6.6077	7.6008	3.7639	8.3695	4.6237
AC006003.1	chr7	-	157739009	157740456	0	0	0	0	0	0	0	0	0	0	0	0	0	0	0	0	0	0	0	0	0.0941	0	0	0	0	0	0	0	0	0
AC006004.1	chr7	-	147080933	147097609	0	0	0	0	0	0	0	0	0	0	0	0	0	0	0	0	0	0	0	0.0956	0.0269	0	0.0263	0	0	0	0	0	0.0257	0
AC006006.1	chr7	+	140934866	140935010	0	0	0	0	0	0	0	0	0	0	0	0.3827	0	0	0	0	0	0	0	0	0	0	0	0	0	0	0	0	0	0.4373
AC006007.1	chr7	-	145675881	145681369	0	0	0	0	0	0	0	0	0	0	0	0	0.0493	0	0	0	0	0	0	0	0	0	0	0	0	0	0	0	0	0
AC006011.1	chr2	-	127846735	127847084	54.9474	51.2104	54.3352	61.7041	53.597	52.292	44.5565	60.2259	47.0006	70.305	51.2004	57.0079	61.2924	46.0769	42.0612	47.5833	43.7632	41.5724	19.4445	25.7108	34.8897	23.3431	33.9848	57.8009	57.9864	41.539	40.2604	18.9142	35.6804	32.4814
AC006011.2	chr2	-	127840605	127841763	0.0728	0.1378	0.027	0	0	0.1051	0	0.0464	0.0932	0.1792	0.0772	0	0	0	0.0726	0.0444	0	0	0	0.0443	0	0.0525	0	0	0	0.098	0.0519	0	0	0
AC006012.1	chr7	-	69595957	69597448	0	0.077	0	0	0	0	0	0	0.0781	0	0.1939	0.0798	0.1917	0.4391	0.0609	0.1488	0.0801	0.1143	0.5371	0.0742	0	0	0	0.4519	0.0444	0.1642	0.0869	0	0.0797	0.0911
AC006013.1	chr7	+	68091222	68119209	0	0	0	0	0	0	0	0	0	0	0	0	0	0	0	0	0	0	0	0.1353	0	0	0	0	0	0	0	0	0	0
AC006015.1	chr7	+	63632607	63636617	0	0	0	0	0	0	0	0	0	0	0	0	0	0	0	0	0.0971	0	0	0	0.1012	0	0	0	0	0	0	0	0	0
AC006017.1	chr7	-	152120000	152121717	5.6362	4.1889	3.8993	4.5869	4.0441	4.7907	2.2821	4.8724	7.2959	7.785	8.2309	7.7797	9.8896	9.2421	8.4997	10.6188	6.907	5.7906	9.4532	8.076	7.0314	2.7101	6.7977	6.6815	9.0666	7.1241	5.621	3.4462	7.2047	7.6734
AC006019.1	chr7	-	154055584	154059561	0	0	0	0	0	0	0	0	0	0	0	0	0	0	0	0	0	0	0	0	0.0234	0	0	0	0	0	0	0	0	0
AC006019.2	chr7	-	154092200	154096043	0.0138	0	0	0	0	0.02	0	0	0	0	0	0	0	0	0	0	0	0	0	0	0	0	0	0	0	0	0	0	0.0181	0
AC006019.3	chr7	-	154026286	154038604	0	0	0	0	0	0	0	0	0	0	0	0	0	0	0	0	0	0	0	0	0	0	0	0	0	0	0	0	0	0
AC006020.1	chr7	+	122159299	122162243	0.1819	0.459	0.4044	0.8827	0.0534	1.0828	0.3106	0.232	0.1455	0	0.0482	0.1784	0.1965	0.0818	0	0.0277	0.0298	0.0994	0.0286	0.2766	0.0311	0.0328	0.1523	0.0505	0.0331	0.1071	0.081	0	0.1189	0.2378
AC006022.1	chr7	-	30742430	30742818	0.1086	0	0	0	0.1275	0	0	0	0.1391	0.1337	0.1151	0.2841	0.1707	0	0	0	0.5705	0	0	0.1322	0	0	0	0.4024	0.2371	0.0731	0.1548	0	0	0
AC006023.1	chr7	+	40115684	40115943	0	0	0	0.1436	0	0	0	0.6227	0.2083	0	0	0.4256	0	0.1952	0	0	0.8546	0	0.6141	0.7919	0.2228	0.2347	0.2181	0	0	0.2191	0.2318	0	0.2127	0.4863
AC006023.2	chr7	+	40107287	40107454	0.2524	0	0.5612	0.8908	0	0	0.3832	0	0.6462	0.9319	0.2675	0.9901	0.1983	1.514	0	0.6157	1.6568	0.3153	1.2699	0.307	0.6911	0	1.0146	0.374	0.3672	0.8494	1.4382	0	0.6599	0.3771
AC006026.1	chr7	-	23562458	23564261	0.0468	0.0295	0.052	0.0619	0.0823	0.0337	0.0355	0.0298	0.0299	0.0288	0	0	0.0184	0.028	0	0	0.0307	0.0292	0	0.1706	0	0	0	0	0	0.0315	0	0	0.0611	0.0349
AC006026.2	chr7	+	23655681	23655861	0	0	0	0	0	0	0	0	0	0	0	0	0	0	0	0	0	0	0	0	0.3206	0	0	0	0	0	0	0	0	0
AC006026.3	chr7	-	23680194	23680786	4.421	2.2318	1.5293	5.2018	2.4223	4.2541	6.7125	2.2555	1.8866	1.451	3.7487	1.927	3.2418	2.4754	4.412	0.7191	1.1609	2.9462	0.7415	2.5099	0.8071	2.5509	1.1849	3.2755	3.2163	1.7855	0.6299	0.4159	0	0.4404
AC006027.1	chr7	+	30424671	30425412	5.0621	4.307	3.7944	5.6718	3.8733	4.3511	7.427	3.4097	6.7721	9.3107	14.1673	18.371	10.0546	9.2812	10.2173	11.032	10.3806	14.0365	14.5242	31.3461	16.2768	11.5686	19.6649	15.8873	21.352	12.9407	14.019	8.507	15.3178	14.5334
AC006028.1	chr7	+	2835620	2836022	0	0	0	0.0925	0.1231	0.1513	0.3184	0	0	0.2581	0.4445	0.1371	0.0824	0.1258	0	0	0.6883	0	0.1319	0	0.1436	0.1512	0.1405	0	0	0.2117	0.0747	0	0	0.1567
AC006030.1	chr2	-	74211603	74363377	34.4153	32.0475	44.8384	68.6882	39.9676	48.3755	66.5605	43.9276	38.7273	32.6687	29.1841	29.1088	28.7604	27.0086	30.014	27.7342	26.887	26.0454	21.0851	24.2437	26.3162	27.46	23.4782	30.0849	26.1955	24.3381	30.5574	30.9276	23.9828	25.1214
AC006033.1	chr7	+	38311382	38311808	0	0	0	0.0873	0	0	0	0	0	0	0	0	0	0	0.2962	0	0	0	0	0	0	0	0	0	0	0	0	0	0	0.1478
AC006033.2	chr7	-	38326069	38329643	0.1071	0.0541	0.0476	0	0.0503	0	0.065	0.1366	0.0548	0.0264	0.0454	0.084	0.0505	0.0514	0	0.0261	0.0844	0.0134	0.1078	0.3648	0	0.0618	0	0.1269	0.0935	0.0288	0.061	0	0.056	0
AC006037.1	chr2	+	234109080	234109481	0	0	0	0	0	0	0	0	0	0	0	0	0	0	0	0	0	0	0	0	0	0	0	0	0	0	0	0	0.192	0
AC006037.2	chr2	+	234082258	234084490	0	0	0	0	0	0	0	0	0	0.0465	0	0	0	0	0	0	0	0	0	0	0	0.0817	0	0	0	0	0	0	0	0
AC006041.1	chr7	-	15841296	15842360	0.1285	0.3243	0	0	0	0	0	0	0	0	0	0	0	0	0	0	0	0.1606	0	0.3127	0	0	0	0	0.2804	0	0	0	0	0
AC006042.1	chr7	+	8114024	8116561	4.102	5.2786	4.9484	6.5301	3.2109	5.5725	5.6177	3.2828	3.707	2.9699	2.1313	5.0485	2.0222	3.4742	2.087	6.5739	3.3794	1.7588	3.9459	2.3485	4.185	1.9724	5.8204	1.7878	3.2769	2.4364	2.2919	3.4047	5.7833	10.0957
AC006042.2	chr7	-	7958182	7969903	1.113	1.3111	1.21	0.6548	1.7424	1.6065	1.352	2.2714	2.3749	1.1873	3.1459	1.6495	3.4396	1.9586	3.3323	3.8922	1.6563	1.6226	2.8935	2.2568	1.2192	0.107	1.591	3.0237	1.6735	2.3475	4.0172	0.3141	1.8431	1.9958
AC006042.3	chr7	+	7980311	7982228	0.6886	0.4345	0.5742	0.4811	0.2021	0.8282	0.5227	0.7319	0.6244	0.1059	0.2433	0.3752	0.3607	0.895	0.315	1.26	0.6404	0.3764	1.0105	1.7801	0.0393	0.1242	0.1922	0.8503	0.9602	0.6566	0.6131	0.081	0.075	0.1286
AC006042.4	chr7	-	7949852	7950709	0.0609	0	0.0903	0.215	0	0.1758	0.185	0	0.078	0	0.0646	0	0	0	0	0	0	0.0381	0.0766	0.0741	0.0834	0	0	0.2256	0.0886	0.082	0.0868	0	0.0796	0.091
AC006055.1	chr3	-	43778960	43779982	0	0	0	0	0	0	0	0	0	0	0	0.1341	0	0	0	0	0	0	0	0	0	0	0	0	0	0	0	0	0	0
AC006058.1	chr3	+	44117298	44122365	0.5822	1.7111	1.4489	2.0773	2.1388	2.7373	2.6648	1.0079	1.395	0.6552	0.4232	0.4677	0.2614	1.2974	0.4649	0.6088	0.9611	0.3482	0.0732	0.5667	0.0228	0.036	0	0.2958	0.1936	0.1904	0.4266	0	0.4132	0.0621
AC006058.2	chr3	+	43996895	43997443	0	0	0	0.0679	0	0.111	0	0.0981	0	0	0	0	0	0	0	0	0	0	0	0	0	0	0	0	0	0	0	0	0	0
AC006058.3	chr3	-	43998080	43999149	0.1183	0.0498	0.2922	0.5219	0.324	1.1381	0.3592	0.0503	0	0	0	0.1031	0	0.0946	0.0787	0.0962	0.2071	0.0739	0.0496	0.048	0.054	0.1137	0.0528	0.0292	0.1721	0	0.0562	0.2225	0.0515	0
AC006058.4	chr3	-	44115817	44117487	0.7319	2.4207	1.9268	2.5389	3.4077	3.7156	2.9889	1.4807	1.9386	1.2114	0.5885	0.759	0.1785	1.6957	0.806	0.9544	1.1929	0.4257	0.1587	0.8597	0.1037	0	0	0.4114	0.3121	0.3737	0.7191	0	0.4289	0
AC006059.1	chr3	-	42601962	42654388	7.9461	11.5192	3.2633	5.3065	4.4757	8.5244	4.4836	7.0534	8.0421	8.062	3.5283	8.9164	9.2801	7.6658	2.6791	6.2875	6.7675	4.7967	12.5619	12.9983	0.5881	0.3098	2.806	8.5923	7.8121	7.3726	5.5457	0.8333	1.9653	1.8452
AC006063.1	chr12	+	4838954	4842675	0.2258	0.095	0.1674	0.1328	0.2651	0.5432	0.2285	0.672	0	0.2779	0	0.1968	0.3548	0	0	0.2754	0.6917	0.047	0.284	0	0	0	0	0.3346	0.219	0.2026	0	0	0.0984	0.1125
AC006063.2	chr12	+	4960112	4963450	0	0	0	0	0	0	0	0	0	0	0.0527	0.2925	0	0	0	0	0	0	0.0625	0	0	0	0	0.0184	0.0362	0	0	0.0351	0.065	0
AC006064.1	chr12	+	6543503	6544931	0	0.19	0	0.0664	0	0.2173	0	0.384	0.2891	0.4632	0.1595	0.3937	0.2957	0	0	0.1836	0.1976	0.3762	0.4734	0.1831	0	0.1086	0.5043	0.1673	0.3285	0.6079	0.3753	0.3186	0.1968	0.3374
AC006064.2	chr12	+	6578621	6584739	32.2624	30.8347	31.8949	25.9301	23.5933	29.6409	30.889	29.2039	30.6155	29.2678	27.8287	24.595	32.917	26.9423	27.3129	23.4826	24.746	24.3652	28.3432	26.8515	25.5694	13.4827	19.5209	31.9804	30.5787	33.0726	22.5311	12.8091	22.381	16.9776
AC006064.3	chr12	-	6532289	6533498	0.5301	0.4461	0.262	0.4678	0	1.0203	0.1342	0.2254	0	0.9788	0.7492	0.9243	0.2777	0.5301	0.4409	0.2156	0.4641	0.7176	0.6669	0.5375	0.6049	0.3824	2.2497	0.3273	0.1286	0.1784	0.1259	0.748	0.5776	0.9242
AC006064.4	chr12	-	6537793	6538370	3395.79	3000.54	3769.52	4225.1	4714.45	4303.15	3034.35	3006.93	2847.37	3682.08	4690.81	3003	3010.54	2296.08	5589.55	2458.1	3759.2	3601.27	1330.57	1127.92	5970.79	10955.5	6495.81	2699.78	2725.04	3125.35	2945.41	10702.4	3086.35	4702.3
AC006064.5	chr12	+	6510274	6510522	0.3399	0.2145	0	0.4499	0.3991	0.7359	0.7741	0.6503	0.2176	0	0.1801	1.1111	0.6676	0.6117	0	0.2073	0.4463	0.1062	0	0	0.2327	0	0	0.7555	0.4946	0.8008	0.3632	0	0	0
AC006065.1	chr12	-	126510909	126511711	0	0	0	0	0	0	0	0	0	0	0	0	0	0	0	0	0	0	0	0	0	0	0	0	0	0.0354	0	0	0.0687	0
AC006065.2	chr12	-	126616343	126616554	0	0	0	0	0	0	0	0	0	0	0	0	0	0	0	0	0	0	0	0	0	0	0	0	0	0	0	0	0	0
AC006065.3	chr12	-	126628171	126690322	0	0	0	0	0	0	0	0	0	0	0	0	0	0	0	0	0	0	0	0.1224	0	0	0	0	0	0	0	0	0.1315	0
AC006065.4	chr12	-	126610033	126690318	0	0	0	0	0	0	0	0	0	0	0	0	0	0	0	0	0	0	0	0	0	0	0	0	0	0	0	0	0.0462	0.0528
AC006065.5	chr12	-	126675894	126676243	0	0	0.0895	0	0	0	0	0	0	0	0	0	0	0	0	0	0	0	0	0	0	0	0	0	0	0	0	0	0	0
AC006065.6	chr12	+	126677261	126677806	0	0	0	0	0	0	0	0	0	0	0	0	0	0	0	0	0	0	0	0	0	0	0	0	0	0	0	0	0.1011	0
AC006070.1	chr17	-	41186943	41187136	0	0	0	0	0	0	0	0	0	0	0	0	0	0	0	0	0	0	0	0	0	0	0	0	0	0	0	0	0	0
AC006076.1	chr20	-	53799822	53801318	0	0	0	0	0	0	0	0	0	0	0	0	0	0	0	0	0	0	0	0	0.1673	0	0	0	0	0	0	0	0.1597	0
AC006077.1	chr5	-	134863090	134863433	0.1229	0	0.0911	0	0	0	0	0	0	0	0.1302	0.482	0.1931	0	0	0	0.484	0.0768	0.3091	0.1495	0.1682	0	0.1647	0	0	0.2481	0.1751	0.1734	0	0.1836
AC006077.2	chr5	+	134905234	134905691	0.5533	1.1639	0.4102	0.7325	0.2166	0.1331	0.14	0	0.3542	0.5676	0.4888	0.4824	0.1449	0.2213	0.1841	0.225	0	0.2305	0.6961	0.7854	0.1263	0.133	0.2472	0.2733	0.1342	0.1862	0.1971	0.2603	0.844	0.689
AC006111.1	chr16	+	3581180	3583266	8.1987	10.1857	4.8428	6.7829	6.3172	3.3283	5.4462	6.6992	5.9042	8.8296	5.9744	14.0714	7.8505	9.0685	7.9264	5.0007	5.3824	6.643	6.1235	5.7665	2.9819	2.4023	3.0901	5.9796	7.1763	6.3811	7.0267	1.8076	5.3592	2.8713
AC006111.2	chr16	-	3650635	3651703	1.9337	2.3906	1.1993	0.9054	1.668	1.5949	1.9174	2.416	1.9704	2.1371	1.5476	1.7545	2.0773	2.5095	2.7568	2.2144	4.0934	2.8847	3.1274	4.4649	1.6751	1.3093	2.3269	1.4327	1.7513	2.1251	1.8554	0.7239	2.0121	1.769
AC006111.3	chr16	+	3686997	3687380	0	0	0	0.0971	0	0	0	0.1404	0	0	0	0.1439	0	0.2641	0	0.2685	0.1445	0.2063	0.2768	0.2678	0.1507	0	0	0.0815	0.2402	0	0.0784	0.1553	0	0
AC006115.1	chr19	+	56672267	56684653	0	0.1029	0.0604	0.0719	0	0	0	0	0	0	0.0864	0	0	0.1956	0	0.0994	0	0	0	0.2975	0	0	0	0	0.1186	0.1097	0	0	0.1066	0
AC006115.2	chr19	-	56793047	56793249	0	0	0	0	0	0	0	0	0	0	0.2212	0.2728	0	0	0	0	0	0	0	0	0	0	0	0	0	0	0	0	0	0
AC006115.3	chr19	+	56707292	56791197	0	0	0.0558	0.4649	0.0884	0	0.3428	0	0	0	0	0	0.0591	0	0.0751	0	0.1976	0	0.0947	0.4578	0	0.1086	0	0	0	0.0507	0.0536	0	0.0984	0.1125
AC006116.1	chr19	-	56319789	56322310	0.2135	0.098	0.0288	0.0685	0	0	0.0295	0.099	0.1491	0.0478	0.1852	0.2285	0.0458	0.163	0.0194	0.1658	0.1274	0.1334	0.1465	0.0945	0.0266	0.028	0.026	0.1726	0.0989	0.0915	0.0553	0	0.0254	0.087
AC006116.10	chr19	-	56376703	56377284	37.2862	36.7124	33.1225	31.1755	23.0817	24.6055	34.6949	36.6396	32.0404	28.4816	33.9848	23.1455	47.3044	23.9353	24.7589	22.6538	22.9544	29.7308	23.4515	23.7399	23.143	11.8245	18.5673	37.7301	36.89	27.7353	25.5792	12.9992	21.5276	21.0288
AC006116.2	chr19	-	56342431	56343419	0.2133	0.1077	0.0949	0.1506	0	0.0616	0.1295	0.0544	0.1092	0.2625	0.2261	0.1116	0.2011	0.3071	0.1703	0.1041	0.2801	0.3731	0.322	0.4671	0.0584	0.0615	0	0.1264	0.1552	0.201	0.2431	0	0	0.1275
AC006116.3	chr19	-	56338287	56338648	0.3502	0	0	0.3091	0	0	0	0	0.1495	0.4311	0.3712	0.7633	0	0.7004	0	0.1424	0.1533	0	0.4406	0.2841	0	0	0	0.0865	0.1699	0.3144	0.0832	0	0.1526	0.6978
AC006116.4	chr19	+	56387411	56388424	0.373	1.1768	0.3456	0.6583	0.3284	0.9421	0.4247	0.5947	0.955	0.8034	0.3953	1.3412	0.4396	0.4475	1.1167	0.5687	1.1019	1.1069	1.1729	1.021	0	0.1345	0.4998	0.8981	1.4924	0.816	0.3321	0.2631	0.7314	0.6967
AC006116.5	chr19	-	56311927	56312486	0.1508	0.7612	0.1677	0	0.0885	0.1088	0.1145	0.1923	0.3861	0.3712	0.0799	0.7887	0.1185	0.7237	0.301	0	0.396	0.5182	0.7587	0.6421	0.1032	0	0	0.1676	0.4388	0.203	0.4297	0	0.1971	0.2253
AC006116.6	chr19	-	56347080	56348183	0.1528	0.3858	0.5098	0.3372	0.1346	0.1103	0.4641	0.6336	0.4403	0.047	0.081	0.5496	0.3002	0.3209	0.2669	0.0466	0.3512	0.1194	0.1442	0.1395	0.1046	0	0.0512	0.4813	0.1668	0.3601	0.0544	0	0	0.0571
AC006116.7	chr19	-	56377036	56377792	53.1291	54.1064	40.373	36.9962	33.5137	38.1414	48.2485	54.8943	44.4654	35.4747	47.7451	30.2538	51.4654	31.572	31.2121	23.5305	35.6478	36.1539	34.503	33.1658	33.4343	13.9125	24.6537	45.064	44.8581	33.5112	30.8969	17.1485	28.3514	26.9905
AC006116.8	chr19	+	56314702	56341287	0.2658	0.2726	0.1355	0.1026	0.039	0.048	0.1261	0.1483	0.1489	0.1636	0.1937	0.3693	0.1175	0.299	0.1492	0.0203	0.2617	0.1764	0.1881	0.3638	0.2502	0.0719	0.1113	0.2339	0.1209	0.2125	0.2248	0.3282	0.2389	0.2979
AC006116.9	chr19	-	56354492	56368053	0.2837	0.5626	0.2704	0.2861	0.0952	0.234	0.6153	0.4652	0.7782	0.2993	0.6443	0.5829	0.605	0.5835	0.1213	0.0494	0.266	0.2026	0.4078	0.2958	0.1665	0.0585	0.2172	0.4804	0.5602	0.3819	0.2021	0.1144	0.2119	0.1817
AC006120.1	chr17	+	66197692	66198238	0.0772	0.2923	0	0.0681	0.3625	0.1114	0	0	0.0988	0	0	0	0.1213	0	0	0.1883	0	0	0	0	0	0	0	0	0	0	0	0	0.1009	0
AC006122.1	chr12	-	4324371	4324811	0.0958	0.3627	0	0.6762	0.4499	0	0.1454	0	0.1226	0.3537	0	0	0	0.4597	0.1912	0	0.2515	0.1197	0.3615	0.2331	0.2623	0.6909	0	0.2129	0.0697	0.2579	0.2047	0	0.7514	0
AC006128.1	chr19	+	15398695	15400356	13.3214	20.1751	6.7145	27.1166	19.0671	12.3058	13.1376	9.0619	10.7526	21.4867	19.0147	40.613	22.7665	21.9506	20.2076	18.6649	23.8544	14.87	24.0985	23.0906	9.5197	11.0539	12.6832	17.8036	24.0168	13.5445	15.6172	10.0607	14.231	16.4933
AC006130.1	chr19	-	2847226	2858716	0	0.0958	0.0563	0.4021	0	0.2192	1.6142	0.0969	0.3889	0.1869	0.4829	0.2979	0.2387	1.0934	0.7579	1.019	0.8974	0.2847	0.5732	0.1848	0.104	0	1.3229	0.3376	0.3867	0.6134	0.2164	0	0.8935	0.5674
AC006130.2	chr19	-	2874949	2875592	0	0	0	0	0	0	0	0	0	0	0	0	0	0	0	0	0	0	0	0	0	0	0	0	0	0	0	0	0	0
AC006133.1	chr19	-	39726029	39726775	0	0	0	0	0	0	0	0	0	0	0	0	0	0.1915	0	0.1947	0	0	0	0	0	0	0	0	0	0	0	0	0	0
AC006141.1	chr17	-	51249578	51251748	1.2236	1.3237	0.4607	1.6797	0.1596	0.3644	0.118	0.6441	0.3978	0.8367	0.3088	0.8381	0.5341	0.4661	0.3101	0.5923	1.2751	0.3762	0.8795	0.5198	0.1596	0.0841	0.1562	0.7339	0.8054	0.353	0.3597	0.1096	0.1523	0.1161
AC006144.1	chrX	-	121024963	121026563	0	0	0	0	0	0	0	0	0	0.0324	0	0	0.0414	0	0	0	0	0	0	0.032	0.0721	0	0	0	0	0	0	0	0	0
AC006145.1	chr7	+	82009176	82029955	0.1113	0.0602	0.0471	0	0.0187	0	0.0241	0.1014	0.0407	0.0196	0	0.0416	0.0874	0.0382	0	0.0388	0.0626	0.0397	0.14	0.7737	0.0218	0.0459	0.0426	0.0353	0.1272	0.0428	0.034	0	0.0624	0
AC006146.1	chr14	-	73698102	73700351	1.4596	1.2281	1.2622	1.6638	1.3567	2.1946	2.4009	2.3271	1.0901	3.069	1.2892	3.9764	5.256	2.1161	1.7601	1.9289	2.7949	2.7738	1.6831	1.7018	1.4989	0.7896	1.5485	3.1993	3.5397	2.9475	3.2926	0.3433	1.6697	1.9084
AC006148.1	chr7	+	124032204	124395118	0.0089	0.0113	0.0331	0	0.0105	0	0.0272	0.0114	0.0114	0	0.019	0	0.0211	0.0215	0.0535	0.0436	0	0.0112	0.045	0.1306	0	0.0129	0	0	0	0.0421	0.0191	0	0.0935	0
AC006148.2	chr7	-	124274678	124287544	0	0	0.0481	0	0.0761	0	0	0	0	0	0	0	0	0	0	0.0791	0	0	0	0.0789	0	0	0	0	0	0	0	0	0	0
AC006150.1	chr7	+	14814130	14816565	0	0	0	0	0	0	0	0	0	0	0	0	0	0	0.4798	0	0	0.1001	0	0	0	0	0	0	0	0.1079	0	0	0	0
AC006153.1	chr7	+	90403433	90513391	10.7922	13.9073	11.4521	11.8296	13.6051	10.986	10.8667	7.0999	9.0172	10.207	10.7165	7.4276	12.9418	7.9056	10.0901	6.929	11.4853	5.9619	6.8593	8.2924	2.7999	1.1471	4.4148	11.1103	12.6452	6.4234	7.2833	1.1221	4.901	4.074
AC006157.1	chrY	-	2934405	2934771	0.2303	0.7267	0.7682	0.9146	0.2704	0.9973	0.1748	0.5875	0.7371	3.685	0.6103	5.1198	1.8095	6.0793	0.5746	1.5452	1.3608	0.9353	1.3037	1.6811	0.3153	0	0.4629	1.3651	1.0891	1.3953	0.4922	0.1625	0.7527	0.1721
AC006158.1	chrY	+	9325798	9326047	0	0	0	0	0	0	0	0	0	0	0	0	0	0	0	0	0	0	0	0	0	0	0	0	0	0	0	0	0	0
AC006159.1	chr7	-	116542717	116551969	0.5459	0.2756	0.2428	0	0	0.3152	0	0.2785	0.1398	0	0	0	0	0.524	0	0.5328	0	0	0.412	0.1328	0.1495	0	0	0	0.1589	0	0.1556	0	0.1427	0.3263
AC006159.2	chr7	-	116563593	116571234	0	0	0	0	0	0	0	0	0	0	0	0	0	0.0731	0	0	0	0	0	0.1482	0.0834	0	0	0	0	0	0	0	0.0796	0
AC006160.1	chr4	-	17587466	17614571	0.2248	0.0709	0.125	0.1984	0.132	0.2433	0.256	0.5017	0.5036	0.0692	0.1191	0.8818	0.1325	0.2697	0.1682	0	0.2214	0.1053	0.3534	0.2735	0.3847	0.1621	0	0.2498	0.4088	0.227	0.0801	0	0.2204	0.084
AC006160.2	chr4	-	17557891	17558045	0	0	0	0.483	0	0	0	0	0	0	0	0	0	0	0	0	0	0.171	0	0	0	0	0	0	0	0	0	0	0.3578	0
AC006195.1	chr7	+	33379963	33380886	0	0	0.3046	0.1209	0.3217	0.0659	0	0.0582	0.1169	0.0562	0	0.1791	0.0359	0.5479	0.0911	1.2255	0.1799	0.1141	0.2298	0.2222	0	0	0.0612	0.2368	0.3322	0.3074	0.3903	0	0	0
AC006197.1	chr12	+	41911255	41912212	0	0	0	0	0	0	0	0	0	0	0	0	0	0	0	0	0	0	0	0	0	0	0	0	0	0	0	0	0	0
AC006199.1	chr12	+	89027756	89028522	0	0	0	0	0	0	0	0	0	0	0	0	0	0	0	0	0	0.1202	0	0	0	0	0	0	0	0	0.1371	0	0	0
AC006205.1	chr12	+	590632	591269	0	0	0.0803	0	0	0	0	0	0	0	0	0	0	0	0	0	0	0	0	0	0	0	0.1452	0	0	0	0	0	0	0
AC006205.2	chr12	-	585864	586486	0	0	0.0838	0	0	0	0	0	0	0	0	0	0	0	0	0	0	0	0	0	0.1547	0	0	0	0	0	0	0	0	0
AC006206.1	chr12	+	5315960	5319347	0.8711	1.4919	0.1568	0.8236	0.1461	0.2694	0.3968	0.2698	0.2549	0.2451	0.0528	0.3743	0.1858	0.2538	0.1739	0.3188	0.4411	0.2021	1.0018	1.1354	0.0511	0.0718	0.0834	0.3042	0.1358	0.1591	0.1596	0	0.1952	0.0558
AC006206.2	chr12	+	5290479	5383653	2.286	2.2218	1.2855	2.6434	2.0053	0.531	3.1119	0.9384	1.6483	1.5847	1.5875	2.2334	2.1263	1.2926	0.8653	0.9295	2.829	0.7716	6.7758	6.4573	1.2592	0.4169	0.8099	2.122	1.8543	1.4857	0.9733	0.5932	0.4122	0.8638
AC006207.1	chr12	+	3752517	3757842	0.1182	0	0	0	0.0694	0	0.0898	0.0754	0	0	0	0	0	0	0	0	0	0	0	0.0719	0.1619	0	0	0	0	0	0.0842	0	0.0773	0
AC006210.1	chrX	-	27517770	27517881	0	0	0.8443	0	0.4458	0	0.5765	0	0.9722	0.4673	0	0.4965	0.2983	0.4556	0	0	0	1.1861	0.4776	0	0.5199	0	0.5088	1.4066	0	1.2779	0	0	1.9856	0
AC006210.2	chrX	+	27517883	27519759	0.0273	0.0344	0.0607	0	0.032	0	0.0828	0	0.1746	0.0672	0	0.0357	0.0643	0.0655	0.0817	0.0998	0.0716	0.0852	0.0343	0.0664	0.0747	0.0394	0.1097	0.1415	0.0595	0.1653	0.0389	0.0385	0.1427	0
AC006213.1	chr19	-	43996895	44002836	2.1732	2.3588	2.6096	3.0685	2.0753	2.133	2.5738	2.4393	2.5783	2.5322	2.0731	2.1598	2.2994	1.8253	2.6026	1.4316	3.0627	2.8061	3.0983	2.4148	2.3409	0.7733	1.495	2.8232	2.4349	2.3113	2.3119	0.6337	1.5721	1.7103
AC006213.2	chr19	-	43891803	43901805	1.9603	2.1345	1.4673	1.3398	1.7601	1.0541	1.459	1.5443	1.7961	1.5612	0.9574	2.0105	1.1174	1.3374	1.4193	1.266	2.0187	1.3088	2.8527	2.0809	0.9737	0.3881	1.4165	1.4382	1.552	1.6559	1.3006	0.461	1.6583	1.6082
AC006213.3	chr19	+	43902000	43926545	1.2228	1.0289	1.0877	1.151	1.6272	1.2943	2.7231	1.0398	1.0437	0.5017	0.0864	0.4264	0.7045	0.3912	0.3254	0.1989	2.1407	0.6621	1.5382	0.8926	0.1116	0	0.3277	0.5436	1.0082	1.0426	0.3484	0.115	0.3197	0.3654
AC006213.4	chr19	+	43976814	43977448	1.396	1.678	2.7101	2.5226	1.561	2.1109	2.3215	2.6285	2.5532	1.4728	0.2114	2.7817	2.5592	1.3559	0.6634	1.3786	2.0948	1.8274	1.0871	1.3749	0.091	0	0.8018	2.5119	2.2247	1.0292	1.1365	0.1876	0.6084	0.1987
AC006213.5	chr19	+	43978375	43978663	0.8781	2.2163	0.8678	1.4206	0.1718	0	1.111	1.8665	1.6862	0.9006	0.1551	2.2964	0.5749	1.0535	0.4381	0.5356	1.1529	0.7314	1.4727	1.2463	0.2004	0	0	0.8674	1.2776	0.8866	1.0425	0	0.1913	0.2187
AC006213.6	chr19	+	43891232	43895411	0.4236	0.6746	0.3289	0.3293	0.3316	0.3203	0.3063	0.4888	0.4648	0.422	0.449	0.8177	0.3883	0.5324	0.3019	0.3568	0.6621	0.4978	0.9515	0.8589	0.1519	0.0727	0.2568	0.4633	0.5283	0.5024	0.4813	0.0712	0.1978	0.2863
AC006236.1	chr17	+	5730288	5731085	0.0529	0	0	0.14	0	0.0763	0	0	0.2031	0.1302	0.0561	0.0692	0.0831	0.3172	0	0	0	0	0.3326	0	0	0	0	0.4702	0.0769	0	0	0	0.0691	0
AC006237.1	chr17	-	35757198	35758325	0	0.1108	0.1302	0.2325	0	0	0	0.224	0.2248	0	0.1861	0	0.3449	0.1054	0.0876	0.1071	0.1153	0.0549	0.2209	0.2136	0.1202	0.1267	0	0.0651	0.511	0.1182	0.0625	0	0.1148	0
AC006238.1	chr18	-	9912315	9912849	0	0	0	0	0	0	0	0	0	0	0	0	0	0.0947	0.0788	0.1926	0	0.0986	0	0.2881	0.1081	0.1139	0.1058	0.117	0.0574	0	0.1687	0	0.2064	0.4717
AC006249.1	chr18	-	28146232	28146703	0.0895	0	0.199	0	0.1051	0.3875	0	0.3424	0.2291	0.3304	0.4742	0.234	0.703	0.8589	0.5358	0.6549	0.3525	0.8386	1.5759	0.3266	0	0.1291	0.3597	0.5967	1.4973	1.1444	1.5298	0.3788	0.5849	0.6686
AC006252.1	chr3	+	52239257	52241097	0.1531	0.1932	0.3689	1.0134	0.4944	0.8288	0.93	1.0253	0.5391	1.4135	1.0955	1.5518	1.0526	0.9186	0.4966	0.8872	0.5026	1.0762	0.5297	0.7917	0.1572	0.497	0.7182	0.8792	0.5291	0.6957	0.709	0.2161	0.3503	0.1716
AC006254.1	chr3	-	52813281	52835729	1.4483	2.1058	0.4997	1.0425	0.9795	0.6647	0.76	1.03	1.632	1.3472	1.0682	1.3353	0.818	1.9779	1.5985	1.7341	1.6474	1.4177	2.4682	2.038	0.0822	0.2214	0.2594	1.0483	0.9323	2.3136	1.6165	0.0753	0.3577	0.2094
AC006254.2	chr3	+	52734734	52735013	0.3021	0.9533	0.2239	0.3999	0.1774	0.4361	0.2294	0.7707	1.1604	0	0.8006	0.5926	0.8308	0.725	0	0.1843	0.3967	0.1888	0.7601	0.3676	0	0	0	0	0.5495	0.5084	0.1076	0	0.395	0
AC006254.3	chr3	+	52753525	52754690	0.143	0.1805	0	0.1262	0	0	0	0.0608	0.1221	0	0.0505	0.2494	0.0749	0.1144	0	0.0582	0.313	0.0298	0.06	0.116	0.0653	0.0688	0	0.0353	0.0694	0.0642	0.1019	0.0673	0.187	0.0712
AC006262.1	chr19	+	46203425	46214837	0.057	0.315	0.1374	0.1133	0.1005	0.0926	0.2273	0.0546	0.0822	0.0263	0.0982	0.0839	0.028	0.1454	0.064	0.1392	0.0281	0.0089	0.0897	0.0954	0.0586	0	0	0.0634	0.1037	0.024	0.0051	0	0.0653	0.032
AC006262.2	chr19	-	46163892	46180647	0.0496	0.1253	0	0.0438	0.0583	0	0	0	0	0.1222	0	0.0649	0	0.0596	0	0.1211	0	0.062	0.1249	0	0.1359	0.0716	0	0	0	0	0	0	0	0.0742
AC006262.3	chr19	-	46228963	46230388	0	0	0	0	0	0	0	0	0	0	0.1731	0	0.1283	0	0	0.1993	0	0	0	0	0.2237	0.4713	0	0.3631	0	0	0.1164	0	0.2136	0
AC006262.4	chr19	-	46249393	46250163	0	0	0	0	0	0	0	0	0	0	0.1562	0	0.5789	0	0	0	0	0	0	0	0	0	0	0.4367	0.1072	0	0	0.2079	0	0
AC006269.1	chr17	-	55448432	55511444	0.012	0	0.0178	0.0106	0	0.0347	0	0	0.0308	0	0	0.0157	0.0567	0.0288	0.012	0	0	0.0075	0	0.0439	0.0494	0.0173	0	0.0089	0.0087	0.0162	0	0.017	0.0314	0
AC006270.1	chr17	-	63117018	63130947	0	0.1113	0	0.1556	0	0	0.2678	0.4498	0.2258	0	0.0935	0.2306	0.1385	0	0.616	0.1076	1.505	0.8263	1.1091	0.6436	0.1207	0.1272	0.3545	0.1307	0	0.5342	0.6281	0.1244	0.2305	0.1318
AC006270.2	chr17	+	63182165	63182817	0	0	0.0479	0	0	0	0	0.0824	0	0.0796	0	0.1691	0	0.1551	0.258	0.1577	0.2546	0.1212	0.3253	0.2359	0	0	0.0866	0	0	0.087	0.2302	0.1824	0.0845	0.0966
AC006270.3	chr17	-	63088161	63089197	0	0	0	0	0	0	0	0	0	0	0.0431	0	0	0	0	0.0496	0.1068	0.0254	0.0512	0.0495	0.1114	0.1761	0	0	0	0.0822	0.029	0	0.0532	0
AC006272.1	chr19	-	51839770	51840945	0.5345	0.1927	0.2264	0.539	0	0.1102	0.3478	0.1948	0.0977	0.094	0.1619	0.1997	0.2999	0.3664	0.1524	0.652	0.401	0.1431	0.4802	0.0929	0	0	0.2046	0.1131	0.2777	0	0.1088	0	0	0
AC006272.2	chr19	-	51842877	51843315	8.2741	5.2213	2.1083	5.2481	2.1251	3.3589	3.5333	5.2767	1.6552	1.9095	5.2072	4.7336	3.2504	5.274	6.1931	3.1542	9.8455	2.1001	2.602	5.0331	0.7081	0.746	0	5.9388	5.4553	2.2626	1.6577	0	1.0141	0.3864
AC006273.1	chr19	-	781001	781862	0	0.0618	0.254	0.216	0.2299	0	0.2973	0.0624	0.3133	0.1205	0.2075	0.128	0.3077	0.0587	0	0.0597	0.0643	0.0306	0.1232	0.0596	0.067	0.2118	0	0.3989	0.3917	0.2307	0.1744	0	0	0
AC006277.1	chr19	+	2949034	2950644	0.0524	0.4625	0.4657	0.3927	0.4918	0.529	0.2782	0.9015	0.4692	0.7088	0.5272	1.4377	0.7816	1.6333	0.7054	0.8941	0.7562	0.8014	0.4939	0.9236	0.1792	0.3021	0.2456	0.5043	0.5904	0.8458	0.4662	0.2216	0.4107	0.4694
AC006288.1	chr9	+	119495374	119524125	0	0	0	0	0	0	0	0	0	0	0	0.0377	0.0679	0	0	0	0	0	0	0	0	0	0	0	0	0.0388	0.041	0	0	0
AC006296.1	chr4	+	14390438	14393992	0	0	0	0	0	0	0	0	0	0	0	0	0	0	0	0	0	0	0	0.2603	0	0	0	0	0	0.048	0	0	0.3729	0
AC006296.2	chr4	-	14383122	14409078	0	0	0	0	0	0	0	0	0	0	0	0	0	0	0	0	0.0724	0	0.0694	0.2013	0	0	0	0	0	0	0	0	0.3606	0
AC006299.1	chr11	+	22829379	22945393	0	0.0439	0	0.0154	0	0	0	0	0.0446	0.0214	0.0369	0.2049	0.1231	0.0209	0	0.0212	0.0229	0.0109	0.0219	0.1694	0.0477	0.0502	0.07	0.1677	0.1013	0.0234	0	0	0.0228	0
AC006305.1	chr18	-	56003612	56191262	1.8337	1.9256	1.6601	2.2852	1.1997	1.0304	2.9754	0.6427	1.1648	2.1191	0.6825	2.5625	1.3417	0.9069	0.8102	1.5709	1.893	0.6297	0.3874	1.141	0.0958	0.1211	0.3939	1.4623	1.5275	1.0176	0.8476	0	0.0549	0.0418
AC006305.2	chr18	-	56061108	56063078	0	0.1927	0	0	0	0	0	0	0	0	0.0809	0	0.2399	0	0.3048	0.1863	0.2005	0.0477	0	0.2787	0	0	0	0.2263	0	0	0.1088	0.1077	0	0.1141
AC006305.3	chr18	+	56138611	56143221	0.0928	0	0	0	0	0	0.141	0	0	0	0	0	0	0	0	0	0.2438	0	0	0	0	0	0	0	0	0.0625	0	0	0	0
AC006326.1	chr7	-	117262917	117264888	0	0	0	0	0	0	0	0	0	0	0	0	0	0	0	0	0	0	0	0.3258	0	0	0	0	0	0	0	0	0.07	0
AC006328.1	chrY	-	25487283	25487662	0	0	0	0	0	0	0	0	0	0	0	0	0	0.1334	0	0	0	0	0	0	0	0	0	0	0	0	0	0	0	0
AC006328.2	chrY	+	25464005	25473621	0	0	0	0	0	0	0	0	0	0	0	0	0	0	0	0	0	0	0	0	0	0	0	0	0	0	0	0	0	0
AC006329.1	chr7	+	101308345	101310985	13.989	13.5054	21.9348	44.104	19.0921	27.871	33.8571	9.6076	9.7201	12.5822	5.7029	6.2539	7.3271	1.9367	2.8637	7.1468	2.5903	1.4566	0.9776	0.8	0.4911	0.2587	0.1602	6.5997	4.9582	2.1328	1.7886	0.1687	0.2345	0.1787
AC006329.2	chr7	+	101273321	101273715	0.8558	0.945	0.555	1.6048	0.5024	3.7056	0.6497	0.1364	0.4108	0.1317	0	0.1399	0.2521	0.1283	0	0	0.1405	0.0668	0.6728	0.1301	0.1465	0	0	0	0	0	0.1524	0	0	0.3197
AC006330.1	chr7	-	76043976	76045963	0.6151	0.9369	0.2987	0.6739	0.0747	0.1225	0.3865	0.7846	0.869	0.8876	0.6295	1.4423	0.8166	0.5599	0.5292	0.7245	0.6406	0.9409	0.8538	0.8258	0.2323	0.153	0.2842	0.6443	1.0339	0.7282	0.8008	0.1496	0.3328	0.5388
AC006333.1	chr7	-	123584858	123624957	0	0	0	0	0	0	0	0	0.0312	0	0	0	0.0192	0	0	0	0	0.0152	0.0307	0.2078	0.1002	0.1056	0.2943	0	0	0.0493	0	0.1377	0.1914	0.1459
AC006333.2	chr7	+	123749067	123751166	0.8433	1.0897	1.9051	2.4807	1.1552	1.9128	1.9207	1.4342	1.1311	1.5323	0.83	1.6017	1.0096	1.831	0.9819	2.5964	1.9246	1.1039	1.8691	2.0275	1.9795	0.9848	2.2064	1.4728	1.3439	1.3111	1.0156	1.3883	1.89	1.8602
AC006335.1	chrY	+	6306041	6307920	0	0	0	0	0	0	0	0	0	0	0	0	0	0	0	0	0	0	0	0	0	0	0	0	0	0	0	0	0	0
AC006335.2	chrY	+	6307709	6309587	0	0	0	0	0	0	0	0	0	0	0	0	0	0	0	0	0	0	0	0	0	0	0	0	0	0	0	0	0	0
AC006335.3	chrY	-	6273578	6274065	0	0	0	0	0	0	0	0	0	0	0	0	0	0	0	0	0	0	0	0	0	0	0	0	0	0	0	0	0	0
AC006338.1	chrY	-	25009699	25010769	0	0	0	0	0	0	0	0	0	0	0	0	0	0	0	0	0	0	0	0	0	0	0	0	0	0	0	0	0	0
AC006338.2	chrY	-	24977175	24978317	0	0	0	0	0	0	0	0	0	0	0	0	0	0	0	0	0	0	0	0	0	0	0	0	0	0	0	0	0	0
AC006349.1	chr14	+	74192588	74192823	0.1793	0.2263	0	0	0	0	0	0	0.2296	0	0.1901	0.9381	0	0	0	0	0.2355	0	0	0	0	0	0	0.1329	0	0.2414	0.1278	0	0.2345	0.268
AC006355.1	chr7	+	79124738	79125750	0	0	0	0	0	0	0	0	0	0	0	0	0	0	0	0	0	0.026	0.4191	0.304	0	0.0601	0.0558	0	0	0	0	0.1175	0.0544	0
AC006355.2	chr7	+	79139828	79177210	0	0	0	0	0	0	0	0	0	0	0	0	0	0	0	0	0.3491	0	1.338	0.4852	0	0	0	0	0	0	0.0947	0	0.1738	0.1987
AC006357.1	chr7	+	156944720	156945645	0	0	0.0588	0	0	0.1146	0.241	0.1012	0	0	0	0.2076	0	0	0.0792	0	0	0	0	0	0	0.1145	0	0	0	0	0	0	0	0
AC006362.1	chr7	-	141173042	141173216	0.4844	0	0	0	0.2844	0	0	0	0	0	0	0	0.1903	0	0	0	0	0	0	0	0	0	0	0	0	0	0	0	0	0
AC006363.1	chr7	+	9850923	9851386	0	0	0	0	0	0	0	0	0	0	0	0	0	0	0	0	0	0	0	0	0	0	0	0	0	0	0	0	0	0
AC006366.1	chrY	+	23017062	23017821	0	0	0	0	0	0	0	0	0	0	0	0	0	0	0	0	0	0	0	0	0.076	0	0	0	0	0	0	0	0	0
AC006369.1	chr2	+	37600135	37646698	2.538	2.7178	2.9074	1.9004	3.3411	0.6661	2.2187	2.5505	3.9385	1.7039	2.6901	1.1063	3.3838	4.7062	2.0724	6.6612	5.1501	9.9945	8.2234	5.614	22.3252	5.3253	23.6018	2.9631	3.0215	5.177	18.9015	7.8134	15.9869	19.7668
AC006369.2	chr2	+	37744332	37747046	0	0	0	0	0	0	0	0	0	0	0	0	0	0	0	0	0	0	0	0.1335	0.3006	0.1583	0	0	0	0	0	0	0.287	0
AC006372.1	chr7	+	157501321	157503577	0	0	0	0.2044	0	0	0	0	0.2965	0	0	0.2019	0	0	0	0	0	0	0.3884	0.1878	0.2114	0	0	0	0	0	0	0	0.1009	0.1153
AC006372.2	chr7	+	157513293	157516841	0	0	0.107	0.3821	0	0.2083	0.2192	0	0	0	0.153	0	0	0.1732	0	0.1761	0	0	0	0	0	0	0	0.1069	0	0	0	0	0	0
AC006372.3	chr7	+	157466230	157499716	0	0	0.0077	0.0276	0	0.03	0.0158	0	0	0	0.011	0	0	0	0.0104	0	0.0137	0.0195	0.0131	0	0.0143	0.015	0	0.0231	0.0076	0.007	0.0148	0.0147	0.0136	0
AC006372.4	chr7	+	157525782	157527325	0	0	0.0405	0	0.0321	0	0.0415	0	0	0	0	0	0	0	0	0	0.0359	0	0.0344	0	0.0374	0	0	0	0.0199	0	0.0195	0	0	0
AC006378.1	chr7	+	93969441	94011113	0.2651	0.92	0.4912	0.8772	0.389	0.5739	0.5031	0.6762	0.8484	0.4894	0.281	1.2132	0.4686	1.1927	0.4629	0.9701	1.0441	0.414	0.7502	1.6124	0.0907	0	0.2664	0.7365	0.8678	0.9367	0.7081	0	0.4332	0.2971
AC006378.2	chr7	-	93954043	93956519	0.0851	0.1933	0.0252	0.3305	0.0999	0.344	0.1809	0.0868	0.1308	0.021	0.1263	0.4007	0.1337	0.6536	0.1359	0.706	0.4246	0.0319	1.0064	0.2485	0.0466	0.0246	0.0228	0.1009	0.0867	0.2865	0.1455	0	0	0
AC006380.1	chr7	+	31330710	31330896	0	0	0	0	0	0	0	0	0	0	0	0	0	0	0	0	0	0	0	0	0.3103	0	0	0	0	0	0	0	0.8887	0
AC006386.1	chrY	+	25174519	25175237	0	0	0	0	0	0	0	0	0	0	0	0	0	0	0	0	0	0	0	0	0	0	0	0	0	0	0	0	0.1328	0
AC006386.2	chrY	+	25307728	25307803	0	0	0	0	0	0	0	0	0	0	0	0	0	0	0	0	0	0	0	0	0	0	0	0	0	0	0	0	0	0
AC006387.1	chr7	-	107066590	107133733	0.1732	0.3158	0.1712	0.017	0.1356	0.1389	0.1169	0.1473	0.1232	0.0474	0.0408	0.0503	0.0151	0.0462	0.1152	0.0939	0.1769	0.1082	0.2179	0.1171	0.0791	0	0.1032	0.0143	0.112	0.1555	0.0411	0.0543	0.2768	0.0288
AC006390.1	chr4	+	24768048	24768331	0	0	0	0	0	0	0	0	0	0	0	0	0	0	0	0	0	0	0	0	0	0	0	0	0	0	0	0	0.1947	0
AC006427.1	chr4	+	16307455	16308167	0.0592	0	0	0	0	0	0	0	0	0	0	0.1548	0.0465	0	0	0	0	0	0	0	0.0811	0	0	0	0	0	0	0	0	0
AC006435.1	chr17	+	2384846	2386664	6.5297	7.0922	4.4587	4.8892	4.2748	5.4835	6.7898	7.0161	9.069	7.5497	6.6694	7.7106	5.8142	9.0216	8.0568	8.6896	7.3784	7.096	15.7806	13.1437	7.6945	10.0471	8.4321	6.0988	5.6143	6.4465	5.5818	8.7668	8.433	6.8004
AC006435.2	chr17	-	2375060	2379306	7.8555	11.7677	3.7215	6.9021	9.1431	4.4368	12.6015	11.6313	14.5608	14.7551	17.3042	24.2961	21.7355	14.3018	21.8486	14.7908	20.9873	19.2473	22.212	23.4767	12.6734	15.2731	12.9985	18.9031	19.7293	17.7715	17.5906	18.8431	15.7172	17.4542
AC006435.3	chr17	-	2366588	2366791	0.6229	0	0	0.5496	0.7313	0.5993	0.3152	0.5296	0.5316	0.5111	0.4401	2.9864	0.4894	0.2491	0.6216	1.7729	0.5452	0.908	1.567	1.0103	0.2843	0	0	0.4615	0.6042	0.559	0.4437	0	0.5429	0
AC006435.4	chr17	-	2424178	2424412	0	0	0.1335	0.1589	0.2115	0	0	0	0	0	0	0	0	0	0	0	0	0	0	0	0.2466	0.2598	0	0	0	0	0	0	0.2355	0
AC006435.5	chr17	-	2460182	2460294	0	0.4749	0.2789	2.3246	0	0	0	0	0.9635	0.4632	0	0.9842	0.2957	0.903	0	0	0	0	0	0	0	0	0	0.2788	0	0	0	0	0	0.5623
AC006441.1	chr17	-	38903703	38904600	0.9644	1.4606	0.3574	0.6809	0.2265	1.6705	0.7322	0.246	0.6174	0.5935	0.4089	2.0179	1.1366	1.0415	0.1925	1.6471	1.0131	1.5064	1.4558	1.6427	0.5282	0.5565	0.3877	0.5002	0.9823	1.2335	1.0992	0.6804	1.1348	0.8647
AC006441.2	chr17	-	38996322	38996624	0	0	0	0	0	0	0	0	0	0	0	0	0	0	0	0	0	0	0	0.5094	0.1911	0	0	0	0	0	0	0	0	0
AC006441.3	chr17	-	38918800	38921769	71.4456	57.2744	73.1001	58.5626	82.5836	71.9058	87.99	49.8663	67.0925	47.0962	81.1156	46.7734	80.0232	54.3391	81.4474	69.1151	51.0908	63.6927	46.5059	55.2102	22.7797	71.596	25.7626	82.8605	75.3114	64.5171	78.0209	16.5626	31.4163	10.7725
AC006441.4	chr17	-	39003247	39013032	0	0	0	0	0	0	0	0	0	0	0	0	0	0	0	0	0	0.0268	0	0	0	0	0	0	0.0936	0	0	0	0	0
AC006441.5	chr17	+	39023393	39026742	0	0	0	0	0	0	0	0	0	0	0	0	0	0	0	0	0	0	0	0	0	0	0	0	0	0.1357	0	0	0	0
AC006445.1	chr4	-	13647696	13648400	0	0	0	0.1837	0	0	0	0	0	0.1281	0	0	0	0	0	0.1269	0.1366	0	0	0	0.1425	0.3002	0	0	0	0.1401	0	0	0.2721	0
AC006445.2	chr4	-	13631819	13632599	0.1786	0	0.1986	0.2364	0	0.5155	0	0.5695	0	0	0.0946	0.2335	0.1403	0.3214	0.1782	0.3268	0.1172	0.2789	0.1123	0.3259	0.1223	0.1288	0.1197	0.397	0.1299	0.1803	0.1908	0	0.2335	0.1334
AC006449.1	chr17	+	38601048	38602701	0	0	0	0.0651	0	0	0	0.0941	0.189	0	0.1565	0.0965	0.058	0.0886	0	0	0.4846	0.0461	0.0928	0	0.1011	0	0.0989	0	0.0537	0.0497	0	0.1041	0	0.1103
AC006449.2	chr17	-	38703479	38706261	0.0867	0.2189	0	0.0765	0	0	0	0	0.222	0.9606	0.1838	0.2268	0.6132	0.3122	0.6058	0.1058	0.2277	0.3793	1.5272	0.5275	0.1187	1.0008	0.9297	0.257	0.3785	0.6421	0.1853	0.2447	0.5669	0.5183
AC006449.3	chr17	-	38715327	38720272	3.743	5.6687	0.9433	1.5194	0.9668	1.4047	2.8416	1.0503	8.0506	10.5038	14.4412	21.3403	15.7625	8.4431	12.327	11.5064	12.7779	6.922	24.2013	22.5864	17.0153	16.522	16.5526	8.7635	13.3434	7.4075	6.2926	11.6192	14.3865	17.0029
AC006449.5	chr17	+	38749359	38751457	0.6027	0.5324	0.1787	0.3546	0.3066	0.4059	0.488	0.5637	0.6687	0.7418	0.6601	1.0508	0.7418	0.5544	1.0826	0.7352	0.5012	0.5271	1.1624	0.6843	0.7702	0.7824	0.9153	0.6847	0.6577	0.5003	0.5438	0.9921	0.5253	0.8705
AC006449.6	chr17	+	38702451	38704747	0.0367	0.139	0	0.0486	0	0	0	0.0702	0.282	0.1356	0.214	0.4801	0.2308	0.1542	0.3664	0.1344	0.2651	0.2982	0.8313	0.4466	1.307	1.5623	0.8118	0.1088	0.1469	0.4201	0.1961	1.8908	0.6959	1.3715
AC006449.7	chr17	-	38727832	38728198	1.9576	2.4707	0.2561	1.1178	1.3521	0.1662	0.5245	2.4969	6.4867	8.9291	7.5674	24.2436	16.3756	13.6784	8.6191	15.4521	15.7245	9.7845	14.4855	17.6519	16.2404	26.4117	21.1412	11.6887	16.0015	10.3094	6.2343	17.8732	21.829	23.2296
AC006450.1	chr9	+	124010529	124011114	0	0	0	0	0	0	0	0	0	0	0	0	0	0.5497	0.0914	0	0	0.0572	0.461	0	0	0	0	0	0	0	0	0	0	0
AC006450.2	chr9	-	124031623	124032524	0.8705	0	0.0538	0	0.0852	0.1047	0	0.4626	0.4644	0	0	0.1897	0	6.8759	0.2172	0	0.762	0.0906	2.0988	2.7358	0.0993	0.1046	0	0.1612	0	0	0.7235	0	0.1897	0.3252
AC006450.3	chr9	-	124006276	124009396	0	0.0248	0	0	0	0	0	0.0751	0	0	0	0.0257	0	0.3063	0	0	0.0516	0	0.0494	0.0478	0	0	0	0	0	0.0132	0	0	0.0257	0
AC006453.1	chr2	-	89622212	89640635	0	0	0	0	0	0	0	0	0	0	0	0	0	0	0	0	0	0	0	0.0816	0	0.0484	0	0	0	0	0	0	0	0
AC006453.2	chr2	-	89542841	89585652	0.6984	0.5949	0.4012	0.4314	0.3895	0.4032	0.0265	0.4676	0.7376	0.7951	0.7217	0.6849	0.4664	1.4664	1.2022	1.789	1.3754	0.7636	1.757	2.3789	1.3865	2.2918	1.123	0.6597	0.4573	0.5406	0.4975	1.5027	1.0271	0.4696
AC006453.3	chr2	+	89662600	89662977	0	0	0	0	0	0	0	0	0	0	0	0	0	0	0	0	0	0	0	0.136	0	0	0	0	0	0	0	0	0	0
AC006453.4	chr2	+	89533184	89547106	0	0	0	0	0	0	0	0	0	0	0	0	0	0.0808	0	0	0	0.0421	0.1694	0.2867	0	0	0	0.0249	0.0245	0.068	0.024	0	0	0
AC006453.5	chr2	+	89666032	89683204	0	0	0	0	0	0	0	0	0	0	0	0	0	0	0	0	0	0	0	0.3313	0.1865	0.3929	0	0	0	0	0	0	0.089	0.1017
AC006455.1	chr7	-	63326673	63354326	0	0	0	0	0	0	0	0	0	0	0	0	0	0	0	0	0	0	0	0	0	0	0	0	0	0	0	0	0	0
AC006455.2	chr7	-	63349153	63350059	0	0	0	0	0	0	0	0	0	0	0	0	0	0	0	0	0	0	0	0	0	0	0	0	0	0	0	0	0.0608	0
AC006455.3	chr7	+	63354032	63354365	0	0	0	0	0	0	0	0	0	0	0	0	0	0	0	0	0	0	0	0	0	0	0	0	0	0	0	0	0	0
AC006455.4	chr7	+	63354456	63359306	0	0	0	0	0	0	0	0	0	0	0	0	0	0	0	0	0	0	0	0	0	0	0	0	0	0	0	0	0	0
AC006455.5	chr7	+	63348860	63351774	0	0	0	0	0	0	0	0	0	0	0	0	0	0	0	0	0	0	0	0	0	0	0	0	0	0	0	0	0.0189	0
AC006455.6	chr7	+	63345839	63346732	0	0	0	0	0	0	0	0	0	0	0	0	0	0	0	0	0	0	0	0	0	0	0	0	0	0	0	0	0	0
AC006455.7	chr7	+	63263064	63263456	0	0	0	0	0	0	0	0	0	0	0	0	0	0	0	0	0	0	0	0	0	0	0	0	0	0	0	0	0	0
AC006455.8	chr7	-	63233114	63241645	0	0	0	0	0	0	0	0	0	0	0	0	0	0	0	0	0	0.075	0	0	0	0	0	0	0	0	0	0	0	0
AC006457.1	chr7	-	63480597	63480989	0	0	0	0	0	0	0	0	0	0	0	0	0	0	0	0	0	0	0	0	0	0	0	0	0	0	0	0	0	0
AC006458.1	chr7	+	15066206	15068651	0	0	0	0	0	0	0	0	0	0	0	0	0	0	0	0.0787	0	0	0	0.0785	0.1767	0	0	0	0.047	0	0	0	0.0844	0
AC006460.1	chr2	-	190676943	190708716	5.3573	4.4917	4.7208	2.6779	3.7829	3.1904	4.7781	3.9183	5.7076	3.5044	2.3825	2.4005	4.9154	5.349	3.3649	6.4438	6.0011	6.7409	7.8229	4.7856	10.0541	1.7834	9.589	4.8853	3.1344	8.1958	5.4709	3.6474	10.2362	8.9009
AC006460.2	chr2	-	190607659	190649840	0.0486	0.0817	0.092	0.0238	0.0507	0.1168	0.0655	0.0482	0.1105	0.0199	0.04	0.0564	0.0424	0.1619	0.0754	0.1382	0.2338	0.1517	0.2986	0.2888	0.8644	0.1712	0.7592	0.052	0.0628	0.1344	0.0999	0.4035	0.7477	0.7095
AC006461.1	chr2	+	72288784	72289110	0.1293	0	0.1917	0	0.1518	0.3732	0	0	0	0	0	0.1691	0.1016	0	0	0	0.8487	0.0808	0	0	0	0	0	0.0958	0.1881	0.2611	0.0921	0	0	0
AC006463.1	chr7	+	122676579	122676811	0	0	0	0	0	0.2622	0	0	0	0	0	0	0	0	0	0	0.2385	0	0	0.442	0	0.2621	0	0	0	0	0	0	0	0
AC006463.2	chr7	+	122681314	122681662	0.6056	0.1528	1.4363	0.9619	0.1422	0	0	0.1545	0.1551	0.4472	0.1284	0.3167	0	0.1453	0.1209	0.1477	0.318	0	0	0.5894	0.6633	0.1747	0	0	0	0.0815	0	0.3418	0.3167	0.181
AC006466.1	chr7	-	31119283	31119572	0.1458	0.1841	0	0	0	0	0	0	0	0	0.1546	0.1907	0	0	0	0	0	0	0	0	0	0	0	0	0	0	0	0	0	0
AC006480.1	chr7	-	67307604	67308356	0.7805	0.7036	0.0826	0.1968	0.2618	0.4828	0	0.1422	0.4282	0.2745	0.1182	1.1664	0.1752	0.5351	0.2225	0.408	0.5856	0.418	0.2805	1.3565	0.458	0.4825	0.8965	1.2392	1.1356	0.5254	0.0794	0.6293	0.7288	0.1666
AC006480.2	chr7	+	67333046	67334383	0.1576	0.2785	0.0701	0.2504	0.1851	0.1365	0.3829	0.201	0.2825	0.5044	0.2339	0.2473	0.1486	0.8321	0.0315	0.4615	0.745	0.4727	0.7534	0.3835	0.1295	0.0909	0.2535	0.4204	0.344	0.6578	0.4042	0	0.2473	0.3297
AC006482.1	chr7	+	17679548	17680659	0	0	0.1144	0	0	0	0	0	0	0	0	0	0	0	0	0	0.2027	0	0	0	0	0	0	0	0	0	0	0	0	0
AC006483.1	chr7	+	5560742	5561055	0	0	0.0998	0	0.3162	0	0	0	0	0	0	0.1761	0.1058	0	0	0	0	0	0	0	0	0.1942	0.1804	0	0	0.0906	0	0	0	0
AC006483.2	chr7	+	5556730	5557245	0	0	0.0607	0.1444	0.0961	0.1181	0	0.1044	0	0	0	0	0	0	0	0	0	0.0511	0	0	0	0	0	0	0.1786	0	0	0	0	0.1223
AC006484.1	chr10	+	57955294	57957178	0	0	0	0	0	0	0	0	0.0286	0	0	0.0293	0	0	0	0	0	0	0	0.0816	0	0.0323	0	0	0	0	0	0	0	0
AC006486.1	chr19	-	42234582	42255132	66.0117	58.2257	62.5303	57.256	74.3837	66.7821	71.6638	65.712	63.0644	44.9194	88.2173	40.6827	65.5471	43.2306	75.8295	42.7365	52.8943	56.526	42.5639	36.6363	48.6063	75.3725	36.7918	66.2461	63.2595	57.9931	56.4949	77.0095	38.7608	36.6543
AC006486.2	chr19	+	42242774	42244973	0.0192	0.0242	0.0426	0.0507	0.0675	0.0553	0	0.0733	0.1718	0.0944	0.0609	0.0501	0	0.161	0.1339	0.0935	0.151	0.2994	0.0964	0.0933	0.0787	0.1382	0.1284	0.1988	0.0837	0.1032	0.1502	0.1352	0.1002	0.0573
AC006487.1	chr17	-	49505656	49574064	1.8985	1.4376	1.5096	1.3098	2.9586	1.395	2.7777	1.8491	5.6565	1.2321	6.1466	2.3923	1.4916	2.3193	4.0649	1.8106	3.6258	0.9705	22.492	1.4698	6.8059	4.6805	2.3591	0.9463	1.5319	0.5344	0.4672	3.7503	2.2563	2.0116
AC006487.2	chr17	-	49544846	49577962	0.073	0.1844	0	0	0	0	0	0.1863	0	0.2697	0	0.191	0.0574	0	0	0	0	0	0.0919	0	0	0.1054	0.0979	0.1082	0	0	0.052	0	0	0
AC006499.1	chr4	-	10199822	10200672	0	0	0	0	0	0	0	0	0	0	0.1051	0	0	0	0	0	0	0.031	0	0	0.0679	0.1431	0	0	0	0	0	0	0	0
AC006499.2	chr4	-	10267894	10268231	0	0	0	0	0	0	0	0	0	0	0	0	0	0	0	0	0	0	0	0	0	0	0	0	0	0	0	0	0	0
AC006499.3	chr4	-	10284960	10285708	0	0	0	0	0	0	0	0	0.0721	0	0.0597	0.0737	0	0	0	0	0	0	0	0.0685	0	0	0	0.0417	0	0.0379	0	0	0.0737	0
AC006499.4	chr4	-	10259444	10260138	0	0	0	0	0	0	0	0	0	0	0	0	0	0	0	0	0	0.1138	0	0	0	0	0	0	0	0	0	0	0	0
AC006499.5	chr4	-	10292194	10292708	0	0	0	0	0	0	0	0	0	0	0	0	0	0	0	0	0	0	0	0	0	0	0	0	0.0597	0	0	0	0	0
AC006499.6	chr4	-	10167158	10167765	0.1389	0	0	0	0	0	0	0	0	0	0	0	0	0	0	0	0.1823	0	0	0	0	0	0.093	0.0514	0	0	0.0989	0	0	0.1038
AC006499.7	chr4	-	10294462	10295579	0	0	0	0	0	0	0	0	0	0	0	0	0	0	0	0	0	0	0	0	0	0	0	0	0	0	0	0	0	0
AC006499.8	chr4	-	10238212	10238235	0	0	0	0	0	0	0	0	0	0	0	0	0	0	0	0	0	0	0	0	0	0	0	0	0	0	0	0	0	0
AC006504.1	chr19	-	27757183	27760849	0.9772	1.2768	0.4857	1.887	0.324	0.4978	0.6982	0.5426	0.6035	0.6368	0.2559	0.7667	0.2981	0.4414	0.4016	0.1823	0.9963	0.3304	1.5329	1.063	0.2676	0.1327	0.2465	0.1704	0.3931	0.2554	0.4914	0.1784	0.3156	0.3264
AC006504.2	chr19	-	27849729	27889222	0	0	0	0	0	0	0	0	0	0	0	0	0.0723	0	0	0	0	0	0.2315	0	0	0	0	0	0	0	0	0	0	0.1375
AC006504.3	chr19	+	27803537	27804060	0.6447	0.8136	0.6571	0.4978	1.1354	1.3958	0	0.6167	1.3412	0.9919	0.4271	2.0022	0.5065	0.4834	0.2413	0.0983	0.8465	1.158	1.0137	1.2745	1.8758	0.465	0.54	0.8359	0.3518	0.5424	0.4018	0.796	1.0535	2.2879
AC006504.4	chr19	-	27892494	27898927	0	0	0	0	0	0	0	0	0	0	0	0	0	0	0	0	0.0706	0	0	0.0654	0.0368	0	0.036	0	0.0196	0	0	0	0	0
AC006504.5	chr19	+	27793462	27918863	1.7872	2.059	1.7197	1.7652	1.7615	2.0234	1.2696	1.7149	1.228	1.2209	1.1296	1.5652	1.1787	1.4361	1.3336	0.9001	1.6254	1.3112	1.3819	1.4462	1.3807	0.5676	1.3293	1.063	0.9245	0.8774	1.0921	0.9254	1.0396	1.3598
AC006504.6	chr19	-	27908355	27908554	0	0	0	0	0	0	0	0	0	0	0	0	0	0	0	0	0	0	0.7992	0	0	0	0	0	0	0	0	0	0	0
AC006504.7	chr19	+	27793487	27984984	1.0947	1.0362	0.7776	1.5296	1.0711	1.3167	0.9003	0.989	0.9927	0.6737	0.8219	0.6561	0.8242	0.8209	1.138	0.3895	1.078	0.9404	1.7787	1.2763	2.061	0.5264	1.2225	0.7435	0.7632	1.0746	0.8773	1.3516	1.4908	1.0905
AC006504.8	chr19	+	27802837	27803472	2.9868	3.5182	2.8043	4.51	2.182	3.5446	1.1085	2.1164	2.1243	1.3071	0.7035	2.4302	0.9908	1.8316	0.9936	0.8906	2.963	1.5758	2.4212	3.1492	1.7267	0.7659	1.6899	1.4261	1.3038	0.8489	1.182	0.3746	1.6486	2.4794
AC006509.1	chr2	-	47731401	47732035	0	0	0	0	0	0	0.1009	0	0	0	0	0	0	0	0	0	0	0	0	0	0	0	0	0.0493	0.0484	0	0	0	0.0869	0
AC006509.2	chr2	+	47705467	47705979	0	0.404	0	0.0942	0	0.154	0	0.1361	0	0	0.4524	0	0.0838	0	0	0.1302	0	0	0.1342	0.2596	0	0	0	0	0.0776	0.0718	0	0	0	0
AC006511.1	chr12	-	7994769	7995084	0.9366	0.1689	0.2975	1.1807	0	0.1931	0.2032	0	0	0.494	0	0	0	0.1605	0	0	0.3514	0.0836	0.1683	0.1628	0	0.193	0	0	0.0973	0	0	0	0	0.1999
AC006511.2	chr12	-	8017200	8017860	0.3831	0.3224	0.3313	0.7326	0.3749	0.6452	0.097	0.1629	0.5723	0.393	0.2707	0.501	0.0502	0	0.0637	0	0.1677	0.1995	0.241	0	0.2623	0	0.0856	0.2366	0.1394	0.1719	0.091	0	0.167	0.0954
AC006511.3	chr12	-	8080380	8082163	0.1418	0.2685	0.2628	0.3546	0.333	0.2388	0.323	0.3618	0.5447	0.9601	0.3758	1.2673	0.2786	0.9359	0.118	0.5479	0.5587	0.3249	0.565	0.4601	0.4855	0.341	0.2534	0.1751	0.2236	0.366	0.1852	0.0667	0.3708	0.3885
AC006511.4	chr12	-	8014092	8019007	0.1503	0.4741	0.2227	0.663	0.441	0.6506	0.5703	0.0958	0.1924	0.3699	0.1593	0.1965	0.3542	0.631	0	0.2749	0.0986	0.0469	0.0945	0.2742	0.8229	0.1084	0.4027	0.2783	0.6012	0.2023	0.2141	0	0.0982	0
AC006511.5	chr12	+	8082268	8138548	2.5387	2.3609	2.759	3.0994	2.6222	3.3888	2.8692	1.8503	1.5151	1.7385	2.792	1.922	2.2495	2.7712	3.3527	2.4915	2.5063	3.9474	3.6017	3.8549	5.2272	2.1202	4.3229	1.782	1.8053	3.8032	3.5353	3.3128	4.4419	4.8774
AC006512.1	chr12	+	7032107	7032398	0.2897	0.1828	0	0.1278	0	0	0	0.1847	0	0.3565	0	0.1894	0.1138	0.3476	0	0	0	0.2715	0	0.3524	0	0	0	0.1073	0	0	0.3095	0	0	0.2164
AC006512.2	chr12	-	7041155	7041641	0	0.1094	0	0	0	0	0	0	0.111	0.1067	0	0.1134	0	0	0	0.1058	0.5693	0	0	0	0.2375	0.1251	0	0.0643	0	0	0	0	0	0
AC006517.1	chr12	+	7860436	7860764	0.514	0	0	0.1134	0	0.1855	0.1951	0	0	0	0	0	0.101	0	0	0	0	0.1606	0	0	0	0	0	0	0.0935	0.0865	0	0	0.504	0.192
AC006518.1	chr12	-	10831073	10832016	0.1788	0.0564	0	0.355	0.0525	0.3871	0	0.342	0.0572	0.3851	0.2369	0.4676	0.2809	0.3754	0.1784	0.2726	0.8216	0.363	0.4498	1.0331	0	0	0.2396	0.3643	0.5853	0.6017	0.6368	0	0.1753	0.2004
AC006518.2	chr12	-	10894942	10896952	0.0784	0.3958	0.0581	0.2768	0	0.2264	0	0.6501	0.2008	0.0965	0.0416	0.6152	0.0616	0.2352	0	0.1913	0.9781	0.2205	0.5918	0.7632	0.1074	0	0.2102	0.1743	0.1997	0.3431	0.3351	0	0.1538	0.2343
AC006529.1	chr7	-	127857851	127858488	0.0662	0.0835	0.1962	0.0584	0.3107	0.0955	0.1005	0.0844	0	0.0814	0.2805	0.0865	0.104	0	0.066	0	0.3475	0.0827	0.1665	0.0805	0.0906	0.0954	0	0.049	0.0963	0.1336	0.1885	0	0	0
AC006530.1	chr14	+	74873683	74874254	0	0	0	0.1303	0	0	0	0	0	0	0	0	0	0	0	0	0	0	0.0928	0	0.1011	0.2129	0	0	0	0	0.0526	0	0	0
AC006534.1	chr17	+	67784752	67785293	0	0	0	0	0	0	0	0	0	0	0	0	0	0	0	0	0.1023	0.0487	0	0.1896	0	0	0	0	0	0	0	0.1099	0	0
AC006538.1	chr19	-	2727742	2729327	0.8243	0.8725	0.9658	0.5866	0.8117	0.8444	1.1305	0.6783	0.6128	0.4909	0.6201	0.452	0.376	0.319	0.4777	0.3893	0.2793	0.2824	0.301	0.2588	0.7282	0.4986	0.2138	0.394	0.4063	0.1253	0.3031	1.0506	0.5562	0.5165
AC006538.2	chr19	-	2717768	2740048	6.5975	8.4245	6.7314	9.5893	12.3029	11.8753	11.3136	8.4149	9.142	7.6426	12.0114	5.9883	11.5865	5.8671	10.2248	6.2492	6.93	7.5649	5.1747	4.3437	7.4394	10.0768	5.3047	11.3866	9.6561	6.8966	8.2384	14.7851	6.5957	7.4228
AC006538.3	chr19	-	2700688	2701266	0	0.1841	0.2162	0.1287	0.1712	0	0	0.093	0	0.0897	0	0.1907	0.1719	0.175	0	0.089	0	0.0911	0	0	0	0	0.0977	0	0	0.0982	0	0	0	0
AC006539.1	chr19	-	20079817	20080539	0.7571	0.9555	0.5612	0.5197	1.1853	0.85	0.2555	0.3219	0.5385	0.9319	0.6242	0.9901	0.4627	0.1009	0.3358	0.1026	0.1105	0.2102	0	0	0	0	0.2255	0.4363	1.0404	0.3964	0.779	0.1187	0.22	0.5028
AC006539.2	chr19	+	20033443	20034332	0.9579	0.186	0.0546	0.1951	0.6921	0.1064	0.3356	0.4699	0.283	0.5441	0.0781	0.5781	0.6947	0.5304	0.5147	0.0899	0.0967	0.5524	0.1854	0.1793	0	0	0.0987	0.4913	0.4825	0.0992	0.9973	0	0.0963	0.2202
AC006539.3	chr19	-	20056465	20056594	0	0.8247	0.2422	0	0.7672	0.9431	3.9685	0	0	0	1.3852	0.4272	0	0	0.6521	0	0	0	0.411	0.3975	0	0	0	0.2421	1.6639	0.2199	0	0	0	0
AC006547.1	chr22	-	20058029	20070569	2.3983	2.1586	1.9844	1.8703	2.1392	1.6637	1.7784	1.9919	3.0942	1.9679	1.9114	2.4554	2.7899	2.0522	2.9315	2.9029	1.6843	2.4276	3.4378	3.1439	3.1565	5.9804	3.2886	2.259	2.624	2.0273	3.1122	6.1384	3.6944	3.1947
AC006547.2	chr22	-	20110820	20111875	32.5313	32.8656	17.3426	13.7176	16.2755	15.96	16.789	25.5497	26.6712	30.9667	19.3637	30.0711	24.6145	25.0921	14.7134	20.8195	23.6713	12.0145	13.5062	14.9145	9.4352	7.8596	9.1269	21.4907	20.9857	10.1938	14.3838	7.5749	14.0367	9.4587
AC006547.3	chr22	-	20064551	20065705	16.9164	18.9775	17.3082	14.1627	17.1458	18.469	20.7455	17.8881	21.8423	18.7743	21.0719	19.1903	22.5487	14.0517	25.3233	21.3415	10.8209	19.1052	27.5542	17.414	35.8328	50.6812	27.7069	22.1212	16.6198	16.9831	21.5776	54.3687	32.2279	33.0553
AC006548.1	chr22	+	16897444	16897546	0.8264	0	0	0	0	0	0	0	0	0	0	0	0	0	0	0	0	0	0	0	0	0	0	0	0	0	0	0	0	0
AC006548.2	chr22	+	17012403	17012932	0	0	0	0	0	0	0	0	0	0	0	0	0	0	0	0	0	0	0	0	0.1091	0	0	0	0	0	0	0	0	0
AC006548.3	chr22	-	16950085	17034417	0.0585	0.0574	0.0415	0.0375	0.0422	0.0447	0.0531	0.0045	0.0032	0.0135	0.0048	0.0065	0.0039	0.003	0.002	0.0018	0.002	0.0009	0.0044	0.0134	0.0192	0.0144	0.0013	0.0041	0.0015	0.0017	0.0011	0.0078	0.0261	0.0015
AC006557.1	chr18	+	14089934	14091019	2.7191	3.4317	0.4319	0.4114	0.5929	1.0092	0.5898	0.8423	0.6962	0.9562	0.4117	1.2699	0.5799	0.6991	0.1938	0.616	0.561	0.5825	0.0977	0.8506	0	0	0.0521	1.0073	0.763	0.6014	0.8855	0	0.0508	0
AC006557.2	chr18	-	14143595	14151139	0	0	0	0	0	0	0	0	0	0	0	0	0	0	0	0	0	0	0	0	0.1396	0	0	0.0252	0.0495	0.0229	0	0	0	0
AC006557.3	chr18	+	14104541	14105226	9.7825	15.5357	7.6742	3.9567	7.4658	5.4126	11.8826	15.1808	12.211	7.8263	3.1971	9.7007	10.3118	5.7709	4.3119	5.2706	5.2448	4.1764	2.7688	3.2729	0.6697	0.2352	0.7647	9.5432	8.0066	4.5546	4.1812	0.2301	0.8526	0.4873
AC006557.4	chr18	-	14074911	14075741	1.828	1.7303	0.7151	3.4952	0.6558	2.4187	2.1588	0.7772	0.9751	1.375	1.3456	2.2576	1.1171	3.5946	1.571	4.0264	1.0001	1.618	1.3414	1.112	0.6953	0.0732	0.6124	1.6178	2.1427	2.0509	0.9405	0.0716	0.3319	0.2276
AC006557.5	chr18	+	14053950	14054761	1.5591	1.3773	0.3852	1.1465	0.6712	0.9001	0.9469	0.5303	1.3972	0.6396	0.3856	0.7475	0.5716	0.8106	0.3112	0.634	0.2047	0.2273	0.3269	0.7587	0	0	0.1393	0.5391	0.6805	0.3148	0.3702	0	0.1359	0.0777
AC006557.6	chr18	+	14010053	14010917	0	0	0	0.043	0	0.0704	0	0.0622	0	0.3002	0	0.0638	0	0.1171	0	0	0	0	0	0.0593	0.0668	0	0	0.0723	0	0	0.0695	0	0.0638	0
AC006566.1	chr18	+	8154557	8155070	0.1643	0	0	0	0	0	0	0	0.1052	0	0	0.3223	0	0.0986	0.082	0.1002	0.3236	0.0513	0.1033	0	0	0	0.2202	0.0609	0.0598	0.0553	0.3511	0.1159	0	0
AC006581.1	chr12	-	8987174	8996566	0.1699	0	0.2519	0	0.2993	0	0	0.2168	0	0.1046	0.1801	0	0	0.102	0	0	0.5578	0	0.1069	0.1034	0.1163	0.2451	0	0	0	0.0572	0	0	0	0
AC006581.2	chr12	-	8858142	8915276	4.261	4.7931	1.3732	5.2315	4.8941	4.8132	1.969	1.4178	1.0673	1.2541	0.8836	1.2113	1.6738	0.5557	0.4622	0.791	0.8514	0.1736	0.5826	0	0	0	0.1241	1.5099	0.5391	0.0624	0.066	0.3921	0.3633	0.4152
AC006600.1	chr17	+	56368062	56368215	0	0	0	0	0	0	0	0	0	0	0	0	0	0	0	0.336	0	0	0	0.3351	0	0	0	0	0	0	0	0	0	0
AC006600.2	chr17	+	56471141	56473647	0	0	0	0	0	0	0	0	0	0	0	0	0	0	0	0	0	0	0	0.0409	0.0691	0.0243	0	0	0	0	0	0	0	0
AC006840.1	chr4	+	19098198	19098740	0	0	0	0	0.1826	0	0	0	0	0	0	0	0	0	0	0	0	0	0	0	0	0.1122	0	0	0	0	0	0	0	0.1162
AC006924.1	chrX	-	36794499	36795460	0	0	0	0.0665	0	0	0	0	0	0	0	0	0	0	0	0	0	0	0	0	0	0	0	0	0	0	0	0	0	0
AC006927.1	chr12	+	7606833	7607331	0	0	0.0627	0	0	0	0	0	0.2167	0	0	0.1107	0	0	0	0	0	0.0529	0	0.103	0.2318	0	0	0	0	0	0	0	0.4426	0
AC006927.2	chr12	-	7619871	7620260	0	0	0	0	0	0	0	0	0	0	0	0.1417	0	0	0	0	0	0	0	0	0	0	0	0	0	0	0	0	0	0
AC006927.3	chr12	+	7626102	7626486	0	0	0	0	0	0	0	0	0	0	0	0	0.2587	1.4486	0.2191	1.0711	0	0.48	0	0.1335	0	0	0	0	0.3194	1.6254	0.3909	0	0	0
AC006927.4	chr12	+	7620541	7621450	0	0	0	0	0	0	0	0	0	0	0	0	0	0	0	0	0	0	0	0	0.1063	0	0	0	0	0.1045	0.0553	0	0	0
AC006942.1	chr19	+	49808932	49809738	7.8619	6.9558	6.2481	5.7935	9.9922	7.3702	11.691	9.8209	9.8577	8.5792	11.8554	7.737	9.8066	5.1541	9.1402	4.1526	5.8531	7.8995	6.831	9.3675	12.0966	14.8484	6.8427	9.7283	9.1398	8.9475	6.9284	18.6412	8.2649	12.4745
AC006946.1	chr22	-	17093611	17093939	0.1285	0.4865	0.2857	1.1339	0.1509	0.9273	0.1951	0.4917	0.4935	0.4745	0.681	1.5122	1.3124	1.3876	0.6412	0.4702	1.0123	0.9634	0.9698	0.938	0.5278	0.1854	0.1722	0.5712	1.3088	0.519	0.9153	0	0.168	0
AC006946.2	chr22	+	17067820	17070675	0.0738	0.1304	0.0109	0.1303	0.0867	0.1705	0.1121	0.0377	0.0189	0.0182	0	0.1158	0	0.0354	0	0.018	0	0	0	0	0	0.0213	0	0	0.0107	0	0	0	0.0386	0.0221
AC006946.3	chr22	+	17080700	17081456	0	0	0.0413	0.0492	0	0	0	0	0	0	0	0	0	0	0	0	0	0	0	0	0	0	0	0	0	0	0	0	0	0
AC006947.1	chr17	+	66676371	66677404	0.1742	0.2198	0	0.0768	0	0	0	0	0.1115	0	0.0923	0	0	0	0	0.2125	0.1143	0	0.3286	0.5297	0	0	0	0	0	0	0.1241	0	0.1138	0.1301
AC006960.1	chr7	+	36305630	36305904	0	0.3477	0	0	0.6469	0	0	0	0	0.6781	0	0	0	0	0	0	0	0	0	1.3405	0	0.3974	0	0	0	0	0	0.3887	0.7203	0.4116
AC006960.2	chr7	+	36463022	36504513	0	0	0	0	0	0	0	0	0	0.0977	0	0	0	0.1905	0.1584	0	0.2084	0	0.0998	0.3863	0.2174	0	0	0.0588	0.1732	0.0534	0	0	0	0
AC006960.3	chr7	+	36319774	36320479	0	0.0754	0	0	0.2106	0	0	0.1525	0.2296	0	0.1267	0.0782	0	0	0.0597	0	0	0	0	0.2909	0	0	0	0.0443	0	0.1207	0	0	0	0.0893
AC006963.1	chrX	-	117894631	117895683	0	0.0506	0.0297	0	0	0	0.0608	0	0	0	0	0	0.063	0	0	0	0.1578	0	0	0	0.1097	0	0	0	0.0291	0	0	0.0565	0.1048	0
AC006965.1	chrX	-	118877885	118879185	0	0	0	0.0388	0	0	0	0	0	0	0.0466	0	0.0691	0.1055	0	0.1072	0	0	0.1106	0.2139	0	0	0	0	0.032	0.0592	0	0	0.1149	0
AC006967.1	chr7	-	157087954	157088543	0	0	0	0	0	0	0	0	0	0	0	0	0	0	0	0	0	0	0	0	0	0	0	0	0	0	0	0	0	0
AC006967.2	chr7	-	157057708	157058514	0	0	0	0	0	0	0	0	0	0	0	0	0	0	0	0	0	0	0	0	0	0	0	0	0	0	0	0	0	0
AC006967.3	chr7	+	157109979	157111072	0	0	0	0	0	0	0	0	0	0	0	0	0	0	0	0	0	0	0.0485	0	0.0528	0.0556	0	0	0	0	0	0	0.2521	0
AC006970.1	chr7	+	56163144	56163533	0	0	0.2409	0.2868	0.2544	0	0.4935	0	0.1387	0.4001	0.2297	0.2834	0	0.13	0.2163	0.1322	0	0	0.1363	0.3954	0.2967	0.4689	0	0.0803	0.0788	0	0.1544	0	0	0
AC006970.2	chr7	+	56175633	56176412	0	0	0	0	0	0	0	0.069	0.0693	0	0	0	0	0	0.054	0	0	0	0.0681	0	0	0.1561	0	0	0	0	0	0	0	0
AC006971.1	chr7	+	54933698	54938184	0	0	0.007	0	0	0	0	0	0	0	0	0	0	0	0.0188	0	0	0	0	0.0229	0	0.0136	0.0126	0.007	0.0342	0	0	0	0	0
AC006974.1	chr7	-	148473598	148503458	0.0281	0	0	0.0248	0	0	0	0	0	0	0.1488	0.1469	0	0	0	0	0	0	0	0.0342	0	0.0405	0	0.0416	0.0204	0	0	0.0396	0.0367	0
AC006974.2	chr7	-	148543676	148572177	0	0	0	0.0303	0	0	0	0	0	0	0	0	0	0	0	0	0	0	0	0.5433	0.047	0	0	0	0	0	0	0	0.0898	0
AC006978.1	chr7	+	30371507	30372741	4.3034	4.0088	3.0886	3.6168	2.2858	4.1903	4.4598	8.7561	8.8327	7.9451	4.2717	7.5032	7.5135	10.6547	5.6241	11.2076	6.9509	10.5412	6.2726	7.5208	5.3313	1.6258	12.0374	6.9843	6.0629	10.3227	6.3745	1.9759	6.7423	8.4209
AC006978.2	chr7	+	30362399	30412502	11.1378	12.7788	16.4177	13.5704	10.9224	17.3548	17.1032	30.0262	24.7105	16.7461	17.9092	16.0539	19.3408	23.1583	20.2096	22.9276	14.5408	28.9016	13.9308	14.7819	38.6457	14.4232	37.0594	20.3959	20.0733	28.9239	20.2409	22.1446	34.1682	24.8697
AC006986.1	chrY	-	9868461	9868702	0	0	0	0	0	0	0	0	0	0	0	0	0	0	0	0	0	0	0	0	0	0	0	0	0	0	0	0	0	0
AC006987.1	chrY	-	10169787	10170314	0	0	0	0	0	0	0	0	0	0	0	0	0	0	0	0	0	0	0	0	0	0	0	0	0	0	0	0	0	0
AC006987.2	chrY	+	10088025	10089586	0	0	0	0	0	0	0	0	0	0	0	0	0	0	0	0	0	0	0	0	0	0	0	0	0	0	0	0	0	0
AC006987.3	chrY	+	10090801	10091207	0	0	0	0	0	0	0	0	0	0	0	0	0	0	0	0	0	0	0	0	0	0	0	0	0	0	0	0	0	0
AC006987.4	chrY	+	10070130	10070409	0	0	0	0	0	0	0	0	0	0	0	0	0	0	0	0	0	0	0	0	0	0	0	0	0	0	0	0	0	0
AC006989.1	chrY	+	14941745	14942715	0	0	0	0	0	0	0	0	0	0	0	0	0	0	0	0.3925	0	0	0	1.5656	0	0	0.4311	0	0	0	0	0	0	0
AC006994.1	chr2	+	210088225	210089064	0.2009	0.1902	0.1117	0.0443	0.2949	0.29	0.2288	0.0641	0.0643	0.0618	0	0.1971	0.0395	0.3014	0.2005	0.1226	0.4617	0.2197	0.2528	0.2445	0.0688	0	0.0673	0.2978	0.2193	0.4058	0.1074	0	0	0.2252
AC006994.2	chr2	+	210171517	210233976	0	0	0	0	0	0.0136	0	0.0241	0	0.0116	0.01	0.0124	0.0074	0.0227	0.0283	0.0576	0.0372	0.0118	0.107	0.069	0.0388	0.0136	0.0127	0.014	0.0275	0.0445	0.0135	0	0.0247	0.0282
AC007000.1	chr7	-	77115398	77116192	0.3716	0.5359	0.2754	0.1874	0.1246	0.0766	0.1612	0.4062	0.1359	0.196	0	0.3471	0.2919	1.0827	0.1059	0.7123	1.0454	0.398	0.5342	0.5812	0.218	0	0.1423	0.354	0.3476	0.1787	0.3781	0	0.2082	0.1586
AC007000.2	chr7	-	77071750	77072237	1.7309	1.7476	1.5396	0.4582	0.8129	0.6246	0.3942	0.7727	1.8835	0.5326	0.1835	0.9053	0.6799	1.0384	0.7773	0.9501	2.9544	0.5407	1.633	1.2634	0.237	0.4994	0.4639	0.4488	1.0704	0.4078	0.4315	0	0.1131	0.1293
AC007000.3	chr7	+	77043720	77198626	0.2732	0.2586	0.1013	0.4822	0.1604	0	0.1037	0.1743	0.3498	0.2522	0.2172	0.268	0.3757	0.4918	0.409	0.4166	0.2691	0.2561	0.6874	0.4986	0	0.1971	0	0.1518	0.4473	0.6437	0.1946	0	0.0893	0.1021
AC007001.1	chr7	+	20096136	20130475	0.1258	0.4763	1.3522	2.276	1.6249	1.9975	0.5731	0.0802	0.4832	0.8517	0.8001	1.3161	1.6309	0	0	0.1535	0.5782	0.0393	0	0	0	0	0	1.072	1.0068	0	0	0	0.1645	0
AC007003.1	chr7	+	76902490	76919191	0	0	0	0	0	0	0	0	0	0	0	0	0	0	0	0	0	0	0	0	0	0	0	0	0	0	0	0	0	0
AC007009.1	chr7	+	8262232	8262821	0.2947	0.496	0.5098	1.6472	0.346	0.4254	1.3425	0.2506	0.2516	0.4837	0	0.2569	0	0.8251	0.3922	1.4381	0.387	0.1841	1.3594	0.1195	6.5914	4.1098	3.5547	0.0728	0.3574	0.0661	0.21	12.8919	3.8531	3.8168
AC007012.1	chr16	+	6721785	6721960	0	0	0	0	0	0	0	0	0	0	0	0.6299	0	0	0	0	0	0	0	0	0	0	0	0	0.1752	0	0	0	0	0
AC007012.2	chr16	+	6703882	6705558	0	0	0	0	0	0.1452	0	0	0	0	0	0.0329	0.0198	0	0	0	0	0	0	0.0306	0	0.0725	0	0.2236	0.183	0	0	0	0.0658	0
AC007014.1	chr16	-	11066495	11071102	0.0691	0	0.0512	0.061	0.0811	0.1995	0	0	0.1769	0.2551	0.0732	0.0903	0.2714	0	0	0.0843	0.1814	0.0432	0.1738	0.0841	0.1892	0.299	0	0.0512	0.1005	0.0465	0	0	0.1807	0.1032
AC007014.2	chr16	+	11056555	11057034	0.088	0.2221	0.1957	0.1553	0	0.127	0	0.1122	0	0.1083	0.0933	0.2301	0	0	0.0878	0	0.1155	0.1099	0.332	0	0.241	0	0	0	0.064	0.1777	0.1254	0	0.115	0.1315
AC007016.1	chr4	-	15492728	15492972	0.1727	0.218	0	0.3049	0	0	0	0	0	0.2126	0	0.4517	0.1357	0	0	0	0.2268	0	0.4346	0	0.473	0.2492	0	0	0.2513	0.1163	0.123	0	0.2258	0
AC007029.1	chr7	+	10940422	10940735	0	0	0	0	0.3162	0	0	0	0	0	0.2854	0.1761	0	0.1616	0	0	0	0	0	0	0	0.1942	0	0.1995	0	0	0	0	0	0.2012
AC007032.1	chr7	+	106285479	106286326	0.0995	0.2512	0.1844	0.5269	0.2337	0.3591	0.0756	0.1269	0.1911	0.1837	0.1582	0.1301	0.1173	0.2388	0.0993	0.1214	0.392	0.0622	0.313	0.4238	0.3407	0.2871	0.3334	0.0369	0.2534	0.1005	0.0709	0.2106	0.5855	0.0744
AC007036.1	chr7	-	30176386	30179014	0.1251	0	0.0464	0	0.0734	0.2708	0	0.1595	0.3202	0	0.2651	0.1635	0.1965	0.3001	0.6241	0.1526	0.0821	0.1563	0.1573	0.5325	0.1712	0	0.1676	0.0463	0.182	0.3367	0.49	0	0.0817	0.0934
AC007036.2	chr7	+	30140869	30141417	0.1929	0	0.0715	0.1702	0	0.1392	0.4393	0.246	0.1235	0	0.5111	0.5045	0.682	1.0415	0.4812	0.353	0.5065	0.241	0.364	0.9387	0	0	0.6462	0.6431	0.2807	0.6492	0.4809	0	0	0.2882
AC007036.3	chr7	+	30157530	30159534	1.2356	1.646	3.2563	6.7238	1.6119	2.1797	6.9829	8.0547	6.3273	4.1398	6.5481	5.8344	5.3391	9.4713	6.1653	10.8856	7.6608	7.6765	20.4641	14.2801	27.5385	6.2381	29.3436	5.2384	6.0925	10.9507	8.3126	14.1408	29.165	35.5917
AC007038.1	chr2	+	210030732	210064356	0.92	0.8708	0.4688	0.5074	0.5176	0.415	0.8148	1.0023	0.9815	0.8728	0.4672	0.8772	1.3703	0.6209	0.3443	0.6079	1.9126	1.0897	1.6153	1.469	0.1575	0.0553	0.2825	0.9088	0.9761	0.9805	1.1332	0.1082	0.3007	0.7446
AC007038.2	chr2	+	210028416	210029156	2.1643	4.0972	1.4776	2.312	2.4074	2.1374	2.2484	3.0511	3.2812	4.4864	1.0263	4.9155	3.5798	5.0569	1.5915	3.057	5.6086	2.2773	5.0867	5.1968	0.7019	0.2465	1.0685	3.7979	4.3093	2.7987	2.1909	0.3215	1.1913	2.2127
AC007040.1	chr2	+	70994509	71002754	0.9719	0.8921	0.6549	1.0916	1.1412	0.6377	0.6708	0.2254	0.7918	0.6525	1.1238	0.2311	0.7636	0.4241	1.0581	0.5389	1.5082	0.6072	0.778	1.5049	1.9357	1.5295	1.0657	0.1964	0.6428	1.0111	0.8182	1.7454	1.5017	0.9242
AC007040.2	chr2	-	70939317	70995336	0.8238	1.1472	0.6738	0.7186	1.1785	1.0114	1.2508	0.7488	0.9092	0.4545	1.0438	0.7182	0.9151	0.8975	1.1907	0.7739	1.0817	1.1832	1.1911	1.6704	2.1393	2.1308	1.6877	0.8419	0.868	1.1154	1.3153	1.6835	2.0426	1.8677
AC007041.1	chr2	-	20239891	20241046	0.1825	0.0461	0.2434	0.5152	0.2571	0.474	0.277	0.2793	0.0934	0.0449	0.2707	0.334	0.43	0.1751	0.1821	0.2226	0.3833	0.1824	0.1836	0.1332	0.2498	0.2106	0.2934	0.1081	0.0531	0.2456	0.13	0.103	0.3339	0.4907
AC007064.1	chr22	-	16876551	16876902	0	0	0	0	0	0	0	0	0	0	0	0	0	0	0	0	0	0	0	0	0	0	0	0	0	0	0	0	0	0
AC007064.2	chr22	+	16869477	16871126	0.0843	0.2128	0.125	0.1488	0	0	0	0.1075	0.1079	0	0	0.2205	0	0	0	0	0	0.0527	0	0	0	0	0	0.0625	0	0	0	0	0.1102	0
AC007064.3	chr22	+	16855803	16856162	0	0	0	0	0	0	0	0	0	0	0	0	0	0	0	0	0	0	0.2954	0.2857	0.1607	0.1693	0	0	0	0	0	0	0.1535	0
AC007064.4	chr22	+	16844398	16846357	0	0	0	0	0	0	0	0	0	0	0	0	0	0	0	0	0	0	0	0	0	0.1095	0	0	0	0	0	0	0	0
AC007066.1	chr9	-	123029372	123029753	0	0	0	0.0976	0	0	0.3359	0	0.1416	0	0.3518	0.434	0.0869	0.3982	0	0.1349	0.581	0.0691	0	0.2692	0	0.1596	0	0.082	0.0805	0.0745	0	0	0	0
AC007066.2	chr9	+	122937622	122940333	0.6935	1.293	1.1216	1.1545	0.7402	1.3422	0.4308	0.965	1.0695	1.6296	0.5179	1.7107	1.2507	2.5152	0.3146	1.5959	1.2831	1.2998	1.2887	1.9559	0.3669	0.1364	0.4436	1.1795	1.1238	1.1777	1.1228	0.1112	0.577	0.7066
AC007068.1	chr12	+	9695383	9696227	2.8963	3.4033	2.1098	2.8203	1.4658	1.4415	2.5021	2.3566	2.6851	2.6429	1.3762	2.8732	1.844	4.9131	1.4951	3.7159	3.475	1.5287	4.8997	4.0704	1.9145	0.3602	3.8813	1.5909	1.8165	1.9496	1.5296	0.3523	2.8072	3.5071
AC007068.2	chr12	-	9817349	9818025	0	0.1347	0	0	0	0.154	0	0	0	0	0	0	0.0838	0.256	0.1065	0.1302	0	0.0667	0	0.3894	0	0	0.143	0	0	0	0	0	0	0
AC007091.1	chr7	+	19353533	19578606	0.0745	0	0	0.1314	0	0	0	0.19	0.3813	0.0917	0.0789	0.0974	0.234	0.0893	0	0.1817	0.1955	0	0.4683	0.1812	0.102	0.2148	0.0998	0	0.325	0.1504	0	0.1051	0.1947	0
AC007098.1	chr2	+	62939915	62940282	0.5742	1.3044	0.3405	0.304	0.2697	0.663	0.5231	0.293	0.147	0.1413	0.1217	0.4505	0	0.5512	0.2292	0.8405	0.3016	0.287	0.8668	0	0	0	0	0.2553	0.4177	0.3865	0.2454	0	0	0
AC007099.1	chr2	+	75524067	75542706	0.0711	0	0	0.1255	0.0418	0	0	0	0	0.0438	0.0377	0.0465	0.0838	0	0.071	0	0.0934	0	0.0447	0	0.0487	0.0513	0.0953	0	0	0.0239	0.0507	0	0	0
AC007099.2	chr2	+	75474452	75482579	0	0	0	0	0	0	0	0	0	0	0	0	0	0	0	0	0	0.0784	0	0.1526	0.3435	0	0	0	0	0	0	0	0	0
AC007100.1	chr2	-	59218679	60100200	0	0	0	0	0	0	0	0	0	0	0	0	0	0	0	0	0	0	0	0	0	0	0	0	0	0	0	0	0	0
AC007106.1	chr4	-	27967722	27985063	0	0.266	0.0521	0	0	0	0	0	0	0	0	0	0.0552	0	0	0	0	0	0	0	0	0.1013	0	0	0	0	0	0	0.2755	0
AC007114.1	chr17	-	57078297	57085024	0.1479	0	0.1096	0.783	0.1736	0.5692	0.4491	0.0629	0.1893	0.4247	0.0522	0.2578	0.1549	0.0591	0.7379	0.4811	0.0647	0.0924	0.9921	0.5997	0.6075	0.5689	0.8588	0.2922	0.1076	0.2655	0.0702	0.8347	0.9667	0.9576
AC007114.2	chr17	-	57092144	57096425	0.1083	0.087	0.0803	0.0869	0.1387	0.0711	0.0299	0.0628	0.063	0.0727	0.0417	0.0772	0.1547	0.0709	0.0688	0.0961	0.1551	0.1784	0.3096	0.2755	0.1887	0.0568	0.2111	0.0656	0.0931	0.1988	0.2244	0.0556	0.3861	0.2795
AC007115.1	chr12	+	91193708	91193942	0	0	0	0	0	0	0	0	0	0	0	0	0	0	0	0	0	0	0	1.0956	0	0	0	0	0	0	0	0	0	0
AC007126.1	chr4	-	13777376	13782157	0	0	0.0131	0	0	0	0	0	0	0	0	0.0231	0	0	0	0	0	0.0055	0	0.0214	0	0.0636	0.0118	0.0065	0	0	0	0	0.0115	0
AC007128.1	chr7	+	8262263	8344516	1.4329	3.1863	1.2139	1.9269	0.9614	0.7222	4.973	0.6672	0.9027	1.1758	0.3616	0.922	0.8399	0.7641	0.4313	0.6937	0.3882	0.2416	0.4292	0.8301	1.7752	0.9187	0.9144	0.4382	0.513	0.3215	0.2592	2.9526	0.9218	0.9176
AC007128.2	chr7	+	8303740	8341343	1.3343	2.9035	1.0232	0.8933	0.8644	0.3985	4.0519	0.7629	0.7069	1.076	0.6828	1.1432	0.8676	0.8281	0.3673	0.449	0.3021	0.115	0.1736	0.9516	0.063	0.0664	0.1233	0.375	0.4017	0.1858	0.3278	0	0.0602	0.1375
AC007136.1	chr19	-	2030852	2031051	0	0	0	0	0	0	0	0	0	0	0	0	0	0	0	0	0	0	0	0	0	0	0	0	0	0	0	0	0	0
AC007151.1	chr16	+	3840527	3841010	0.0873	0	0.1294	0.154	0	0	0	0.1113	0	0	0	0.2282	0.2057	0	0.4354	0.2129	0.6874	0.0545	0.2195	0.1062	0	0.1259	0.1169	0.0647	0.1905	0.1175	0.1243	0	0.1141	0
AC007159.1	chr3	+	137791972	137796678	0	0	0	0	0	0	0	0	0	0	0	0.0117	0	0.0537	0	0	0	0	0.0113	0.0218	0	0.0258	0	0	0	0	0.0255	0	0.0351	0.0134
AC007160.1	chr14	-	72929611	72929930	0	0.3335	0.1959	0.2332	0	0	0	0	0	0	0	0	0	0	0	0	0	0.0825	0.1662	0	0	0	0	0	0	0.0889	0	0	0	0
AC007161.1	chr7	-	7738523	7742574	0	0	0.0209	0	0	0.0407	0	0	0.0361	0	0	0	0.0221	0	0	0.0344	0	0.0176	0.0354	0.0343	0.0772	0.1219	0	0.0209	0	0.019	0.0602	0	0.0368	0.0842
AC007161.2	chr7	-	7735742	7736851	0	0	0	0.0335	0	0	0	0.0485	0	0	0.0403	0	0.0299	0	0	0	0.0998	0.095	0	0.1387	0	0	0.0509	0	0	0	0.0271	0	0	0.0568
AC007161.3	chr7	+	7640751	8004053	4.9623	4.4257	5.1986	5.4301	5.5933	6.9715	5.1234	8.6922	8.7248	6.1891	9.0467	8.5654	11.7481	5.6364	7.9896	9.2012	4.5174	9.4662	8.6558	7.7274	4.8015	1.3362	7.8912	10.0985	8.6644	9.5755	16.3549	2.4273	7.2659	6.624
AC007163.1	chr2	-	200780494	200812170	1.5859	1.6376	2.2442	0.5937	1.4671	2.1503	1.3864	2.4518	2.2764	2.1294	1.0697	1.6967	2.1522	1.1532	1.1031	0.7035	1.3251	2.5821	0.8463	0.9355	0.658	0.2773	0.7728	3.2046	1.923	2.2644	2.2594	0.2034	1.0681	0.5745
AC007163.2	chr2	+	200695722	200748040	0	0	0	0	0	0	0	0	0	0	0	0.0452	0	0	0	0	0	0.0216	0.0871	0.0842	0.0948	0	0	0	0	0	0	0.0488	0	0
AC007179.1	chr2	+	59435212	59442261	0	0	0	0	0	0	0	0	0	0	0	0	0	0	0	0	0	0	0	0.1171	0	0	0	0	0	0	0	0	0	0
AC007179.2	chr2	-	59238713	59733396	0	0	0.0128	0	0	0	0	0	0	0	0	0	0	0	0	0	0	0	0	0.1683	0	0	0	0	0	0	0	0	0.0904	0.0258
AC007179.3	chr2	+	59514889	59515124	0	0	0	0	0	0	0	0	0	0	0	0	0	0	0	0	0	0	0	0	0	0	0	0	0	0	0	0	0	0
AC007182.1	chr14	-	75574887	75579588	0.5466	1.1087	0.3617	0.8441	0.7105	0.7889	1.067	1.3694	0.6748	0.6487	1.2415	0.7148	1.7178	0.3982	0.8377	0.6192	0.692	0.6342	0.3683	0.3087	0.2673	0.3942	0.3401	1.3306	1.6475	0.7096	0.6953	0.303	0.4083	0.3792
AC007182.2	chr14	-	75595804	75596206	0.4194	0.397	0.0777	0.5551	0.1231	0	0	0.2674	0	0	0.2223	0.2742	0.0824	0	0	0.1279	0.5506	0.0655	0	0.1275	0	0	0	0	0.3051	0.2117	0	0	0	0
AC007191.1	chr19	-	45714386	45717381	2.0686	3.0725	1.3456	1.6765	1.5862	1.4015	1.7734	1.6692	3.7113	4.1049	2.118	4.0116	2.6535	3.5626	1.9802	2.1801	3.2519	2.0133	2.9916	1.6264	1.5029	0.8323	2.1498	1.8872	3.4502	2.0271	1.0927	1.2311	2.2628	2.7336
AC007192.1	chr19	+	18153157	18178117	21.0486	26.0166	22.437	21.2077	27.2254	26.8437	23.795	23.6479	25.1741	20.9635	27.3229	21.3292	24.5611	17.6135	30.6175	17.2378	16.3475	22.0762	20.3221	17.8993	29.2471	42.0327	23.264	26.8968	25.3076	23.4045	21.4986	49.5575	25.1601	31.7706
AC007192.2	chr19	-	18144521	18151691	5.5528	6.6633	3.4412	3.6952	3.8477	2.4964	1.6586	3.1348	2.3308	5.9381	3.8594	7.6182	3.719	5.8979	2.0894	4.3307	4.9004	3.2417	6.9849	7.6414	3.2407	5.1211	2.3177	5.1932	2.9139	3.0025	2.9829	2.4404	1.7851	3.2645
AC007193.1	chr19	-	46382491	46383169	7.5262	8.3112	1.3947	3.2378	3.4242	3.3947	3.7139	4.9197	4.8177	6.6001	3.7892	6.6431	6.7261	5.6438	4.3188	6.0824	6.4232	3.6441	4.3786	6.6382	0.5153	0.1357	2.5214	4.9489	6.2968	3.4829	5.8974	0	4.1816	2.2492
AC007193.2	chr19	-	46320196	46340004	4.1075	4.8459	3.5079	5.3583	3.984	2.7066	6.101	4.8973	7.202	9.012	4.7322	10.7423	5.7527	9.8566	5.2576	7.407	12.0759	3.7378	28.0809	17.4899	11.2483	11.335	15.7951	5.6235	5.0021	6.0106	3.5621	14.4893	18.7945	18.1462
AC007193.3	chr19	-	46390514	46390852	34.5242	30.274	30.4097	30.8622	25.7954	24.9157	16.679	21.7314	22.0998	26.7648	15.2076	25.5044	14.0907	27.9742	17.6746	20.2372	29.4353	11.0649	16.3562	17.1825	25.7847	29.7515	17.1241	13.288	14.3527	11.7706	12.4565	29.1019	18.4642	13.7345
AC007204.1	chr19	-	19908267	19909146	1.291	1.7251	0.5066	0.7372	1.2483	0.2192	0.1153	0.9686	1.2639	0.4673	0.322	0.7944	0.5966	0.0911	0.6063	0.6485	0.3988	0.2847	0	0.6467	0.208	0.3286	0	0.6752	0.442	0.6134	0.2705	0.2143	0.3971	0.2269
AC007204.2	chr19	-	19978189	19979610	0	0	0	0	0	0	0	0	0	0	0	0	0	0.0821	0.0683	0	0	0	0	0	0.0937	0.0987	0	0	0	0	0	0	0.0894	0
AC007207.1	chr12	-	4109660	4118132	0.0487	0.123	0.0722	0.258	0.0572	0	0.148	0	0	0.1199	0	0.1274	0.0766	0	0	0	0	0	0	0.0593	0	0	0	0.0722	0.0709	0	0	0	0.1911	0
AC007207.2	chr12	+	4020976	4026658	0.7885	4.4326	3.8785	1.8976	5.6386	4.4487	2.7208	0	0	0.7058	1.3675	2.1558	0.5631	0.172	0.1431	0.0874	0	0	0.0902	0.0872	0	0.3102	0	0.3186	0.5215	0	0.1532	0	0.3748	0
AC007215.1	chr12	-	12840803	12841079	0.4581	0	0	0	0.1793	0.2204	0	0	0	0	0.1619	0	0	0.1832	0	0	0	0.0954	0	0	0.2091	0	0	0.1131	0.1111	0.1028	0	0	0	0
AC007216.1	chr16	-	11976850	11977850	0.1403	0	0.052	0	0	0	0	0	0	0	0	0	0.0551	0	0.07	0.0855	0	0.0876	0	0	0	0	0	0	0	0.0472	0	0	0.0917	0
AC007216.2	chr16	+	11908207	11908916	1.5366	1.1082	0.3254	0.2906	0.1289	0.1584	0.4999	0.56	0.4215	1.2158	0.349	0.287	0.5174	1.3169	0.4381	0.1339	0.7206	0.48	0.2761	0.4006	0.1503	0	0.1471	0.4879	0.6388	0.6649	0.7037	0.1549	0.287	0.164
AC007216.3	chr16	-	11881074	11882569	0.3101	0.7828	0.1045	0.3483	0.1986	0.3662	0.3424	0.4315	0.3609	0.347	0.0896	0.3318	0.6423	0.5074	0.1688	0.1376	0.5182	0.3875	0.3546	0.5145	0.2316	0.244	0.3778	0.3133	0.3077	0.5313	0.5021	0	0.3317	0.1264
AC007216.4	chr16	+	11851648	11895611	0.075	0.3786	0.0556	0.2647	0.1761	0.433	0.1139	0	0.384	0.4615	0	0.6865	0.2946	0.7198	0.4491	0.4574	0.1969	0.2343	0.0943	1.0948	0	0	0.1005	0.6112	0.4365	0.5553	0.4274	0	0.098	0.3362
AC007216.5	chr16	+	11926198	11926307	0	0	0	0	0	0	0	0	0	0	0	0	0	0	0	0	0	0	0	0	0	0.5578	0	0	0	0	0	0	0	0
AC007218.1	chr16	-	9666884	9676843	5.5557	8.9459	5.8694	5.2972	4.8735	6.6363	5.2358	0.0814	0.0818	0.393	0	1.0021	0	0	0	0.1558	0.0838	0	0	0.1554	0	0	0	0	0	0.086	0	0	0.167	0
AC007218.2	chr16	+	9794636	9805571	1.1773	3.2688	0.1745	1.4545	1.6587	2.7188	7.5075	0	0.9043	2.0286	0.2496	0.9237	0	0.2825	0	0	1.2366	0	0.2962	0.2865	0	0	0	0	0	0.1585	0	0	0	0
AC007220.1	chr16	+	11196176	11224969	0.0399	0.1008	0.0296	0.1763	0.0469	0	0.1213	0.2038	0.2046	0	0.0847	0.0522	0.0314	0.0959	0	0.3411	0.1049	0.1248	0.3015	0.1944	0.0547	0.0576	0.0535	0.2072	0.0291	0.0538	0.0285	0.0564	0.1045	0
AC007221.1	chr16	+	9466654	9517564	0	0	0.1177	0.0467	0.0622	0	0.0804	0	0	0	0	0.0692	0	0.0635	0	0	0	0	0	0	0	0.0764	0	0.0392	0	0	0	0	0.0692	0
AC007221.2	chr16	+	9542044	9614894	0	0	0	0	0	0	0.0675	0	0.0569	0	0	0	0	0	0.0887	0	0	0.0278	0	0.0541	0	0	0	0.0659	0	0.0299	0.0317	0	0	0
AC007223.1	chr16	+	6573766	6577359	0.1474	0	0.0546	0	0	0	0	0.094	0	0	0	0	0	0	0	0	0	0	0	0	0	0	0	0.0546	0	0	0	0	0	0
AC007224.1	chr16	-	8731415	8731559	0	0	0	0.2583	0	0	0	0	0	0	0.3102	0	0	0	0	0	0	0	0.7363	0	0	0	0	0	0.6388	0	0	0.413	0	1.312
AC007224.2	chr16	+	8666761	8667271	0	0.1043	0	0.0729	0.097	0	0.1255	0	0.1058	0	0	0	0	0.0992	0	0.2016	0	0	0.3119	0.1005	0.2263	0	0	0.1837	0	0.2225	0	0	0	0.3705
AC007225.1	chr16	+	46789897	46792040	0.023	0	0.034	0.0405	0.0809	0	0	0.1171	0.0588	0.0565	0.0487	0.1501	0.0361	0.0551	0.0229	0.028	0.0603	0.0861	0	0.0279	0.1257	0.0662	0.0308	0.102	0.0334	0.0155	0.0164	0	0.03	0.0343
AC007225.2	chr16	+	46850998	46851254	0	0	0	0	0	0	0	0	0	0	0	0	0	0	0	0	0	0	0	0	0	0	0	0	0	0	0	0	0	0
AC007228.1	chr19	+	56613809	56613951	1.484	2.2475	2.2	2.6192	2.0909	2.142	0.9013	2.65	1.8999	2.9225	4.0897	1.5525	3.9642	2.8489	3.5545	0.7241	0.7794	1.8543	1.8668	1.4444	1.6256	1.7126	0.7955	2.6389	2.5912	3.796	2.1143	3.7692	1.1641	0.4435
AC007228.2	chr19	-	56672573	56673901	0.0952	0.1202	0.3293	0.4481	0.1491	0.1374	0.1446	0.1619	0.4063	0.2344	0.2355	0.083	0.1496	0.1904	0.1584	0.1936	0.25	0.2181	0.1198	0.4247	0.1738	0.1831	0.0851	0.1646	0.1154	0.0641	0.3843	0.0448	0.2075	0.0474
AC007229.1	chr19	+	10841838	10842250	0.3069	0	0.3033	0.7222	0	1.1812	0.466	0.3914	0.3929	1.0073	0.2169	0.1338	0.4822	0.2455	0.2042	0.4992	0.4029	0.0639	0.1287	0.2489	0.1401	0.7378	0.5483	0.2274	0.2233	0.2066	0.1457	0.2887	0.4012	0.3057
AC007237.1	chr7	+	78486529	78487028	0.1689	0	0.0626	0.1491	0	0	0.1282	0	0	0	0	0.1104	0.1327	0	0	0	0	0.0528	0.3187	0.2055	0	0.1218	0.4527	0.0626	0.1843	0	0.1203	0	0.6625	0.1262
AC007238.1	chr2	-	58460291	58462032	0.46	0.2139	0.7178	0.9613	0.5685	0.6289	0.4778	0.5249	0.5889	0.4171	0.7185	0.3166	0.4184	0.5228	0.459	0.6202	0.7311	0.5294	0.2741	0.4123	0.6298	0.1048	0.1946	0.269	0.3875	0.3748	0.3621	0.2733	0.538	0.2532
AC007240.1	chr2	+	10122738	10199288	38.1134	29.5539	34.5117	13.7703	31.8331	35.0186	7.7266	25.2085	29.5471	18.0624	17.5243	17.6162	20.7869	13.5289	14.7509	11.9003	8.7332	13.4561	3.0546	9.1195	10.6397	6.4574	8.0927	25.3757	18.4958	10.7596	13.0412	5.1544	11.5112	7.1308
AC007241.1	chrY	-	18389296	18405046	0	0	0	0	0	0	0	0	0	0	0	0	0	0	0	0	0	0	0	0	0	0	0	0	0	0	0	0	0	0
AC007249.1	chr2	+	10452318	10455552	0.1706	0	0.1897	0	0	0	0.2591	0.1088	0.3277	0.7351	0.3617	0.6694	0.4022	0.3071	0.596	0.5204	0.3361	0.2132	0.322	0	0	0.1231	0.2287	0.5689	0.1862	0.2871	0.3647	0	0.1115	0
AC007249.2	chr2	+	10448693	10451327	0.3126	0.1821	0.1426	0.3819	0.2258	0.6246	0.219	0.736	0.3386	1.0653	0.7645	1.1947	0.6611	0.5481	0.5519	0.5866	0.6314	0.2704	0.4234	0.4387	0.4609	0.4509	0.2255	0.5166	0.2624	0.793	0.2398	0.3053	0.3457	0.3593
AC007250.1	chr2	+	58241348	58241686	0.4988	0.3147	0.1849	0	0.4392	0.5399	0.3787	0	0.3193	0	0	0.1631	0.3919	0	0.1244	0	0.1637	0	0	0.1517	0.1707	0.1799	0.1671	0.0924	0.0907	0	0.0888	0	0	0
AC007253.1	chr2	+	39929109	39929998	0	0	0	0	0	0	0	0	0	0	0	0	0	0	0	0	0	0	0.0596	0	0	0.0684	0	0	0	0	0	0	0	0
AC007255.1	chr7	-	29514224	29563670	0.8781	1.0712	0.998	1.9371	0.8248	2.1545	1.7776	0.4853	0.2998	0.2882	0.3412	0.7272	0.2989	0.7023	0.9931	1.2853	1.076	1.2434	0.81	1.6735	0.6011	0.5911	0.9413	0.7373	0.362	1.2806	1.4595	0.2891	0.4592	0.6123
AC007255.2	chr7	+	29551520	29552151	0.0668	0.3372	0	0	0.1568	0.0964	0.2028	0	0.0855	0	0	0	0.105	0.0801	0.2666	0	0.1754	0.2504	0.168	0.4063	0	0.1927	0	0.099	0	0.045	0	0	0.0873	0
AC007256.1	chr2	-	201410543	201413308	0.0457	0	0.0226	0.0807	0.0179	0.044	0.0694	0.1361	0.1561	0.0563	0.0162	0.2392	0.0599	0.0366	0.0913	0.0372	0.1201	0.0762	0.0575	0.0371	0.0835	0.022	0.0613	0.0565	0.0444	0.1026	0.0869	0	0.0797	0
AC007262.1	chr14	-	81003324	81003645	0	0	0	0	0	0	0	0	0	0	0	0	0	0	0	0	0	0	0	0	0	0	0	0	0	0	0	0	0.1716	0
AC007271.1	chr2	-	102172620	102182108	0	0	0	0	0	0	0	0.1407	0	0	0.1169	0	0	0	0	0	0	0.1379	0	1.4765	0.3021	0.3183	0	0.0817	0.2408	0.2971	0	0.1557	0	0
AC007272.1	chr2	+	201101381	201103136	0.0664	0.0838	0.0246	0.2931	0	0.1918	0.2017	0	0	0.0409	0.0704	0.0869	0.0522	0	0	0.0405	0.0436	0	0.0418	0.0808	0.0455	0.0479	0	0.0738	0.0725	0	0.0237	0	0.0868	0.0496
AC007274.1	chrY	+	7678898	7681028	0	0	0	0	0	0	0	0	0	0	0	0	0	0	0	0	0	0	0	0	0	0	0	0	0	0	0	0	0	0
AC007274.2	chrY	+	7690510	7692678	0	0	0	0	0	0	0	0	0	0	0	0	0	0	0	0	0	0	0	0	0	0	0	0	0	0	0	0	0	0
AC007274.3	chrY	+	7656967	7657352	0	0	0	0	0	0	0	0	0	0	0	0	0	0	0	0	0	0	0	0	0	0	0	0	0	0	0	0	0	0
AC007275.1	chrY	-	7845484	7846454	0	0	0	0	0	0	0	0	0	0	0	0	0	0	0	0	0	0	0.079	0	0.086	0	0	0	0	0	0	0	0	0
AC007277.1	chr2	-	170640373	170695374	0.0193	0.0729	0.0571	0.017	0.0452	0.0556	0	0.0246	0.0986	0.1659	0.2245	0.1259	0.0908	0.1386	0.0384	0	0.3286	0.0481	0	0.0703	0.0264	0	0.0258	0.2282	0.3502	0.1166	0.0823	0	0.0503	0.0288
AC007278.1	chr2	+	102438712	102440475	0	0	0	0	0	0	0	0	0	0.0391	0	0	0.025	0	0	0	0	0	0	0	0	0	0	0	0	0	0	0	0	0
AC007278.2	chr2	+	102433956	102435340	0	0	0	0	0	0	0	0	0	0	0	0	0	0.0421	0	0	0	0	0	0.0427	0	0	0	0	0	0	0	0.0991	0	0
AC007279.1	chr2	+	201762736	201763573	0.3021	0.8897	0.1866	0.6221	0.2365	0.2907	0.2294	1.7983	2.1274	1.4874	0.6405	1.1852	2.0176	1.9937	0.4523	1.5971	0.7273	0.8809	1.2668	0.9189	0.0689	0.1453	0.2699	1.1939	1.7951	0.9152	0.7533	0	0.395	0.5267
AC007283.1	chr2	+	201166964	201167546	1.6101	2.9883	1.5445	2.0895	1.0008	2.5974	3.7389	0.8456	1.9401	6.4114	3.9151	10.0318	10.1199	7.7273	1.7014	7.1632	9.451	1.8935	2.5019	2.5349	3.7608	3.6888	8.2498	7.8593	10.5424	2.1039	1.4843	0.2673	2.6002	1.8398
AC007283.2	chr2	-	201162483	201162680	0	0.27	0.1586	0	0	0	0	0	0	0.5266	0.6803	0.8393	0.3362	1.0268	0	0.522	0.5618	0	0	0.2603	0	0.3086	0.2867	0.317	0.4669	0	0.1524	0	0.2797	0.3197
AC007285.1	chr7	+	29988599	30025660	0.4865	0.2233	0.3278	0.3903	0.2077	0.5745	0.4029	0.3384	0.6228	0.381	0.3281	0.347	0.1042	0.3714	0.3089	0.5934	0.5226	0.3868	0.2225	0.9147	0.1817	0.1276	0.2963	0.4587	0.2574	0.3572	0.5986	0.0624	0.1735	0.3304
AC007285.2	chr7	-	30069657	30075115	0.895	1.643	0.9046	1.0052	0.3821	1.879	1.2354	0.934	0.9375	1.3019	0.7762	1.5959	1.4703	2.4406	0.8932	1.7866	2.1366	2.2875	1.7399	0.7919	0.3342	0.1174	1.0903	0.9043	1.4207	1.424	1.507	0	0.4255	0.6079
AC007292.1	chr19	+	4363788	4364640	30.1127	28.0219	27.9322	16.5025	33.4986	26.9101	31.0528	21.0415	20.9756	17.8708	31.9773	20.2425	29.0294	15.7942	30.2773	20.9513	19.2868	25.2728	17.6959	16.5646	21.7374	35.0436	14.3091	29.8036	25.5247	24.453	24.5096	29.5751	14.9197	15.5334
AC007292.2	chr19	-	4356636	4358448	5.7684	4.5207	3.862	6.6093	4.5334	3.2565	4.0967	5.5477	6.1045	11.165	7.1249	10.2196	6.4143	7.7304	5.7335	6.753	8.1542	5.4058	3.3648	4.4993	4.8727	8.3545	3.8962	6.2212	6.9718	4.9789	4.5896	10.2725	3.7706	5.0744
AC007292.3	chr19	-	4347243	4354057	2.4792	1.043	1.0501	1.6669	1.2475	1.5336	1.6133	2.861	3.0229	3.342	3.1283	3.0876	3.6174	2.1247	2.2385	1.2961	2.4801	2.7291	2.0791	1.8671	1.6165	1.8733	1.1074	2.7116	3.5215	1.7483	1.9343	4.1645	1.3891	2.2933
AC007298.1	chr12	+	96025322	96027971	34.1797	31.0555	45.7178	44.847	37.9436	38.6698	27.8993	43.6773	29.4466	43.1757	36.092	31.169	37.6055	28.9074	28.7247	22.1015	25.8133	20.4713	18.1033	18.4464	16.2745	4.7266	14.5504	35.0825	36.3182	24.8671	16.5219	5.3486	11.339	13.7284
AC007298.2	chr12	+	95996520	96011489	7.8719	7.7134	2.9356	3.0203	2.6407	4.5166	3.0437	4.4278	4.0688	3.8514	1.7102	4.4116	4.1103	2.3466	1.4638	1.7893	2.8889	1.4663	3.6903	3.0931	0.4686	0.1411	0.9828	3.8037	4.3397	2.8963	2.055	0.069	0.831	0.9498
AC007308.1	chr22	-	20889205	20891214	2.5988	2.2817	2.5126	1.6951	1.3267	2.2833	1.7156	2.45	2.8932	3.6159	2.1558	3.6939	4.5275	4.0672	3.9468	5.3757	6.2311	9.3185	9.9495	9.0727	15.0073	5.8678	12.1136	3.0138	3.617	6.9975	7.0832	5.7396	13.147	16.8842
AC007312.1	chr7	-	33276833	33277091	0	0.4123	0	0	0	0	0	0.2084	0	0	0	0	0	0	0	0	0	0	0.822	0.795	0.2237	0	0	0	0.2377	0	0.1164	0	0	0.2441
AC007314.1	chr2	+	10589165	10604830	10.2942	11.4857	9.5104	9.0843	10.4225	7.6445	10.3068	10.3707	8.7861	7.1614	5.6137	5.4625	9.9046	4.4751	4.5411	4.3679	5.5828	7.1771	3.0027	3.8116	4.6984	2.2597	2.1992	8.235	6.4581	4.971	5.739	1.2631	4.486	3.0096
AC007318.1	chr2	+	65205107	65205988	3.7315	3.4415	5.1772	5.1504	4.5497	5.3859	4.8666	4.9424	3.3073	3.8273	4.6143	3.4406	3.2324	2.6404	4.1059	3.8516	3.7688	3.2578	2.5275	1.6296	8.6465	5.7277	2.949	4.3243	3.6892	3.7355	2.7944	7.2902	4.7532	4.0031
AC007318.2	chr2	-	65203570	65203813	0	0	0	0	0	0	0.2633	0.4424	0	0.2135	0	0	0	0.8324	0.1731	0.4232	0.2277	0.4334	0.8727	0.422	1.4249	0.2502	0.4649	0	0.1262	0.1167	0	0.7342	0.4535	0.5183
AC007319.1	chr2	+	187003219	187554663	0.4581	0.7588	0.2122	0.1769	0.3362	0.5372	0.3043	0.5478	0.7331	0.7401	0.2428	0.5616	0.2924	2.3017	0.5429	0.943	0.9023	0.5903	0.9004	1.2888	0.2352	0.1239	0.307	0.4455	0.5624	0.5396	1.2034	0	0.4117	0.0856
AC007322.1	chrY	+	21918934	21921106	0	0	0	0	0	0	0	0	0	0	0	0	0	0	0	0	0	0	0	0	0	0	0	0	0	0	0	0	0	0
AC007322.2	chrY	+	21871330	21873550	0	0	0	0	0	0	0	0	0	0	0	0	0	0	0	0	0	0	0	0	0	0	0	0	0	0	0	0	0	0
AC007322.3	chrY	+	21940011	21941593	0	0	0	0	0	0	0	0	0	0	0	0	0	0	0	0	0	0	0	0	0	0	0	0	0	0	0	0	0	0
AC007322.4	chrY	+	21895393	21897559	0	0	0	0	0	0	0	0	0	0	0	0	0	0	0	0	0	0	0	0	0	0	0	0	0	0	0	0	0	0
AC007325.1	KI270734.1	+	72410	74814	0.0175	0	0	0	0	0	0	0.0224	0	0	0.0186	0	0	0	0	0	0	0.011	0	0	0	0	0	0	0	0	0	0.0495	0.0229	0
AC007325.2	KI270734.1	-	138081	161852	0.5433	1.4597	1.4678	1.7475	2.0782	4.7806	4.5766	4.1798	2.4904	10.0944	4.8294	6.3706	3.7588	3.0278	3.7252	4.019	0.8053	0.7007	0.3086	0.533	1.4397	1.3651	1.6909	5.8428	6.7317	1.3094	1.2983	1.7556	1.3059	3.09
AC007325.3	KI270734.1	+	59710	60316	0	0	0	0	0	0	0	0	0	0	0	0	0	0	0	0	0	0	0	0	0	0	0	0	0	0	0	0	0	0
AC007325.4	KI270734.1	+	131493	137392	0.3127	0.4385	0.2833	0.3679	0.1224	0.2508	0.211	0.0886	0.2224	0.3421	0.2578	0.2726	0.3549	0.2084	1.0056	0.9325	1.8705	0.4125	0.8304	0.4227	5.4236	4.2603	2.9334	0.1802	0.1264	0.1403	0.2723	9.6092	2.1349	4.465
AC007326.1	chr22	-	18997137	18997595	0	0.1161	0.0682	0.2436	0	0.6641	0.1397	0.3521	0	1.0194	0.2926	0.6017	0.5784	0.4416	0	0.5613	0.1208	0.4599	0	0.4478	0.126	0	0	0.6136	0.2678	0.1239	0.3933	0	0	0
AC007326.2	chr22	-	18951933	18959512	0	0	0.0041	0	0.0065	0	0	0.0071	0	0	0.0059	0	0.0044	0.0133	0	0.0068	0	0	0	0	0.0076	0	0	0.0082	0.0121	0	0	0.0078	0.0073	0
AC007326.3	chr22	-	18980694	18981325	0.7184	0.9067	0.355	0.4226	1.4058	0	0.7272	1.8326	1.5329	2.0632	0.5076	2.5051	1.317	1.4366	0.478	1.4606	0.9433	0.4488	0.3012	0.874	0.6558	0.6909	0	1.4194	4.1812	0	1.3647	0	0	0
AC007326.4	chr22	+	18906237	18947732	0.404	3.5376	1.5162	1.6045	2.0458	2.4421	6.4798	4.6381	1.0992	3.6676	0.9368	2.2785	1.6467	0.6363	0.882	1.6943	0.1658	0.1578	0	0.0307	0.3112	0.8014	0.4738	2.6942	2.4802	0.5949	0.1619	0.9621	0.3301	0.4528
AC007326.5	chr22	+	18936410	18947741	0.6332	4.1236	1.6897	1.7658	2.2007	2.815	8.076	5.4597	1.3295	4.4268	0.9933	2.5834	1.9701	0.5166	1.0616	1.7921	0.0333	0.1424	0	0	0	0	0	3.0964	2.893	0.5797	0.0541	0.0357	0	0
AC007327.1	chr7	-	36228620	36228884	0.1596	0	0	0	0	0	0	0	0	0	0	0	0	0	0	0	0	0	0	0	0	0	0	0	0	0	0	0	0	0
AC007327.2	chr7	-	36229279	36231107	0	0	0	0	0	0	0	0	0.1181	0	0.0978	0	0	0	0	0	0	0	0.116	0.1122	0	0	0	0	0.0671	0	0	0.1301	0	0
AC007333.1	chr16	+	52238081	52269440	0	0	0	0	0	0	0	0	0	0	0	0	0	0	0	0	0	0	0	0.0814	0	0	0	0	0	0	0	0	0	0
AC007333.2	chr16	-	52198011	52227956	0	0	0	0	0	0	0	0	0	0	0	0	0	0.0905	0	0	0	0	0	0.1835	0	0	0	0	0	0	0	0	0	0
AC007336.1	chr16	+	55538199	55542027	0.0991	0.1806	0.204	0.0777	0.1293	0.2066	0	0.1264	0.1832	0.1355	0.0583	0.144	0.1817	0.2246	0.1428	0.4835	0.1735	0.1926	0.1523	0.5492	0.0452	0.1112	0.0885	0.155	0.2403	0.2446	0.1647	0.0621	0.0864	0.0658
AC007336.2	chr16	-	55425573	55426130	0	0	0	0	0	0	0	0	0	0	0	0	0	0	0	0	0	0	0	0	0	0	0	0	0	0	0	0	0	0
AC007336.3	chr16	+	55486617	55488777	9.0927	7.24	4.5993	2.91	5.4525	2.8163	1.8368	4.1811	6.9946	5.7158	16.3178	12.2473	14.5023	4.3779	22.3742	14.6862	8.0958	7.9848	58.9566	35.3463	3.874	6.2204	3.3469	20.7745	21.0095	8.1695	25.6866	1.7345	1.3775	1.5744
AC007342.1	chr16	+	53448747	53449590	0	0	0.0885	0.2107	0.0701	0	0.0906	0.0761	0	0.2204	0.0633	0.1561	0.0938	0.0716	0	0.2913	0.2351	0.1119	0	0.0726	0.2452	0	0.08	0	0.1303	0.2009	0.1276	0	0	0
AC007342.2	chr16	-	53362018	53363678	0	0	0	0	0	0	0	0	0	0	0	0	0	0	0	0	0	0	0	0.2596	0	0.3078	0	0	0	0	0	0	0	0
AC007342.3	chr16	-	53364981	53373083	0	0	0	0	0	0	0	0	0	0	0	0.0128	0	0	0	0	0	0.0061	0	0.0237	0	0	0	0	0.0071	0	0	0	0.0382	0.0146
AC007342.4	chr16	+	53373492	53384745	0.0762	0.0481	0.4237	0.4372	0.2685	0.275	0.4629	0.243	0.2439	0	0.0404	0.0498	0	0.0457	0	0.0465	0	0.0714	0	0.0464	0	0.055	0	0	0.0832	0	0	0	0.0498	0
AC007342.5	chr16	+	53386943	53389085	0.0787	0.0993	0.0729	0.0868	0.2541	0.1136	0.1494	0.1004	0.0756	0.0484	0	0.0772	0.0464	0	0	0.168	0	0	0	0.1915	0.0808	0	0	0.0292	0.0143	0	0.014	0	0	0
AC007342.6	chr16	-	53478956	53481550	4.0294	3.8551	3.047	4.8893	3.1286	4.6668	3.6758	4.5384	4.4098	5.8993	6.8369	7.5637	5.5656	6.6281	5.1563	6.8578	5.0773	4.4258	8.8702	7.1951	4.7831	1.5937	5.4651	5.8144	6.3122	4.8997	5.3241	1.7653	5.374	5.8268
AC007342.7	chr16	-	53487606	53489943	0.2705	0.5463	0.3877	0.6207	0.2753	0.4685	0.3834	0.7821	0.9928	0.5993	0.2485	0.9669	0.5243	1.1252	0.5039	1.254	0.8761	0.9127	1.3158	0.6143	1.1606	0.2601	1.305	0.5612	0.4986	0.7405	0.7708	0.229	1.226	1.1857
AC007342.8	chr16	+	53389885	53390563	0.1243	0.1569	0.0461	0.1646	0.5109	0.0897	0.0944	0.2379	0	0.0765	0	0	0.0977	0	0	0.0758	0	0	0	0.0756	0	0	0	0.0921	0.0904	0.0418	0	0	0	0
AC007342.9	chr16	+	53391088	53392473	0	0.1152	0.0451	0.0537	0.2144	0.0878	0.1848	0.0388	0.0779	0	0.0323	0.0398	0	0.073	0.0304	0.0742	0	0	0	0.1111	0	0	0	0	0	0	0.0217	0	0	0
AC007346.1	chr16	+	52942138	52943464	0	0	0	0	0	0	0	0	0	0	0	0.0831	0.0499	0	0.0317	0	0	0.0199	0	0.0387	0	0.0458	0	0.0471	0	0	0.0453	0.0448	0	0
AC007346.2	chr16	-	53010394	53011286	0	0	0	0	0	0	0	0	0	0	0	0.0618	0	0	0	0	0	0.0295	0	0.1724	0.1294	0	0	0	0	0.0318	0.0337	0.0667	0	0
AC007347.1	chr16	-	54033996	54054583	0.5999	0.1893	0	0	0	0.433	0	0.1913	0.384	0.7384	0.159	0.1961	0.1178	0.3599	0	0.5489	0.9847	0.2811	1.132	0.7299	0.2054	0.2164	0.402	0.1111	0.2182	0.6058	0.7479	0	0.3922	0
AC007347.2	chr16	-	54114696	54114878	0	0	0	0	0	0	0	0	0	0	0	0	0	0	0	0	0	0	0	0	0	0	0	0.347	0	0.1576	0	0	0	0
AC007349.1	chr7	+	36750686	36763081	0.0718	0	0	0	0	0	0	0	0.1838	0	0	0	0	0	0	0	0	0.0449	0	0	0	0	0	0.0532	0	0	0	0.1013	0	0
AC007349.2	chr7	+	36838971	36841373	0	0	0	0	0	0	0	0	0	0	0	0	0.0599	0	0	0	0	0	0.2876	0	0	0	0	0	0.0554	0.1026	0	0	0	0
AC007349.3	chr7	+	36781007	36782789	0	0	0	0	0	0	0	0	0	0	0.0512	0.0632	0	0	0	0	0.0635	0	0	0	0	0	0	0	0.0703	0.0325	0	0	0	0
AC007349.4	chr7	-	36734003	36734535	0	0	0	0.0699	0	0	0	0	0	0.0975	0	0	0.0622	0	0	0	0.104	0	0	0	0	0	0	0.0587	0	0	0.0564	0	0	0
AC007359.1	chrY	-	22100813	22147484	0	0	0	0	0	0	0	0	0	0	0	0	0	0	0	0	0	0	0	0	0	0	0	0	0	0	0	0	0	0
AC007362.1	chr2	-	205756468	205764006	1.8437	1.3109	0.8854	0.4583	1.616	0.7871	3.2726	2.1529	3.79	5.018	5.9453	4.2447	3.8969	7.6024	13.7612	8.8699	14.5591	26.8184	13.393	12.1315	3.8046	2.0977	5.6375	4.5984	5.2143	13.1799	22.1243	1.942	4.3455	4.1132
AC007363.1	chr2	-	36656321	36656941	0	0	0	0	0	0	0	0	0	0	0	0	0	0	0	0	0	0	0	0.2481	0	0	0	0	0	0	0	0	0	0
AC007364.1	chr2	+	149587195	149848233	2.928	2.9146	3.1791	3.2025	3.2925	3.6905	4.3831	2.9456	1.5311	2.3856	2.2292	1.9414	1.6524	1.9792	2.9632	1.9117	2.9239	1.8293	1.5044	2.8096	1.9199	0.5949	1.7132	1.2222	1.0801	1.5545	1.4688	1.222	1.887	2.1568
AC007365.1	chr2	+	64644611	64646698	0.2017	0.3393	0.1993	0.0593	0.5525	0.097	0	0.1715	0.3442	0.3309	0.1425	0.2637	0.1056	0.4839	0.1342	0.246	0.6178	0.546	0.761	0.6542	0.4602	0.1939	0.2702	0.249	0.6846	0.543	0.2394	0.0948	0.5273	0.2009
AC007365.2	chr2	+	64665606	64666064	0	0	0	0	0	0	0	0	0	0	0	0	0	0	0.0918	0	0	0	0.3473	0.112	0.126	0	0	0.0682	0	0.0619	0	0	0.1203	0
AC007365.3	chr2	+	64606974	64616482	0.0218	0	0	0	0	0.0315	0	0.0279	0	0	0	0	0	0.0262	0	0.0267	0.0287	0	0.055	0.0797	0	0	0	0.0809	0	0	0.0156	0	0.0286	0
AC007368.1	chr12	-	126400791	126405528	0	0.1638	0	0	0	0	0	0	0	0	0	0	0	0	0	0	0	0	0	0	0	0	0	0	0	0	0	0	0	0
AC007370.1	chr4	-	12947573	12948670	0	0.1683	0	0.1177	0	0	0	0.1701	0	0	0	0.1744	0.1048	0	0	0	0.3502	0.0833	0	0.3245	0.1826	0	0	0.2965	0.097	0.2693	0.095	0	0.1744	0.1993
AC007370.2	chr4	-	12859100	12864961	0.0156	0.079	0.0116	0.0828	0.1102	0.1581	0.0238	0.0798	0.1803	0.077	0	0.1227	0.1352	0.0375	0	0.0573	0.267	0.1662	0.1181	0.2094	0.0214	0	0.021	0.1507	0.2049	0.1053	0.0892	0	0.0614	0
AC007375.1	chr14	-	77173074	77173652	0.1458	0	0	0	0	0	0	0	0	0	0	0	0	0	0	0	0	0	0	0	0.2995	0	0	0	0	0	0	0	0.0953	0
AC007375.2	chr14	+	77098310	77225462	8.6669	8.733	7.1496	8.3885	9.1913	9.2813	7.9593	8.1125	5.19	7.3983	6.5193	4.2957	6.9191	7.296	5.65	4.9452	6.6076	4.7161	8.0009	6.3774	7.9433	3.8313	10.584	6.9393	5.746	5.6458	4.033	4.7339	8.4065	12.5329
AC007375.3	chr14	+	77140682	77142996	1.2021	1.4022	1.3906	1.3501	2.053	2.1294	0.9403	0.3485	0.07	0.1345	0.0965	0.1429	0.0143	0.0437	0.0545	0.0444	0.0478	0	0.0229	0	0	0.0263	0	0.2159	0.1458	0.0123	0.013	0.1028	0.0238	0.0816
AC007376.1	chr14	-	76690138	76690742	0	0	0	0	0	0.1007	0	0	0	0	0	0	0	0	0.1393	0	0	0	0	0.0849	0	0.2013	0	0	0	0	0	0	0	0
AC007376.2	chr14	-	76710657	76761388	0	0.0985	0	0.2755	0.0916	0.1127	0	0	0	0	0	0	0	0	0	0.1904	0.1025	0	0.2945	0.1899	0.2137	0	0	0.0578	0	0.0525	0	0.3304	0.102	0.5831
AC007378.1	chr2	-	36513254	36513732	15.9592	14.2438	11.5028	8.8703	18.531	12.9811	14.7264	15.1823	31.7201	8.3563	15.14	11.9911	17.0414	26.3423	21.2946	59.0502	16.2079	13.2209	28.1721	31.7517	16.2984	12.719	19.0234	16.528	13.9841	13.6509	33.9175	2.8615	30.5467	13.7023
AC007381.1	chr2	-	60350594	60353016	0	0	0	0	0	0	0	0	0	0.0259	0	0	0	0	0	0	0	0	0.0264	0	0.0863	0.0303	0	0	0	0	0	0	0	0
AC007382.1	chr2	-	36839921	36842539	1.3523	1.0159	0.4177	0.9376	0.9073	0.8365	0.3911	1.4168	1.2366	0.8718	0.5631	0.9894	2.0743	0.8692	0.6426	1.5318	1.6065	2.1826	3.0174	1.9781	1.1462	0.2787	2.8046	1.5983	1.464	1.723	1.8578	0.5679	1.0523	1.9966
AC007383.1	chr2	-	206236235	206236871	0	0	0.0491	0	0	0	0	0	0	0.0816	0.1405	0	0	0	0	0	0	0	0	0.0806	0	0	0	0	0	0	0	0	0.1733	0
AC007383.2	chr2	+	206084604	206086564	3.057	2.5721	2.9307	4.1725	3.2543	5.0596	2.9088	1.3517	1.6177	2.5084	2.2034	2.6117	2.626	1.565	1.6271	1.9889	1.9802	1.2224	3.0764	1.7356	1.7301	1.4111	2.1849	2.3556	1.9275	1.4267	0.9582	1.1503	1.9184	2.1317
AC007383.3	chr2	+	206115546	206122323	5.6155	5.2777	4.871	4.4284	4.0332	6.079	4.762	7.353	6.1185	6.2131	4.4324	5.5074	4.0834	7.4186	4.4714	5.5385	8.5498	7.6886	7.8154	3.961	6.094	2.1975	9.3265	5.4221	4.9981	6.3938	7.426	2.9081	6.5604	8.3018
AC007384.1	chr7	+	104941062	104962334	0.0408	0	0	0	0.0479	0	0	0	0	0	0	0	0	0	0	0	0	0.0255	0	0.0496	0.0558	0	0	0	0	0	0.029	0	0.2132	0.0609
AC007386.1	chr2	-	64960052	64960634	0.6517	1.0967	0.5368	1.342	0.3401	0.6271	0.2199	0.8313	0.5563	1.337	0.6908	1.3257	0.3414	1.2164	0.6504	0.4417	0.8557	0.3167	0.3644	0.2643	0	0	0.1941	1.1267	0.6849	0.4875	0.1548	0	0	0.1082
AC007386.2	chr2	+	65030726	65053017	0.2232	0.2817	0	1.2803	0.131	0.698	0.1694	0.7117	0.1429	0.2289	0.1183	0.2919	0.0585	0.2678	0	0.1361	0.2931	0.1394	0.3276	0.2263	0.0509	0	0.0997	0.2756	0.4601	0.2504	0.053	0	0.0973	0.1112
AC007387.1	chr2	-	74754669	74754819	0	0	0	0	0	0	0.8532	0	0	0	0	0	0	0	0.2804	0	0	0	0.7069	0.6837	0.7694	0.4053	0	0.2082	0	0	0.6005	0	0.3673	0
AC007388.1	chr2	+	39436636	39665343	0.2251	0.1499	0.4495	1.2745	0.3597	0.7851	0.4747	0.0478	0.2641	0.2001	0.1856	0.278	0.2456	0.4951	0.4056	0.839	0.197	0.4492	1.2505	1.1714	0.7619	0.487	0.9635	0.2363	0.2684	0.6018	0.4587	0.6616	0.7683	0.981
AC007389.1	chr2	+	65436710	66084639	0	0	0.0249	0	0.0132	0	0	0.0143	0	0.0276	0.0119	0.0293	0	0.0134	0.0895	0.041	0.0883	0.133	0.2255	0.0682	0.1995	0.0485	0.0451	0	0.0163	0.0453	0.0399	0.0632	0.0733	0.0335
AC007389.2	chr2	-	65511770	65512076	0	0	0	0	0	0	0	0	0	0	0	0	0	0	0	0	0.1808	0	0	0.1676	0.3772	0	0	0	0	0.0927	0	0	0	0.2058
AC007389.3	chr2	-	65589565	65640177	0	0	0	0	0	0	0	0	0	0.0313	0	0	0	0	0.0762	0	0	0	0	0	0.0348	0	0	0.0189	0	0	0	0	0.0333	0
AC007389.4	chr2	-	65500992	65502138	0	0	0	0	0	0	0	0	0	0	0	0.0695	0.0418	0	0.2122	0	0.1396	0.1992	0.2674	0.194	0.2183	0	0.0712	0	0	0.1789	0.0379	0.075	0.139	0.0794
AC007389.5	chr2	+	65623271	65628424	0.1699	0	0	0.1	0	0	0	0	0.0725	0	0	0.1482	0.089	0	0	0.2764	0	0.2477	0.1425	0.3446	0.1551	0.0817	0.0759	0.1259	0.0824	0.1907	0.2018	0	0	0.1693
AC007390.1	chr2	-	37194381	37194737	0.1184	0	0.4388	0.1045	0	0	0	0.302	0	0	0.251	0	0	0	0	0	0	0	0	0.4321	0	0	0	0	0	0	0	0	0	0
AC007390.2	chr2	+	37208874	37212677	5.7961	6.0982	4.9124	5.7506	3.9947	4.9588	7.3365	5.2866	3.7599	5.3743	0.7753	3.8259	2.795	2.2605	0.8848	3.204	1.9062	1.9802	1.3244	1.7258	0.6222	0.1918	0.8762	3.8264	3.2009	1.8724	1.7526	0.2346	0.8114	0.7121
AC007391.1	chr2	+	37325339	37326797	0	0.3166	0	0.0738	0	0.1207	0	0.1067	0.1071	0	0	0.1094	0	0.1003	0	0	0	0.209	0.1052	0	0	0.2413	0.1121	0	0.0608	0	0.0596	0	0.1093	0
AC007394.1	chr2	+	149439896	149440427	0.0794	0.1002	0.2942	0	0	0	0	0	0.1016	0	0.0841	0.1038	0	0	0	0	0.3126	0.1488	0	0	0	0	0	0.2352	0	0.3206	0.1696	0.112	0.1038	0
AC007395.1	chr2	-	70810797	70811474	0	0	0	0	0	0	0.0945	0	0	0	0	0.1628	0	0	0	0	0	0	0	0	0.0852	0	0	0	0	0.0419	0	0	0	0.093
AC007402.1	chr2	+	51032600	52407917	0.0642	0.027	0.1903	0.0283	0.2387	0.3243	0.1462	0	0.0822	0.0658	0.2608	0.3078	1.1265	0.0385	0	0.0392	0.014	0.0468	0	0.1302	0	0.0309	0	1.0147	1.191	0.0504	0	0	0.014	0
AC007403.1	chr2	+	67040545	67041966	0	0	0	0	0	0	0	0	0.0952	0	0.3151	0.1944	0.0584	0	0.0742	0	0	0	0	0.1809	0	0	0.0996	0.1101	0	0.2001	0	0.2098	0	0
AC007405.1	chr2	-	170723085	170770768	0.1205	0.0912	0.1161	0.2446	0.0283	0.1565	0.0732	0.1537	0.2005	0.2373	0.3193	1.0556	0.549	0.2891	0.0481	0.2205	0.2215	0.1054	0.0758	0.2052	0.1485	0.0174	0.0484	0.8213	0.8766	0.1946	0.0772	0.051	0.126	0.144
AC007405.2	chr2	-	170816292	170818037	0.2533	0.0639	0.0751	0	0	0.0731	0.0769	0	0.3891	1.0599	1.6645	3.9745	1.6716	0.9725	1.365	0.9269	0.9312	1.1077	0.7009	0.8012	0.4162	0.1461	0.5431	2.5897	3.2431	0.8184	1.5878	0.143	0.6623	0.8326
AC007405.3	chr2	+	170771112	170778148	1.0896	1.7052	2.7138	6.5386	3.531	4.9069	4.3015	1.3898	3.0132	7.0811	4.6659	9.176	5.1365	3.2945	3.2622	2.4457	2.8041	3.0498	1.3707	1.6968	2.6258	1.7604	1.6938	8.1054	10.0834	3.2859	2.1113	2.7059	2.849	2.9958
AC007406.1	chr12	+	193035	194130	0	0	0	0	0.1571	0	0	0	0	0	0.4255	0	0	0	0	0	0	0	0	0.1628	0	0	0	0	0	0	0	0	0	0
AC007406.2	chr12	-	253441	257299	0	0	0	0	0	0	0	0.1069	0	0	0	0	0	0	0	0	0	0.157	0.2108	0.2039	0.1147	0	0	0	0	0.0564	0	0	0.1095	0.2504
AC007406.3	chr12	-	166855	182399	0.0712	0.3145	0.0528	0.377	0.1254	0.0514	0.2162	0	0	0.0438	0.0377	0.0931	0.1398	0	0	0.0434	0	0	0.0448	0.3031	0	0.0513	0.0477	0.0791	0.1295	0	0	0	0.0931	0
AC007406.4	chr12	+	203641	205094	0.0551	0	0.4492	0.5348	0	0.4771	0.6692	0.0703	0	0.0678	0	0.072	0.0433	0.0661	0	0	0.0723	0	0	0.3351	0	0	0	0.0816	0	0.0742	0.0392	0	0	0
AC007406.5	chr12	-	273953	277123	2.8452	2.97	2.9171	3.4612	2.1698	2.9361	4.1989	4.2225	4.6298	3.7146	3.4103	3.8596	3.5411	6.1895	3.7285	5.6604	6.459	4.3277	7.041	6.4862	1.8023	0.5562	3.9375	4.354	3.8981	4.4569	3.8737	0.7879	3.3199	2.6622
AC007422.1	chr2	+	67562066	67574044	0	0	0	0	0	0	0	0	0	0	0	0	0	0	0	0	0	0	0	0	0	0.0603	0	0	0.0608	0	0	0	0	0
AC007422.2	chr2	-	67565603	67684077	0	0	0	0	0	0	0.3832	0	0	0	0	0	0	0	0	0	0	0	0	0	0.3456	0	0	0	0.1836	0	0	0	0.3299	0
AC007423.1	chr17	-	70778603	70779230	0.0672	0	0	0	0	0	0	0	0.0861	0	0	0	0	0	0	0	0	0.042	0	0	0	0.097	0	0	0	0	0	0	0	0
AC007424.1	chr12	-	97713411	97761859	0.0241	0.0203	0.0059	0	0	0	0	0.0205	0	0	0.0085	0.021	0.0378	0.0096	0	0.0294	0.0421	0.01	0.2221	0.0391	0.0659	0.0232	0	0.1249	0.1576	0.0162	0.0171	0	0.042	0.012
AC007431.1	chr17	-	57600855	57608412	0.388	0.3014	0.0221	0.1317	0.2103	0	0.4532	0.4188	0.1529	0.2204	0.1266	0.5464	0.258	0.2149	0.3872	0.1092	0.2743	0.2424	0.4506	0.1816	0.0409	0.1292	0.2	0.1327	0.1737	0.3617	0.2126	0.1685	0.4292	0.1784
AC007431.2	chr17	-	57522247	57523597	0	0.4724	0	0.0661	0.0879	0.1081	0	0.0955	0.0958	0.1843	0	0.0979	0.1176	0	0.1494	0	0.4915	0.0935	0.1883	0.0911	0	0	0	0.1109	0	0.1008	0.0533	0.1056	0	0.1119
AC007431.3	chr17	+	57531768	57532355	0.0718	0.2718	0	0.1267	0.0843	0	0	0.0916	0.1838	0	0.4566	0.5633	0.0564	0	0.0717	0	0.4714	0.0449	0.1806	0	0	0.1036	0.0962	0.0532	0.1567	0.2417	0.0511	0	0.0939	0
AC007435.1	chr2	-	175033777	175034192	0.4062	0.1282	0	0	0	0	0	0.1295	0	0.125	0	0.1328	0.1596	0	0	0	0.4	0.2538	0.2555	0	0	0	0.1361	0.0752	0.1478	0	0.1447	0	0.1328	0
AC007448.1	chr17	-	67276117	67276351	0	0	0	0	0	0	0	0	0	0	0	0	0	0	0	0	0	0	0	0.4382	0.2466	0	0	0	0	0.1212	0	0	0	0
AC007448.2	chr17	+	67224302	67225541	0	0	0	0.0979	0	0	0.3368	0.2829	0	0	0	0.2901	0	0.1331	0	0	0.5825	0.1386	0.279	0.2699	0	0	0.1486	0.1644	0.0807	0.224	0.079	0	0	0
AC007448.3	chr17	+	67244836	67245806	0.5505	0.772	0.1814	0.4858	0.5746	0.4415	2.1362	0.3901	1.1747	0.9035	1.1671	2.0797	1.634	0.7339	1.8924	0.8954	1.9276	0.9172	0.1539	0.7442	0.1675	0.2647	0.4918	1.2237	1.1571	1.2353	0.8279	0.1726	0.5598	0.1828
AC007450.1	chr12	-	11541394	11555838	0	0	0	0	0	0	0	0	0	0	0	0.8795	0	0	0	0	0	0	0.564	0	0	0	0.3004	0	0	0	0	0	0	0
AC007450.2	chr12	-	11516424	11521686	0	0	0	0	0	0	0	0	0	0	0	0.3801	0	0	0	0	0	0	0	0	0.199	0	0	0.1077	0	0.1957	0	0	0	0
AC007450.3	chr12	-	11507161	11507408	0.1706	0	0.253	0	0	0	0	0	0	0	0	0.4463	0	0	0	0	0	0.1066	0	0.2076	0	0	0	0.2528	0.1241	0	0	0	0	0
AC007450.4	chr12	+	11500498	11501022	0	0	0.0596	0	0	0	0	0	0	0	0	0	0	0	0	0.1962	0	0	0	0	0	0	0	0	0	0.1624	0	0	0.2103	0.2404
AC007458.1	chr12	+	68143317	68143690	0	0	0	0	0	0	0	0	0	0	0	0	0	0	0	0	0	0	0	0	0	0	0	0	0	0	0	0	0	0
AC007463.1	chr2	-	7886769	7899655	2.1179	3.2744	2.6688	5.7939	2.3624	4.8147	4.9844	0.1351	0.3389	1.1079	0.6173	2.2156	2.2048	0.1271	0	0.0646	0.2086	0	0	0	0	0	0	1.2946	1.1171	0	0	0.0747	0	0
AC007485.1	chr17	+	54964473	54964679	0.6138	0.5164	0.1517	0.1805	0	0.5906	0	0.5219	0	0.2518	0	0.2675	0	0	0	0	0.8059	1.2782	0	0.4978	0	0	0	0.3032	0.2977	0.6886	0.583	0	0.2675	0
AC007485.2	chr17	-	54956759	54958426	3.489	5.4564	2.024	3.4806	1.8702	3.1019	3.5701	3.257	4.1755	4.481	4.1001	5.9841	5.0057	5.521	4.1885	3.6393	6.1745	4.9915	4.3571	3.691	1.8001	0.9118	2.5072	5.039	4.6536	4.7822	5.7453	0.6065	2.512	2.1912
AC007490.1	chr16	-	52436771	52437474	0.2398	0.3783	0.8443	1.0052	0.4927	1.4711	1.6385	1.7588	1.1513	2.3613	1.0803	0.4704	0.0942	2.4457	0.8975	0.2194	0.7872	0.2247	0	0.3647	0	0.6054	0.1607	0.1333	0.1308	1.6546	0.8541	0	0.7054	0
AC007491.1	chr16	-	54628962	54657662	0	0	0	0	0	0	0	0	0	0	0	0	0	0	0	0	0.0211	0	0	0	0.0661	0.0232	0	0	0	0.0108	0	0	0.0421	0
AC007493.1	chr16	+	50407665	50522638	0.0441	0	0	0	0	0	0	0	0	0	0	0	0.0693	0	0	0	0	0.0275	0	0	0	0.0636	0	0	0	0.0297	0	0	0	0
AC007493.2	chr16	+	50368579	50371480	1.3226	1.2241	1.3725	2.1009	1.5529	1.5272	2.0081	2.4742	1.919	1.9534	2.8972	1.4989	1.524	1.2695	1.6719	1.3983	2.1996	1.3772	0.6655	0.9654	0.8451	0.2544	0.2363	2.5478	1.4754	1.1277	1.4446	0	1.1527	0.3953
AC007494.1	chr16	+	47262740	47263500	0.5546	0.5599	0.781	0.7341	0.0651	0.2401	0.9262	0	0.426	0.7508	0.1176	1.0878	0.4357	1.4638	0.5534	1.2177	1.8932	0.3811	2.2323	1.2144	0	0.24	0	0.1644	0.3228	0.8212	0.395	0	0.29	0
AC007494.2	chr16	+	47196310	47202429	0.7172	0.4874	0.4089	0.4868	0.3239	0.3185	0.2513	0.4222	0.8475	0.1358	0.1169	0.7214	0.3034	0.3309	0.2753	0.3365	0.6519	0.6893	0.6245	0.9396	0.3021	0.1592	0	0.327	0.6823	0.8541	0.4716	0	0.1442	0.2473
AC007494.3	chr16	+	47218025	47218768	0.2836	0.7159	0.0841	0.3504	0.1332	0.3275	0	0.1447	0.6536	0.2095	0.0601	0.6676	0.4457	0.2042	0.2264	0.5536	0.5958	0.5316	0.6422	1.0352	0	0.0818	0.152	0.2942	0.3714	0.8782	0.5253	0	0	0.1695
AC007495.1	chr16	-	56092986	56191094	0.0314	0.0661	0.0078	0.037	0.0246	0.1967	0.1432	0.0668	0.0134	0.0258	0	0.0685	0.0741	0.0755	0.0209	0.0511	0.0138	0.0393	0.0659	0.0893	0.1579	0.0302	0.0421	0.0388	0.1144	0.0494	0.0747	0.0739	0.0548	0.0626
AC007495.2	chr16	+	56109536	56137000	0	0	0	0	0	0	0	0	0	0.0622	0	0	0.0794	0	0	0	0	0	0	0	0	0	0	0	0	0	0	0	0	0
AC007496.1	chr16	-	53998312	53999969	0.057	0.144	0.1268	0.151	0.1339	0.3293	0	0.2182	0.219	0.2808	0.3022	0.2237	0.1792	0.0684	0.2277	0.2087	0.8237	0.3207	0.3587	0.4163	0	0	0.3057	0.4226	0.249	0.3839	0.2844	0	0.3728	0.0852
AC007496.2	chr16	-	53981228	53981912	0.3082	0.4862	0	0.068	0	0.2224	0	0.3931	0.4932	0.3793	0.0817	0.3023	0.1211	0	0.2307	0	0.2023	0.2888	0.4846	0.375	0.1055	0	0.1033	0.1142	0.0561	0.3112	0.3842	0	0.1007	0.1151
AC007496.3	chr16	+	53991011	53994454	0.0979	0.1081	0.1996	0.0324	0.0575	0.106	0.0929	0.0312	0.2194	0.1507	0.1297	0.032	0.0673	0.0294	0.171	0.0747	0.2572	0.1071	0.1848	0.2978	0.0503	0.0353	0.082	0.0363	0.1158	0.0742	0.0785	0.0518	0.08	0.0366
AC007497.1	chr16	-	53628255	53628816	0.6761	0.5689	0.3341	0	0.6175	0.2169	0.1141	0.4791	0.3847	0.3699	0.4778	0.6877	0.4722	0.3606	0.2249	0.3666	0.4932	0.5632	0.4725	0.8226	0	0	0.1007	0.7236	0.4919	0.354	0.3211	0	0.1964	0.1123
AC007513.1	chr12	-	96422325	96485442	0	0	0	0	0	0	0	0	0	0	0	0	0	0	0	0	0	0	0	0	0.1523	0	0	0	0	0	0	0	0	0
AC007527.1	chr12	+	13526853	13547582	0.6563	0.2761	0.1081	0.3217	0.5137	0.2105	0.2214	0.093	0.0934	0.718	0.6183	1.3349	1.3176	0	0.0728	0	0	0	0	0.1774	0.0998	0.1052	0	1.6208	1.6976	0.0982	0.2078	0	0.0953	0
AC007527.2	chr12	+	13540230	13544540	2.0842	0.8768	0.8583	0.6131	0.7251	0.5571	2.4613	0.1969	0.6918	0.285	0.3273	1.5141	1.2129	0.0926	0.077	0.0942	0	0.0482	0.2913	0.2817	0.1057	0	0.1034	1.5442	2.4148	0.052	0.055	0.1089	0	0.346
AC007529.1	chr12	+	16693799	16695977	0	0	0	0.0171	0	0	0.0294	0	0	0.0238	0	0.0506	0.0152	0.0232	0	0.0472	0.0254	0	0.0243	0.1177	0.053	0.0558	0	0.0573	0.0422	0	0.0276	0	0.0506	0.0289
AC007529.2	chr12	+	16661765	16788375	0.1156	0.0486	0.0571	0.136	0	0.1668	0.0585	0	0.0986	0	0.0408	0.1511	0.0605	0.1849	0.2691	0.047	0.1518	0.1203	0.1454	0	0.0528	0.0556	0	0.1713	0.0561	0.1037	0	0	0	0
AC007533.1	chr16	+	47299446	47317814	1.4049	2.4456	0.4309	1.8383	0.2844	1.2586	0.4413	0.4325	0.3721	0.954	0.154	1.9638	0.7232	2.2669	0.3384	2.1275	1.463	1.5133	2.6204	1.6502	0	0	0.1948	0.8973	0.8106	2.3479	0.8972	0.1367	0.4433	0.4343
AC007536.1	chr12	-	7896607	7896956	6.642	4.1151	15.0384	14.2804	7.3731	18.1279	11.3683	2.0024	1.0823	1.3377	1.024	1.7371	3.6054	0	0.4821	1.0312	0	0	0	0	0	0	0	1.3421	1.23	0	0	0	0.4736	0
AC007537.1	chr12	+	12111162	12111489	1.0311	1.7893	1.4331	0.9099	2.27	2.4184	0.5871	0.9864	2.1451	1.2691	1.776	0.5056	0.8101	0.7732	0.6431	0.3145	0.5077	0.8858	0.6485	0.4704	0	0.1859	0	0.4775	0.8439	0.347	0.5509	0.3637	0.5055	0.3852
AC007537.2	chr12	+	12155261	12155772	0.165	0.3123	0.1223	0.1456	0	0.119	0	0.3156	0.1056	0	0.1748	0.2157	0.1296	0.1979	0	0.1006	0	0.1031	0.2075	0.1003	0.4517	0.119	0.1105	0.0611	0.12	0.0555	0.1175	0.1164	0.3235	0
AC007540.1	chr12	-	107610033	107617721	2.3276	1.6786	3.0193	1.1004	2.9281	2.9997	4.1652	1.5904	1.0643	0.3069	1.586	0.7609	0.5878	0.0997	0.3318	0	0.2183	0.1039	0	0	2.9594	0.8394	3.0078	0.0616	0.3024	0.2798	0	1.6421	2.1735	1.9875
AC007541.1	chr12	-	106954028	106955497	0.2008	0.0362	0.2339	0.3545	0.0337	0.0414	0	0.1098	0.1469	0.2825	0.0608	0.5628	0.1578	0.5852	0.6872	0.525	0.3767	0.5377	1.0827	1.466	1.4535	0.8691	1.4995	0.2338	0.3966	0.5408	0.4496	0.8097	1.3503	1.1147
AC007546.1	chr12	+	110032244	110032803	0.4524	0.2855	0.0559	0.1331	0.2656	0.2176	0	0	0.3861	0.1856	0.0799	0.1972	0.0592	0.6332	0.4515	0.5518	0.297	0.2355	0.3794	0.3669	0.2065	0.435	0.2021	0.6145	0.1646	0.406	0.5371	0	0.1971	0.5633
AC007546.2	chr12	-	110056915	110057275	0	0	0	0	0	0	0	0	0	0	0	0	0	0	0	0	0	0	0	0	0	0	0	0	0.0852	0	0	0	0	0
AC007547.1	chr3	-	181866350	181867154	0	0	0	0	0	0	0.1306	0	0	0	0	0	0	0	0	0	0	0	0	0	0	0.1241	0	0	0	0	0	0	0.3373	0
AC007547.2	chr3	-	181847525	181847885	0	0	0.0868	0	0	0	0	0	0	0	0	0	0	0	0	0	0	0	0	0	0.1603	0	0	0	0	0	0	0	0.1531	0
AC007551.1	chr7	-	35768121	35768640	0	0	0	0	0	0	0	0	0	0	0	0	0	0	0	0	0	0	0	0.0988	0.1112	0	0	0.0602	0.0591	0	0.0578	0	0	0
AC007551.2	chr7	-	35847037	35847426	0.1083	0	0	0	0.1272	0	0.1645	0	0	0.4001	0	0.2834	0.7661	0.26	0	0.2643	0.4268	0.3385	0.5452	0.2636	0	0	0	0	0.0788	0	0.1544	0	0	0.3238
AC007552.1	chr12	+	16513444	16514371	0.7274	0.6312	0.0674	0.0401	0.2669	0.0656	0.1381	0.058	0	0.1119	0.0482	0.1189	0.0357	0	0.0907	0	0.1791	0	0	0.1659	0.1245	0	0	0.1684	0.1654	0	0.0648	0	0.0594	0
AC007552.2	chr12	+	16567410	16573940	2.1667	1.235	0.9326	0.4318	0.8206	1.0088	0.2122	0.3566	0.0895	0	0.0741	0.1828	0.1098	1.4257	0.7673	0.5116	0.7342	2.5327	0.4396	0.1701	0	0	0.281	0.2071	0.1525	5.1753	0.4481	0	0.0914	0.2089
AC007556.1	chr2	+	169100742	169101210	0	0	0	0	0	0	0	0	0	0	0	0	0	0.1647	0	0	0	0	2.7631	0.167	0	0	0	0	0	0	0	0	0	0
AC007557.1	chr2	+	216868011	216869156	0	0	0	0	0	0	0	0	0	0	0	0	0.0612	0	0	0	0	0	0	0	0	0	0	0	0	0	0	0	0	0
AC007557.2	chr2	-	216854388	216855132	0	0	0	0	0	0	0	0	0	0	0	0	0	0	0	0	0	0	0	0	0.198	0	0	0	0	0	0	0	0	0
AC007557.3	chr2	-	216870440	216873932	0	0	0	0	0	0	0	0	0	0	0	0	0	0	0.0268	0	0	0	0.0169	0	0	0.0194	0.018	0	0	0	0	0	0.0352	0
AC007557.4	chr2	-	216866331	216867813	0	0	0	0	0	0	0	0	0	0	0	0	0	0	0	0	0	0.0612	0	0	0	0	0	0	0	0	0.2793	0	0	0
AC007559.1	chr2	+	229701793	229702148	0	0	0	0	0.2788	0	0	0	0	0	0	0	0	0	0	0	0	0	0	0	0	0	0	0	0.1727	0	0	0	0	0
AC007560.1	chr2	-	50829441	50829678	0	0.2244	0	0.1569	0.4176	0.77	0.27	0.4536	0	0	0.1885	0	0.1397	0	0.3549	0.2169	0.934	0.2222	0	0	0.2435	0	0	0.1318	0.2588	0	0.1267	0.2509	0.2325	0
AC007562.1	chrY	-	25512300	25527786	0	0	0	0	0	0	0	0	0	0	0	0	0	0	0	0	0	0	0	0.0992	0	0	0	0	0.0593	0	0	0	0	0
AC007563.1	chr2	+	216799607	216805335	0	0	0	0	0	0	0	0	0	0	0	0	0	0	0.061	0	0	0.0382	0	0	0.0838	0.0882	0	0	0	0.0824	0	0.2589	0.08	0.0914
AC007563.2	chr2	+	216694463	216994079	0.2797	0.0588	0.1037	0.0823	0.1642	0.2019	0.3539	0.4757	12.5345	4.3611	3.3109	0.5487	0.4762	14.6	102.78	29.4035	8.3864	10.3113	34.7776	185.474	49.4736	13.1143	50.4817	0.6909	0.5427	16.884	16.4397	22.6956	31.0848	48.2784
AC007563.3	chr2	-	216785773	216786144	0	0	0.0842	0.1003	0	0	0	0	0.1454	0	0	0	0	0.1363	0	0	0	0	0	0.5528	0.1555	0.1639	0	0	0	0.0765	0	0	0.1485	0.1698
AC007566.1	chr7	+	92457563	92491610	14.0689	14.2654	10.0718	15.4396	8.6828	11.8889	10.4981	11.963	13.3933	13.616	8.3482	15.4096	11.1951	12.9127	7.9802	11.5149	12.1571	11.6446	16.0336	10.9718	6.5859	2.1682	9.8295	13.0965	13.9097	10.9271	9.037	2.2905	6.4453	8.2653
AC007566.2	chr7	+	92442076	92442489	0	0	0	0	0	0	0	0	0	0	0	0	0	0	0	0	0	0	0	0	0	0	0.1368	0	0	0	0	0	0	0
AC007568.1	chr7	+	117882858	117883675	0	0	0	0	0	0	0	0	0	0	0	0	0	0	0	0	0	0	0	0.1089	0	0.1291	0	0	0	0.1205	0	0	0.351	0.1337
AC007569.1	chr12	+	108628686	108641318	0.0981	0.1238	0.0364	0.1299	0.0576	0.0708	0	0	0.0628	0.1208	0.156	0.1925	0	0.0589	0.0979	0.3591	0.2577	0.4598	2.3453	0.4775	0.2687	0.0708	0.3288	0.0364	0.0357	0.0991	0.1398	0.0692	0.3207	0.2199
AC007570.1	chr12	-	109445409	109447497	0.2796	0.7939	0.4145	0.2467	0.0821	0.1009	0	0.0891	0.4474	0.5162	0.0741	0.1828	0.2197	0.5032	0.1395	0.0853	0.4589	0.655	0.7034	0.3401	0.5742	0.6049	0.4683	0.2071	0.1017	0.2352	0.2987	0.0986	0.3655	0.3133
AC007595.1	chr16	+	10691272	10692973	0	0	0.0647	0.077	0	0	0	0	0	0.3222	0	0.1141	0	0	0	0	0.1146	0.109	0.1098	0.1062	0	0	0	0.0647	0	0.0587	0	0	0.1141	0
AC007598.1	chr16	+	12372811	12373899	0	0	0	0.083	0	0	0	0	0	0	0.1994	0	0	0	0	0	0	0	0.2367	0	0	0	0	0	0	0.1267	0.067	0.2655	0.123	0.1406
AC007598.2	chr16	-	12366981	12372582	0.1564	0	0	0.069	0	0.1129	0	0	0	0.0962	0.0829	0.1023	0.0614	0	0	0.0954	0.2053	0.1466	0	0	0	0	0	0	0	0	0.3342	0	0	0
AC007598.3	chr16	+	12374354	12376032	0.0251	0.1902	0	0	0	0	0	0.0641	0.0322	0.0309	0.0799	0.1642	0.0395	0.0301	0.0251	0	0.0989	0.0314	0	0.0917	0	0.0725	0.0673	0	0.0365	0.0338	0.0537	0	0	0.0375
AC007599.1	chr16	-	47561306	47562480	0.0359	0	0.0266	0	0.0422	0	0	0.0458	0.1379	0.1767	0	0.0469	0.0846	0.1723	0.1075	0	0.1414	0.2691	0.1806	0.131	0.0492	0	0.0481	0.0798	0.0522	0.0967	0.1279	0.1013	0.0469	0
AC007599.2	chr16	+	47529189	47529916	0.0855	0	0	0	0	0	0	0	0	0	0	0	0.2015	0.1026	0.0853	0	0.2245	0.0534	0	0.104	0.1171	0.1233	0	0	0	0.2302	0.1218	0	0.1118	0
AC007601.1	chr16	-	12086745	12090302	0.0214	0.0539	0.0158	0.0942	0.0501	0.0925	0	0.0817	0.0273	0.2102	0.1132	0.1396	0.0503	0.1025	0	0.0521	0.2523	0.1467	0.0537	0.1559	0.0292	0.0308	0.0572	0.0475	0.1398	0.0862	0.0913	0.0603	0.0279	0.0319
AC007601.2	chr16	-	12093626	12095307	0.084	0.106	0.1867	0.1482	0	0.1212	0.255	0.4283	0.1075	0	0	0.6587	0	0.2015	0	0	0.1102	0.2098	0.5281	0.1021	0	0	0	0.1244	0.2443	0.2261	0.1794	0.1185	0.1098	0
AC007603.1	chr16	-	49920729	49924154	0	0	0	0	0	0	0	0	0	0	0	0.0264	0	0	0	0	0	0.0379	0	0.0492	0	0.0292	0	0	0	0	0	0	0.0264	0
AC007603.2	chr16	+	49900018	49900524	0	0	0	0	0	0	0	0	0	0	0	0	0	0	0	0	0	0	0	0.1013	0.2281	0	0	0	0	0	0	0	0	0
AC007603.3	chr16	-	49954984	49968730	0	0	0	0	0	0	0	0	0	0	0	0	0	0	0	0	0	0	0	0.0524	0	0	0.0577	0	0	0	0	0	0	0
AC007608.1	chr16	-	50606075	50613684	0.1195	0.0862	0.0253	0.0603	0.0401	0.0493	0.3369	0.0653	0.1093	0.1261	0.1267	0.1786	0.1878	0.1229	0.0341	0.0625	0.2465	0.0533	0.3221	0.1869	0.0467	0	0	0.1391	0.1863	0.046	0.073	0.0241	0.0446	0.0255
AC007608.2	chr16	-	50551823	50553940	0.1103	0.1392	0	0.0649	0	0	0	0	0.0942	0.0453	0.078	0.2405	0.0289	0	0.1101	0	0.5795	0.023	0.185	0.0895	0.0504	0.0531	0.0493	0.218	0.0268	0	0.0524	0	0	0.055
AC007608.3	chr16	+	50666210	50671639	0.016	0.0303	0.0178	0.0494	0	0	0.0243	0.0306	0.0818	0.0688	0.0423	0.1149	0.0502	0.0479	0.0239	0	0.0944	0.02	0.201	0.0389	0.0219	0.0115	0.0107	0.0651	0.1104	0.0323	0.0171	0	0.0209	0
AC007608.4	chr16	+	50555354	50558719	0.0376	0.079	0.0371	0.0663	0.1176	0.0362	0	0.0639	0.0481	0.0617	0.0398	0.1965	0.0098	0.0902	0	0.0764	0.2631	0.0235	0.1103	0.1067	0.0171	0.0361	0	0.065	0.1093	0.0422	0.0357	0	0.0327	0
AC007610.1	chr16	-	50046428	50066224	2.2004	2.0294	2.3211	2.0912	3.8753	2.5653	3.2125	4.4257	1.7336	2.1875	2.6014	1.5494	3.5906	1.2185	2.3649	1.3421	1.7779	2.4322	0.6388	0.4118	1.8541	0.3662	1.4744	1.2541	2.7707	2.9054	2.2306	1.5524	2.4341	3.0351
AC007610.2	chr16	-	50100338	50121943	3.6071	2.7155	2.2516	3.1273	2.1548	2.9229	1.3452	2.4215	2.5926	1.6357	1.744	2.7308	2.2374	1.8223	1.1368	1.2352	1.3294	1.8187	0.6368	0.6929	1.6463	0.5477	1.5265	0.9846	1.197	1.5335	1.5778	1.2501	2.151	1.513
AC007610.3	chr16	+	50046495	50047798	0	0.1139	0	0	0	0.0651	0.2055	0.0576	0	0	0.0957	0	0	0	0	0	0.0592	0.0282	0.0568	0.1647	0	0.0651	0	0.1672	0	0	0	0.0637	0	0.2023
AC007610.4	chr16	+	50072861	50074986	0.0793	0.1252	0.0588	0.0875	0.0466	0.0286	0	0.0506	0.1016	0.0976	0.0631	0.0778	0.0935	0.119	0.1781	0.0484	0.1823	0.0743	0.0499	0.2172	0	0	0	0.0735	0.1587	0.0534	0.113	0.084	0.1037	0.0593
AC007611.1	chr16	+	48623435	48744921	0.2194	0.0554	0.1464	0.3485	0.2834	0.285	0.2665	0.1399	0.309	0.189	0.1628	0.1434	0.2241	0.2106	0.1971	0.0535	0.1728	0.1919	0.2208	0.1601	0.1202	0.1582	0.2646	0.1463	0.2554	0.2658	0.0313	0.1548	0.2581	0.1311
AC007613.1	chr16	+	11741909	11744506	0.2597	0.1843	0.1925	0.1289	0.2096	0.2342	0.345	0.3519	0.374	0.2197	0.3956	0.4244	0.5483	0.2142	0.5507	0.5147	0.4901	0.6388	0.7349	0.7305	0.4	0.6321	0.6089	0.4689	0.3542	0.5353	0.5087	0.229	0.5304	0.5335
AC007614.1	chr16	+	49336682	49337345	0	0	0.1011	0	0	0	0	0	0	0	0	0	0	0	0	0	0.1791	0	0	0	0	0	0	0	0	0	0	0	0.1783	0
AC007614.2	chr16	+	49294885	49296736	0.0683	0	0	0.0402	0.0802	0	0	0	0	0.056	0	0	0.0358	0.0273	0.0227	0	0	0	0.0286	0	0.0312	0	0	0.0506	0.0166	0	0	0	0	0
AC007614.3	chr16	+	49287429	49290227	0.5156	0.8133	2.054	2.2748	1.7403	1.0232	1.7613	2.3837	0.33	0.9518	0.6148	1.6011	1.5189	0.6186	0.1929	0.7075	0.5923	0.1611	0	0.0784	0.0882	0	0.3454	1.5279	1.0783	0.0868	0.1836	0	0.0842	0
AC007614.4	chr16	+	49337166	49338993	0	0.0291	0.0171	0.0611	0	0	0	0	0.0295	0	0.0245	0	0	0	0.046	0	0.0303	0	0	0	0	0	0	0	0.0336	0	0	0	0.0302	0
AC007614.5	chr16	+	49341662	49350554	0.0095	0	0	0	0.0056	0.0068	0	0.006	0	0.0175	0.005	0	0	0	0.0142	0	0	0	0.0179	0	0	0.0137	0	0	0.0034	0	0.0135	0.0067	0	0
AC007614.6	chr16	+	49297142	49299762	0	0	0.0119	0.0284	0	0.0232	0.0977	0.0205	0	0	0	0.021	0.0253	0	0	0.0196	0	0	0.0405	0.0196	0.022	0	0	0	0	0	0	0.0227	0.021	0
AC007618.1	chr12	+	2659936	2660969	0	0	0	0.0508	0	0	0	0	0	0.0709	0.061	0.0753	0	0	0.1149	0.1405	0.378	0.3597	0.507	0.07	0.1577	0.0831	0.3858	0.0427	0	0.1938	0.123	0	0.4516	0.6022
AC007619.1	chr12	+	12485352	12491581	0.9207	1.0328	0.6066	1.4444	0.2402	1.9195	0.466	0.261	0.5239	1.1332	0.3253	0.5351	0.643	0.8592	0.3063	0.7487	1.3432	0.5113	2.4449	1.4934	0.2801	0.2951	0.4113	0.9095	1.1164	0.7575	0.583	0	0.8024	0.3057
AC007619.2	chr12	-	12452102	12452481	0.1112	0	0	0	0	0	0.1688	0	0.1424	0	0.2357	0	0.0874	0	0	0	0	0	0	0	0.1523	0	0	0	0.0809	0	0	0.1569	0	0
AC007620.1	chr3	-	179452394	179452419	0	0	0	0	0	0	0	0	0	0	0	0	0	0	0	0	0	0	0	0	0	0	0	0	0	0	0	0	0	0
AC007620.2	chr3	+	179396960	179399191	3.8433	3.864	5.6011	6.7449	5.3794	7.3652	3.9233	4.7636	7.9227	6.521	6.145	5.622	10.0994	8.5714	4.3123	8.6086	8.496	12.6571	6.0637	7.8722	3.7759	0.7517	4.6557	15.718	12.1797	8.3459	11.9876	0.9804	4.2865	5.0291
AC007620.3	chr3	+	179405447	179405944	1.272	0.2141	0.5029	0.3742	0.2987	0.3672	0	0.9735	0.3257	0	0.1798	0.5545	0.533	0.5087	0.5078	0.5172	1.0021	0.3179	2.2401	1.238	0.2322	0	0.2273	0.6283	0.3085	0.2854	1.3894	0	0.3326	0.2534
AC007621.1	chr12	+	12248990	12249427	0	0	0.0715	0.0851	0	0	0	0	0	0	0.1022	0	0	0	0.2887	0	0.2533	0	0.2426	0.2347	0	0	0	0.0715	0.2105	0	0.1374	0	0	0.1441
AC007622.1	chr12	+	107719598	107720133	0.3151	0.1988	0.0584	0.139	0.0925	0	0	0.1005	0	0	0.0835	0.103	0.0619	0.189	0.2359	0	0.1034	0.1477	0.1982	0.3834	0	0	0.3167	0	0.0573	0.053	0.0561	0	0	0
AC007622.2	chr12	+	107736554	107759968	3.3196	3.0413	2.4424	1.6275	2.2231	1.9875	2.0908	2.3522	2.7388	3.087	3.4664	3.0225	3.4002	2.5963	1.8159	1.9797	1.7757	2.5963	2.3817	3.0514	1.9528	0.4611	2.1419	2.8968	3.0233	2.4993	2.172	0.7633	2.2503	1.3962
AC007631.1	chr18	+	65186158	65187018	0	0	0	0	0	0	0	0	0	0	0	0	0	0	0	0	0	0	0	0	0.6107	0	0	0	0	0	0	0	0	0
AC007637.1	chr12	+	109111217	109125594	0.0926	0.2338	0.103	0.3678	0.0544	0.5348	0.1406	0	0.1186	0.114	0.1473	0.1817	0.1819	0.5001	0.9706	0.113	0.6689	0.5787	2.3304	1.5777	2.3464	0.6681	3.1033	0.0343	0.1348	0.5923	0.3629	1.307	2.0587	2.5606
AC007638.1	chr17	-	55325756	55327791	0	0.0302	0	0	0	0	0	0	0	0	0	0	0	0	0	0	0	0	0	0	0.0655	0	0	0	0	0	0	0	0	0
AC007638.2	chr17	-	55271503	55273653	0	0	0	0	0	0	0	0	0	0	0	0.0317	0	0	0	0	0	0	0	0.0295	0.0332	0.0349	0	0	0	0	0	0	0	0
AC007639.1	chr17	+	72425938	72428852	0.0506	0	0.075	0	0.1188	0	0	0	0.0648	0.0623	0.2681	0.0662	0	0.0607	0.303	0	0	0.6006	0.1909	0.1231	0	0.8028	0.0678	0.0375	0	0.7152	0.1802	0	0.9922	0
AC007652.1	chr7	-	35496020	35510263	0	0	0	0	0	0	0	0	0	0	0	0	0	0	0.1497	0	0	0	0	0	0.2054	0	0	0	0	0	0	0	0	0
AC007655.1	chr12	+	14841091	14844708	0	0	0	0.2084	0	0	0	0	0	0	0	0.3088	0	0	0	0.144	0	0.1475	0.7425	0.8618	0.1616	0.5109	0.4746	0	0	0	0.5887	0	0.3087	0
AC007656.1	chr12	+	96985655	97185609	0.7355	0.7426	0.3816	0.0649	0.1727	0.4247	0.7818	0.7505	0.3767	0.9958	0.078	0.1924	0.0578	1.5885	0	0	0.2897	0.1838	0	0.179	0	0	0	0.218	0.1605	0.2971	0.1048	0	0	0
AC007656.2	chr12	-	97150080	97154627	0.0093	0.0234	0.0206	0.0327	0.0218	0	0	0.0118	0.0119	0.0114	0	0.0242	0.0073	0	0	0	0.0852	0	0	0.0451	0.0381	0	0	0	0	0.0062	0	0	0.0727	0
AC007663.1	chr22	+	20299759	20313216	0.9517	0.8579	0.126	0.3899	0.7183	0.3925	0.4645	0.5202	0.9573	0.2928	0.7565	0.5778	0.3472	0.4486	0.7123	0.4561	0.357	0.1699	0.5558	0.827	0.2327	0.2942	0.2733	0.3526	0.3462	0.4347	0.4116	0.3837	0.0889	0.2032
AC007663.2	chr22	-	20198728	20204918	0	0	0.0421	0.0334	0	0	0	0.0241	0.0484	0	0.1404	0.0742	0.0297	0.227	0.0755	0.1615	0.2235	0.2955	0.5473	1.2658	0.3108	0.0273	0.6084	0.0981	0.1376	0.1401	0.2695	0.1868	0.1484	0.3109
AC007663.3	chr22	+	20320738	20321203	0	0.2288	0.2016	0.08	0.2128	0.2616	0.2752	0.1156	0.2321	0.2231	0.1921	0.5926	0.7833	0.2175	0.2714	0.2211	0.833	0.2265	0.6841	0	0.3723	0.2615	0.1215	0.3358	0.1319	0.3661	0.1937	0.3837	0.474	0.2709
AC007663.4	chr22	-	20318118	20318749	2.4713	2.6132	0.5446	0.8252	0.9411	1.6389	0.5071	1.1075	0.6841	0.8221	1.7699	1.7468	1.9417	2.8851	1.5331	0.9778	1.6663	1.5023	1.1763	2.1127	0.7316	1.1562	0.8056	1.2867	1.6522	1.0791	1.475	0.6597	1.1352	0.7985
AC007666.1	chr22	-	17580156	17589192	0.1505	0.3257	0.1116	0.038	0.2777	0.1241	0.2938	0.192	0.1652	0.397	0.114	0.1406	0.5744	0.3096	0.1288	0.0787	0.1412	0.6583	0.1623	0.157	0.0589	0.062	0.0288	0.4142	0.438	1.2303	0.8272	0	0.1968	0.1607
AC007671.1	chr12	-	22104490	22105320	0	0	0.0376	0.1344	0	0	0	0	0	0.0625	0.0538	0.1328	0	0	0	0.0619	0	0	0.0639	0.0618	0	0	0	0	0	0.1025	0.1085	0	0	0
AC007671.2	chr12	-	22116628	22134851	0	0	0	0	0	0.0983	0	0	0	0	0	0	0.0535	0	0	0	0	0.0425	0	0	0	0	0	0.1513	0	0	0	0	0	0
AC007673.1	chr18	+	54879456	54880809	0	0	0	0	0	0	0	0	0	0	0	0	0	0	0	0	0	0.0239	0	0	0	0	0	0	0	0.0516	0	0	0.0501	0
AC007677.1	chr2	+	229003885	229004400	0	0	0	0	0	0	0	0	0	0.1007	0	0	0	0	0	0	0	0	0	0.0996	0.1121	0	0	0	0	0	0	0	0	0
AC007679.1	chr2	+	205949090	205950145	0	0	0	0	0	0	0	0	0	0	0	0	0	0	0	0	0	0	0	0	0.115	0	0	0	0	0	0	0.1185	0	0
AC007679.2	chr2	+	205989584	206000858	8.0947	8.7177	6.3601	6.5719	6.4628	8.9575	10.4879	7.7778	6.0107	5.5793	4.5187	6.4922	8.0557	3.3022	2.1542	3.4232	5.3142	3.4053	3.5978	3.4139	1.6995	0.3114	1.8802	6.1174	5.732	3.3783	4.1133	0.6092	1.8343	1.774
AC007679.3	chr2	+	206040431	206040845	0	0	0.0755	0	0.2391	0.1469	0	0	0	0.1253	0	0	0	0	0	0	0	0.2544	0	0.1239	0.5576	0	0	0.1509	0.0741	0.0685	0.0725	0	0	0
AC007681.1	chr2	+	75154365	75189949	0.2942	0.3094	0.1999	0.1515	0.2303	0.1062	0.1861	0.4378	0.2668	0.1358	0.1039	0.1763	0.2119	0.1765	0.0612	0.1047	0.3863	0.0383	0.0463	0.1491	0.0504	0.0354	0.0493	0.1544	0.2765	0.1403	0.0699	0.0173	0.0801	0
AC007683.1	chr7	-	103141348	103141939	0.2139	0.63	0.1586	0.7552	0.5024	0.1029	0.3248	0.5458	0.1826	0.5266	0.6047	1.0258	0.1681	0.3423	0.427	0.174	0.5618	0.3564	0.4485	0.0868	0.0976	0.3086	0.4778	0.1585	0.2075	0.24	0.1524	0.5031	0.3729	0
AC007683.2	chr7	-	103161946	103162660	0.059	0.0745	0	0.0521	0	0.5112	0.0896	0.0753	0	0	0.0626	0.3088	0.2783	0.2833	0.1178	0.072	0	0.0738	0.2228	0.1436	0	0	0	0.0875	0.1288	0.0795	0.1261	0.0833	0	0
AC007684.1	chr2	-	39323327	39323804	0.8836	1.2266	0.5894	0.4678	0.2075	0.5101	0.1342	0.7889	0.5656	0.1088	0.1873	0.5777	0.7636	0.7421	0.1764	0.4311	0.116	0.3864	1.2226	1.5049	0.121	0	0.2368	0.851	0.8999	0.3569	0.1259	0	0.1155	0.132
AC007685.1	chrX	+	3717148	3717600	0	0	0	0	0	0	0	0	0	0	0	0	0	0	0	0	0	0	0	0	0.1277	0	0	0	0	0	0	0	0	0
AC007686.1	chr14	+	76968682	76969145	0.1821	0	0	0	0	0	0	0	0	0	0	0	0	0.2184	0.2725	0.4442	0	0.3412	2.2901	0.6645	2.9914	2.8888	3.2936	0	0	0.0613	0.4539	2.5689	3.4511	3.4005
AC007686.2	chr14	-	77048171	77086446	0.1797	0	0.0666	0.0793	0	0	0	0	0.115	0	0.0953	0.1175	0	0	0	0	0	0	0.113	0.328	0.2461	0	0	0	0.1308	0	0.128	0	0.1175	0
AC007686.3	chr14	+	77028085	77031572	1.7163	1.617	1.541	2.9759	3.8884	3.3845	5.5055	1.4954	1.9652	2.6183	3.4462	2.2918	2.0986	2.6829	4.0288	2.4181	2.3646	2.8242	3.1168	3.735	3.3265	3.0337	3.2232	1.8716	2.3302	3.2218	2.3678	3.6497	2.86	3.7386
AC007687.1	chr3	+	179804062	179804366	0.1386	0.8749	0	0.6117	0.1628	1.6009	0.6315	0.1768	0.1775	0.1706	0.2939	0.3626	0.2178	0.9981	0.1384	0.3382	0.5461	0.1732	0	1.012	0.3797	0	0	0	0.3026	0	0.395	0	0	0.4143
AC007688.1	chr12	+	12850981	12851740	0.5553	1.1914	0.2881	0.147	0.1304	0.9618	0.5902	0.5666	0.3555	0.4784	0.1177	0.0726	0.4799	0.1999	0.0554	0.5419	0.3645	0.1041	0.2096	0	0.1521	0	0.2232	0.0823	0.0808	0.0748	0.0791	0	0.2178	0.083
AC007688.2	chr12	+	12962299	12963539	0	0	0	0.6048	0	0	0	0	0	0	0	0	0	0.137	0	0	0	0	0.1437	0.139	0	0	0	0	0	0.1538	0.0814	0	0	0
AC007690.1	chr3	-	186922285	186922753	0	0	0	0	0	0	0	0	0	0	0	0	0	0	0	0	0	0	0	0	0	0	0	0	0	0	0	0	0	0
AC007718.1	chr8	+	5363370	5363650	0	0	0	0	0	0	0	0	0	0	0	0	0	0	0	0	0	0	0	0	0	0	0	0	0	0	0	0	0	0
AC007728.1	chr16	-	50783858	50803338	0	0.196	0.1919	0.4112	0.3648	0.3737	0.3931	0.1321	0.2651	0.0637	0.0549	0.0677	0.1627	0.2485	0	0.379	0.068	0.2264	0.3257	0.315	0.2127	0	0	0.3453	0.3014	0.3485	0.1475	0	0.2031	0.2321
AC007728.2	chr16	-	50727416	50742815	0.2844	0.5617	0.2199	0.12	0.3484	0.3926	0.2816	0.1419	0.0317	0.0609	0.0524	0.0808	0.1263	0.2373	0.1234	0.0603	0.0812	0.1081	0.3577	0.0602	0.1524	0.0713	0.0828	0.1832	0.1349	0.1165	0.0705	0.0174	0.1455	0.1478
AC007728.3	chr16	+	50712843	50713589	0	0	0	0	0.0663	0.0815	0	0	0	0	0	0	0	0	0	0	0	0	0	0	0	0	0	0	0	0	0	0	0	0
AC007731.1	chr22	+	20338804	20354372	0.1681	0.1179	0.0138	0	0.0219	0.027	0.0567	0	0.0239	0	0.0594	0.0244	0.1174	0.0224	0.0186	0	0.2208	0.1867	0	0.0909	0.1279	0	0.0751	0.0554	0.068	0.0503	0.3194	0	0.0488	0.0558
AC007731.2	chr22	+	20450121	20451824	0.6187	1.0307	0.2385	0.5678	0.3196	0.6787	0.7515	1.7046	1.8377	2.1931	0.8919	4.3365	2.6444	4.1868	1.4078	2.1435	2.5996	3.046	3.798	3.8238	0.5422	0.357	1.3929	3.0255	2.2326	2.3489	2.7855	0.1048	1.1324	0.8506
AC007731.3	chr22	-	20343202	20344365	0	0.1193	0.2802	0.0834	0	0.1364	0	0	0	0.1163	0.1002	0	0.2227	0	0	0	0	0	0	0	0	0	0	0.07	0.4125	0	0.0673	0	0	0
AC007731.4	chr22	-	20522069	20523870	0.0646	0.2447	0.0958	0.1141	0.1518	0	0	0.3298	0.4138	0.2387	0	0.1691	0.1524	0	0.129	0.0789	0.5092	0.2423	0.3253	0.1573	0.0885	0.0932	0.1732	0	0.2351	0	0.2302	0	0	0
AC007731.5	chr22	-	20429240	20446620	36.8454	25.3569	11.4969	7.9122	15.5217	9.4461	7.1545	11.6028	15.6679	8.5383	17.4805	14.8052	24.4234	17.0394	28.5415	25.1479	20.0215	35.5723	61.9078	54.7779	37.0088	53.3387	22.1007	29.5297	27.9486	40.0882	36.2703	62.7934	35.3355	34.7161
AC007738.1	chr2	-	15397434	15397782	0.2422	0	0.0898	0	0.2844	0	0	0	0	0	0	0	0	0	0	0	0	0	0	0.442	0.1658	0	0	0	0.0881	0	0	0.3418	0.3167	0
AC007741.1	chr2	+	65790038	65793533	0	0	0	0	0	0	0	0	0	0	0	0	0	0	0	0	0	0	0	0	0	0	0	0.0089	0	0	0	0	0	0
AC007742.1	chrY	+	17726751	17727080	0	0	0	0	0	0	0	0	0	0	0	0	0	0	0	0	0	0	0	0	0	0	0	0	0	0	0	0	0	0
AC007742.2	chrY	-	17705967	17708185	0	0	0	0	0	0	0	0	0	0	0	0	0	0	0	0	0	0	0	0	0	0	0	0	0	0	0	0	0	0
AC007743.1	chr2	-	56173533	56185770	0.3178	0.5874	0.2019	0.1703	0.0933	0.3277	0.4136	0.2606	0.247	0.1257	0.012	0.2226	0.107	0.4358	0.2605	0.3462	0.775	0.6454	0.8282	0.359	0.2642	0.2947	0.9887	0.3364	0.1569	0.5425	0.7358	0.0801	0.3858	0.5937
AC007744.1	chr2	+	56147629	56386171	0.2762	0.7204	0.505	0.5362	0.2594	0.2658	0.3075	0.2348	0.1179	0.0906	0.0781	0.0963	0.0579	0.5523	0.1103	0.4268	0.822	0.5752	1.8761	0.9632	0.5042	0.425	0.7649	0.191	0.1206	0.4958	0.446	0.1819	0.8184	1.1005
AC007749.1	chr2	+	216995905	216996490	0	0	0	0	0	0	0	0	0.0922	0	0	0	0	0	0	0	0	0	0	0	0	0	0	0	0	0	0	0	0	0
AC007750.1	chr2	+	162159761	162173223	0	0	0	0	0	0	0	0	0	0	0	0	0	0	0	0.0371	0.0133	0	0	0	0	0	0	0	0	0	0.0144	0	0	0
AC007751.1	chr8	-	103568602	103568978	2.2418	2.5464	0.997	0.6924	0.5264	0.4854	0.3404	1.4297	0.1435	0.2759	0.2376	1.4658	0.4403	0.269	0	0.2735	0.1472	0.1401	0.282	0.2727	0	0	0	0.7474	0.2446	0	0.0798	0	0.2931	0.1675
AC007751.2	chr8	-	103559098	103559389	0.869	1.4623	0.3221	0.1278	0	0	0.6597	0.7389	0.7417	0.1783	0	0.3788	0.3414	0	0	0.53	0.1902	0	0	0.5286	0	0	0	0.3219	0.1054	0	0	0	0	0
AC007773.1	chr19	-	32390049	32405560	0.2602	0.3283	0.1286	0.4209	0.1018	0.6259	0.2633	0.1106	0.6106	1.1741	0.4596	0.7938	0.3407	1.5608	0.6058	1.481	1.1386	0.5689	1.0909	0.633	0.5937	0.6255	0.6392	0.7068	0.7256	0.6713	0.3707	0.7954	0.7369	0.9719
AC007780.1	chr17	+	68413622	68524949	20.2475	18.1589	21.481	21.8007	23.4277	18.9063	29.9182	22.7954	25.5164	21.6629	25.8491	22.3055	33.5396	24.6465	30.2759	27.2108	27.4761	35.1514	34.1208	33.5776	85.1225	18.177	63.4219	36.1714	33.2136	40.8572	34.3906	44.5619	83.1075	90.9343
AC007785.1	chr19	+	46101121	46196218	0	0.6409	0.1882	0.4481	0.1491	0	0	0	0	0	1.6147	0.996	0.0997	0	0.1267	0.1549	0.1667	0.1586	0	0.6178	0	0	0	0.3762	0.3694	0.1709	0	0	0.3319	0
AC007785.2	chr19	-	46111078	46113863	0	0.1388	0.0163	0.0388	0	0.0318	0	0.0281	0	0	0	0	0	0	0	0.0537	0	0	0	0	0	0	0	0	0	0	0	0	0.0288	0
AC007785.3	chr19	+	46027653	46030161	1.0877	1.9218	0.3628	1.0078	0.2554	0.0785	0.9909	0.763	1.0443	0.5355	0.4035	1.1378	0.5127	0.7177	0.3256	0.2654	1.0711	0.3737	0.4789	0.8601	0.0745	0.0784	0.1458	0.3626	0.4748	0.3295	0.3099	0.1535	0.2844	0.0813
AC007786.1	chr19	+	29213234	29215815	0	0	0	0	0	0	0	0.1316	0.066	0.0635	0	0	0.1621	0	0.2059	0.1259	0.2032	0.0645	0.3245	0.0628	0.0706	0	0.0691	0.0764	0	0.0694	0.0367	0.2184	0.3372	0.1542
AC007786.2	chr19	+	29220863	29221666	0.105	0.1987	0.0778	0	0.1849	0	0	0.0669	0.0672	0.0646	0.1113	0.0686	0.2062	0.1259	0.3667	0.3201	0.4135	0.0984	0.3301	0.3193	0.0719	0	0	0.1167	0	0.0353	0.1869	0.0741	0.0686	0.0784
AC007786.3	chr19	+	29222541	29223137	0	0.0892	0	0.0624	0	0	0	0.0902	0	0.087	0	0	0	0.4242	0	0.1725	0.4642	0	0.089	0.086	0	0	0	0	0	0	0	0	0	0
AC007787.1	chr19	-	13069791	13071374	0	0	0	0	0	0	0	0	0	0	0	0	0	0.0319	0	0	0	0	0.0335	0.0972	0.0365	0.0768	0	0	0	0	0	0	0.0696	0
AC007787.2	chr19	+	13081965	13082564	0	0	0	0	0	0	0	0	0	0	0	0	0	0	0	0	0	0	0.0885	0.7704	0.1927	0	0.0943	0.0521	0	0	0	0	0	0
AC007790.1	chr7	-	133732492	133733595	0.2156	0	0.0399	0.0476	0	0.1556	0.0818	0.0687	0.069	0.1327	0.0571	0.141	0.2541	0	0	0.0657	0.1415	0.1684	0.1356	0.1311	0	0	0.0722	0.1198	0.3921	0.2902	0.192	0	0.1409	0
AC007792.1	chr19	-	3355553	3355955	0	0	0	0	0	0	0	0	0	0	0	0	0	0	0	0	0	0	0	0.3826	0.2871	0.1512	0.1405	0	0	0	0	0	0	0
AC007795.1	chr19	+	28869795	28879170	0	0	0	0	0	0	0	0	0	0	0	0	0	0	0	0	0	0	0	0	0.1321	0.1391	0	0	0	0	0	0	0	0.1441
AC007823.1	chr3	+	179340321	179341887	0.1615	0.1359	0.4189	0.4988	0.3476	0.7381	0.3678	0.4119	0.3101	0.2319	0.1426	0.5279	0.2114	0.3875	0.0806	0.3611	0.5301	0.5717	0.5755	0.1965	0.258	0.0776	0.3607	0.319	0.4503	0.2717	0.5368	0.1139	0.4222	0.3619
AC007834.1	chr12	+	109880675	109888467	0	0	0	0	0	0	0	0	0	0	0	0	0	0	0	0	0	0.0362	0	0	0.0793	0.0835	0	0	0	0	0	0	0	0
AC007834.2	chr12	-	109859766	109860420	0.1229	0.4652	0.1822	0.3253	0.2885	0.1774	0.3731	0.3134	0	0.3025	0	0	0.2896	0.1474	0	0	0.484	0.0768	0.1546	0.1495	0.1682	0.1772	0	0.091	0.0894	0.1654	0.1751	0.5201	0	0.1836
AC007842.1	chr19	-	40023383	40025502	1.881	2.5565	1.0572	3.3016	1.3591	2.0884	2.6677	1.9246	1.7201	1.6537	1.3584	2.8921	1.3966	3.8441	1.1964	2.9249	2.0898	1.3043	4.5762	3.8475	0.283	0.2087	0.4432	1.7153	2.0151	1.7114	0.9571	0.175	0.4324	0.278
AC007848.1	chr12	+	5388588	5406651	2.4298	3.0287	0.9116	2.1177	0.8453	0.7361	3.3249	0.6504	0.7681	1.0338	0.5087	2.079	1.5791	1.1157	0.8083	1.2808	1.8512	0.5622	4.1508	8.1383	0.0821	0.0433	0.1206	1.5336	1.1348	0.9692	0.7693	0.0423	0.0784	0.2689
AC007848.2	chr12	-	5366047	5367774	0.2929	0.4312	0.199	0.3661	0	0.2113	0.2594	0.0623	0.25	0.2103	0.1293	0.2234	0.1534	0	0.1461	0.0893	0.5447	0.122	0.614	0.5641	0	0	0	0.217	0.142	0.3121	0.1043	0	0.0638	0
AC007849.1	chr3	-	169613509	169623951	0	0.5184	0.0609	0	0	0	0	0	0	0	0	0	0	0.1971	0.246	0.1002	1.1866	0.3593	0.6201	0.1	0	0	0	0	0.0598	0.1659	0.5852	0	0	0.1228
AC007849.2	chr3	+	169709294	169709765	0	0	0	0	0	0	0	0	0	0	0	0	0	0	0.0893	0	0	0	0	0.2177	0	0	0	0	0	0	0.0637	0	0	0
AC007861.1	chr16	-	49442909	49454078	0	0	0	0	0	0	0	0	0	0	0	0	0	0	0	0	0	0	0	0	0	0	0	0	0	0	0	0.0882	0	0
AC007861.2	chr16	+	49454228	49457269	0	0	0	0	0	0	0	0	0	0.0908	0	0	0	0	0	0	0	0	0	0.0898	0	0	0	0	0	0	0	0	0.0965	0
AC007876.1	chrY	-	21038288	21044724	0	0	0	0	0	0.1238	0	0	0.0549	0	0	0	0.0674	0	1.1553	0	0.0563	13.6614	0.0539	0.1565	0	0	0	0.0953	0	7.2729	3.268	0	0	0
AC007878.1	chr2	+	71373937	71376320	2.4792	2.9313	0.5416	0.4836	0.8579	0.565	0.7529	1.165	1.9044	1.2206	1.1064	2.0134	1.5993	1.4717	0.9376	0.9869	2.844	1.0272	1.8384	1.524	0.1072	0.0753	0.3847	1.7789	1.5189	0.9662	1.3199	0.0736	0.6482	0.4679
AC007879.1	chr2	+	207173633	207222790	0	0	0	0	0	0.6588	0	0	0	0.1873	0	0.0995	0.4184	0	0	0.0928	0	0.0951	0.0957	0.1851	0	0.2195	0	0.1691	0.0553	0	0.1084	0	0.1989	0
AC007879.2	chr2	+	207226948	207228308	0	0	0	0	0	0	0	0	0	0.0941	0	0.1	0.3005	0	0	0	0	0	0	0	0.1047	0	0	0.17	0.1669	0	0	0	0	0
AC007879.3	chr2	-	207186716	207236066	0.0385	0.1457	0.0571	0	0.226	0.0556	0.1169	0.0491	0.2464	0.3316	0.2856	0.2013	0.1814	0	0.3841	0.2348	0.0505	0.0962	0.1453	0.0468	0.1581	0.0555	0	0.2281	0.168	0.2591	0.0823	0	0.2516	0.0575
AC007879.4	chr2	-	207235298	207237875	0.1167	0.5894	0	0.103	0.1371	0.1685	0	0	0.2989	0.2874	0.1237	0.3053	0.4586	0	0.5826	0.2848	0.1533	0	0	0	0.1599	0.3368	0.1565	0.2595	0.4247	0.3144	0.499	0	0.6105	0.1745
AC007881.1	chr2	+	71178586	71178773	0	0	0.1671	0	0	0	0	0.2875	0	0	0	0	0.8854	0.2704	0	0	0	0	0	0	0.3086	0	0	0	0	0	0	0	0	0
AC007881.2	chr2	-	71002530	71064743	0	0	0	0	0	0	0	0	0	0	0	0.0967	0.1743	0	0.2214	0	0	0	0	0	0	0	0	0.0548	0	0	0	0	0.0967	0.221
AC007881.3	chr2	-	71067518	71068125	0	0.0876	0	0.6127	0	0.1002	0.3163	0.0886	0.1778	0.0855	0	0.0908	0.0546	0.0833	0.3465	0.0847	0	0.2169	0.3494	0.2534	0.1901	0.1002	0.1861	0.2058	0.2021	0.2337	0.1978	0.098	0.3631	0
AC007899.1	chr2	+	37148529	37149304	1.5227	1.6472	1.5721	2.0156	1.4047	1.1774	1.4037	1.8034	1.4621	1.2718	1.3834	1.0667	1.88	1.5007	0.5427	0.7297	0.6426	1.5629	1.1629	1.2571	0.8936	0.0784	0.8016	1.934	1.6221	1.5375	1.3559	0	0.6399	0.6501
AC007906.1	chr16	+	53168521	53169450	0.1653	0.1043	0.1225	0.3646	0	0	0.1255	0	0	0.1017	0.1752	0.3242	0	0.3966	0	0.3024	0.7595	0.0516	0	0.5027	0.2263	0	0.1107	0.1225	0.1804	0.1669	0.2355	0	0.3241	0.247
AC007906.2	chr16	-	53035689	53052873	0.5101	0.5097	0.7247	0.5252	1.123	0.3375	0.4518	3.0904	1.9863	4.5256	4.4154	2.7515	2.7719	2.1421	0.9333	0.5704	0.4465	0.7702	0.1069	0.4137	0.1164	0.8584	0.1424	4.6927	5.1181	0.4864	0.8479	0.09	0.4446	0.0635
AC007907.1	chr16	+	54239692	54240654	0	0	0	0.1649	0	0.2698	0	0	0	0	0	0	0.0734	0	0	0	0	0	0	0	0.128	0	0	0	0	0	0	0.3956	0	0
AC007908.1	KI270728.1	+	1109944	1110235	0	0	0	0	0	0	0	0	0	0	0	0	0	0	0	0	0	0	0	0	0	0	0	0	0	0	0	0	0	0
AC007919.1	chr3	+	172522227	172522444	0.1942	0	0	0	0	0	0	0	0	0	0	0	0	0	0	0.2369	0	0	0	0	0	0	0	0	0	0	0	0	0.5078	0
AC007919.2	chr3	+	172680713	172681224	0	0.1041	0	0	0	0	0	0	0.1056	0	0	0.1079	0	0.099	0	0	0.3249	0	0.2075	0.1003	0.1129	0	0	0	0.06	0	0	0.1164	0	0
AC007920.1	chr3	-	187197089	187207629	0.0473	0.9946	1.6356	0.8345	2.7574	1.0692	2.9914	0.2211	0.0404	0.1552	0.5012	0.4947	0.3467	0	0.0786	0.0769	0	0.0295	0	0	0.0216	0.0455	0	0.1868	0.1605	0.0424	0.0561	0	0.0824	0
AC007920.2	chr3	+	187291271	187297933	0.0641	0	0.2058	0.1131	0.0251	0	0.0649	0	0.0547	0.0526	0	0.0838	0	0.1794	0.2132	0.1564	0.1683	0.1602	0.2956	0.2599	0.9945	0.9552	0.6584	0	0	0.1007	0.2739	0.6933	0.754	0.7022
AC007922.1	chr18	+	24489374	24491080	0	0	0	0	0	0	0	0	0	0	0	0	0	0	0	0	0	0	0	0	0	0	0.123	0	0	0.0618	0	0	0	0
AC007922.2	chr18	+	24435363	24439638	0.5999	1.7037	0.1112	0.3971	0	0.6495	0	0	0.5761	0.5538	0	0.3923	0.4714	0.18	0.2994	0.3659	0	0	0.1887	0.3649	0.4107	0	0.402	0.4445	0.2182	0	0	0.2116	0	0
AC007922.3	chr18	-	24516882	24518006	0	0	0	0	0	0	0	0	0	0	0	0.1015	0	0	0	0	0	0	0	0.0944	0	0	0	0	0	0	0	0	0	0
AC007923.1	chr17	+	31762439	31769048	0	0	0	0	0	0	0	0	0	0	0	0	0	0	0	0	0	0.1564	0	0.2031	0	0	0	0	0	0	0	0.1178	0.1091	0.1247
AC007923.2	chr17	+	31759794	31761385	0	0	0	0	0	0	0	0	0	0	0	0	0	0	0	0	0	0	0	0.0645	0.0725	0	0	0	0	0	0	0	0.0693	0
AC007923.3	chr17	+	31709567	31709859	0	0	0	0	0	0	0	0	0	0	0	0	0	0	0	0	0	0	0	0.5268	0	0	0	0	0	0	0	0	0	0
AC007923.4	chr17	+	31583161	31637543	0	0	0	0	0	0	0	0	0	0	0	0	0	0.089	0.0741	0.0905	0	0.0927	0.1867	0	0.2032	0	0	0	0.054	0.0499	0.0529	0	0	0.1109
AC007938.1	chr7	-	130481490	130484392	0.0145	0.0733	0.0323	0	0.0512	0.0419	0.0221	0	0	0.0358	0	0.1139	0.0114	0.0174	0	0.0709	0.0572	0.0091	0.0548	0.0353	0	0.0209	0	0.0108	0	0.0098	0.0207	0	0.019	0
AC007938.2	chr7	-	130495793	130498427	19.9852	18.0335	29.3666	23.8351	30.6041	25.5896	23.2016	22.8374	28.9865	20.8166	23.5064	17.0737	18.1028	61.1086	27.2903	31.8163	26.2405	8.1774	18.3365	69.651	3.8341	3.6007	3.1735	11.9383	14.0973	14.562	40.8859	0.9708	4.0791	1.5063
AC007938.3	chr7	+	130507659	130508282	9.6741	10.1602	12.3859	19.5218	11.5968	14.5492	15.2021	16.8259	16.9755	23.1477	13.9825	21.939	16.4768	26.7048	15.5957	14.3595	21.1405	14.2859	16.4241	29.3821	4.8168	3.2204	4.4422	17.8439	22.6893	16.1204	17.7344	3.8182	6.3678	6.7729
AC007938.4	chr7	-	130486041	130491033	1.0644	1.2788	1.0014	0.8309	1.8386	1.4034	1.2121	0.6658	0.9434	0.8944	1.1065	0.7093	0.5146	0.5649	0.6128	0.5618	0.6719	0.1599	0.2832	0.1619	0.2102	0.1329	0.1097	0.546	0.5436	0.3582	0.175	0.0433	0.0401	0.0612
AC007948.1	chr18	-	65105872	65125710	0	0	0	0	0	0	0	0	0	0	0	0	0	0	0	0	0	0	0	0.4238	0	0	0	0	0	0	0	0	0	0
AC007950.1	chr15	-	63456293	63469351	0	0	0	0	0	0	0	0	0	0	0	0	0	0	0	0	0	0	0	0	0	0	0	0	0	0	0	0	0	0
AC007950.2	chr15	-	63500736	63503083	0	0	0	0.0158	0	0	0	0.0229	0.046	0.0221	0.019	0.047	0.1411	0.1293	0.0538	0.0438	0.2122	0.1459	0.0904	0.1092	0.0984	0.1036	0	0.0133	0.0523	0.0363	0.1023	0.0507	0.1409	0.0268
AC007952.1	chr17	-	19155726	19159111	0.029	0.0366	0	0.0256	0	0	0.0441	0.074	0	0	0	0.038	0	0.0348	0.029	0	0	0.0363	0	0	0	0	0	0	0.0422	0.0391	0	0.041	0	0
AC007952.2	chr17	+	19092973	19096837	0.0953	0.0687	0.0403	0.06	0.0479	0.0196	0.0827	0.1041	0.0348	0.1842	0.1298	0.1958	0.1925	0.2939	0.0679	0.0664	0.1429	0.0765	0.0342	0.1159	0	0	0	0.0907	0.1089	0.1282	0.0582	0.0576	0.0178	0
AC007952.3	chr17	+	19077774	19087878	0	0	0	0	0	0	0	0	0	0	0	0	0	0	0.0602	0	0	0	0	0	0.0826	0.087	0	0	0	0	0	0	0	0
AC007952.4	chr17	-	19111999	19112636	0.0662	0.167	0	0	0	0.0955	0.1005	0.1688	0.3388	0.8143	0.9818	0	0.3119	0	0.5282	0	0.3475	0.248	0	0	0.0906	0.1909	0.0887	0.1961	0.1444	0.3118	0.1414	0.1867	0.173	0.0989
AC007952.5	chr17	+	19160788	19162274	0	0	0	0	0	0	0	0	0	0	0	0	0	0	0	0	0	0	0	0	0	0	0	0	0	0	0	0	0	0
AC007952.6	chr17	-	19141016	19143689	0.0158	0	0	0.0139	0	0	0	0	0	0	0	0.0206	0.0248	0.0568	0	0	0	0	0	0	0.0216	0	0	0	0	0.0425	0.0112	0.0222	0	0
AC007952.7	chr17	-	19091068	19091825	0	0	0	0	0	0	0	0	0	0	0	0	0	0	0	0	0	0	0	0	0	0	0	0	0	0	0	0	0	0
AC007952.8	chr17	-	19164208	19174436	0	0	0	0	0	0	0	0	0	0	0	0	0	0	0	0	0	0	0	0	0	0	0	0	0	0	0	0	0	0
AC007952.9	chr17	+	19150278	19151286	0	0	0	0	0	0	0	0	0	0	0	0	0.5201	0	0	0	0	0	0	0	0	0	0	0	0	0	0	0	0	0
AC007953.1	chr3	+	177934822	177937662	0	0	0	0	0	0	0	0	0	0	0	0	0	0	0	0	0	0	0	0	0	0	0	0	0	0	0	0	0	0
AC007953.2	chr3	-	177954065	177959798	0	0	0	0	0	0	0	0	0	0	0	0	0	0	0	0	0	0	0.2747	0	0	0.63	0	0	0	0	0	0	0	0
AC007954.1	chr14	+	77359422	77359916	0.1706	0.5384	0.1265	0.0753	0.4007	0.862	0	0	0.4369	0.63	0.3617	0.4463	0.4692	0.6142	0.0851	0.4163	0	0.3198	0.7512	1.0379	0	0	0	0.5689	0.4345	0.6892	0.3039	0.1204	0.1115	0.1275
AC007956.1	chr14	+	74658048	74658590	0.4666	0.5888	0.2882	0.4804	0.0913	0	0.4723	0.5951	0.896	0.7657	0.2473	0.8135	0.6109	0.3732	0.0776	0.1897	0.8168	0.9717	0.3913	0.6622	0.5324	0.1122	0.2084	0.6914	0.5657	0.7852	0.3878	0.1097	0.8133	0.4648
AC007966.1	chr2	-	185719873	185740479	0.1145	0.1445	0.1273	0.2274	0.0672	0.2066	0.2608	0.2556	0.3299	0.2819	0.1517	0.1498	0.4049	0.3779	0.3143	0.1746	0.7895	0.322	0.4322	0.9057	0.1568	0.0826	0.2302	0.3606	0.1666	0.1927	0.2448	0.1212	0.0374	0.1284
AC007967.1	chrY	+	8906223	8916073	0	0	0	0	0	0	0	0	0	0	0	0	0	0	0	0	0	0	0	0.0442	0	0	0	0	0	0	0	0	0	0
AC007967.2	chrY	-	8901202	8903276	0	0	0	0	0	0	0	0	0	0	0	0	0	0	0	0	0	0	0	0	0	0	0	0	0	0	0	0	0	0
AC007967.3	chrY	-	8971750	8974095	0	0	0	0	0	0	0	0	0	0	0	0	0	0	0	0	0	0	0	0.0919	0	0	0	0	0	0	0	0	0.0987	0
AC007967.4	chrY	-	8931068	8931454	0	0	0	0	0	0	0	0	0	0	0	0	0.0858	0	0	0	0	0	0	0	0.1495	0	0	0	0	0	0	0	0	0
AC007969.1	chr2	-	171517269	171517716	6.1287	5.7119	7.1287	6.6565	11.7347	7.4851	4.8675	10.4627	4.4663	8.0074	19.2881	8.2608	6.0004	6.109	12.7971	5.0608	7.6756	4.0646	3.6768	5.8501	6.326	12.2409	5.9386	7.1954	5.4877	5.7756	5.3061	13.0379	4.9306	4.3676
AC007969.2	chr2	+	171492904	171493095	0.4413	0.2785	0	0.3895	0	0.3185	0	0.2814	0.565	0.5432	0.2339	0.5771	0.8668	0.5295	0.2202	0.5384	0.2897	0.5514	0.2776	0	0	0	0.2957	0.327	0.1605	0.1485	0.1572	0	0.2885	0
AC007991.1	chr8	-	39997868	39998499	0	0	0	0	0	0	0	0	0	0	0	0	0	0	0	0	0	0	0	0	0	0.0963	0	0	0	0	0	0	0.0873	0
AC007991.2	chr8	+	39914228	39915721	2.4792	20.8595	15.6203	29.5356	11.6435	20.8741	35.7606	7.9054	4.761	2.5428	0	0.5403	0	0	0	2.0162	0	0	0	0	0	0	0	0	0.6012	0	0	0	0	0
AC007991.3	chr8	-	39903774	39995248	1.0075	2.9669	2.676	2.3709	1.3801	2.3024	4.9715	1.0708	0.4299	0.31	0	0.2196	0.1979	0	0.0838	0	0	0	0	0	0.115	0.1211	0	0.0622	0.1222	0.0565	0	0	0	0
AC007991.4	chr8	-	39918075	39920890	6.409	10.0229	28.9168	18.2584	18.4853	20.2107	29.6165	6.5752	3.1215	0.8574	0.2954	0.2733	0.821	0	0.6952	0.085	0	0.087	0	0.2543	0	0	0	0.3097	0.1014	0.0938	0	0	0.4554	0
AC007992.1	chr8	-	96068728	96069681	0	0.0558	0	0.2342	0	0	0.2014	0	0	0	0	0	0	0	0	0	0	0.1382	0.3894	0.3228	0.1211	0.0638	0	0	0	0	0.0315	0	0.1156	0
AC007992.2	chr8	-	96126966	96127801	0	0	0	0	0	0	0	0	0.1292	0	0	0.132	0.0793	0.0606	0	0.0616	0	0.1577	0.1905	0.2456	0.0691	0	0	0	0	0.068	0.1438	0	0.066	0
AC007993.1	chr17	-	43922774	43927388	0	0	0	0	0	0	0	0.0221	0	0	0	0	0.0273	0	0	0	0.0228	0	0	0	0.0712	0.025	0.0232	0	0	0	0	0	0.0453	0
AC007993.2	chr17	+	43927562	43932622	0	0	0	0	0	0	0	0	0	0	0	0	0	0	0	0	0	0	0	0	0	0	0	0.1199	0	0	0	0	0	0
AC007993.3	chr17	-	43914432	43923001	0	0.1279	0.1877	0.1341	0	0.5849	0.2307	0	0	0.1247	0	0.0662	0.0796	0	0.0506	0	0.0665	0	0.1912	0	0	0.0731	0	0	0	0	0	0.0715	0	0
AC007996.1	chr18	-	26542970	26545791	1.7629	1.829	1.7276	1.1734	1.1227	0.6901	1.5425	2.2676	1.3963	1.2872	0.4751	0.4689	0.5986	0.7887	0.656	1.1846	1.4712	0.8027	0.7705	0.8361	0.45	0.2586	0.5205	0.3874	0.4022	0.4727	0.9259	0.2951	0.8789	0.4911
AC007998.1	chr18	-	35383353	35384025	0	0	0	0	0	0.0905	0	0	0	0	0	0	0	0	0	0	0	0	0	0	0	0	0	0	0.0456	0	0	0	0	0
AC007998.2	chr18	-	35443870	35497940	3.8904	2.1043	3.7077	3.9237	5.7642	3.0751	4.9225	3.19	2.2532	2.5082	3.6327	3.1493	3.4932	2.5562	5.1768	1.9209	2.7973	3.6459	0.6991	1.9158	2.4098	3.2069	2.6067	4.3923	3.6391	4.3023	2.4415	3.0061	2.9063	3.7372
AC007998.3	chr18	-	35443868	35467088	0.5981	0.5807	0.4775	0.3248	0.5402	0.8634	0.489	0.4108	0.2356	0.1699	0.0975	0.1805	0.0361	0	0.1837	0.0561	0.0604	0.2012	0	0.056	0	0	0	0.1364	0.1004	0.2787	0	0	0.2406	0.0688
AC007998.4	chr18	-	35403995	35406528	0	0.021	0.037	0	0.0195	0.048	0	0.0212	0.0213	0.0205	0.0176	0	0	0.02	0	0	0	0.0208	0	0	0.0683	0	0	0.0247	0.0242	0.0112	0.0119	0.0235	0.087	0.0497
AC007998.5	chr18	-	35483430	35483667	1.6005	1.5711	0.2636	0.1569	0.4176	0	0.81	0.9073	0.4553	1.3133	0.377	1.8604	0.8383	1.4936	1.0648	1.3016	1.1675	0.6666	1.5659	1.0817	0	0.2565	0.2383	0.3953	1.4232	1.1971	1.2668	0.7528	1.3949	0.2657
AC008011.1	chr12	-	27935522	27935749	0	0	0	0	0	0	0	0	0	0	0	0	0	0	0	0	0	0	0	0.2259	0	0	0	0	0	0	0	0	0	0
AC008011.2	chr12	+	27958516	27969813	0	0	0	0	0.0625	0	0	0	0	0	0	0	0.0418	0.1277	0	0.1298	0.0699	0.0332	0.3347	0	0.7286	3.9917	2.7099	0.0394	0.0387	0	0.0758	0.901	1.5305	0.6361
AC008013.1	chr12	-	30978307	31006010	0.6127	0.5333	0.6734	1.2118	0.6945	0.3354	0.8661	0.6736	0.9466	1.3521	0.8285	1.2708	0.9295	1.9011	1.012	1.1339	1.3314	1.1483	1.4882	0.8739	0.376	0.8533	0.9342	0.7826	1.1681	1.0239	1.0685	1.1327	1.1876	1.7362
AC008013.2	chr12	+	31012502	31015806	0	0.0864	0.0507	0.0604	0	0.0988	0	0.0873	0.0876	0.0842	0.0725	0.1789	0	0	0.0683	0	0.0898	0	0.1721	0.2497	0	0	0	0.1521	0.0996	0.0921	0.0487	0	0	0
AC008013.3	chr12	-	31105104	31106830	0.6244	0.5516	0.0926	0.4959	0.5132	0.3605	0.7584	0.1593	0.5596	0.9222	0.3971	0.9798	0.2453	0.5244	0.0623	0.0762	0.2459	0.039	0	0.076	0	0	0	0.2313	0.4997	0.1261	0.2224	0	0.1633	0
AC008014.1	chr12	+	46383678	46876159	0.5678	0.7643	0.5611	1.0355	0.4	0.3824	0.8046	0.4345	0.5088	0.2329	0.3811	0.6187	0.4758	0.7493	0.661	1.4314	0.6461	0.5675	1.1665	0.7368	2.099	0.546	1.3695	0.8553	0.7022	0.8408	0.6741	1.1483	0.9649	1.4422
AC008015.1	chr14	+	76013678	76014143	0.0906	0	0	0.08	0	0	0	0	0	0	0	0	0	0	0	0	0	0	0	0.1103	0	0.1307	0	0	0	0	0.0646	0	0	0
AC008021.1	chr18	-	74389883	74390297	0.6108	0.7709	0.3773	1.4374	0.7172	1.1755	0.3091	0.3895	0.9123	1.1277	0.7553	0.7987	0.16	0.6107	0.3048	0.2484	0.802	0.0636	0.2561	0.3716	0.9757	1.028	0.6821	0.1509	0.0741	0.1371	0.2901	2.1547	0.5324	0.4564
AC008026.1	chr17	-	62516320	62516767	0.66	0.595	2.0268	3.6611	1.107	1.0887	1.4316	1.6837	1.2071	1.3926	1.6989	1.233	0.5185	1.4707	1.6937	1.0352	1.857	0.2945	0.4744	0.3441	0.3873	1.4961	0.3791	0.2096	0.7546	0.5077	0.5373	2.3947	0.2465	0.1409
AC008026.2	chr17	+	62381667	62382015	0	0	0	0	0	0	0	0	0	0.2981	0	0	0	0	0	0	0	0	0	0.1473	0.1658	0	0	0	0	0	0	0	0	0
AC008026.3	chr17	+	62549725	62552121	0.0494	0.1558	0	0.0872	0.058	0.1069	0.0375	0	0.1264	0.1216	0.1309	0.2583	0.0388	0.2074	0.1725	0.0301	0.5511	0.0463	0.2485	0.1502	0.2028	0.1068	0	0.1463	0.0359	0.0997	0.0176	0	0.2259	0.0369
AC008033.1	chr12	+	68473740	68474902	0.1088	0	0	0.032	0.1278	0.1047	0	0.0463	0	0	0	0.0949	0.0285	0.0435	0.0362	0	0	0	0	0	0	0	0	0.0269	0.0264	0	0.0258	0	0.0474	0.1084
AC008033.2	chr12	+	68487686	68487863	0	0	0	0	0	0.3437	0	0	0	0	0	0	0	0	0	0	0	0	0	0.8691	0	0	0	0	0	0	0	0	0	0
AC008033.3	chr12	-	68426330	68427737	0	0	0	0	0	0	0	0	0.0383	0	0	0	0	0	0	0	0	0	0	0.1093	0.082	0	0	0	0.0436	0	0	0	0.0392	0
AC008035.1	chr12	+	46537501	46652550	0.3763	0.4749	0.1395	1.5774	0.2209	0.1358	0	0.24	0.1204	0.1158	0.3989	0.246	0.5174	0.6773	0.3755	0.3443	0.6176	0.2939	0.4734	1.0301	1.0305	0.8142	0.5043	0.5576	0.3422	0.3166	0.2681	2.6549	1.3529	1.4058
AC008038.1	chr7	-	133034606	133035920	11.0658	9.3511	16.1195	21.5402	15.4782	15.324	18.4576	25.9783	22.0513	28.3057	28.8636	22.775	15.0697	20.4738	20.8065	17.2943	25.9425	8.8975	6.9801	9.5213	16.9524	30.7685	13.1528	11.2645	13.4178	9.9533	8.5683	36.1159	10.8605	13.8992
AC008040.1	chr3	-	169939352	169966734	0.0634	0.0733	0.0157	0.1026	0.0248	0.0991	0.0401	0.0539	0.0338	0.039	0.0168	0.0415	0.0083	0.0571	0.0264	0.0258	0.0208	0.0297	0.113	0.225	0.0072	0.0305	0.0566	0.0274	0.0423	0.0213	0.0565	0.0224	0.0345	0.0553
AC008040.2	chr3	+	170062243	170062951	0.5358	0.5259	0.353	0.2101	0.629	0.9451	0.8135	0.0759	0.0762	0	0.1262	0.0778	0.4677	0.0714	0.0594	0.1452	0.1563	0.0372	0.1498	0.0724	0	0.2576	0	0.0441	0.1299	0.0801	0.0848	0	0.2335	0
AC008040.3	chr3	+	169931997	169933229	0	0.0432	0	0	0	0	0	0	0	0	0	0	0	0	0	0	0	0	0	0	0	0	0	0	0	0	0	0	0	0
AC008040.4	chr3	-	169945986	169946754	0.1098	0.0693	0	0.1937	0	0.0792	0.25	0.28	0.2108	0.1351	0	0	0	0.1975	0.0548	0.0669	0.0721	0.0343	0.5523	0.0668	0	0	0.2206	0.0407	0.0399	0	0.1173	0.0774	0	0.246
AC008040.5	chr3	+	170087809	170089590	2.2481	3.4943	2.0874	4.0931	1.6115	3.2107	2.0121	3.3504	3.2417	4.2816	1.7558	4.2704	3.012	5.9342	2.0546	5.9179	4.785	3.8145	5.3582	4.9231	1.7497	0.512	3.2029	3.2261	3.1162	3.5522	3.3715	0.7346	2.1656	2.0863
AC008050.1	chr14	-	76495362	76726712	0	0	0	0.0588	0	0.1925	0	0	0.0854	0.0821	0	0.0872	0	0	0.0666	0.0814	0.5254	0	0.8389	0.7302	0.5479	0.1924	0.0894	0.0494	0	0.1347	0	0	0	0.1993
AC008055.1	chr12	+	98317740	98318349	0	0	0	0	0	0	0	0	0	0	0	0	0	0	0	0.0844	0	0	0	0	0	0	0	0.0513	0.0503	0	0.1972	0	0	0
AC008056.1	chr14	-	79661665	79791263	0	0	0	0	0	0	0	0	0.2739	0	0	0.1399	0	0.2567	0	0.522	0.2809	0	0.1346	0.2603	0.1465	0	0	0.0793	0.0778	0.144	0.0762	0	0	0
AC008056.2	chr14	-	79611417	79633311	0	0	0	0.0675	0	0	0	0	0	0	0.0811	0	0.2404	0	0	0	0.2009	0	0	0.0931	0	0	0	0	0.0556	0	0	0	0	0
AC008060.1	chr7	+	155382075	155396356	0	0	0	0	0	0	0	0	0	0	0	0	0.0213	0	0	0	0	0	0	0	0	0.0392	0	0.0201	0	0	0	0	0	0
[truncated: 56,116 more rows]

## Sheet: Tab2.select_marker_genes_day30
	Description	WT_day30_A	WT_day30_B	WT_day30_C	ALPK3_null_day30_A	ALPK3_null_day30_B	ALPK3_null_day30_C	WT_avg	WT_st_error	ALPK3_null_avg	ALPK3_null_st_error
TNNT2	Cardiac Troponin T	369.338	172.834	368.132	316.663	348.897	496.11	303.435	79.9775	387.223	67.6463
TTN	Titin	18.3007	6.1453	29.6411	14.4274	23.2626	27.9011	18.029	8.30869	21.8637	4.84008
PLN	Phospholamban	446.009	85.7716	547.831	213.149	360.858	541.119	359.87	171.668	371.709	116.145
ATP2A2 (SERCA2)	Sarcoplasmic reticulum Ca2+-ATPase	162.857	56.2897	165.284	122.481	224.302	245.978	128.144	44.0098	197.587	46.627
