# Supplementary material for: Pathogenesis of cardiomyopathy caused by variants in ALPK3, an essential pseudokinase in the cardiomyocyte nucleus and sarcomere
Source: Circulation. Author manuscript; Available in PMC 2022 Nov 29. (PMC9698156; doi:10.1161/CIRCULATIONAHA.122.059688)
Supplement: Supplemental Review Material File_4 [file EMS155674-supplement-Supplemental_Review_Material_File_4.xlsx]

## Sheet: Tab1all_proteindata
	Protein.Id	Gene.Symbol.x	Description.x	Number.of.peptides.x	WT_a	WT_b	WT_c	WT_d	WT_e	WT_f	WT_g	WT_h	dICdIC_a	dICdIC_b	dICdIC_c	dICdIC_d	insdel_a	insdel_b	insdel_c	insdel_d	insdel_e	insdel_f	insdel_g	WT_avg	dICdIC_avg	insdel_avg	dICdIC_log2FC	dICdIC_pval	insdel_log2FC	insdel_pval
1	sp|A0AVF1|TTC26_HUMAN	TTC26	TTC26_HUMAN Tetratricopeptide repeat protein 26	3	0.785321	1.03493	1.35076	0.828989	0.921952	1.03425	1.03007	1.01373	1.10102	1.14291	0.942183	1.03771	0.515197	0.568848	0.583866	0.782052	0.675772	0.658073	0.678289	1	1.05596	0.637443	0.0785509	0.560916	-0.649633	0.000241905
2	sp|A0AVT1|UBA6_HUMAN	UBA6	UBA6_HUMAN Ubiquitin-like modifier-activating enzyme 6	23	0.88686	1.02025	1.01456	1.07833	0.919721	1.08204	1.00382	0.994415	0.95667	0.957315	1.1391	0.971173	0.701888	0.773223	0.649809	0.787496	0.76253	0.894734	0.611784	1	1.00607	0.740209	0.0087241	0.897791	-0.433996	3.49e-05
3	sp|A0JNW5|UH1BL_HUMAN	UHRF1BP1L	UH1BL_HUMAN UHRF1-binding protein 1-like	2	1.05343	1.0508	1.01048	0.88529	1.01492	0.959002	1.02543	1.00065	1.02999	1.01648	0.963407	0.991793	0.746804	0.914618	0.719558	0.910534	0.933981	1.01606	0.93416	1	1.00042	0.882245	0.00060203	0.989135	-0.180749	0.0176276
4	sp|A1A4S6|RHG10_HUMAN	ARHGAP10	RHG10_HUMAN Rho GTPase-activating protein 10	4	1.18133	0.99293	0.699295	1.12645	0.937036	0.86838	1.02303	1.17156	0.743996	0.879349	0.863668	0.999347	0.926618	1.01823	0.969983	1.06559	0.941831	1.00148	1.07688	1	0.87159	1.00009	-0.198278	0.190834	0.000125713	0.998965
5	sp|A1A5C7|S22AN_HUMAN	SLC22A23	S22AN_HUMAN Solute carrier family 22 member 23	1	1.34923	0.946218	0.881178	0.823372	1.18859	0.643327	0.988684	1.1794	0.784907	1.09883	0.898222	1.03453	0.707378	0.568519	1.09501	1.29463	1.20654	0.941893	1.68319	1	0.954124	1.07102	-0.0677513	0.7237	0.0989904	0.660305
6	sp|A1L0T0|ILVBL_HUMAN	ILVBL	ILVBL_HUMAN Acetolactate synthase-like protein	12	1.17795	0.82546	0.952443	1.04414	0.929111	0.957919	1.064	1.04897	1.07007	0.936499	1.2098	1.2386	1.59958	1.12737	1.2846	1.22629	1.10295	1.14769	1.20806	1	1.11374	1.24236	0.155417	0.144628	0.313088	0.00509217
7	sp|A1L390|PKHG3_HUMAN	PLEKHG3	PKHG3_HUMAN Pleckstrin homology domain-containing family G member 3	10	0.927017	0.94377	1.5437	0.585509	0.7399	1.54248	0.732621	0.985004	1.01361	1.09881	0.769721	0.852955	0.234288	0.276629	0.288011	0.747281	0.606637	0.662366	0.88261	1	0.933774	0.52826	-0.098855	0.736466	-0.920679	0.013238
8	sp|A1L4K1|FSD2_HUMAN	FSD2	FSD2_HUMAN Fibronectin type III and SPRY domain-containing protein 2	1	0.955224	1.01419	0.432635	1.59795	1.22278	0.557109	1.48112	0.738986	0.655431	0.752351	0.743673	0.85982	1.14845	1.36945	1.02796	1.38792	1.37305	1.18672	1.05116	1	0.752819	1.22067	-0.409625	0.279836	0.287677	0.212155
9	sp|A1X283|SPD2B_HUMAN	SH3PXD2B	SPD2B_HUMAN SH3 and PX domain-containing protein 2B	17	0.885227	0.95545	1.66924	0.490086	0.526752	1.81668	0.702778	0.953787	1.52259	1.44946	0.998171	1.09263	0.14727	0.154568	0.218004	0.602236	0.666483	0.540203	0.867923	1	1.26571	0.45667	0.339949	0.34369	-1.13078	0.0238323
10	sp|A2RRP1|NBAS_HUMAN	NBAS	NBAS_HUMAN Neuroblastoma-amplified sequence	27	1.06117	0.976939	0.989469	0.972427	0.972133	1.01154	0.946443	1.06989	0.841943	0.89873	0.894511	0.877129	0.846937	0.821253	0.857289	1.03825	0.961867	1.00969	1.04839	1	0.878078	0.940525	-0.187579	0.000531564	-0.0884618	0.14172
11	sp|A2RTX5|SYTC2_HUMAN	TARSL2	SYTC2_HUMAN Probable threonine--tRNA ligase 2, cytoplasmic	6	1.00003	1.05703	0.720055	1.22289	0.962892	0.988116	0.939174	1.10982	0.976289	1.02547	1.08905	1.10856	1.18024	1.33566	1.08287	0.958646	0.8106	0.94429	0.854532	1	1.04984	1.02383	0.0701732	0.533857	0.0339814	0.785893
12	sp|A3KMH1|VWA8_HUMAN	VWA8	VWA8_HUMAN von Willebrand factor A domain-containing protein 8	35	0.971859	1.06638	0.965516	0.996246	1.10117	0.884034	0.984446	1.03035	0.839517	0.95159	0.86282	0.92563	1.18971	1.09308	1.14538	1.21809	1.00761	1.20354	1.05867	1	0.894889	1.13087	-0.160219	0.0211579	0.177432	0.00426919
13	sp|A3KN83|SBNO1_HUMAN	SBNO1	SBNO1_HUMAN Protein strawberry notch homolog 1	5	0.94236	1.03758	1.23793	0.782129	0.939096	1.27918	0.802236	0.979485	1.16676	1.31127	0.925633	0.998413	0.657618	0.650251	0.649917	0.79888	0.815463	0.910646	0.786677	1	1.10052	0.752779	0.138182	0.380292	-0.409702	0.00716122
14	sp|A4D126|ISPD_HUMAN	ISPD	ISPD_HUMAN Isoprenoid synthase domain-containing protein	4	0.987894	0.996716	0.667979	1.34741	0.565933	0.689204	1.97419	0.770669	0.940351	0.910381	0.987083	0.985824	1.47933	1.50763	1.07071	0.895883	0.803287	0.813359	0.681583	1	0.95591	1.03597	-0.0650538	0.857265	0.0509796	0.868056
15	sp|A4D1E9|GTPBA_HUMAN	GTPBP10	GTPBA_HUMAN GTP-binding protein 10	8	1.22716	0.980225	0.921869	0.870743	0.979066	0.882599	0.975285	1.16305	0.809251	0.967334	0.740847	0.913073	1.37299	1.26539	1.40928	1.44815	1.25268	1.32309	1.54716	1	0.857626	1.37411	-0.221579	0.0844259	0.458493	3.73e-05
16	sp|A4D1P6|WDR91_HUMAN	WDR91	WDR91_HUMAN WD repeat-containing protein 91	4	0.83532	0.989889	1.26025	0.914545	0.946592	1.1469	0.937146	0.969362	1.14804	1.19942	1.08219	1.18223	1.13835	1.26639	1.14604	0.984564	0.991373	1.14154	1.04667	1	1.15297	1.10213	0.205351	0.0606323	0.140296	0.128873
17	sp|A4UGR9|XIRP2_HUMAN	XIRP2	XIRP2_HUMAN Xin actin-binding repeat-containing protein 2	2	1.03399	0.985764	0.773261	1.20699	1.54151	0.680278	0.986557	0.791656	0.825409	0.974551	1.00338	1.28782	2.29555	2.40679	1.71126	1.1536	1.04995	1.14634	0.597058	1	1.02279	1.48008	0.0325113	0.88654	0.565673	0.0883044
18	sp|A5D8V6|VP37C_HUMAN	VPS37C	VP37C_HUMAN Vacuolar protein sorting-associated protein 37C	3	1.05307	0.966072	0.913726	1.06713	0.977056	1.02371	0.949399	1.04983	0.979598	1.01353	0.917777	0.965	0.798387	0.951017	0.727346	0.936538	0.975478	0.955763	0.903293	1	0.968976	0.892546	-0.0454672	0.350718	-0.164001	0.0168028
19	sp|A5PLL7|TM189_HUMAN	TMEM189	TM189_HUMAN Transmembrane protein 189	2	1.17871	0.95889	1.05094	0.811465	0.829138	1.18643	0.951588	1.03284	0.682292	0.970715	0.602747	0.799004	0.60162	0.786143	0.653726	0.903083	0.881198	0.903342	0.940215	1	0.763689	0.809904	-0.388942	0.0252904	-0.304178	0.0194517
20	sp|A5PLN9-5|TPC13_HUMAN	TRAPPC13	TPC13_HUMAN Isoform 4 of Trafficking protein particle complex subunit 13	3	1.07162	0.979622	0.948676	1.00008	0.857739	1.05601	0.823766	1.26249	0.969912	0.928006	1.07603	1.0975	1.17169	1.20128	1.1456	1.27057	0.823344	3.35111	0.931899	1	1.01786	1.41364	0.0255444	0.817506	0.499417	0.204895
21	sp|A5YKK6|CNOT1_HUMAN	CNOT1	CNOT1_HUMAN CCR4-NOT transcription complex subunit 1	37	0.934006	0.976571	1.2548	0.834625	0.907281	1.06129	1.03553	0.995896	1.15875	1.14683	0.991778	0.974862	0.6567	0.72598	0.664916	0.938082	0.892329	0.920546	0.916682	1	1.06806	0.816462	0.0949871	0.369307	-0.292542	0.0151024
22	sp|A6NCE7|MP3B2_HUMAN	MAP1LC3B2	MP3B2_HUMAN Microtubule-associated proteins 1A/1B light chain 3 beta 2	1	1.46654	0.802914	0.858004	0.872538	1.19365	0.801158	0.921898	1.08329	0.931029	0.718082	1.05385	0.958677	1.32067	1.20155	1.60139	1.09655	0.937269	1.06841	1.02589	1	0.91541	1.17882	-0.127509	0.526545	0.237341	0.155596
23	sp|A6NDG6|PGP_HUMAN	PGP	PGP_HUMAN Phosphoglycolate phosphatase	6	0.921052	1.09919	0.76476	1.215	0.772842	0.654904	1.80765	0.7646	0.938697	1.00925	1.05478	1.09024	1.13537	1.3429	0.93626	1.00291	0.955383	0.964156	1.00985	1	1.02324	1.04955	0.0331486	0.907248	0.0697665	0.749734
24	sp|A6NDU8|CE051_HUMAN	C5orf51	CE051_HUMAN UPF0600 protein C5orf51	2	1.39388	0.645394	0.753077	1.20765	0.946299	0.396102	1.91656	0.741042	1.14618	0.936783	1.3954	1.60297	1.85492	1.67657	1.25056	1.19109	1.17572	1.12387	0.984131	1	1.27033	1.32241	0.345208	0.336577	0.40317	0.159576
25	sp|A6NHL2|TBAL3_HUMAN	TUBAL3	TBAL3_HUMAN Tubulin alpha chain-like 3	2	1.02618	1.0301	0.896449	1.04727	0.444017	0.677863	1.73641	1.14171	1.05101	1.10856	1.33594	1.26717	1.18135	1.05039	0.796545	1.10589	1.23113	0.880633	0.985128	1	1.19067	1.03301	0.251774	0.357732	0.0468521	0.832682
26	sp|A6NHR9|SMHD1_HUMAN	SMCHD1	SMHD1_HUMAN Structural maintenance of chromosomes flexible hinge domain-containing protein 1	27	0.945296	1.01728	1.02304	1.01438	0.909569	0.94567	1.19171	0.953049	0.92584	0.947777	0.925393	0.96089	0.795756	0.87604	0.823793	1.05438	1.02146	1.01071	1.07563	1	0.939975	0.95111	-0.0893059	0.215805	-0.0723156	0.370427
27	sp|A6NHZ5|LR14B_HUMAN	LRRC14B	LR14B_HUMAN Leucine-rich repeat-containing protein 14B	2	0.777494	1.2095	0.491663	1.52134	0.976974	0.880809	1.14232	0.999901	0.7184	0.894734	0.955537	0.927988	1.33279	1.41817	1.30949	1.09535	0.962425	1.04876	0.980661	1	0.874165	1.16395	-0.194023	0.453064	0.219029	0.241216
28	sp|A6NI28|RHG42_HUMAN	ARHGAP42	RHG42_HUMAN Rho GTPase-activating protein 42	11	1.26586	0.997093	0.797669	0.939381	0.97115	1.00676	0.910496	1.11159	0.852323	0.870463	1.06755	1.08287	0.859664	0.937334	0.78099	0.939171	0.83299	0.999941	0.8911	1	0.9683	0.891599	-0.046474	0.709707	-0.165534	0.08953
29	sp|A6NI79|CCD69_HUMAN	CCDC69	CCD69_HUMAN Coiled-coil domain-containing protein 69	1	0.908778	1.06934	0.702975	1.31891	0.914833	0.862541	1.01363	1.20899	0.738971	0.7564	1.19253	0.964997	1.67877	1.75144	1.78844	1.15366	1.26722	1.18898	1.13892	1	0.913223	1.42392	-0.13096	0.499329	0.509866	0.00600788
30	sp|A6NJ78|MET15_HUMAN	METTL15	MET15_HUMAN Probable methyltransferase-like protein 15	3	0.914304	1.08876	0.8	1.19694	0.876264	1.08786	0.969289	1.06659	0.788526	0.872399	0.841404	0.832098	0.870781	1.00404	0.83631	1.03338	0.969473	1.05236	0.973889	1	0.833607	0.962891	-0.262561	0.0360286	-0.0545557	0.531529
31	sp|A6NKD9|CC85C_HUMAN	CCDC85C	CC85C_HUMAN Coiled-coil domain-containing protein 85C	1	0.878602	1.06873	0.867161	1.1855	0.944837	1.05099	0.908418	1.09576	0.834557	0.96397	0.823217	0.925745	0.80885	0.816286	0.634894	0.921218	0.813004	0.909223	0.802669	1	0.886872	0.815163	-0.173202	0.107194	-0.294839	0.00519367
980	sp|P13533|MYH6_HUMAN	MYH6	MYH6_HUMAN Myosin-6	123	2.19326	0.62289	0.422046	0.761806	1.84685	0.455832	0.995177	0.702145	2.50632	2.82446	2.76797	2.39419	15.4662	11.259	8.58113	3.22742	2.97264	2.86557	1.96293	1	2.62323	6.61928	1.39135	0.000846881	2.72667	0.00972488
33	sp|A8MVW0|F1712_HUMAN	FAM171A2	F1712_HUMAN Protein FAM171A2	4	0.994195	0.956808	1.11295	0.936045	1.00385	1.0911	0.828546	1.0765	0.999957	1.17021	1.09343	1.03658	0.875344	1.08793	0.896194	1.10183	0.969442	1.12201	1.0801	1	1.07505	1.01898	0.104399	0.197553	0.0271237	0.716014
34	sp|A8MW92|P20L1_HUMAN	PHF20L1	P20L1_HUMAN PHD finger protein 20-like protein 1	4	0.959443	0.988049	0.988401	1.06411	0.89798	1.14629	0.909187	1.04655	0.966199	1.10268	1.03875	1.07976	0.990441	1.1065	1.06044	1.0512	1.28861	1.07716	0.94637	1	1.04685	1.07439	0.0660547	0.342826	0.103512	0.157496
35	sp|A8MWD9|RUXGL_HUMAN		RUXGL_HUMAN Small nuclear ribonucleoprotein G-like protein	4	0.806413	1.08057	1.08754	1.02547	0.896735	1.18756	0.832655	1.08305	1.01962	1.10775	0.9899	0.951768	0.832697	0.824743	0.844476	0.953323	1.15047	0.908897	1.11202	1	1.01726	0.946662	0.0246892	0.820411	-0.0790792	0.463204
36	sp|A8MWY0|K132L_HUMAN	KIAA1324L	K132L_HUMAN UPF0577 protein KIAA1324-like	4	1.46348	0.921217	0.742908	0.872393	1.24771	0.857673	1.05333	0.841288	0.942694	0.993507	1.18614	1.3424	2.2617	1.83781	4.05784	1.41027	3.20841	1.24088	2.59038	1	1.11619	2.37247	0.158577	0.422333	1.24639	0.00243177
37	sp|A9UHW6-3|MI4GD_HUMAN	MIF4GD	MI4GD_HUMAN Isoform 3 of MIF4G domain-containing protein	2	0.837231	1.06756	1.20355	0.891655	0.851522	0.764078	1.42217	0.962228	1.15217	1.13521	1.10199	1.09967	0.779972	0.920619	0.758914	0.732565	0.811354	0.925748	0.718539	1	1.12226	0.806816	0.166411	0.306719	-0.309689	0.0492234
38	sp|B0YJ81|HACD1_HUMAN	PTPLA	HACD1_HUMAN Very-long-chain (3R)-3-hydroxyacyl-[acyl-carrier protein] dehydratase 1	1	0.820311	1.00143	0.907566	1.27069	0.937099	0.850997	1.18516	1.02674	1.50147	0.885019	1.42576	0.744417	0.480244	0.675127	0.449496	1.17849	1.27005	1.01267	1.35226	1	1.13917	0.916904	0.187979	0.378816	-0.125158	0.578984
39	sp|C9JLW8|F195B_HUMAN	FAM195B	F195B_HUMAN Protein FAM195B	3	1.0652	0.967651	1.19316	0.773989	1.12258	1.07679	0.825551	0.975081	1.29709	1.13442	0.829303	0.99268	0.562859	0.626173	0.564301	0.718577	0.809839	0.890729	0.748768	1	1.06338	0.703035	0.0886508	0.539315	-0.508332	0.000986874
40	sp|C9JTQ0|ANR63_HUMAN	ANKRD63	ANR63_HUMAN Ankyrin repeat domain-containing protein 63	1	0.642867	1.09889	0.900034	1.35821	1.21637	0.943966	1.19108	0.648579	0.746554	1.04841	0.893106	0.586185	1.69084	1.89271	1.62939	1.03578	0.66197	0.754696	0.725575	1	0.818565	1.19871	-0.288832	0.255433	0.261481	0.360225
41	sp|O00115|DNS2A_HUMAN	DNASE2	DNS2A_HUMAN Deoxyribonuclease-2-alpha	1	0.736255	1.18969	1.36518	0.708874	1.68232	0.66358	0.704524	0.949578	0.98873	1.09929	0.614033	0.520077	0.3858	0.449942	0.661859	1.1848	1.12176	1.30957	1.33084	1	0.805532	0.920654	-0.311986	0.386552	-0.119268	0.701985
42	sp|O00116|ADAS_HUMAN	AGPS	ADAS_HUMAN Alkyldihydroxyacetonephosphate synthase, peroxisomal	19	1.18933	0.969763	0.976093	0.864811	0.977971	0.958586	1.02195	1.04149	0.988775	1.01338	0.853387	0.955163	1.03323	0.836918	0.837148	0.969917	0.867684	0.902121	0.916461	1	0.952676	0.909068	-0.0699423	0.392764	-0.13754	0.0561932
43	sp|O00139-4|KIF2A_HUMAN	KIF2A	KIF2A_HUMAN Isoform 4 of Kinesin-like protein KIF2A	2	0.975482	1.06261	1.20513	0.756773	0.905263	1.18967	0.870568	1.03449	1.16064	1.34724	1.02917	1.03361	0.627333	0.728003	0.852987	0.875276	0.84568	0.91614	0.895599	1	1.14266	0.820145	0.192402	0.160029	-0.286048	0.0224187
44	sp|O00148|DX39A_HUMAN	DDX39A	DX39A_HUMAN ATP-dependent RNA helicase DDX39A	1	1.74853	0.474169	0.744195	1.0331	0.872801	0.976131	1.04828	1.10279	1.20382	0.716508	1.2115	1.76114	2.87253	1.28794	2.09521	0.882973	0.817999	0.835419	0.943146	1	1.22324	1.39074	0.290709	0.365605	0.475857	0.232757
45	sp|O00151|PDLI1_HUMAN	PDLIM1	PDLI1_HUMAN PDZ and LIM domain protein 1	30	1.29476	0.764836	0.756676	1.18373	1.01402	0.686411	1.5097	0.78986	0.749952	0.726019	0.973606	1.13118	1.37679	1.19764	1.23655	1.00338	1.09133	0.869261	1.03048	1	0.895188	1.11506	-0.159737	0.54577	0.157123	0.388827
46	sp|O00154|BACH_HUMAN	ACOT7	BACH_HUMAN Cytosolic acyl coenzyme A thioester hydrolase	12	1.18846	0.95922	1.02662	0.825696	0.912242	1.01579	0.849539	1.22243	1.10431	1.08875	0.91175	1.17162	0.789531	0.804167	0.883627	0.755688	0.649599	0.778133	0.707774	1	1.06911	0.766931	0.0964097	0.426335	-0.382831	0.00215509
47	sp|O00159|MYO1C_HUMAN	MYO1C	MYO1C_HUMAN Unconventional myosin-Ic	23	0.953379	0.938896	1.16437	0.94335	0.947584	1.00996	1.03279	1.00967	0.933637	0.901364	0.888078	0.889073	1.05568	0.950163	0.909036	0.880991	0.718964	0.841528	0.758512	1	0.903038	0.873554	-0.147141	0.0338127	-0.195031	0.0238643
48	sp|O00161|SNP23_HUMAN	SNAP23	SNP23_HUMAN Synaptosomal-associated protein 23	8	1.32952	0.800905	0.976081	0.893494	0.975896	1.14261	0.813065	1.06843	0.919212	0.905065	0.969319	1.15832	1.07373	0.859522	1.22759	1.03221	1.22941	1.00654	1.18102	1	0.987978	1.08715	-0.0174489	0.905806	0.120547	0.310502
49	sp|O00170|AIP_HUMAN	AIP	AIP_HUMAN AH receptor-interacting protein	4	0.845773	1.04879	1.1324	0.973031	0.973485	1.05565	0.954719	1.01615	1.16166	1.09984	0.997079	0.998186	0.703052	0.852253	0.69563	0.861768	0.763211	0.864581	0.78133	1	1.06419	0.788832	0.0897571	0.239274	-0.34221	0.000194764
50	sp|O00178|GTPB1_HUMAN	GTPBP1	GTPB1_HUMAN GTP-binding protein 1	6	1.15594	0.972285	0.7981	1.07368	0.996194	0.916828	1.06065	1.02632	0.942232	0.897791	1.06311	1.11708	1.22642	1.22616	1.03059	0.902488	0.802969	0.963321	0.765234	1	1.00505	0.988168	0.00726848	0.939936	-0.0171724	0.880638
51	sp|O00186|STXB3_HUMAN	STXBP3	STXB3_HUMAN Syntaxin-binding protein 3	12	1.06213	0.882684	1.08852	0.966662	0.996048	0.901305	1.15571	0.946941	0.922987	1.00815	0.966452	1.07032	0.98491	1.17219	0.998541	1.19651	1.06974	1.13354	1.10805	1	0.991978	1.09478	-0.0116196	0.882931	0.130645	0.0606782
52	sp|O00189|AP4M1_HUMAN	AP4M1	AP4M1_HUMAN AP-4 complex subunit mu-1	1	0.916972	1.07492	1.14099	0.86712	1.01866	0.908588	0.893203	1.17955	1.01856	0.903494	0.935156	0.756981	0.551391	0.5733	0.624444	0.964007	0.831476	0.947418	0.884348	1	0.903548	0.768055	-0.146326	0.209804	-0.380719	0.0108463
53	sp|O00192|ARVC_HUMAN	ARVCF	ARVC_HUMAN Armadillo repeat protein deleted in velo-cardio-facial syndrome	16	0.846141	1.09171	0.765229	1.29692	0.842752	1.05215	0.920372	1.18472	0.835707	0.784604	0.905144	0.745833	0.610584	0.708616	0.525203	0.771144	0.674937	0.804157	0.659097	1	0.817822	0.679105	-0.290141	0.0934432	-0.558293	0.00124907
54	sp|O00203|AP3B1_HUMAN	AP3B1	AP3B1_HUMAN AP-3 complex subunit beta-1	14	1.10527	0.939085	1.08505	0.870596	1.08703	0.974615	0.949668	0.988686	0.978616	1.08144	0.95059	1.06408	0.780952	0.878903	0.757818	0.840154	0.713485	0.88314	0.764761	1	1.01868	0.802745	0.0267019	0.706322	-0.316986	0.000238452
55	sp|O00213|APBB1_HUMAN	APBB1	APBB1_HUMAN Amyloid beta A4 precursor protein-binding family B member 1	5	0.965465	1.08795	0.732745	1.21384	0.964758	0.936109	1.03444	1.06469	0.693467	0.815764	0.997725	1.05302	0.969706	1.12057	0.995546	0.789583	0.71235	0.816744	0.832756	1	0.889994	0.891036	-0.168133	0.252773	-0.166445	0.158703
56	sp|O00214-2|LEG8_HUMAN	LGALS8	LEG8_HUMAN Isoform 2 of Galectin-8	1	1.07583	0.958423	0.974729	0.991017	0.945782	0.997038	0.996288	1.06089	0.801965	0.787133	0.728449	0.92763	0.693264	0.784372	0.752442	0.586465	0.515145	0.497588	0.65237	1	0.811294	0.640235	-0.301703	0.000437462	-0.643326	1.39e-06
57	sp|O00217|NDUS8_HUMAN	NDUFS8	NDUS8_HUMAN NADH dehydrogenase [ubiquinone] iron-sulfur protein 8, mitochondrial	8	0.906703	1.14489	0.730755	1.21765	0.917015	0.789688	1.46267	0.830631	0.754996	0.762181	0.888954	0.725795	1.13073	1.1177	1.15303	1.28926	1.30695	1.04189	1.27907	1	0.782981	1.18837	-0.35295	0.129152	0.248989	0.0882107
58	sp|O00231|PSD11_HUMAN	PSMD11	PSD11_HUMAN 26S proteasome non-ATPase regulatory subunit 11	27	0.999706	0.976778	1.07419	0.949329	1.06899	0.942946	0.983228	1.00483	1.13189	0.964911	1.06334	0.939831	0.828658	0.862119	0.812532	0.888906	0.821414	0.941594	0.821459	1	1.02499	0.853812	0.0356137	0.536677	-0.22801	5.74e-05
59	sp|O00232|PSD12_HUMAN	PSMD12	PSD12_HUMAN 26S proteasome non-ATPase regulatory subunit 12	27	1.01946	1.02286	1.01482	0.942862	0.918564	0.969872	1.0155	1.09606	0.984509	0.982876	0.974406	0.99453	0.876501	0.917328	0.847346	0.927829	0.804994	0.942151	0.827366	1	0.98408	0.877645	-0.0231524	0.588198	-0.188291	0.000784972
60	sp|O00233|PSMD9_HUMAN	PSMD9	PSMD9_HUMAN 26S proteasome non-ATPase regulatory subunit 9	4	0.943263	0.966597	1.02605	1.06409	0.981822	0.974131	1.00564	1.03841	1.09766	0.973174	1.06242	1.03266	1.05846	1.16109	0.990987	0.862974	0.918344	1.02391	0.794252	1	1.04148	0.97286	0.0586316	0.160516	-0.0396965	0.568209
61	sp|O00244|ATOX1_HUMAN	ATOX1	ATOX1_HUMAN Copper transport protein ATOX1	5	0.924953	1.04801	1.20071	0.826325	1.15475	0.894805	1.10696	0.843481	1.17846	1.28097	0.926016	1.17245	0.689962	0.833728	0.735633	1.00143	1.16415	1.19994	0.889902	1	1.13947	0.930678	0.188366	0.153563	-0.103646	0.45226
62	sp|O00255|MEN1_HUMAN	MEN1	MEN1_HUMAN Menin	2	0.868721	1.04523	1.28822	0.797821	0.83995	1.22784	0.89918	1.03303	1.08917	1.2729	0.964611	1.02223	0.575054	0.720689	0.657586	0.807758	0.786871	0.790447	0.852246	1	1.08723	0.741522	0.120656	0.419116	-0.431439	0.00518393
63	sp|O00264|PGRC1_HUMAN	PGRMC1	PGRC1_HUMAN Membrane-associated progesterone receptor component 1	6	1.01939	0.979421	1.15474	0.846442	1.268	1.01903	0.740663	0.972308	0.887313	0.985489	0.953377	1.03525	0.677008	0.732245	0.916818	0.878655	1.30309	0.827181	1.14473	1	0.965358	0.925676	-0.0508638	0.697603	-0.11142	0.472727
64	sp|O00267|SPT5H_HUMAN	SUPT5H	SPT5H_HUMAN Transcription elongation factor SPT5	12	1.01156	0.9571	1.14018	0.891168	0.905491	1.11729	0.92021	1.05701	0.986191	1.05054	0.909075	1.02158	0.844055	0.886973	0.858485	0.905445	0.849544	0.944889	0.891235	1	0.991845	0.882947	-0.0118133	0.882382	-0.179602	0.0100562
65	sp|O00268|TAF4_HUMAN	TAF4	TAF4_HUMAN Transcription initiation factor TFIID subunit 4	1	0.893797	1.08659	1.05748	0.962134	0.864008	1.11415	0.966764	1.05508	0.840876	1.32927	0.730799	1.03519	0.486754	0.805572	0.514776	0.953802	0.969155	0.898416	0.991554	1	0.984034	0.802861	-0.0232203	0.876081	-0.316777	0.0342646
66	sp|O00273|DFFA_HUMAN	DFFA	DFFA_HUMAN DNA fragmentation factor subunit alpha	6	0.92934	1.03211	0.984654	1.05389	0.965513	1.07869	0.975372	0.980426	0.99877	0.980411	1.04606	0.957602	0.813056	0.945938	0.800583	0.779146	0.834056	0.941726	0.73731	1	0.995711	0.835973	-0.00620129	0.883646	-0.258471	0.000318248
67	sp|O00291|HIP1_HUMAN	HIP1	HIP1_HUMAN Huntingtin-interacting protein 1	14	1.206	0.892655	0.961078	0.940265	0.955333	1.01866	0.940764	1.08524	1.0129	0.989673	0.925259	1.0763	0.977877	0.932017	0.909038	1.0054	1.04304	1.06967	1.02605	1	1.00103	0.994726	0.0014865	0.985693	-0.00762871	0.905828
68	sp|O00292|LFTY2_HUMAN	LEFTY2	LFTY2_HUMAN Left-right determination factor 2	2	1.46623	0.618091	1.10785	0.807828	0.94452	1.34127	0.677872	1.03634	0.867759	1.15046	1.0783	1.41477	0.644866	0.310372	0.961899	1.05225	0.920554	0.77987	1.62697	1	1.12782	0.89954	0.173542	0.474602	-0.152741	0.591678
69	sp|O00299|CLIC1_HUMAN	CLIC1	CLIC1_HUMAN Chloride intracellular channel protein 1	13	0.957735	1.02922	1.18713	0.82591	0.841699	1.03897	1.17653	0.942795	1.13197	1.20743	1.01552	1.46813	0.621684	0.700545	0.548177	0.786047	0.755763	0.765959	0.752995	1	1.20576	0.704453	0.269942	0.055044	-0.505425	0.000283945
70	sp|O00303|EIF3F_HUMAN	EIF3F	EIF3F_HUMAN Eukaryotic translation initiation factor 3 subunit F	19	0.9386	1.03324	1.09716	0.931001	0.981991	1.02153	0.947739	1.04874	1.01044	1.02394	0.858172	0.818384	0.647407	0.744186	0.659019	0.897216	0.814128	0.914376	0.838214	1	0.927733	0.787792	-0.108219	0.151846	-0.344113	0.00033959
71	sp|O00330|ODPX_HUMAN	PDHX	ODPX_HUMAN Pyruvate dehydrogenase protein X component, mitochondrial	19	0.860579	1.14975	0.731726	1.25794	0.964785	1.02917	0.872164	1.13388	0.740457	0.834567	0.923722	0.91318	1.28465	1.36937	1.47492	1.24036	1.40964	1.25703	1.43297	1	0.852981	1.35271	-0.229414	0.150986	0.435849	0.00038207
72	sp|O00339|MATN2_HUMAN	MATN2	MATN2_HUMAN Matrilin-2	13	0.931258	0.864863	1.38586	0.818019	0.991895	1.05592	1.00721	0.944978	0.985546	0.913522	0.897623	0.771265	0.589961	0.6959	0.526705	0.756652	0.800426	0.89002	0.681045	1	0.891989	0.705816	-0.164902	0.276758	-0.502637	0.00255287
73	sp|O00391|QSOX1_HUMAN	QSOX1	QSOX1_HUMAN Sulfhydryl oxidase 1	4	1.01554	0.996857	1.22316	0.764441	0.970309	1.05841	0.863378	1.1079	0.837007	0.942557	0.840574	0.989017	0.725925	0.626147	0.82733	1.19863	1.06508	0.98577	1.07199	1	0.902289	0.928697	-0.148339	0.232155	-0.10672	0.445357
74	sp|O00399|DCTN6_HUMAN	DCTN6	DCTN6_HUMAN Dynactin subunit 6	6	1.02977	0.977485	0.960678	1.03206	1.06403	0.943918	0.956921	1.03513	1.03738	1.03025	1.01502	1.11492	1.03961	1.02404	1.03991	0.925998	0.795047	0.916567	0.835476	1	1.04939	0.939521	0.0695555	0.1036	-0.0900028	0.145284
75	sp|O00400|ACATN_HUMAN	SLC33A1	ACATN_HUMAN Acetyl-coenzyme A transporter 1	3	1.18037	0.921707	1.09601	0.80191	1.08051	0.968705	0.897965	1.05282	0.896874	0.980934	0.961463	0.933789	0.883623	0.698354	0.965041	0.884112	0.937192	0.766372	1.04096	1	0.943265	0.882235	-0.0842652	0.401415	-0.180764	0.0824567
76	sp|O00401|WASL_HUMAN	WASL	WASL_HUMAN Neural Wiskott-Aldrich syndrome protein	6	1.01971	1.01478	0.982592	0.982919	1.12016	1.01046	0.927355	0.942024	1.09058	0.997583	0.990321	1.08891	0.945712	1.00955	0.845849	0.883706	0.833436	0.971862	0.776127	1	1.04185	0.895178	0.0591454	0.265652	-0.159754	0.0141151
77	sp|O00410-3|IPO5_HUMAN	IPO5	IPO5_HUMAN Isoform 3 of Importin-5	22	1.07579	0.97981	0.980332	0.96407	0.981316	0.948265	1.11197	0.95845	1.06022	1.01187	1.00911	1.09181	1.07229	1.03103	0.981815	0.855297	0.75773	0.901028	0.761048	1	1.04325	0.908604	0.0610898	0.225609	-0.138276	0.0886437
78	sp|O00411|RPOM_HUMAN	POLRMT	RPOM_HUMAN DNA-directed RNA polymerase, mitochondrial	1	1.16526	0.979469	1.01882	0.836453	0.769708	0.984669	0.967591	1.27803	0.754623	0.818986	0.803313	0.895926	1.28504	1.16204	1.40229	1.53176	1.23014	1.72261	1.24687	1	0.818212	1.36868	-0.289453	0.060398	0.452783	0.00166693
79	sp|O00418|EF2K_HUMAN	EEF2K	EF2K_HUMAN Eukaryotic elongation factor 2 kinase	1	0.938905	1.10246	1.04457	0.914061	1.01721	0.924201	1.02243	1.03617	1.0438	1.24499	0.837721	1.16379	1.10984	1.58076	1.07825	0.908348	0.875794	1.01547	0.699635	1	1.07257	1.0383	0.101076	0.314964	0.0542232	0.709499
80	sp|O00422|SAP18_HUMAN	SAP18	SAP18_HUMAN Histone deacetylase complex subunit SAP18	7	0.676683	1.04839	1.29271	0.98221	0.831744	1.34064	0.909622	0.91799	1.11795	1.24206	1.13708	1.15173	0.839479	0.836798	0.904572	0.902016	0.876603	0.87628	1.04358	1	1.1622	0.897047	0.216863	0.193598	-0.156744	0.266413
81	sp|O00423-3|EMAL1_HUMAN	EML1	EMAL1_HUMAN Isoform 3 of Echinoderm microtubule-associated protein-like 1	7	0.797808	1.11523	1.07142	1.01554	1.1813	0.992943	0.909215	0.916541	1.14226	1.13271	1.00446	0.912192	0.801635	0.846333	0.769079	0.734003	0.672671	0.736022	0.678885	1	1.0479	0.748375	0.0675062	0.529211	-0.418166	0.000325347
82	sp|O00425|IF2B3_HUMAN	IGF2BP3	IF2B3_HUMAN Insulin-like growth factor 2 mRNA-binding protein 3	25	1.0793	0.909191	1.20057	0.810935	0.990146	0.994448	1.04236	0.973048	1.05426	1.03085	0.996096	1.01958	1.0797	0.915124	1.00754	1.12748	1.0203	1.03376	1.07469	1	1.0252	1.03694	0.0359019	0.681703	0.0523366	0.471807
83	sp|O00442-2|RTCA_HUMAN	RTCA	RTCA_HUMAN Isoform 2 of RNA 3'-terminal phosphate cyclase	7	0.989675	1.03473	0.941936	1.03366	0.914996	0.829376	1.32211	0.933513	1.08231	1.01482	1.06415	1.06201	0.982331	1.0147	0.865676	0.97312	0.864505	0.928124	0.889123	1	1.05582	0.931082	0.0783637	0.47785	-0.10302	0.268086
84	sp|O00443|P3C2A_HUMAN	PIK3C2A	P3C2A_HUMAN Phosphatidylinositol 4-phosphate 3-kinase C2 domain-containing subunit alpha	15	0.940787	1.01767	1.30155	0.739996	0.882585	1.15396	0.892088	1.07136	1.10706	1.13396	0.878944	0.966575	0.535392	0.579619	0.51623	0.887139	0.797233	0.939463	0.829798	1	1.02163	0.726411	0.0308787	0.830945	-0.461143	0.0103918
85	sp|O00461|GOLI4_HUMAN	GOLIM4	GOLI4_HUMAN Golgi integral membrane protein 4	12	1.04553	1.02486	0.882799	1.04681	1.13832	0.86893	0.901025	1.09173	0.859424	0.881046	0.885488	0.845822	1.00831	1.05361	1.16271	0.982399	1.1843	0.974624	1.15625	1	0.867945	1.0746	-0.204325	0.0312451	0.103801	0.1621
86	sp|O00462|MANBA_HUMAN	MANBA	MANBA_HUMAN Beta-mannosidase	9	1.02507	0.9114	1.25304	0.81049	1.22451	1.06362	0.780033	0.931842	0.971338	1.01154	0.963473	0.854373	0.954543	0.934781	1.0308	1.34212	1.29702	1.24133	1.51461	1	0.950181	1.18789	-0.0737257	0.602978	0.248396	0.0882396
87	sp|O00469-2|PLOD2_HUMAN	PLOD2	PLOD2_HUMAN Isoform 2 of Procollagen-lysine,2-oxoglutarate 5-dioxygenase 2	6	1.17808	0.869035	1.28797	0.664914	0.752654	1.44854	0.732962	1.06585	0.898767	0.88451	0.915287	0.77098	0.385634	0.339752	0.445483	0.719067	0.849597	0.648083	0.851152	1	0.867386	0.605538	-0.205254	0.395482	-0.72371	0.0110345
88	sp|O00471|EXOC5_HUMAN	EXOC5	EXOC5_HUMAN Exocyst complex component 5	15	1.06872	0.98538	0.89436	1.05155	0.941699	0.958679	1.04145	1.05817	0.927619	1.07339	0.992687	1.20601	1.05155	1.11179	0.945409	0.981577	0.902735	0.95545	0.978012	1	1.04993	0.989504	0.07029	0.35963	-0.0152222	0.767375
89	sp|O00483|NDUA4_HUMAN	NDUFA4	NDUA4_HUMAN NADH dehydrogenase [ubiquinone] 1 alpha subcomplex subunit 4	7	0.984583	1.10285	0.776687	1.13588	1.08891	0.802456	1.1294	0.979232	0.748839	0.905063	0.793084	0.897954	1.1525	1.1568	1.15904	1.14751	1.08988	1.04666	1.18147	1	0.836235	1.13341	-0.25802	0.0614886	0.180668	0.0353931
90	sp|O00487|PSDE_HUMAN	PSMD14	PSDE_HUMAN 26S proteasome non-ATPase regulatory subunit 14	10	1.03748	0.992576	1.03622	0.933719	0.927796	1.03794	0.919361	1.1149	1.00778	0.93017	0.969696	0.929463	0.877424	0.939067	0.843974	0.861976	0.809247	0.907884	0.820524	1	0.959278	0.865728	-0.059979	0.304344	-0.208014	0.000807375
91	sp|O00499-2|BIN1_HUMAN	BIN1	BIN1_HUMAN Isoform IIB of Myc box-dependent-interacting protein 1	4	0.935006	1.02445	1.25199	0.788563	1.15948	1.02069	0.924856	0.894969	1.18527	1.26744	1.04286	1.15627	0.399047	0.383981	0.385645	0.392134	0.43762	0.341082	0.380258	1	1.16296	0.388538	0.2178	0.0764388	-1.36387	8.77e-08
92	sp|O00505|IMA4_HUMAN	KPNA3	IMA4_HUMAN Importin subunit alpha-4	5	0.987207	1.00258	1.11756	0.892646	0.999084	0.899815	1.11774	0.983366	1.05159	1.05648	0.961463	1.02261	0.841988	0.859432	0.748697	0.897548	0.753206	0.84836	0.811936	1	1.02304	0.823024	0.032856	0.624294	-0.280994	0.000397115
93	sp|O00506|STK25_HUMAN	STK25	STK25_HUMAN Serine/threonine-protein kinase 25	4	0.898305	0.998846	1.03735	1.0655	0.874519	1.02929	1.03597	1.06023	0.994258	1.02624	0.959768	1.02469	0.891285	0.968123	0.899723	0.935112	0.90849	0.970585	0.97011	1	1.00124	0.934775	0.00178631	0.975263	-0.0973084	0.0517177
94	sp|O00507|USP9Y_HUMAN	USP9Y	USP9Y_HUMAN Probable ubiquitin carboxyl-terminal hydrolase FAF-Y	4	1.00307	1.07108	0.999039	0.926803	0.916894	0.924698	0.933281	1.22513	0.954028	1.09564	0.906574	1.05757	0.790421	0.996697	0.738014	0.781839	0.730319	0.92926	0.777306	1	1.00345	0.820551	0.00497355	0.95644	-0.285335	0.00533552
95	sp|O00512|BCL9_HUMAN	BCL9	BCL9_HUMAN B-cell CLL/lymphoma 9 protein	1	0.817802	1.14103	1.13482	0.906344	0.805212	1.25324	1.0145	0.927048	0.955792	1.07335	0.832939	0.970254	0.679173	1.03615	0.725216	1.05225	1.14266	1.05397	1.31571	1	0.958084	1.00073	-0.0617758	0.651936	0.00105761	0.994305
96	sp|O00515|LAD1_HUMAN	LAD1	LAD1_HUMAN Ladinin-1	13	0.742192	0.909734	1.81634	0.53173	0.327104	2.545	0.323187	0.804707	1.14916	1.15625	0.869253	0.92365	0.103091	0.0945376	0.148081	0.259796	0.338954	0.148031	0.453842	1	1.02458	0.220905	0.0350313	0.952746	-2.1785	0.0226148
97	sp|O00534|VMA5A_HUMAN	VWA5A	VMA5A_HUMAN von Willebrand factor A domain-containing protein 5A	4	0.973421	1.00982	1.02396	0.992803	0.925776	0.96479	1.04535	1.06409	1.4007	1.07225	1.35239	1.2571	1.01524	1.03742	0.849712	0.918331	0.834496	1.04197	0.825199	1	1.27061	0.931766	0.34552	0.000521578	-0.101961	0.100626
98	sp|O00541|PESC_HUMAN	PES1	PESC_HUMAN Pescadillo homolog	5	1.02502	0.896806	1.35544	0.722726	0.837249	1.27633	0.939924	0.946502	1.17877	1.16446	0.903554	0.947865	0.985983	1.05559	0.896141	0.935396	1.01641	0.837945	1.03135	1	1.04866	0.965545	0.0685494	0.69415	-0.0505847	0.696113
99	sp|O00559|RCAS1_HUMAN	EBAG9	RCAS1_HUMAN Receptor-binding cancer antigen expressed on SiSo cells	2	0.772471	1.11815	1.18567	0.923711	1.07337	1.11396	0.767831	1.04484	0.998887	1.23634	1.012	1.0564	0.620022	0.846759	0.685656	0.999002	1.39212	1.14438	1.32419	1	1.07591	1.00173	0.105551	0.419183	0.00249835	0.988914
100	sp|O00560-2|SDCB1_HUMAN	SDCBP	SDCB1_HUMAN Isoform 2 of Syntenin-1	1	1.14929	0.929134	0.486344	1.43523	0.939605	0.964278	1.08205	1.01406	0.708287	0.596618	0.798426	0.810245	1.07813	1.3316	1.60727	0.964733	0.990532	1.03762	0.991929	1	0.728394	1.14312	-0.457209	0.0808602	0.192971	0.295514
101	sp|O00560|SDCB1_HUMAN	SDCBP	SDCB1_HUMAN Syntenin-1	1	0.883655	0.885606	0.895564	1.33517	1.17172	0.689984	1.18243	0.955863	0.989308	0.728438	0.842688	0.697138	0.798897	1.18894	1.38827	0.936563	1.276	1.02935	1.12041	1	0.814393	1.10549	-0.296203	0.142844	0.144686	0.342014
102	sp|O00566|MPP10_HUMAN	MPHOSPH10	MPP10_HUMAN U3 small nucleolar ribonucleoprotein protein MPP10	1	0.923676	0.958184	1.36948	0.74866	1.11142	1.26582	0.906567	0.716199	1.17973	1.23463	0.910631	0.990237	1.0923	1.27144	1.21217	0.992047	1.12368	1.03523	1.05484	1	1.07881	1.11167	0.109439	0.557677	0.152732	0.261455
103	sp|O00567|NOP56_HUMAN	NOP56	NOP56_HUMAN Nucleolar protein 56	23	0.900732	0.986989	1.12026	0.992016	1.02423	1.20322	1.01803	0.754517	1.0387	1.01939	1.05659	0.92844	1.15359	1.08823	0.909067	1.01569	0.706944	0.996229	0.767019	1	1.01078	0.94811	0.0154696	0.883333	-0.0768732	0.512535
104	sp|O00571|DDX3X_HUMAN	DDX3X	DDX3X_HUMAN ATP-dependent RNA helicase DDX3X	29	1.13785	0.889299	1.19146	0.781386	0.906841	1.05191	1.02135	1.0199	1.19024	1.06955	0.937478	0.975289	0.816896	0.683495	0.706193	0.881309	0.856608	0.858609	0.957392	1	1.04314	0.822929	0.0609304	0.596575	-0.28116	0.0131803
105	sp|O00584|RNT2_HUMAN	RNASET2	RNT2_HUMAN Ribonuclease T2	4	1.11466	0.718167	1.54658	0.620597	0.820601	1.51842	0.600282	1.0607	0.871761	1.03808	1.04404	1.03259	0.490371	0.496431	1.11386	1.18867	1.34304	1.12688	1.74419	1	0.996616	1.07192	-0.00489069	0.986538	0.100196	0.741636
106	sp|O00592|PODXL_HUMAN	PODXL	PODXL_HUMAN Podocalyxin	7	2.33611	0.453616	0.438329	0.771944	2.11383	0.560921	0.55177	0.773484	0.619933	0.436319	0.681775	0.903417	2.34198	1.6216	3.57513	1.12027	3.94781	0.975265	2.21585	1	0.660361	2.25684	-0.598673	0.414713	1.17431	0.0256453
107	sp|O00623|PEX12_HUMAN	PEX12	PEX12_HUMAN Peroxisome assembly protein 12	1	1.18491	1.15399	0.726074	0.935028	1.71419	0.788903	0.617977	0.878935	0.90187	0.85976	0.801264	1.13446	1.03668	1.2358	1.10832	0.989983	0.852843	0.969973	0.865827	1	0.924338	1.00849	-0.113507	0.691759	0.012197	0.952812
108	sp|O00625|PIR_HUMAN	PIR	PIR_HUMAN Pirin	1	1.23692	0.910225	0.779415	1.07344	1.0543	0.78452	1.01999	1.14119	1.14492	1.33785	1.24887	1.57687	1.79327	2.34359	1.57304	1.12812	1.07366	1.21307	1.1774	1	1.32713	1.47174	0.408309	0.0105426	0.55752	0.0185201
109	sp|O00629|IMA3_HUMAN	KPNA4	IMA3_HUMAN Importin subunit alpha-3	9	1.11539	0.94685	1.03481	0.902947	0.958062	0.91424	1.151	0.976697	0.969039	1.08557	1.02473	1.13639	1.32263	1.23445	1.01195	0.987987	0.869158	1.0081	0.867488	1	1.05393	1.04311	0.0757815	0.333422	0.0608908	0.550677
110	sp|O00743-3|PPP6_HUMAN	PPP6C	PPP6_HUMAN Isoform 3 of Serine/threonine-protein phosphatase 6 catalytic subunit	5	1.02393	0.985411	0.933659	1.057	0.86906	1.05232	1.09292	0.985701	1.14982	1.03046	1.09692	1.1394	1.26584	1.01624	0.859718	0.807649	0.777703	0.838276	0.670908	1	1.10415	0.890905	0.142934	0.0309941	-0.166656	0.163892
111	sp|O00746|NDKM_HUMAN	NME4	NDKM_HUMAN Nucleoside diphosphate kinase, mitochondrial	4	1.14943	0.893657	1.15632	0.8006	1.16128	1.12579	0.792689	0.920234	0.955665	1.04505	0.824565	0.965385	0.712599	0.880508	1.07562	0.985041	1.23021	1.21165	1.24768	1	0.947667	1.04904	-0.0775476	0.57206	0.0690758	0.61278
112	sp|O00754|MA2B1_HUMAN	MAN2B1	MA2B1_HUMAN Lysosomal alpha-mannosidase	11	1.2451	0.801543	1.2555	0.697856	1.14716	1.09756	0.715627	1.03965	0.989121	0.946251	0.893263	0.856069	0.821455	0.852976	1.19384	1.1501	1.46404	1.12377	1.40824	1	0.921176	1.14492	-0.118451	0.523921	0.195244	0.259619
113	sp|O00763|ACACB_HUMAN	ACACB	ACACB_HUMAN Acetyl-CoA carboxylase 2	6	0.99713	1.07727	0.996015	0.929582	0.997039	0.921381	1.05046	1.03112	1.01493	1.13473	0.862055	0.971049	0.720273	0.776798	0.713027	0.860877	0.711178	0.895595	0.824699	1	0.995692	0.786064	-0.00622894	0.928726	-0.347281	2.54e-05
114	sp|O00764|PDXK_HUMAN	PDXK	PDXK_HUMAN Pyridoxal kinase	5	0.89487	1.12457	0.827894	1.15266	0.753928	0.860163	1.49914	0.886774	0.863503	0.92289	0.862382	0.909874	0.588569	0.790657	0.523369	0.915543	0.676045	0.849199	0.706875	1	0.889662	0.721465	-0.168671	0.402349	-0.470998	0.0203262
115	sp|O00767|ACOD_HUMAN	SCD	ACOD_HUMAN Acyl-CoA desaturase	1	0.962961	0.963454	1.50091	0.572673	0.558564	1.60724	0.952563	0.881635	1.14428	1.20875	0.656479	0.97588	0.284821	0.392016	0.467963	0.662133	0.61727	0.657485	0.73489	1	0.996348	0.545225	-0.00527848	0.986597	-0.875076	0.0120412
116	sp|O14495|LPP3_HUMAN	PPAP2B	LPP3_HUMAN Lipid phosphate phosphohydrolase 3	1	0.955466	1.09592	1.00854	0.940076	1.19715	0.921806	0.852614	1.02843	0.892584	0.935776	0.816788	0.982729	1.17478	1.27403	1.81304	1.05003	1.54475	1.13618	1.43485	1	0.906969	1.34681	-0.140875	0.154493	0.429544	0.00502401
117	sp|O14497|ARI1A_HUMAN	ARID1A	ARI1A_HUMAN AT-rich interactive domain-containing protein 1A	33	0.918779	0.986211	1.19084	0.904175	0.953805	1.22499	0.852806	0.968395	1.06216	1.08428	0.887952	0.940211	0.683553	0.741534	0.724734	0.977492	1.00025	0.967048	0.979814	1	0.993651	0.867775	-0.00918928	0.935219	-0.204607	0.0884281
118	sp|O14530|TXND9_HUMAN	TXNDC9	TXND9_HUMAN Thioredoxin domain-containing protein 9	4	1.12513	0.959912	1.07515	0.839804	1.06258	0.90807	0.961859	1.06749	1.20269	1.1751	0.895293	1.12244	0.874914	1.12028	0.851772	0.968005	0.928385	1.02793	0.797356	1	1.09888	0.938378	0.136031	0.18013	-0.091759	0.27266
119	sp|O14531|DPYL4_HUMAN	DPYSL4	DPYL4_HUMAN Dihydropyrimidinase-related protein 4	10	1.1814	0.929004	0.645156	1.24444	1.12116	0.69814	0.95244	1.22826	0.881588	0.920564	1.27888	1.53388	1.41123	1.40511	1.42837	0.762867	0.745882	0.802982	0.759508	1	1.15373	1.04513	0.206304	0.355813	0.0636893	0.769442
120	sp|O14545|TRAD1_HUMAN	TRAFD1	TRAD1_HUMAN TRAF-type zinc finger domain-containing protein 1	2	1.24741	0.854055	0.724863	1.17368	1.31434	0.920974	0.974012	0.790677	0.930833	1.02043	1.04989	1.51409	1.42824	1.49266	1.48229	0.807193	0.756542	0.901702	0.65656	1	1.12881	1.07503	0.174806	0.388135	0.104371	0.638581
121	sp|O14548|COX7R_HUMAN	COX7A2L	COX7R_HUMAN Cytochrome c oxidase subunit 7A-related protein, mitochondrial	5	1.4026	0.816641	0.825165	0.955594	1.12582	0.860315	0.974825	1.03904	0.726696	1.00281	0.75991	1.27794	3.59817	2.76731	3.75063	1.86131	2.01631	1.41894	1.88573	1	0.941841	2.4712	-0.086445	0.667933	1.30521	0.000646886
122	sp|O14561|ACPM_HUMAN	NDUFAB1	ACPM_HUMAN Acyl carrier protein, mitochondrial	3	0.741795	1.24021	0.86951	1.14849	1.48485	0.622886	1.21929	0.672974	1.1958	1.02258	0.813328	0.559424	1.13745	0.914528	0.936507	1.262	1.60648	1.40864	1.27992	1	0.897784	1.22079	-0.15556	0.594534	0.287814	0.160246
123	sp|O14562|UBFD1_HUMAN	UBFD1	UBFD1_HUMAN Ubiquitin domain-containing protein UBFD1	10	0.839215	0.983765	1.11456	1.06246	0.985917	1.04526	0.867372	1.10145	0.894471	1.0162	0.95527	0.985182	0.818715	1.8147	0.818362	0.857912	1.01605	0.987644	0.917947	1	0.962782	1.03305	-0.0547197	0.515673	0.0469065	0.803583
124	sp|O14576|DC1I1_HUMAN	DYNC1I1	DC1I1_HUMAN Cytoplasmic dynein 1 intermediate chain 1	4	1.46438	0.930783	0.571272	1.03357	1.45648	0.787155	0.753713	1.00265	0.842527	0.986518	1.07293	1.15869	1.49756	1.26905	1.57212	1.27036	1.21752	1.17135	1.26003	1	1.01517	1.32257	0.0217148	0.930839	0.403346	0.0303948
125	sp|O14579|COPE_HUMAN	COPE	COPE_HUMAN Coatomer subunit epsilon	3	0.758145	1.02946	1.43573	0.776662	0.961984	1.04655	1.02269	0.968776	1.23356	1.06422	0.688058	0.511728	0.238958	0.265434	0.232494	0.870624	0.723794	0.864781	0.727775	1	0.874393	0.560551	-0.193646	0.434784	-0.835082	0.00543438
126	sp|O14602|IF1AY_HUMAN	EIF1AY	IF1AY_HUMAN Eukaryotic translation initiation factor 1A, Y-chromosomal	2	1.56768	0.683139	0.662185	1.087	0.949934	0.973695	1.07489	1.00148	0.962673	0.800533	1.10294	1.21788	3.41377	1.49236	1.83657	0.950773	0.934309	0.94301	0.934332	1	1.02101	1.50073	0.0299921	0.895689	0.585666	0.163583
127	sp|O14617-5|AP3D1_HUMAN	AP3D1	AP3D1_HUMAN Isoform 5 of AP-3 complex subunit delta-1	26	1.07693	1.00728	1.08586	0.829927	0.855018	0.955398	1.33759	0.851992	0.991894	1.07561	0.893916	0.998232	0.725636	0.687563	0.56811	0.885173	0.773361	0.817215	0.815093	1	0.989913	0.753164	-0.0146258	0.913339	-0.408963	0.00539709
128	sp|O14618|CCS_HUMAN	CCS	CCS_HUMAN Copper chaperone for superoxide dismutase	6	0.760117	1.0796	0.833409	1.32687	0.867885	1.11552	0.940026	1.07657	0.944836	0.973813	1.15757	1.05142	1.06145	1.37675	0.958359	0.766398	0.998358	0.911907	0.803763	1	1.03191	0.982427	0.0453175	0.755862	-0.0255779	0.863149
129	sp|O14641|DVL2_HUMAN	DVL2	DVL2_HUMAN Segment polarity protein dishevelled homolog DVL-2	5	0.980106	1.02953	1.03237	0.958002	0.950079	0.971304	0.949118	1.1295	1.14386	1.08091	1.07454	1.10593	1.00655	1.17326	1.05233	0.896162	0.872076	1.01304	0.848097	1	1.10131	0.980217	0.139221	0.0125748	-0.0288263	0.680693
130	sp|O14646|CHD1_HUMAN	CHD1	CHD1_HUMAN Chromodomain-helicase-DNA-binding protein 1	3	0.598765	0.959762	1.67773	0.763748	0.968094	1.27159	0.800276	0.960037	1.31352	1.26573	1.0905	1.07785	0.598877	0.500357	0.627404	0.890391	0.668236	0.838841	0.682557	1	1.1869	0.686666	0.2472	0.316386	-0.54232	0.0390449
131	sp|O14647|CHD2_HUMAN	CHD2	CHD2_HUMAN Chromodomain-helicase-DNA-binding protein 2	7	0.912375	1.033	1.08587	0.968763	1.12714	0.915175	1.16469	0.792992	0.913213	1.02259	0.969938	0.987681	0.664686	0.812717	0.709538	1.04723	0.996983	1.02356	1.06667	1	0.973356	0.903055	-0.0389604	0.695612	-0.147115	0.227102
132	sp|O14653-2|GOSR2_HUMAN	GOSR2	GOSR2_HUMAN Isoform B of Golgi SNAP receptor complex member 2	2	1.20142	0.953054	0.907072	0.938452	1.48272	0.825932	0.724506	0.966841	0.847202	0.947584	0.819981	0.90473	0.995145	1.06736	1.06513	0.877259	0.814399	0.958152	0.795436	1	0.879874	0.938983	-0.184631	0.352886	-0.0908286	0.546522
133	sp|O14656|TOR1A_HUMAN	TOR1A	TOR1A_HUMAN Torsin-1A	7	1.23293	0.898257	1.142	0.726808	0.972851	1.14873	0.799029	1.07939	0.796946	0.967258	0.828508	1.04934	0.714844	0.677579	0.84384	0.889526	0.900055	0.908352	0.948642	1	0.910514	0.840406	-0.135247	0.395626	-0.250842	0.0608668
134	sp|O14662|STX16_HUMAN	STX16	STX16_HUMAN Syntaxin-16	5	1.16034	0.939	0.897169	1.00349	0.994824	1.04925	0.916484	1.03944	0.866628	0.888912	0.961443	0.986057	0.760005	0.806666	0.910869	0.948124	0.995252	0.927979	0.927511	1	0.92576	0.89663	-0.11129	0.15094	-0.157416	0.0338942
135	sp|O14672|ADA10_HUMAN	ADAM10	ADA10_HUMAN Disintegrin and metalloproteinase domain-containing protein 10	8	0.949967	1.012	1.32291	0.715119	1.03088	1.27142	0.771652	0.926047	1.03279	1.0921	0.830799	0.881636	0.562303	0.594715	0.776675	0.839995	1.12008	0.816533	1.04137	1	0.95933	0.821668	-0.0599008	0.735636	-0.283373	0.126441
136	sp|O14683|P5I11_HUMAN	TP53I11	P5I11_HUMAN Tumor protein p53-inducible protein 11	1	1.28891	0.921849	0.849789	0.939454	0.911416	1.12156	0.784794	1.18223	0.767132	0.693283	0.936436	0.815452	0.590649	0.69687	0.845095	0.835223	1.27249	1.07348	1.07999	1	0.803076	0.9134	-0.316392	0.0689983	-0.130681	0.435469
137	sp|O14686-3|KMT2D_HUMAN	KMT2D	KMT2D_HUMAN Isoform 3 of Histone-lysine N-methyltransferase 2D	5	1.01328	0.957556	1.20954	0.819626	0.900649	1.07784	0.985715	1.0358	1.012	1.03175	0.912598	0.87499	0.706199	0.696637	0.725396	1.09152	1.02438	0.909782	0.916191	1	0.957836	0.867158	-0.06215	0.532005	-0.205634	0.08714
138	sp|O14730|RIOK3_HUMAN	RIOK3	RIOK3_HUMAN Serine/threonine-protein kinase RIO3	1	1.02871	1.00039	0.726396	1.2445	0.967429	0.963368	1.06665	1.00255	0.875157	0.908627	1.26664	1.21121	1.3107	1.6007	1.3041	1.00188	0.86698	0.982408	0.826006	1	1.06541	1.12754	0.0914084	0.526419	0.173176	0.281974
139	sp|O14735|CDIPT_HUMAN	CDIPT	CDIPT_HUMAN CDP-diacylglycerol--inositol 3-phosphatidyltransferase	4	1.00862	1.08745	0.844887	1.05904	1.06264	1.06818	0.902558	0.966623	0.747576	0.78168	1.09774	0.954339	1.02241	1.16638	1.11261	0.912924	0.956706	1.09453	1.03406	1	0.895335	1.0428	-0.159501	0.170083	0.060466	0.367595
140	sp|O14737|PDCD5_HUMAN	PDCD5	PDCD5_HUMAN Programmed cell death protein 5	11	1.10919	0.940558	0.833256	1.117	1.08904	0.866175	1.12967	0.915121	0.985448	0.874207	0.993541	0.868764	1.06975	1.18424	1.01252	0.962191	1.02793	1.03725	0.791574	1	0.93049	1.01221	-0.103937	0.326001	0.0175053	0.849014
141	sp|O14744|ANM5_HUMAN	PRMT5	ANM5_HUMAN Protein arginine N-methyltransferase 5	10	0.944534	1.0529	0.974524	1.02805	1.0771	0.865216	1.11517	0.94251	1.13486	1.0319	1.02275	0.96504	1.08118	1.22923	1.04553	1.01768	0.79002	1.00207	0.793441	1	1.03864	0.994164	0.0546902	0.445006	-0.00844494	0.92823
142	sp|O14745|NHRF1_HUMAN	SLC9A3R1	NHRF1_HUMAN Na(+)/H(+) exchange regulatory cofactor NHE-RF1	16	0.84329	0.932804	1.70305	0.520856	0.607477	2.31431	0.3513	0.726914	1.348	1.25376	0.896139	0.971345	0.15586	0.140207	0.320241	0.430709	0.974934	0.3941	0.756233	1	1.11731	0.453183	0.160032	0.744611	-1.14183	0.0692823
143	sp|O14770|MEIS2_HUMAN	MEIS2	MEIS2_HUMAN Homeobox protein Meis2	3	0.8667	1.04513	0.839371	1.2488	0.954368	0.821767	1.31787	0.905991	0.909879	0.961003	0.840389	0.778122	0.943636	1.09898	0.891626	0.957379	0.921632	0.863327	0.917174	1	0.872348	0.941965	-0.197024	0.233642	-0.0862541	0.463036
144	sp|O14773|TPP1_HUMAN	TPP1	TPP1_HUMAN Tripeptidyl-peptidase 1	5	0.879371	1.02441	1.18608	0.910146	1.1152	1.05825	0.854886	0.971657	0.85906	1.07426	1.10177	1.06155	0.822751	0.88215	0.856369	1.05477	0.971157	1.09597	1.06447	1	1.02416	0.963949	0.0344428	0.739869	-0.0529716	0.5534
145	sp|O14776|TCRG1_HUMAN	TCERG1	TCRG1_HUMAN Transcription elongation regulator 1	16	0.962831	0.960515	1.12405	0.952607	0.869211	1.14628	1.00869	0.975825	0.906544	0.986358	0.901959	0.936989	0.674209	0.760515	0.721415	0.883695	0.919586	0.86847	0.884171	1	0.932962	0.816009	-0.10011	0.201995	-0.293343	0.00226379
146	sp|O14786|NRP1_HUMAN	NRP1	NRP1_HUMAN Neuropilin-1	11	0.891727	1.11442	0.84631	1.14755	0.979314	1.21739	0.800051	1.00324	0.842012	0.928135	0.913944	0.881295	0.704903	0.781551	0.817845	0.94838	0.962424	0.939559	1.07533	1	0.891346	0.889998	-0.165942	0.193865	-0.168126	0.152737
147	sp|O14787|TNPO2_HUMAN	TNPO2	TNPO2_HUMAN Transportin-2	3	1.01095	0.969482	1.03633	0.983236	0.807093	0.740644	1.63501	0.817252	1.00726	0.969416	1.16445	1.09632	1.26297	1.03604	0.987017	0.936627	0.926575	0.892062	0.934912	1	1.05936	0.996601	0.0831953	0.692508	-0.00491205	0.976829
148	sp|O14795|UN13B_HUMAN	UNC13B	UN13B_HUMAN Protein unc-13 homolog B	4	0.702213	1.14028	1.26972	0.88779	0.812046	1.35916	0.803589	1.0252	1.11773	1.25446	1.01117	1.12726	0.592697	0.707306	0.595105	0.866223	0.950167	1.07046	0.921883	1	1.12766	0.814834	0.173327	0.336841	-0.295421	0.120916
149	sp|O14802|RPC1_HUMAN	POLR3A	RPC1_HUMAN DNA-directed RNA polymerase III subunit RPC1	9	0.950085	0.994975	1.11798	0.93696	0.792352	1.3471	0.869727	0.990823	0.980195	1.06371	0.924414	0.929412	0.748942	0.822926	0.785691	0.852772	0.779502	0.846438	0.826349	1	0.974433	0.808946	-0.0373658	0.780954	-0.305885	0.0122845
150	sp|O14807|RASM_HUMAN	MRAS	RASM_HUMAN Ras-related protein M-Ras	2	1.20391	0.947037	0.724309	1.12475	0.982947	0.956392	0.869622	1.19104	0.807384	0.786668	0.876646	1.07339	1.08441	1.08699	0.996212	0.980718	0.861778	0.914974	0.955366	1	0.886021	0.982921	-0.174588	0.259924	-0.0248533	0.809146
151	sp|O14818|PSA7_HUMAN	PSMA7	PSA7_HUMAN Proteasome subunit alpha type-7	14	0.947639	1.05901	0.905505	1.08785	1.14665	0.925637	0.983357	0.944357	0.936439	1.02846	0.894045	1.03907	0.776287	1.03318	0.806886	0.885129	0.80773	0.959416	0.77349	1	0.974505	0.86316	-0.0372589	0.62529	-0.2123	0.0142886
152	sp|O14828|SCAM3_HUMAN	SCAMP3	SCAM3_HUMAN Secretory carrier-associated membrane protein 3	4	1.08331	1.01987	0.922071	0.974746	1.14978	0.939413	0.968942	0.94186	0.844269	0.973687	0.860344	0.791731	0.792684	0.756356	0.947296	0.952456	1.24771	0.901736	1.13727	1	0.867508	0.962215	-0.205051	0.0206393	-0.0555693	0.593767
153	sp|O14832|PAHX_HUMAN	PHYH	PAHX_HUMAN Phytanoyl-CoA dioxygenase, peroxisomal	2	0.746365	1.13853	1.01495	1.10015	0.896379	1.38974	0.622118	1.09176	0.891531	1.09121	1.04665	1.06352	0.759709	0.776652	0.726753	0.866821	0.96521	1.10491	0.897171	1	1.02323	0.871032	0.033131	0.858787	-0.199203	0.232209
154	sp|O14841|OPLA_HUMAN	OPLAH	OPLA_HUMAN 5-oxoprolinase	8	0.815814	0.976994	0.748474	1.45872	1.04935	0.942954	1.11972	0.887971	0.747082	0.765042	0.740607	0.653241	1.20337	1.41486	0.895205	0.929353	0.710058	0.958185	0.644694	1	0.726493	0.965104	-0.460979	0.0377284	-0.051244	0.786597
155	sp|O14874|BCKD_HUMAN	BCKDK	BCKD_HUMAN [3-methyl-2-oxobutanoate dehydrogenase [lipoamide]] kinase, mitochondrial	3	0.816628	1.1263	0.843371	1.2137	0.840755	1.11604	1.01749	1.02571	0.826923	0.87388	1.00563	0.976545	0.93085	1.10213	1.13159	1.10613	1.13909	1.1906	1.21379	1	0.920744	1.11631	-0.119128	0.358587	0.158742	0.100498
156	sp|O14880|MGST3_HUMAN	MGST3	MGST3_HUMAN Microsomal glutathione S-transferase 3	14	1.1467	0.916682	0.786773	1.14984	1.70661	0.553933	0.966372	0.773084	0.983617	0.940036	1.32542	1.38402	1.57821	1.50534	1.45496	1.10673	0.908952	1.25784	0.898957	1	1.15827	1.24443	0.211975	0.433746	0.315483	0.16245
157	sp|O14907|TX1B3_HUMAN	TAX1BP3	TX1B3_HUMAN Tax1-binding protein 3	3	0.942128	0.895506	1.23145	0.930911	1.01078	0.932564	0.892191	1.16446	1.16187	0.962918	1.0163	0.992469	0.93722	0.971874	0.97886	1.06036	0.945808	0.96092	1.04979	1	1.03339	0.986404	0.0473832	0.654091	-0.0197491	0.797221
158	sp|O14908|GIPC1_HUMAN	GIPC1	GIPC1_HUMAN PDZ domain-containing protein GIPC1	9	1.04901	0.954673	1.14521	0.851102	0.998478	1.07144	0.831082	1.099	1.09316	1.08407	0.888194	1.0364	0.77741	1.00374	0.80276	0.867224	0.980494	1.00107	1.00467	1	1.02545	0.919624	0.0362638	0.710136	-0.120884	0.175127
159	sp|O14910|LIN7A_HUMAN	LIN7A	LIN7A_HUMAN Protein lin-7 homolog A	3	0.900045	1.0226	1.17496	0.902392	0.955314	1.20486	0.775257	1.06457	1.02795	0.997677	1.02623	0.994716	1.1142	1.06489	1.37148	0.997328	1.08772	1.0277	0.977652	1	1.01164	1.09157	0.0166989	0.879828	0.126399	0.228529
160	sp|O14920|IKKB_HUMAN	IKBKB	IKKB_HUMAN Inhibitor of nuclear factor kappa-B kinase subunit beta	1	0.849084	1.17874	1.08828	0.883898	0.99253	0.944189	1.02366	1.03962	1.20712	1.2433	1.05035	1.08107	0.847268	0.95614	0.99527	0.834002	0.73583	0.97149	0.8957	1	1.14546	0.890814	0.195923	0.0452372	-0.166803	0.0565839
161	sp|O14929|HAT1_HUMAN	HAT1	HAT1_HUMAN Histone acetyltransferase type B catalytic subunit	5	0.995407	1.06488	1.1283	0.811407	1.09077	0.706959	1.26984	0.932437	1.17099	1.28796	0.806805	0.961072	0.699119	0.804863	0.750218	0.894992	0.775086	0.891158	0.855004	1	1.05671	0.810063	0.0795762	0.638728	-0.303894	0.0223612
162	sp|O14936|CSKP_HUMAN	CASK	CSKP_HUMAN Peripheral plasma membrane protein CASK	25	0.968951	0.933207	1.29321	0.804636	0.883596	1.2792	0.7942	1.04301	0.967156	1.04955	0.970221	0.940258	0.619458	0.616125	0.676951	0.938062	0.893731	0.85151	0.960006	1	0.981797	0.793692	-0.026503	0.860552	-0.333349	0.0412437
163	sp|O14949|QCR8_HUMAN	UQCRQ	QCR8_HUMAN Cytochrome b-c1 complex subunit 8	3	1.00436	1.02566	0.810135	1.15985	1.26953	0.923513	0.872631	0.93433	0.805089	0.788747	0.903763	0.837079	1.92446	1.60763	2.23685	1.34586	1.56391	1.32368	1.38068	1	0.83367	1.62615	-0.262452	0.0632409	0.701464	0.000407847
164	sp|O14950|ML12B_HUMAN	MYL12B	ML12B_HUMAN Myosin regulatory light chain 12B	26	1.1374	0.870041	1.2082	0.784357	1.2137	1.08298	0.784718	0.918597	1.29528	0.989798	1.08651	0.989344	0.520356	0.642432	0.740549	0.852329	0.917538	0.861167	1.09424	1	1.09023	0.804087	0.124638	0.409855	-0.314576	0.0614033
165	sp|O14958|CASQ2_HUMAN	CASQ2	CASQ2_HUMAN Calsequestrin-2	3	0.764696	1.05931	1.52264	0.653348	1.09025	1.04824	0.721856	1.13966	1.33077	1.13123	3.58941	3.51883	2.25855	2.77354	2.83926	3.25052	4.00199	3.79548	3.65271	1	2.39256	3.22458	1.25856	0.014761	1.68911	5.95e-07
166	sp|O14964|HGS_HUMAN	HGS	HGS_HUMAN Hepatocyte growth factor-regulated tyrosine kinase substrate	13	0.932299	0.986889	1.04004	1.04077	0.973749	0.93802	1.1025	0.985734	1.04513	1.03602	1.01064	1.03063	0.945666	1.11563	0.966305	1.00161	1.03791	1.0051	1.03145	1	1.0306	1.01481	0.0434889	0.330761	0.0212104	0.621568
167	sp|O14966|RAB7L_HUMAN	RAB7L1	RAB7L_HUMAN Ras-related protein Rab-7L1	1	0.90514	1.15074	1.05143	0.892684	0.894388	1.23795	0.893288	0.974372	0.93905	1.10382	0.99835	1.14275	0.699331	0.650161	0.828244	1.00782	0.966256	0.955382	1.04263	1	1.04599	0.878547	0.0648744	0.556125	-0.186809	0.127266
168	sp|O14967|CLGN_HUMAN	CLGN	CLGN_HUMAN Calmegin	20	1.14142	1.03378	0.761221	1.06358	0.959882	1.02061	0.978511	1.04099	0.824222	0.837034	0.887627	0.932944	1.11284	1.05987	1.13245	1.12291	1.22425	1.05442	1.23473	1	0.870457	1.1345	-0.200156	0.0538897	0.182052	0.0169047
169	sp|O14972|DSCR3_HUMAN	DSCR3	DSCR3_HUMAN Down syndrome critical region protein 3	2	0.972505	1.03722	0.990183	1.00009	0.872624	0.956662	1.04604	1.12468	0.982689	1.0668	1.03097	1.03986	0.851864	1.00395	0.80994	0.985026	0.760298	0.924194	0.860057	1	1.03008	0.885046	0.0427589	0.464364	-0.176175	0.0174671
170	sp|O14974|MYPT1_HUMAN	PPP1R12A	MYPT1_HUMAN Protein phosphatase 1 regulatory subunit 12A	24	0.938581	1.06183	0.852982	1.14661	1.12549	0.879024	1.09526	0.900221	0.873148	0.91765	0.953372	0.940236	0.930298	0.958289	0.912172	0.890681	0.869215	0.891609	0.830823	1	0.921101	0.897584	-0.118568	0.234767	-0.155881	0.0512309
171	sp|O14976|GAK_HUMAN	GAK	GAK_HUMAN Cyclin-G-associated kinase	6	0.957906	1.02225	1.2767	0.743152	0.870757	1.24559	0.828625	1.05503	1.0459	1.05385	0.92344	0.989016	0.613654	0.628955	0.608719	0.767144	0.755212	0.77132	0.783691	1	1.00305	0.704099	0.00439501	0.976193	-0.50615	0.00221534
172	sp|O14979|HNRDL_HUMAN	HNRNPDL	HNRDL_HUMAN Heterogeneous nuclear ribonucleoprotein D-like	25	0.810772	0.9742	1.25116	0.963867	1.06749	0.992298	1.06536	0.874849	1.24141	1.19807	1.06475	1.07524	1.13916	1.08617	1.20065	1.04261	1.23325	1.06066	1.13006	1	1.14487	1.12751	0.195181	0.0811936	0.173137	0.0421849
173	sp|O14980|XPO1_HUMAN	XPO1	XPO1_HUMAN Exportin-1	27	0.987788	0.998399	1.06712	0.946689	0.943141	0.953625	1.10057	1.00266	0.948716	0.991442	1.03358	1.00926	0.920384	0.983735	0.860197	0.902326	0.805438	0.904549	0.823426	1	0.995749	0.885722	-0.00614534	0.896094	-0.175074	0.00249511
174	sp|O14981|BTAF1_HUMAN	BTAF1	BTAF1_HUMAN TATA-binding protein-associated factor 172	6	1.05871	1.01027	1.01004	0.920984	0.871064	1.03392	0.980965	1.11406	0.991417	1.09684	1.05025	1.12022	0.918545	0.855504	0.801102	0.914994	0.737258	0.799498	0.851666	1	1.06468	0.839795	0.0904253	0.168912	-0.251891	0.000840648
175	sp|O15013|ARHGA_HUMAN	ARHGEF10	ARHGA_HUMAN Rho guanine nucleotide exchange factor 10	9	1.103	1.0001	1.0314	0.865507	1.10239	0.879387	0.906875	1.11135	1.04649	1.12438	0.92825	1.09138	0.890701	1.01464	0.940079	0.875885	0.889401	0.940586	0.874854	1	1.04763	0.918021	0.0671239	0.449945	-0.123401	0.0812736
176	sp|O15014|ZN609_HUMAN	ZNF609	ZN609_HUMAN Zinc finger protein 609	5	0.980403	0.947753	1.18432	0.887526	0.895378	1.22139	0.920314	0.962923	1.20117	1.24052	1.06523	1.14998	0.873662	0.878567	0.867626	0.872496	1.06289	0.938294	0.995011	1	1.16422	0.926935	0.219368	0.0433999	-0.109461	0.214781
177	sp|O15020|SPTN2_HUMAN	SPTBN2	SPTN2_HUMAN Spectrin beta chain, non-erythrocytic 2	16	0.998522	1.0243	0.919974	1.0572	1.03985	0.980669	0.994677	0.984806	0.887371	0.975683	0.93907	0.963809	1.0902	1.22092	1.05295	1.04964	0.968953	1.02824	0.939642	1	0.941483	1.05008	-0.0869927	0.0434062	0.070496	0.186409
178	sp|O15021|MAST4_HUMAN	MAST4	MAST4_HUMAN Microtubule-associated serine/threonine-protein kinase 4	1	1.40517	0.761085	0.934126	0.899619	1.1622	0.702619	1.12066	1.01452	0.652068	0.975965	0.682941	1.45973	2.34864	2.14563	2.52461	1.214	1.10285	1.04027	0.938892	1	0.942677	1.61641	-0.085165	0.745288	0.692796	0.032566
179	sp|O15031|PLXB2_HUMAN	PLXNB2	PLXB2_HUMAN Plexin-B2	19	0.993318	0.980342	1.11407	0.91227	0.953995	1.09831	0.862976	1.08472	0.938244	0.964638	0.923725	0.96123	0.905513	0.96906	1.07054	1.02087	1.06451	1.03832	1.17114	1	0.946959	1.03428	-0.0786256	0.289648	0.0486227	0.465508
180	sp|O15037|KHNYN_HUMAN	KHNYN	KHNYN_HUMAN Protein KHNYN	3	0.816485	1.10643	0.972972	1.10412	0.927504	0.859259	1.33059	0.882644	0.91692	0.913236	0.988829	0.893381	0.473975	0.591573	0.511832	0.985737	0.958713	0.952181	1.03056	1	0.928091	0.786367	-0.107661	0.436556	-0.346725	0.070832
181	sp|O15040|TCPR2_HUMAN	TECPR2	TCPR2_HUMAN Tectonin beta-propeller repeat-containing protein 2	1	0.793917	1.09335	1.21412	0.898615	0.977751	0.962649	0.867501	1.1921	0.945654	1.18775	0.985696	0.977472	1.06892	1.16326	0.972618	0.868124	0.779742	0.870984	0.891377	1	1.02414	0.945004	0.0344169	0.786221	-0.0816079	0.473199
182	sp|O15042|SR140_HUMAN	U2SURP	SR140_HUMAN U2 snRNP-associated SURP motif-containing protein	17	1.05902	0.931487	1.12758	0.881918	1.02518	1.12367	0.981217	0.869932	1.13756	1.06341	0.993013	1.03048	0.876836	0.693312	0.606699	0.799592	0.827858	0.870632	0.796397	1	1.05612	0.781618	0.0787674	0.337993	-0.355465	0.000992118
183	sp|O15047|SET1A_HUMAN	SETD1A	SET1A_HUMAN Histone-lysine N-methyltransferase SETD1A	7	0.966291	0.992765	1.1415	0.89944	0.750011	1.24429	0.987635	1.01806	0.93772	1.12049	0.869437	1.04989	0.844986	0.946799	0.911616	1.12081	1.04091	1.02521	1.18385	1	0.994385	1.0106	-0.00812313	0.948518	0.0152063	0.882192
184	sp|O15056|SYNJ2_HUMAN	SYNJ2	SYNJ2_HUMAN Synaptojanin-2	5	1.10315	0.920594	1.20775	0.768512	0.810129	1.34091	0.745598	1.10336	1.22059	1.18158	1.06126	1.24503	0.484293	0.607418	0.621135	0.661819	0.654625	0.734774	0.675745	1	1.17712	0.634258	0.235256	0.159081	-0.656857	0.00115053
185	sp|O15061|SYNEM_HUMAN	SYNM	SYNEM_HUMAN Synemin	4	1.08965	1.04812	0.816461	1.04577	1.04078	0.84965	0.973066	1.13651	0.799689	0.780365	1.10427	0.936598	1.45677	1.37353	1.34876	1.02899	0.946035	0.859822	0.87719	1	0.905231	1.1273	-0.143641	0.24516	0.172871	0.224985
186	sp|O15067|PUR4_HUMAN	PFAS	PUR4_HUMAN Phosphoribosylformylglycinamidine synthase	13	0.900533	1.06555	0.865579	1.16833	1.09303	0.926695	1.00702	0.973252	1.04858	1.12155	1.05752	1.10785	0.947565	1.18406	0.871965	0.771577	0.696882	0.891057	0.643549	1	1.08388	0.858094	0.1162	0.155097	-0.220793	0.0796951
187	sp|O15085-2|ARHGB_HUMAN	ARHGEF11	ARHGB_HUMAN Isoform 2 of Rho guanine nucleotide exchange factor 11	7	1.02177	0.94702	0.964231	1.06698	1.0466	0.957286	0.824336	1.17178	1.03214	1.08118	1.07837	1.02095	0.924677	1.1233	0.89905	0.880563	0.867025	1.00166	0.856172	1	1.05316	0.936063	0.0747221	0.343793	-0.0953227	0.235967
188	sp|O15091|MRRP3_HUMAN	KIAA0391	MRRP3_HUMAN Mitochondrial ribonuclease P protein 3	2	1.2377	0.872963	0.919184	0.970157	0.946842	1.02216	0.922819	1.10818	0.78506	0.904909	0.851811	0.802695	1.07296	0.906493	1.02254	1.07645	0.809441	0.943628	1.04947	1	0.836119	0.982999	-0.25822	0.0286341	-0.0247383	0.772773
189	sp|O15116|LSM1_HUMAN	LSM1	LSM1_HUMAN U6 snRNA-associated Sm-like protein LSm1	1	0.812162	1.05917	0.9433	1.18537	1.42765	0.805661	0.887717	0.87897	1.26243	1.02124	1.13717	0.85733	0.76225	1.00275	0.736143	0.752368	0.718976	1.0743	0.641544	1	1.06954	0.812618	0.096996	0.588767	-0.29935	0.0817965
190	sp|O15118|NPC1_HUMAN	NPC1	NPC1_HUMAN Niemann-Pick C1 protein	2	1.35047	0.873463	1.01256	0.763499	1.37306	0.959945	0.720931	0.946062	0.952302	0.948689	0.855173	0.941716	1.18604	1.24525	1.82372	1.07282	1.71942	1.15915	1.55038	1	0.92447	1.39383	-0.113302	0.562031	0.479052	0.0148233
191	sp|O15126|SCAM1_HUMAN	SCAMP1	SCAM1_HUMAN Secretory carrier-associated membrane protein 1	14	1.19097	0.945254	0.853021	1.01076	1.03834	1.03752	0.890009	1.03413	0.76714	0.847571	0.914545	1.02394	1.19984	1.24926	1.61011	1.03782	1.53664	1.08792	1.31207	1	0.8883	1.29052	-0.170881	0.116582	0.367955	0.00478512
192	sp|O15127|SCAM2_HUMAN	SCAMP2	SCAM2_HUMAN Secretory carrier-associated membrane protein 2	4	1.20391	0.901152	0.907498	0.987444	1.17884	1.00183	0.886647	0.93268	0.907006	0.898367	0.875885	0.907279	0.987504	0.937709	1.25946	1.0947	1.20777	0.995535	1.28057	1	0.897134	1.10904	-0.156604	0.140459	0.149306	0.136011
193	sp|O15143|ARC1B_HUMAN	ARPC1B	ARC1B_HUMAN Actin-related protein 2/3 complex subunit 1B	8	0.881373	0.983364	1.30453	0.830738	0.970854	1.20107	0.825248	1.00283	1.0382	1.10561	0.910507	1.08698	0.536895	0.594846	0.576449	0.614157	0.611252	0.709378	0.623743	1	1.03532	0.609531	0.0500826	0.712083	-0.714228	6.79e-05
194	sp|O15144|ARPC2_HUMAN	ARPC2	ARPC2_HUMAN Actin-related protein 2/3 complex subunit 2	15	0.988189	1.00534	1.11609	0.89038	1.09035	1.01934	0.902554	0.98776	1.04399	0.993193	0.939516	0.992492	0.76435	0.856745	0.779956	0.853343	0.707837	0.88828	0.745178	1	0.992299	0.799384	-0.0111535	0.861432	-0.323039	0.000156894
195	sp|O15145|ARPC3_HUMAN	ARPC3	ARPC3_HUMAN Actin-related protein 2/3 complex subunit 3	5	0.918548	1.05802	1.03936	0.984077	0.950769	1.09762	0.890163	1.06145	0.975684	1.23973	0.919245	1.16507	0.683722	1.01362	0.695688	0.898894	0.916317	0.966457	0.965488	1	1.07493	0.87717	0.104246	0.268282	-0.189072	0.0434524
196	sp|O15155|BET1_HUMAN	BET1	BET1_HUMAN BET1 homolog	1	0.788012	1.30179	1.14776	0.762442	1.16581	1.06173	0.813002	0.959457	1.11865	0.855162	0.704111	0.508563	0.259028	0.145965	0.792293	1.0411	0.986555	1.11116	0.979111	1	0.796621	0.759315	-0.328035	0.160837	-0.397229	0.151835
197	sp|O15160|RPAC1_HUMAN	POLR1C	RPAC1_HUMAN DNA-directed RNA polymerases I and III subunit RPAC1	5	0.897277	1.10362	1.10659	0.892517	0.939905	1.08688	0.992047	0.981172	1.1592	1.22069	0.855681	0.859603	0.624583	0.739914	0.667778	0.945698	0.825811	0.957163	0.823749	1	1.02379	0.797814	0.033925	0.770557	-0.325876	0.00335532
198	sp|O15164|TIF1A_HUMAN	TRIM24	TIF1A_HUMAN Transcription intermediary factor 1-alpha	11	0.91762	0.939597	1.16193	0.980857	0.968428	1.00674	1.0271	0.997728	1.03643	1.13588	1.06511	1.11328	0.937161	0.959243	1.00488	1.07176	1.08976	1.03561	1.1388	1	1.08767	1.03389	0.121247	0.0584022	0.048078	0.388914
199	sp|O15173-2|PGRC2_HUMAN	PGRMC2	PGRC2_HUMAN Isoform 2 of Membrane-associated progesterone receptor component 2	11	1.04444	0.982406	0.908415	1.06474	0.882453	1.03078	1.01317	1.0736	0.799399	0.79472	0.976349	0.916078	0.935862	0.941846	1.12034	1.04018	1.18356	0.976323	1.18868	1	0.871637	1.05525	-0.198201	0.0214779	0.0775914	0.260995
200	sp|O15211|RGL2_HUMAN	RGL2	RGL2_HUMAN Ral guanine nucleotide dissociation stimulator-like 2	1	0.792376	1.08857	0.98159	1.13747	0.734032	1.11296	1.05055	1.10245	1.05159	1.04861	0.97768	1.07615	0.900972	1.18855	0.868103	0.941073	0.987882	1.02591	0.810354	1	1.03851	0.960405	0.0545139	0.642025	-0.0582845	0.596824
201	sp|O15212|PFD6_HUMAN	PFDN6	PFD6_HUMAN Prefoldin subunit 6	5	0.796653	1.06797	0.906304	1.22907	1.02302	1.01335	0.945946	1.01768	1.31471	1.14803	1.04974	1.10846	0.623596	1.03492	0.571093	0.845436	1.0574	1.0265	0.824269	1	1.15523	0.854744	0.208184	0.0652828	-0.226436	0.1105
202	sp|O15226-2|NKRF_HUMAN	NKRF	NKRF_HUMAN Isoform 2 of NF-kappa-B-repressing factor	6	1.05709	0.873418	1.31955	0.749947	0.842627	1.16208	1.00315	0.992138	1.10315	1.14507	0.871385	1.00597	0.727384	0.732826	0.797972	1.16509	0.903133	1.04197	1.22744	1	1.03139	0.942259	0.0445941	0.765347	-0.085804	0.574695
203	sp|O15228|GNPAT_HUMAN	GNPAT	GNPAT_HUMAN Dihydroxyacetone phosphate acyltransferase	4	0.953864	1.06627	1.16144	0.818426	0.856938	1.04032	1.05379	1.04895	0.827264	0.985585	0.781395	0.993627	0.871393	0.730438	0.785756	0.963689	0.923584	0.88187	1.08367	1	0.896968	0.891486	-0.156872	0.168335	-0.165716	0.0928585
204	sp|O15230|LAMA5_HUMAN	LAMA5	LAMA5_HUMAN Laminin subunit alpha-5	28	0.933797	0.882565	1.48501	0.698624	1.04553	1.3162	0.695422	0.942839	1.09784	1.12727	1.14775	1.11391	0.471247	0.591928	0.625075	0.852908	1.03869	0.962856	1.05433	1	1.12169	0.799577	0.165679	0.414001	-0.322692	0.159452
205	sp|O15235|RT12_HUMAN	MRPS12	RT12_HUMAN 28S ribosomal protein S12, mitochondrial	4	1.6614	0.633378	0.597039	1.10818	0.972843	0.786367	1.17071	1.07008	0.679482	0.870311	1.00617	1.45956	2.24662	1.49958	1.60126	1.15321	0.938997	0.956112	1.12498	1	1.00388	1.36011	0.00558818	0.985502	0.443722	0.109217
206	sp|O15254|ACOX3_HUMAN	ACOX3	ACOX3_HUMAN Peroxisomal acyl-coenzyme A oxidase 3	9	1.41627	0.918177	0.799969	0.86558	1.12132	0.875218	0.900567	1.1029	0.846181	0.79464	0.91135	0.817509	0.944157	0.854041	1.03509	1.09852	1.04183	1.02106	1.24623	1	0.84242	1.03442	-0.247388	0.16593	0.0488192	0.70312
207	sp|O15258|RER1_HUMAN	RER1	RER1_HUMAN Protein RER1	3	0.939185	1.07377	1.12076	0.866286	1.03298	0.906072	0.968233	1.09271	1.13486	1.10905	0.861855	0.678265	0.488434	0.500162	0.562646	0.999193	0.945379	0.863959	1.00756	1	0.946008	0.766762	-0.0800757	0.549032	-0.383148	0.0239996
208	sp|O15260|SURF4_HUMAN	SURF4	SURF4_HUMAN Surfeit locus protein 4	4	0.933543	0.996099	1.2565	0.813862	1.03979	0.963814	1.03363	0.962765	0.982129	0.955734	0.74965	0.628685	0.380039	0.386506	0.409735	0.880965	0.807198	0.905834	0.84513	1	0.82905	0.659344	-0.27047	0.0742571	-0.600897	0.00487291
209	sp|O15269|SPTC1_HUMAN	SPTLC1	SPTC1_HUMAN Serine palmitoyltransferase 1	6	0.993782	0.91036	1.43245	0.663407	0.9084	1.04506	0.95615	1.09039	1.13362	1.08982	0.911929	0.920198	0.519976	0.468146	0.513364	1.08139	1.00191	1.09015	0.988865	1	1.01389	0.809115	0.0199045	0.908225	-0.305584	0.170214
210	sp|O15270|SPTC2_HUMAN	SPTLC2	SPTC2_HUMAN Serine palmitoyltransferase 2	3	1.24946	0.818695	1.28503	0.646813	0.883038	1.26262	0.728239	1.12611	0.983661	0.800404	0.901321	0.71576	0.577097	0.471889	0.672033	0.855748	0.830277	0.880534	0.88769	1	0.850287	0.739324	-0.233979	0.306406	-0.435721	0.0408176
211	sp|O15294|OGT1_HUMAN	OGT	OGT1_HUMAN UDP-N-acetylglucosamine--peptide N-acetylglucosaminyltransferase 110 kDa subunit	10	1.01686	0.996467	1.05698	0.929686	1.16218	0.869806	1.03514	0.932878	1.04	1.05257	0.922983	1.00157	0.972899	1.0207	0.934617	1.03805	0.955412	1.11276	0.9071	1	1.00428	0.991648	0.00616023	0.933999	-0.0120996	0.84686
212	sp|O15305|PMM2_HUMAN	PMM2	PMM2_HUMAN Phosphomannomutase 2	2	0.898244	1.03793	1.27133	0.792495	1.06314	1.09972	0.887165	0.949983	1.22887	1.03169	1.01889	1.07024	0.644452	0.786364	0.68077	0.766591	0.747174	0.825942	0.720901	1	1.08742	0.738885	0.120912	0.319527	-0.436578	0.000901407
213	sp|O15320|CTGE5_HUMAN	CTAGE5	CTGE5_HUMAN cTAGE family member 5	10	0.999682	0.894246	1.32544	0.780632	0.924645	1.25487	0.808475	1.01201	1.00643	0.991365	0.952773	0.904021	0.639144	0.561965	0.683811	0.954109	1.00954	0.834411	1.04017	1	0.963648	0.817593	-0.0534225	0.729651	-0.290544	0.0935131
214	sp|O15327|INP4B_HUMAN	INPP4B	INP4B_HUMAN Type II inositol 3,4-bisphosphate 4-phosphatase	9	0.675586	1.22804	0.605221	1.49115	1.04905	0.783761	1.26864	0.898547	0.854137	0.917552	1.05598	0.987919	1.43128	1.58355	1.11055	0.926948	0.787895	0.928438	0.699228	1	0.953897	1.06684	-0.0680952	0.78311	0.0933447	0.693956
215	sp|O15344|TRI18_HUMAN	MID1	TRI18_HUMAN E3 ubiquitin-protein ligase Midline-1	1	1.14411	1.11577	0.823945	0.916177	0.521652	0.339537	2.9204	0.218413	0.803245	1.33289	0.995045	1.21791	0.965701	0.771315	1.1141	1.03961	1.02209	0.670662	1.18753	1	1.08727	0.967287	0.120713	0.84733	-0.0479834	0.922221
216	sp|O15347|HMGB3_HUMAN	HMGB3	HMGB3_HUMAN High mobility group protein B3	13	0.975704	1.05502	1.1215	0.847773	0.863588	1.26688	0.82338	1.04615	1.21206	1.26744	0.905172	1.11104	0.56459	0.702913	0.580342	0.778018	0.895722	0.924129	0.796052	1	1.12393	0.748824	0.16855	0.221664	-0.417302	0.00596872
217	sp|O15355|PPM1G_HUMAN	PPM1G	PPM1G_HUMAN Protein phosphatase 1G	15	1.02053	1.05979	1.04814	0.871534	1.02084	1.02649	1.00868	0.943995	1.01541	1.32862	0.846098	1.22018	0.605587	0.812364	0.575645	0.8748	0.835278	0.919062	0.844904	1	1.10258	0.781091	0.14088	0.222044	-0.356437	0.00117218
218	sp|O15357|SHIP2_HUMAN	INPPL1	SHIP2_HUMAN Phosphatidylinositol 3,4,5-trisphosphate 5-phosphatase 2	20	0.91903	1.01991	1.01676	1.0443	1.01268	0.999565	0.928503	1.05926	1.08243	1.06748	1.18503	1.14849	1.01602	1.00813	0.931403	0.964567	0.888194	0.972035	0.906091	1	1.12086	0.955206	0.164604	0.00357209	-0.0661157	0.106224
219	sp|O15371|EIF3D_HUMAN	EIF3D	EIF3D_HUMAN Eukaryotic translation initiation factor 3 subunit D	19	1.10757	0.962257	0.993566	0.936604	1.05153	0.814221	1.22931	0.904936	0.931667	0.956836	0.924462	1.01026	0.884417	0.892096	0.841182	0.995367	0.832476	0.940353	0.937841	1	0.955806	0.90339	-0.0652104	0.525539	-0.146578	0.0913147
220	sp|O15372|EIF3H_HUMAN	EIF3H	EIF3H_HUMAN Eukaryotic translation initiation factor 3 subunit H	10	1.04578	0.931608	1.11501	0.907597	0.832407	1.22584	0.887813	1.05394	1.12121	1.0221	0.974376	0.931341	0.767463	0.795908	0.790382	0.828648	0.818136	0.889748	0.819607	1	1.01226	0.815699	0.0175776	0.870429	-0.293892	0.00368233
221	sp|O15381|NVL_HUMAN	NVL	NVL_HUMAN Nuclear valosin-containing protein-like	1	0.863171	1.04974	1.02546	1.06163	0.760297	1.38073	0.804321	1.05465	1.00031	1.36318	0.811141	0.996338	0.397072	0.690789	0.388489	0.95367	0.832134	0.864163	1.00148	1	1.04274	0.732543	0.0603823	0.743267	-0.449015	0.0379281
222	sp|O15382|BCAT2_HUMAN	BCAT2	BCAT2_HUMAN Branched-chain-amino-acid aminotransferase, mitochondrial	25	0.875955	1.08267	0.796047	1.24532	0.877361	0.90877	1.24959	0.964276	0.704818	0.873027	0.841535	0.879248	1.10439	1.14318	1.28592	1.02891	1.11869	1.01384	1.20537	1	0.824657	1.12861	-0.278134	0.0888881	0.174552	0.105712
223	sp|O15397|IPO8_HUMAN	IPO8	IPO8_HUMAN Importin-8	3	1.03645	0.939484	1.31699	0.707082	0.909945	0.852291	1.14985	1.08792	1.22438	1.27216	0.82885	1.01426	0.913078	1.09552	0.911514	1.05958	0.94502	1.20651	1.06901	1	1.08491	1.02861	0.117577	0.491172	0.0406904	0.731922
224	sp|O15400|STX7_HUMAN	STX7	STX7_HUMAN Syntaxin-7	8	1.1818	0.914166	1.00415	0.899885	1.0659	1.07286	0.824256	1.03698	0.895065	0.924591	0.886567	0.946761	1.01749	0.92905	1.39695	1.07828	1.51743	0.996675	1.50029	1	0.913246	1.20517	-0.130925	0.17603	0.269232	0.0607867
225	sp|O15427|MOT4_HUMAN	SLC16A3	MOT4_HUMAN Monocarboxylate transporter 4	6	1.13299	0.853049	0.529939	1.48402	0.837666	1.40613	0.938092	0.818116	0.595278	0.365601	0.492366	0.30454	0.763142	0.734205	1.31383	0.603145	1.52674	0.524119	0.980026	1	0.439446	0.920744	-1.18624	0.00813054	-0.119128	0.666283
226	sp|O15439|MRP4_HUMAN	ABCC4	MRP4_HUMAN Multidrug resistance-associated protein 4	5	0.87533	1.12753	1.17722	0.819929	1.13012	1.07176	0.71936	1.07876	0.963881	1.14202	0.952046	1.03922	0.950096	0.86573	0.90552	1.07023	1.03662	0.873052	0.931262	1	1.02429	0.947501	0.0346261	0.79708	-0.0778008	0.468564
227	sp|O15446-2|RPA34_HUMAN	CD3EAP	RPA34_HUMAN Isoform 2 of DNA-directed RNA polymerase I subunit RPA34	1	1.05281	0.969272	1.07545	0.902467	1.12679	1.1306	0.815606	0.927011	0.955922	1.11649	0.86361	0.943949	0.625224	0.885026	0.686925	0.9782	0.969359	1.12142	0.954459	1	0.969992	0.888659	-0.0439556	0.670551	-0.170299	0.162598
228	sp|O15460|P4HA2_HUMAN	P4HA2	P4HA2_HUMAN Prolyl 4-hydroxylase subunit alpha-2	16	1.43274	0.718531	1.1059	0.742825	0.664007	1.3232	0.857235	1.15556	0.850571	0.731604	0.869609	0.651511	0.41917	0.372598	0.450905	0.836193	0.689191	0.677997	0.922199	1	0.775824	0.624036	-0.366199	0.177739	-0.680299	0.015353
229	sp|O15498|YKT6_HUMAN	YKT6	YKT6_HUMAN Synaptobrevin homolog YKT6	5	1.01317	0.988668	1.05359	0.944573	1.14118	0.912413	0.966915	0.979489	1.16348	0.979577	1.06071	1.0579	1.06588	1.2366	1.13924	0.924963	0.94703	1.08856	0.859028	1	1.06541	1.03733	0.0914152	0.170908	0.0528733	0.501473
230	sp|O15511|ARPC5_HUMAN	ARPC5	ARPC5_HUMAN Actin-related protein 2/3 complex subunit 5	7	1.05578	0.919276	1.15705	0.867895	1.12489	0.937823	0.937882	0.999408	1.09949	0.97402	1.0166	1.01775	0.721356	0.738424	0.74012	0.765062	0.89882	0.784223	0.859913	1	1.02696	0.786845	0.0383868	0.639907	-0.345848	0.00045939
231	sp|O15514|RPB4_HUMAN	POLR2D	RPB4_HUMAN DNA-directed RNA polymerase II subunit RPB4	1	0.741267	1.00616	1.21095	1.04162	0.870128	1.20062	1.00505	0.924196	1.02759	0.91739	0.881812	1.03243	0.612096	0.755292	0.739236	1.02853	1.24745	1.07246	1.22695	1	0.964806	0.954574	-0.0516894	0.688403	-0.0670715	0.678962
232	sp|O15523|DDX3Y_HUMAN	DDX3Y	DDX3Y_HUMAN ATP-dependent RNA helicase DDX3Y	3	0.936093	0.933865	1.18722	0.942823	0.963904	1.20039	0.751434	1.08427	0.938589	0.915999	1.02915	0.779815	0.529651	0.526589	0.525383	0.879832	0.636769	0.795389	0.702759	1	0.915889	0.656624	-0.126755	0.341295	-0.60686	0.000566441
233	sp|O15530|PDPK1_HUMAN	PDPK1	PDPK1_HUMAN 3-phosphoinositide-dependent protein kinase 1	5	1.08866	1.02487	0.918095	0.968373	0.960715	0.925642	1.02608	1.08756	0.862211	0.845014	0.849996	0.93765	0.815533	0.950717	0.804903	0.972196	0.896819	0.993547	0.921182	1	0.873718	0.907843	-0.19476	0.00699734	-0.139486	0.0250812
234	sp|O15550|KDM6A_HUMAN	KDM6A	KDM6A_HUMAN Lysine-specific demethylase 6A	5	0.966898	0.985661	1.13817	0.909274	0.973092	0.933069	1.04481	1.04903	1.01461	1.06809	0.833198	1.04381	0.814018	0.84222	0.777137	1.12603	1.10216	1.07224	1.21337	1	0.989925	0.992453	-0.0146089	0.850573	-0.0109287	0.913258
235	sp|O43143|DHX15_HUMAN	DHX15	DHX15_HUMAN Putative pre-mRNA-splicing factor ATP-dependent RNA helicase DHX15	42	0.900891	0.985957	1.22974	0.883412	0.939973	1.06158	0.985898	1.01255	1.14042	1.08189	1.00502	0.981772	0.698974	0.687581	0.672462	0.90559	0.789662	0.842396	0.870829	1	1.05227	0.781071	0.0735103	0.413279	-0.356475	0.00126832
236	sp|O43148-2|MCES_HUMAN	RNMT	MCES_HUMAN Isoform 2 of mRNA cap guanine-N7 methyltransferase	11	0.960667	0.973628	0.966907	1.0988	0.894113	1.09036	0.977206	1.03833	0.932385	0.908397	0.974818	0.991913	1.04956	0.918772	0.982981	0.900876	0.911051	0.909591	0.963687	1	0.951878	0.948074	-0.0711511	0.236091	-0.0769289	0.137231
237	sp|O43149|ZZEF1_HUMAN	ZZEF1	ZZEF1_HUMAN Zinc finger ZZ-type and EF-hand domain-containing protein 1	8	1.06976	1.05936	0.841483	1.0294	0.955194	0.877064	1.11991	1.04783	0.866565	1.05583	0.925157	1.0257	1.11229	1.14766	0.986556	0.984795	0.896886	0.994559	0.897158	1	0.968315	1.00284	-0.0464524	0.600083	0.00409571	0.956033
238	sp|O43150|ASAP2_HUMAN	ASAP2	ASAP2_HUMAN Arf-GAP with SH3 domain, ANK repeat and PH domain-containing protein 2	5	0.965777	0.941079	1.19841	0.894737	1.02753	0.989715	0.857747	1.12501	1.15878	1.14361	0.885685	1.01969	0.806675	0.998181	0.717232	1.00975	0.938147	1.05616	0.830678	1	1.05194	0.908117	0.0730561	0.490328	-0.139049	0.16138
239	sp|O43155|FLRT2_HUMAN	FLRT2	FLRT2_HUMAN Leucine-rich repeat transmembrane protein FLRT2	3	0.87901	0.825498	1.71166	0.583837	0.735401	1.48146	0.559913	1.22323	1.25688	1.19082	1.06508	1.06048	0.240339	0.302747	0.411804	0.856203	1.0239	0.765023	1.08171	1	1.14331	0.668818	0.193221	0.530629	-0.580315	0.126309
240	sp|O43157|PLXB1_HUMAN	PLXNB1	PLXB1_HUMAN Plexin-B1	8	0.936358	0.91203	1.52529	0.626326	0.832782	1.35226	0.642013	1.17295	1.17094	1.22979	0.905901	0.964691	0.418438	0.455294	0.527512	0.826323	0.788597	0.824156	0.984536	1	1.06783	0.689265	0.0946827	0.705494	-0.536869	0.0521392
241	sp|O43159|RRP8_HUMAN	RRP8	RRP8_HUMAN Ribosomal RNA-processing protein 8	4	0.92768	1.04171	0.944778	1.08583	0.980311	1.08859	0.934711	0.996386	0.871651	0.963729	0.848087	0.893315	0.667272	0.868626	0.735687	0.996395	0.972183	1.26972	0.988423	1	0.894196	0.928329	-0.161338	0.0179619	-0.107292	0.350169
242	sp|O43169|CYB5B_HUMAN	CYB5B	CYB5B_HUMAN Cytochrome b5 type B	2	0.96721	0.965728	1.02668	1.04039	1.33049	0.927506	0.830388	0.911617	1.02769	0.913179	1.0865	0.924566	1.2436	1.10808	1.41804	1.20575	1.27278	1.33387	1.2053	1	0.987983	1.25534	-0.0174424	0.885521	0.328083	0.00207312
243	sp|O43172|PRP4_HUMAN	PRPF4	PRP4_HUMAN U4/U6 small nuclear ribonucleoprotein Prp4	14	0.9341	0.9747	1.19897	0.892226	0.902009	1.07671	1.02638	0.994894	1.05438	1.0436	0.905677	0.907831	0.668231	0.730095	0.723517	1.02154	0.978691	0.9585	1.01906	1	0.977872	0.871376	-0.0322825	0.715254	-0.198633	0.0777572
244	sp|O43175|SERA_HUMAN	PHGDH	SERA_HUMAN D-3-phosphoglycerate dehydrogenase	31	1.07149	0.637109	1.36046	0.930939	0.957254	1.10674	1.07878	0.857222	1.38718	1.38908	0.940177	1.31783	0.624804	0.752446	0.54349	0.854368	0.779038	0.890146	0.75888	1	1.25857	0.74331	0.331783	0.0745017	-0.427963	0.0143351
245	sp|O43181|NDUS4_HUMAN	NDUFS4	NDUS4_HUMAN NADH dehydrogenase [ubiquinone] iron-sulfur protein 4, mitochondrial	3	0.89369	1.13729	0.730056	1.23896	1.03319	0.935234	1.05157	0.980003	0.786726	0.746265	0.869109	0.64911	1.08979	1.01415	1.04156	0.940383	0.881753	0.893683	0.768147	1	0.762802	0.947068	-0.390619	0.019312	-0.07846	0.466351
246	sp|O43237|DC1L2_HUMAN	DYNC1LI2	DC1L2_HUMAN Cytoplasmic dynein 1 light intermediate chain 2	10	0.959995	0.948093	1.17363	0.91828	0.953395	0.999393	1.0961	0.951114	1.03356	1.07268	1.01089	1.00824	0.716735	0.812072	0.698772	0.949889	0.906865	0.900153	0.949287	1	1.03134	0.847682	0.0445246	0.515284	-0.238405	0.00963853
247	sp|O43242|PSMD3_HUMAN	PSMD3	PSMD3_HUMAN 26S proteasome non-ATPase regulatory subunit 3	21	0.961436	1.01853	1.03115	0.988889	0.974669	0.970984	0.977254	1.07709	1.03603	1.01275	0.981535	0.982401	0.817778	0.933501	0.843538	0.935988	0.807498	0.945295	0.846872	1	1.00318	0.875781	0.00457764	0.888151	-0.191357	0.000349415
248	sp|O43251-8|RFOX2_HUMAN	RBFOX2	RFOX2_HUMAN Isoform 8 of RNA binding protein fox-1 homolog 2	7	1.0715	0.965373	0.978213	0.984915	1.32298	0.980832	0.832943	0.863247	0.973443	1.066	0.944402	0.943066	0.93455	0.989693	0.952037	0.827939	0.814524	1.01631	0.844078	1	0.981727	0.911304	-0.0266067	0.822747	-0.133996	0.188804
249	sp|O43252|PAPS1_HUMAN	PAPSS1	PAPS1_HUMAN Bifunctional 3'-phosphoadenosine 5'-phosphosulfate synthase 1	9	0.857269	0.828933	1.80073	0.513068	0.591197	2.03772	0.617787	0.753292	1.64738	1.57426	0.929168	1.09838	0.210476	0.261967	0.235788	0.53464	0.58539	0.526186	0.665148	1	1.3123	0.431371	0.392094	0.353934	-1.213	0.0286554
250	sp|O43264|ZW10_HUMAN	ZW10	ZW10_HUMAN Centromere/kinetochore protein zw10 homolog	7	1.00538	1.0207	1.11774	0.856183	0.933401	1.02122	0.907496	1.13788	0.961436	1.03938	0.87007	0.972882	0.742196	0.766153	0.789137	0.960143	0.848882	0.870572	0.941563	1	0.960941	0.845521	-0.0574796	0.497312	-0.242088	0.0065032
251	sp|O43278|SPIT1_HUMAN	SPINT1	SPIT1_HUMAN Kunitz-type protease inhibitor 1	6	0.951276	0.830029	1.63461	0.584087	0.923705	1.61261	0.582724	0.880959	1.14921	1.01567	0.872347	0.815372	0.259103	0.27333	0.499671	0.73145	1.53454	0.692062	1.29411	1	0.96315	0.754895	-0.0541669	0.867924	-0.405652	0.310878
252	sp|O43290|SNUT1_HUMAN	SART1	SNUT1_HUMAN U4/U6.U5 tri-snRNP-associated protein 1	16	0.994179	0.962177	1.17256	0.871089	0.918049	1.20397	0.894697	0.983284	1.19618	1.02858	0.948318	0.957241	0.712934	0.677706	0.79258	0.937581	0.945989	0.947386	0.932333	1	1.03258	0.849501	0.0462546	0.670231	-0.235312	0.0326967
253	sp|O43293|DAPK3_HUMAN	DAPK3	DAPK3_HUMAN Death-associated protein kinase 3	6	1.2661	0.872197	1.02263	0.839077	0.965263	0.855571	1.10943	1.06974	0.89564	0.780409	0.859376	0.757323	0.739644	0.736195	0.715446	1.00243	0.973584	1.04348	1.01954	1	0.823187	0.890046	-0.280708	0.0484626	-0.168048	0.177858
254	sp|O43294|TGFI1_HUMAN	TGFB1I1	TGFI1_HUMAN Transforming growth factor beta-1-induced transcript 1 protein	8	1.33019	0.807816	0.87618	0.985817	1.0804	0.663955	1.30407	0.951579	0.854662	0.764811	0.965941	1.0914	1.10245	1.30148	1.23354	0.900009	1.09007	1.12761	0.921264	1	0.919204	1.09663	-0.121542	0.541429	0.133078	0.361605
255	sp|O43299|AP5Z1_HUMAN	AP5Z1	AP5Z1_HUMAN AP-5 complex subunit zeta-1	4	1.06686	1.01314	0.939637	0.980356	0.721811	1.7127	0.567541	0.997949	0.953893	1.11061	0.934722	1.1216	0.998026	1.24385	1.03075	0.664812	0.582331	0.676141	0.602799	1	1.03021	0.828386	0.0429333	0.865925	-0.271625	0.291954
256	sp|O43301|HS12A_HUMAN	HSPA12A	HS12A_HUMAN Heat shock 70 kDa protein 12A	4	1.16017	1.14216	0.498304	1.19936	0.776121	1.1669	1.13278	0.9242	0.753391	0.645323	0.891813	0.694345	1.34726	1.63952	1.28659	1.33234	1.14431	1.46002	1.11551	1	0.746218	1.33222	-0.422331	0.0857744	0.413833	0.0122494
257	sp|O43306|ADCY6_HUMAN	ADCY6	ADCY6_HUMAN Adenylate cyclase type 6	6	1.02171	1.14238	0.72335	1.11256	0.847021	1.1001	0.983323	1.06956	0.764275	0.865957	0.872792	0.852996	0.776775	0.858935	0.785406	0.855267	0.711248	0.851643	0.714714	1	0.839005	0.793427	-0.253249	0.0616603	-0.333831	0.00424942
258	sp|O43310-2|CTIF_HUMAN	CTIF	CTIF_HUMAN Isoform 2 of CBP80/20-dependent translation initiation factor	3	1.02228	1.01467	0.905571	1.05749	0.963886	0.999893	0.886877	1.14934	0.957046	1.08042	0.987091	1.22646	1.69597	1.32602	1.1287	0.890157	0.837976	1.01247	0.870437	1	1.06275	1.10882	0.087805	0.313804	0.149024	0.356551
259	sp|O43314|VIP2_HUMAN	PPIP5K2	VIP2_HUMAN Inositol hexakisphosphate and diphosphoinositol-pentakisphosphate kinase 2	5	0.946918	1.03746	0.978079	1.03754	0.889865	1.06901	0.959537	1.08159	0.960806	1.00644	1.01463	1.09204	0.905475	1.05892	0.855302	0.938836	0.812281	0.993549	0.818543	1	1.01848	0.911844	0.0264168	0.644317	-0.133142	0.0516822
260	sp|O43318|M3K7_HUMAN	MAP3K7	M3K7_HUMAN Mitogen-activated protein kinase kinase kinase 7	7	0.977671	1.0178	1.09148	0.913056	0.979331	0.911746	1.02945	1.07948	1.05591	1.12481	0.98995	1.17813	1.19222	1.39669	1.17161	0.991372	0.939084	1.08666	0.883832	1	1.0872	1.0945	0.120617	0.0771791	0.130266	0.182206
261	sp|O43324|MCA3_HUMAN	EEF1E1	MCA3_HUMAN Eukaryotic translation elongation factor 1 epsilon-1	5	1.01879	0.994684	1.10117	0.885354	0.939069	1.01633	1.03034	1.01426	0.98852	0.915957	0.954959	0.874546	0.868875	0.832592	0.953167	0.977077	0.896914	0.919378	0.913136	1	0.933495	0.908734	-0.0992851	0.100954	-0.13807	0.00911937
262	sp|O43325|LYRM1_HUMAN	LYRM1	LYRM1_HUMAN LYR motif-containing protein 1	1	0.919455	1.18938	0.790838	1.10033	0.860735	1.02624	0.857213	1.25581	0.830652	0.902243	0.972613	1.04501	1.89532	1.90837	1.92759	1.50051	1.20689	1.30626	1.34192	1	0.937629	1.58384	-0.0929116	0.514836	0.663425	0.000568365
263	sp|O43347|MSI1H_HUMAN	MSI1	MSI1H_HUMAN RNA-binding protein Musashi homolog 1	6	1.07077	0.91908	1.2209	0.789253	0.896763	1.19831	0.92468	0.980244	1.11169	1.07172	0.950846	0.925958	0.548628	0.538722	0.571735	0.786108	0.687663	0.821015	0.779875	1	1.01505	0.676249	0.0215568	0.860341	-0.564373	0.000593635
264	sp|O43390-2|HNRPR_HUMAN	HNRNPR	HNRPR_HUMAN Isoform 2 of Heterogeneous nuclear ribonucleoprotein R	25	0.8458	1.04301	1.12102	0.990172	1.1083	1.06256	0.940157	0.888977	1.06988	1.11665	1.013	1.07482	1.01822	0.905753	0.917287	0.96529	0.989234	0.984069	0.995018	1	1.06859	0.967839	0.095705	0.231678	-0.0471609	0.448889
265	sp|O43395|PRPF3_HUMAN	PRPF3	PRPF3_HUMAN U4/U6 small nuclear ribonucleoprotein Prp3	6	0.947109	0.977071	1.15452	0.921303	0.984464	0.99167	1.06242	0.961443	0.974816	0.98827	0.867597	0.91078	0.719768	0.763045	0.762461	0.953311	0.95598	0.947809	0.992117	1	0.935366	0.870642	-0.0963973	0.161119	-0.199849	0.0219237
266	sp|O43396|TXNL1_HUMAN	TXNL1	TXNL1_HUMAN Thioredoxin-like protein 1	13	1.01158	0.96286	0.984952	1.04061	1.08342	0.938165	1.02159	0.956817	1.12945	1.0527	1.00092	1.00721	1.07549	1.30827	1.02581	0.895438	0.858879	1.01551	0.751134	1	1.04757	0.990075	0.067048	0.166056	-0.0143905	0.882446
267	sp|O43399-7|TPD54_HUMAN	TPD52L2	TPD54_HUMAN Isoform 7 of Tumor protein D54	8	1.13212	0.970383	0.787318	1.11018	0.87125	1.02366	1.05102	1.05406	0.912812	0.866407	0.986183	0.935398	0.905725	0.894191	0.935528	0.88954	1.01988	0.894147	1.04583	1	0.9252	0.940691	-0.112163	0.262464	-0.088207	0.261499
268	sp|O43402|EMC8_HUMAN	EMC8	EMC8_HUMAN ER membrane protein complex subunit 8	3	1.28158	0.83772	1.00654	0.874161	1.22034	0.840077	0.97474	0.964842	0.954018	0.89784	0.928339	0.984923	1.24721	1.06669	1.25675	0.987796	1.13797	1.05991	1.03554	1	0.94128	1.11312	-0.0873043	0.514788	0.154613	0.148648
269	sp|O43414|ERI3_HUMAN	ERI3	ERI3_HUMAN ERI1 exoribonuclease 3	3	0.963622	1.05844	1.01057	0.967366	0.843973	0.848962	1.41233	0.894739	1.16612	1.09978	1.1229	1.4362	2.84555	1.86628	1.96704	0.989376	0.932044	0.905583	0.980694	1	1.20625	1.49808	0.270531	0.0834683	0.583114	0.0905848
270	sp|O43426|SYNJ1_HUMAN	SYNJ1	SYNJ1_HUMAN Synaptojanin-1	2	0.74817	0.977064	0.941901	1.33287	1.01618	0.836244	0.980101	1.16748	1.43967	1.05624	1.26456	0.814281	0.891008	1.36154	0.722034	1.0248	0.936812	1.06527	0.863909	1	1.14369	0.980769	0.193696	0.295593	-0.0280148	0.849389
271	sp|O43432-3|IF4G3_HUMAN	EIF4G3	IF4G3_HUMAN Isoform 3 of Eukaryotic translation initiation factor 4 gamma 3	12	1.09434	0.949073	1.07496	0.881619	1.01054	0.980658	1.0374	0.971397	1.12071	1.01338	0.901116	0.942497	0.816072	0.893832	0.798724	0.941162	0.930071	0.949583	1.03444	1	0.994426	0.909127	-0.00806447	0.909921	-0.137447	0.0364488
272	sp|O43447|PPIH_HUMAN	PPIH	PPIH_HUMAN Peptidyl-prolyl cis-trans isomerase H	3	0.91715	1.06778	0.974297	1.04077	0.782795	0.985287	1.26993	0.961987	0.910476	1.05249	0.945587	1.01836	0.727851	0.831071	0.692662	0.877653	0.712475	0.802611	0.78959	1	0.981726	0.776273	-0.0266076	0.811324	-0.365364	0.00196973
273	sp|O43464|HTRA2_HUMAN	HTRA2	HTRA2_HUMAN Serine protease HTRA2, mitochondrial	7	0.824901	1.11787	0.919177	1.13805	1.03476	1.02146	0.877268	1.06652	0.830615	0.96534	0.950505	1.00547	1.05857	1.18435	1.25189	1.09115	1.25312	1.17338	1.226	1	0.937983	1.17692	-0.0923656	0.353406	0.235019	0.00418962
274	sp|O43488|ARK72_HUMAN	AKR7A2	ARK72_HUMAN Aflatoxin B1 aldehyde reductase member 2	5	0.818792	1.09694	0.988243	1.09602	0.967526	1.08424	1.0106	0.93763	1.03411	1.08372	1.12592	1.13418	0.957463	1.22495	0.886803	0.908449	0.839212	0.923617	0.782356	1	1.09448	0.931835	0.130252	0.0950975	-0.101853	0.288188
275	sp|O43490|PROM1_HUMAN	PROM1	PROM1_HUMAN Prominin-1	6	1.16931	0.745164	1.40205	0.683483	1.27783	1.30961	0.507867	0.90469	1.12407	1.19385	0.839605	1.04713	0.544561	0.513565	1.08434	0.902195	1.58448	0.700339	1.72294	1	1.05116	1.00749	0.071987	0.780315	0.0107629	0.972441
276	sp|O43491|E41L2_HUMAN	EPB41L2	E41L2_HUMAN Band 4.1-like protein 2	18	0.75597	1.02383	1.5271	0.693098	0.469575	2.20702	0.500328	0.823072	1.14775	1.35106	0.889738	1.07093	0.33651	0.365478	0.374725	0.352048	0.51069	0.327956	0.580386	1	1.11487	0.406828	0.156875	0.718608	-1.29751	0.0216432
277	sp|O43493|TGON2_HUMAN	TGOLN2	TGON2_HUMAN Trans-Golgi network integral membrane protein 2	5	1.19096	0.865118	1.26985	0.674072	1.16019	1.16398	0.547829	1.12801	0.898525	0.952994	0.898118	0.94538	0.752328	0.859284	1.27026	0.935943	2.29878	0.944496	1.65277	1	0.923754	1.24484	-0.114419	0.593408	0.315958	0.287157
278	sp|O43504|LTOR5_HUMAN	LAMTOR5	LTOR5_HUMAN Ragulator complex protein LAMTOR5	4	1.35731	0.813173	1.08448	0.745033	1.33524	0.684241	1.0167	0.963819	1.22105	0.876719	0.999388	0.881032	2.45054	1.62604	1.89628	1.44912	1.37526	1.36135	1.28297	1	0.994547	1.63451	-0.00788922	0.969805	0.708858	0.00305035
279	sp|O43505|B3GN1_HUMAN	B3GNT1	B3GN1_HUMAN N-acetyllactosaminide beta-1,3-N-acetylglucosaminyltransferase	1	0.908089	1.10851	0.916888	1.06652	0.94145	0.956303	1.01839	1.08386	0.793964	0.932153	0.998095	1.00575	0.763514	0.78561	0.932858	1.17612	1.2272	0.944824	1.04305	1	0.93249	0.981883	-0.10084	0.226339	-0.0263771	0.799038
280	sp|O43572|AKA10_HUMAN	AKAP10	AKA10_HUMAN A-kinase anchor protein 10, mitochondrial	1	0.842021	1.0233	1.15057	0.984115	0.821566	1.05863	0.959296	1.16051	1.33335	1.07023	0.965584	0.771351	0.542802	0.582852	0.659113	1.03507	0.94062	0.837779	0.888263	1	1.03513	0.783785	0.0498117	0.736882	-0.35147	0.0205755
281	sp|O43583|DENR_HUMAN	DENR	DENR_HUMAN Density-regulated protein	3	1.0928	1.02918	0.904718	0.973306	0.851203	0.831093	1.42774	0.889968	1.34501	1.0969	1.21399	1.14685	1.55294	1.16488	1.1165	0.933919	1.05995	0.91882	1.00497	1	1.20069	1.10743	0.26386	0.0876072	0.147211	0.329317
282	sp|O43592|XPOT_HUMAN	XPOT	XPOT_HUMAN Exportin-T	5	1.06353	1.01817	0.970552	0.947747	1.06791	0.994861	0.920063	1.01717	1.02819	1.01937	1.05848	0.995763	0.921617	0.985145	0.803801	0.728562	0.583869	0.900608	0.579961	1	1.02545	0.786224	0.0362554	0.389079	-0.346989	0.00365336
283	sp|O43598|DNPH1_HUMAN	DNPH1	DNPH1_HUMAN 2'-deoxynucleoside 5'-phosphate N-hydrolase 1	2	0.734999	1.1212	0.900193	1.24361	1.09136	0.97891	1.10265	0.827081	1.04059	1.09948	0.988624	1.00068	1.04368	1.34921	0.858879	0.929943	0.674663	0.992013	0.670712	1	1.03234	0.9313	0.0459235	0.723682	-0.102682	0.523705
284	sp|O43615|TIM44_HUMAN	TIMM44	TIM44_HUMAN Mitochondrial import inner membrane translocase subunit TIM44	16	0.996605	1.06671	0.800807	1.13588	1.01864	0.984459	0.869136	1.12777	0.807208	0.838007	0.895901	0.887058	1.22569	1.19833	1.2607	1.25984	1.22115	1.1933	1.31063	1	0.857043	1.23852	-0.22256	0.0433139	0.308616	0.000210327
285	sp|O43617|TPPC3_HUMAN	TRAPPC3	TPPC3_HUMAN Trafficking protein particle complex subunit 3	3	0.93686	1.01582	1.13828	0.909042	0.98349	1.03237	0.96308	1.02106	1.05834	1.06654	1.03027	1.02982	0.813294	0.890396	0.727569	0.882612	0.83621	0.930792	0.783169	1	1.04624	0.83772	0.0652127	0.23585	-0.25546	0.00062912
286	sp|O43633|CHM2A_HUMAN	CHMP2A	CHM2A_HUMAN Charged multivesicular body protein 2a	6	0.975263	0.999532	0.962745	1.06246	0.89913	1.03967	0.984884	1.07631	0.979378	0.998273	0.992853	1.09259	0.941593	1.18606	1.04843	0.979757	1.14103	0.906752	0.9451	1	1.01577	1.02125	0.0225773	0.657409	0.0303291	0.635383
287	sp|O43657|TSN6_HUMAN	TSPAN6	TSN6_HUMAN Tetraspanin-6	2	1.38288	1.04712	0.882076	0.687926	1.40894	0.915213	0.788239	0.887606	0.706706	1.08132	0.57735	0.998073	1.02939	0.927016	1.20565	1.08358	1.51288	0.793751	1.36806	1	0.840862	1.13148	-0.25006	0.336293	0.178205	0.343369
288	sp|O43660|PLRG1_HUMAN	PLRG1	PLRG1_HUMAN Pleiotropic regulator 1	10	0.869363	1.02171	1.21577	0.893163	0.744174	0.753021	1.82326	0.679547	1.12212	1.14819	0.9542	1.01157	0.8506	0.868361	0.807214	1.05461	1.39269	0.881506	1.21921	1	1.05902	1.0106	0.0827287	0.767636	0.015212	0.948906
289	sp|O43663|PRC1_HUMAN	PRC1	PRC1_HUMAN Protein regulator of cytokinesis 1	4	0.996844	1.03538	1.09485	0.872925	0.761018	1.22481	0.82188	1.19229	0.94477	1.05462	0.755084	0.937384	0.532507	0.735158	0.539023	0.670367	0.804616	0.801424	0.83112	1	0.922966	0.702031	-0.115651	0.443817	-0.510394	0.00217614
290	sp|O43670-4|ZN207_HUMAN	ZNF207	ZN207_HUMAN Isoform 4 of Zinc finger protein 207	7	1.07184	0.770558	1.31009	0.847512	0.854779	1.233	0.874493	1.03773	1.01284	1.11741	0.938332	1.18402	0.966207	0.845437	0.91043	0.844383	0.91977	0.850768	0.923743	1	1.06315	0.894391	0.0883472	0.56823	-0.161022	0.19031
291	sp|O43674|NDUB5_HUMAN	NDUFB5	NDUB5_HUMAN NADH dehydrogenase [ubiquinone] 1 beta subcomplex subunit 5, mitochondrial	15	0.975863	1.05504	0.831099	1.138	0.959633	1.1338	0.790102	1.11647	0.830222	0.775036	0.932582	0.725617	1.29729	1.18502	1.53372	1.00803	1.26072	1.08526	1.07477	1	0.815864	1.2064	-0.2936	0.0349009	0.270708	0.0242894
292	sp|O43676|NDUB3_HUMAN	NDUFB3	NDUB3_HUMAN NADH dehydrogenase [ubiquinone] 1 beta subcomplex subunit 3	9	0.899457	1.15513	0.726283	1.21913	1.0709	1.00626	0.879906	1.04293	0.728448	0.855594	0.78767	0.764546	1.06635	1.30476	1.22749	1.00481	1.19175	1.03206	1.05432	1	0.784064	1.12593	-0.350956	0.0274968	0.171122	0.107314
293	sp|O43677|NDUC1_HUMAN	NDUFC1	NDUC1_HUMAN NADH dehydrogenase [ubiquinone] 1 subunit C1, mitochondrial	1	0.88705	1.07498	0.662537	1.37544	1.16724	0.717752	1.08495	1.03006	0.757507	1.01099	0.857525	0.84817	0.961526	1.11534	1.04935	1.01597	1.22338	1.06067	1.01927	1	0.868548	1.06364	-0.203323	0.320713	0.0890129	0.511789
294	sp|O43678|NDUA2_HUMAN	NDUFA2	NDUA2_HUMAN NADH dehydrogenase [ubiquinone] 1 alpha subcomplex subunit 2	5	0.856779	1.13862	0.670501	1.3341	1.0882	0.805873	1.13803	0.967894	0.736564	0.852969	0.887896	0.761783	1.30441	1.13657	1.0527	1.13671	1.04878	1.06736	1.02527	1	0.809803	1.11026	-0.304357	0.123543	0.150894	0.235147
295	sp|O43681|ASNA_HUMAN	ASNA1	ASNA_HUMAN ATPase ASNA1	11	0.965497	1.05937	0.956971	1.01816	1.06665	0.937871	0.930892	1.06459	0.944616	1.02673	0.969099	1.09684	0.990375	1.14099	0.976535	0.899682	0.85971	0.978692	0.782459	1	1.00932	0.94692	0.0133875	0.809723	-0.0786849	0.268806
296	sp|O43684|BUB3_HUMAN	BUB3	BUB3_HUMAN Mitotic checkpoint protein BUB3	13	1.01376	0.948506	1.17777	0.859964	0.960869	1.07679	0.970519	0.991823	1.04349	1.03219	0.978147	0.956595	0.6917	0.729975	0.724578	0.904241	0.797538	0.938266	0.829568	1	1.00261	0.802266	0.00375397	0.959772	-0.317847	0.00137081
297	sp|O43707|ACTN4_HUMAN	ACTN4	ACTN4_HUMAN Alpha-actinin-4	1	1.07906	0.828438	1.31817	0.774336	0.951995	1.98928	0.510618	0.548107	1.13993	1.10066	1.44518	1.3174	3.026	2.09132	3.0856	0.584895	0.555129	0.495137	0.635228	1	1.25079	1.49619	0.322843	0.34258	0.581291	0.300863
298	sp|O43719|HTSF1_HUMAN	HTATSF1	HTSF1_HUMAN HIV Tat-specific factor 1	9	1.04341	0.956891	1.05157	0.948128	0.948952	1.02697	0.920712	1.10337	0.995301	0.951517	0.961632	0.843557	1.02208	0.937377	1.00012	0.962104	0.93677	0.928229	0.986991	1	0.938002	0.967668	-0.0923373	0.150787	-0.0474153	0.26412
299	sp|O43741|AAKB2_HUMAN	PRKAB2	AAKB2_HUMAN 5'-AMP-activated protein kinase subunit beta-2	7	0.831882	1.11973	0.859945	1.18844	0.984722	0.880698	1.2097	0.924885	0.952297	0.861201	1.05119	0.908247	1.17768	1.42171	1.03887	0.962773	0.975635	1.00406	0.890623	1	0.943234	1.06734	-0.0843117	0.507053	0.094014	0.445179
300	sp|O43747-2|AP1G1_HUMAN	AP1G1	AP1G1_HUMAN Isoform 2 of AP-1 complex subunit gamma-1	10	1.10595	0.924624	1.15664	0.812783	0.977534	0.967772	1.08324	0.971454	1.19183	1.04678	1.45578	1.10438	0.917082	0.732911	0.745237	0.882839	0.843082	0.880614	0.90897	1	1.19969	0.844391	0.262663	0.0370164	-0.244017	0.00803919
301	sp|O43752|STX6_HUMAN	STX6	STX6_HUMAN Syntaxin-6	2	1.14348	0.913038	0.924935	1.01855	0.959512	1.12625	0.875387	1.03885	0.785499	0.924569	0.949196	0.892617	0.677963	0.754036	0.865361	0.978829	1.19934	1.02466	1.10918	1	0.887971	0.944195	-0.171416	0.0743865	-0.0828429	0.477096
302	sp|O43760|SNG2_HUMAN	SYNGR2	SNG2_HUMAN Synaptogyrin-2	1	1.25315	0.962892	0.821934	0.962027	1.04862	0.833664	0.989766	1.12795	0.852389	0.87031	1.05939	1.00442	1.59298	1.50634	1.73643	1.10161	1.21454	1.07053	1.18807	1	0.946627	1.34436	-0.0791324	0.525884	0.426916	0.00696954
303	sp|O43765|SGTA_HUMAN	SGTA	SGTA_HUMAN Small glutamine-rich tetratricopeptide repeat-containing protein alpha	8	1.06983	0.872051	0.954993	1.10313	0.988001	0.896115	1.18849	0.927392	1.31371	1.09213	1.29429	1.27039	2.02616	1.179	1.1472	0.843234	0.969331	0.866084	0.920302	1	1.24263	1.1359	0.313399	0.00434305	0.183836	0.38579
304	sp|O43768-4|ENSA_HUMAN	ENSA	ENSA_HUMAN Isoform 4 of Alpha-endosulfine	3	0.773836	1.22336	1.23687	0.765935	1.14291	1.04945	1.06954	0.738098	1.62102	1.10069	0.655006	1.20078	0.981075	0.995371	0.983154	0.852454	0.951688	1.04654	0.83116	1	1.14437	0.948778	0.194559	0.418311	-0.0758579	0.554136
305	sp|O43772|MCAT_HUMAN	SLC25A20	MCAT_HUMAN Mitochondrial carnitine/acylcarnitine carrier protein	7	1.00568	1.05542	0.851628	1.08727	1.02367	0.864014	1.09091	1.0214	0.766854	0.938017	1.09791	1.14492	1.48655	1.38136	1.78175	1.39857	1.40127	1.25942	1.75216	1	0.986925	1.49444	-0.0189878	0.86446	0.579606	2.59e-05
306	sp|O43776|SYNC_HUMAN	NARS	SYNC_HUMAN Asparagine--tRNA ligase, cytoplasmic	33	0.946761	1.03346	0.928578	1.09121	1.15703	0.923594	0.983982	0.935392	1.06509	1.02133	1.05267	0.979259	1.09952	1.07727	0.924328	0.864787	0.738964	0.886236	0.761232	1	1.02959	0.907477	0.0420671	0.535505	-0.140068	0.142365
307	sp|O43795|MYO1B_HUMAN	MYO1B	MYO1B_HUMAN Unconventional myosin-Ib	26	0.775671	0.899754	1.81209	0.512483	0.55296	1.91697	0.579499	0.950572	1.39027	1.41606	0.950402	1.13755	0.203719	0.187973	0.246224	0.5778	0.631749	0.509419	0.787659	1	1.22357	0.44922	0.291099	0.466356	-1.1545	0.0309392
308	sp|O43808|PM34_HUMAN	SLC25A17	PM34_HUMAN Peroxisomal membrane protein PMP34	1	1.49716	0.832179	0.901416	0.76925	1.18393	0.930983	0.801148	1.08394	0.738764	0.79359	0.857864	0.91108	1.06088	0.843604	0.995473	0.926106	1.15587	1.09544	1.23157	1	0.825324	1.04414	-0.276967	0.203928	0.0623083	0.679822
309	sp|O43809|CPSF5_HUMAN	NUDT21	CPSF5_HUMAN Cleavage and polyadenylation specificity factor subunit 5	7	0.963571	0.985616	1.13036	0.92045	0.844329	1.13952	0.972621	1.04353	0.936505	0.972838	0.889975	0.917316	0.709735	0.794913	0.70786	0.916775	0.786724	0.913536	0.897335	1	0.929159	0.818125	-0.106003	0.210762	-0.289606	0.00304356
310	sp|O43813|LANC1_HUMAN	LANCL1	LANC1_HUMAN LanC-like protein 1	5	0.833524	1.11753	0.899024	1.14992	1.03084	0.884793	1.17456	0.909808	1.02574	1.01839	1.18627	1.10062	1.11124	1.3638	0.833247	1.06792	0.893077	1.01158	0.798441	1	1.08275	1.01133	0.114702	0.288708	0.0162528	0.896711
311	sp|O43815|STRN_HUMAN	STRN	STRN_HUMAN Striatin	19	1.14094	0.970483	0.770242	1.11834	1.09918	0.877468	1.0268	0.996549	0.879459	0.781649	0.998426	0.927805	1.20483	1.20677	1.14131	0.973478	0.908096	1.05671	0.861089	1	0.896835	1.05032	-0.157086	0.182005	0.0708352	0.479334
312	sp|O43818|U3IP2_HUMAN	RRP9	U3IP2_HUMAN U3 small nucleolar RNA-interacting protein 2	2	1.03368	0.939935	1.06464	0.961751	0.998666	1.26444	0.854573	0.88232	1.12867	1.05125	1.00586	0.947925	1.0559	1.02734	1.03517	1.05635	1.06662	1.06908	1.13267	1	1.03342	1.0633	0.0474336	0.645884	0.0885528	0.229553
313	sp|O43819|SCO2_HUMAN	SCO2	SCO2_HUMAN Protein SCO2 homolog, mitochondrial	2	0.951672	1.1306	0.779717	1.13801	1.02461	0.962719	0.913762	1.09891	0.815812	0.959209	0.886493	0.88618	1.09611	1.25423	1.23336	1.1914	1.11061	1.1745	1.2116	1	0.886923	1.18169	-0.173119	0.117855	0.240846	0.003595
314	sp|O43823|AKAP8_HUMAN	AKAP8	AKAP8_HUMAN A-kinase anchor protein 8	8	1.10752	0.90283	1.15753	0.832117	1.01478	1.08873	0.900214	0.996268	0.994593	1.08337	0.828278	0.955384	0.738322	0.795322	0.810978	1.01424	1.01222	1.06565	0.969423	1	0.965407	0.915164	-0.0507909	0.62533	-0.127898	0.20194
315	sp|O43824|GTPB6_HUMAN	GTPBP6	GTPB6_HUMAN Putative GTP-binding protein 6	6	0.963623	1.07649	0.928281	1.03161	1.04688	0.989377	0.921873	1.04187	0.853633	0.910486	0.967611	0.908919	1.25923	1.23761	1.31763	1.18958	1.04645	1.1992	1.10096	1	0.910162	1.19295	-0.135804	0.0231218	0.254533	0.000292371
316	sp|O43826-2|G6PT1_HUMAN	SLC37A4	G6PT1_HUMAN Isoform 2 of Glucose-6-phosphate translocase	3	1.3584	0.68038	1.18675	0.774469	0.808785	1.14598	1.04808	0.997159	1.19665	1.07859	1.22941	1.51782	1.1002	0.610807	0.791611	1.04838	1.10254	0.854523	1.13683	1	1.25562	0.94927	0.328398	0.0860959	-0.0751101	0.659967
317	sp|O43837|IDH3B_HUMAN	IDH3B	IDH3B_HUMAN Isocitrate dehydrogenase [NAD] subunit beta, mitochondrial	26	0.788217	1.25578	0.702599	1.2534	0.993702	0.924966	0.97344	1.10789	0.734017	0.851701	0.839191	0.829247	1.13599	1.05952	1.05283	1.12001	0.929785	1.06517	0.957344	1	0.813539	1.04581	-0.297717	0.103871	0.0646191	0.580196
318	sp|O43847-2|NRDC_HUMAN	NRD1	NRDC_HUMAN Isoform 2 of Nardilysin	10	1.13631	0.978189	1.13622	0.749282	1.06047	0.810508	1.07812	1.0509	1.27573	1.25328	0.875001	1.08548	1.06009	1.13315	0.863894	0.93575	0.881524	1.01317	0.829589	1	1.12237	0.959594	0.166551	0.236629	-0.0595041	0.562678
319	sp|O43852-3|CALU_HUMAN	CALU	CALU_HUMAN Isoform 3 of Calumenin	40	1.14984	0.919056	1.03815	0.892948	1.13955	1.00113	0.788826	1.07049	0.954339	0.854776	0.960077	0.871362	0.78911	0.742638	1.04272	1.04515	1.36409	1.06189	1.24064	1	0.910138	1.04089	-0.135842	0.209989	0.05782	0.662991
320	sp|O43852-4|CALU_HUMAN	CALU	CALU_HUMAN Isoform 4 of Calumenin	1	1.34609	0.875029	0.985823	0.793055	1.47778	0.665428	0.987206	0.869591	1.01146	0.817351	1.01406	0.835179	0.674951	0.468575	1.03182	0.89013	0.973068	0.696951	1.66869	1	0.919514	0.914884	-0.121057	0.594288	-0.12834	0.627784
321	sp|O43854|EDIL3_HUMAN	EDIL3	EDIL3_HUMAN EGF-like repeat and discoidin I-like domain-containing protein 3	5	1.68114	0.50052	1.12301	0.695328	1.18108	1.26138	0.6258	0.931741	0.764264	0.707784	1.60964	0.658374	0.874101	0.723669	1.07344	1.40121	1.44213	1.10364	1.46671	1	0.935014	1.15499	-0.09694	0.800934	0.207876	0.406147
322	sp|O43865|SAHH2_HUMAN	AHCYL1	SAHH2_HUMAN Putative adenosylhomocysteinase 2	5	0.4865	1.02361	1.712	0.777896	0.593332	1.75154	0.812018	0.843112	1.57445	1.10304	1.09448	0.756514	0.1706	0.203864	0.171261	0.513699	0.521585	0.531639	0.539444	1	1.13212	0.37887	0.179029	0.635642	-1.40022	0.00681448
323	sp|O43896|KIF1C_HUMAN	KIF1C	KIF1C_HUMAN Kinesin-like protein KIF1C	8	0.863573	1.06588	1.09549	0.975056	0.933153	0.553944	1.70713	0.805776	0.981263	1.06463	1.01126	1.07464	0.755295	0.928529	0.781159	1.52588	1.3545	1.40518	1.61411	1	1.03295	1.19495	0.0467662	0.851073	0.256951	0.297246
324	sp|O43909|EXTL3_HUMAN	EXTL3	EXTL3_HUMAN Exostosin-like 3	9	0.951243	1.08004	1.01007	0.958647	1.09353	1.05959	0.853746	0.993132	0.937076	0.917395	1.11314	1.01003	1.29147	1.31997	1.48594	1.15158	1.3601	1.35792	1.44893	1	0.994411	1.34513	-0.00808574	0.913993	0.427747	8.66e-06
325	sp|O43920|NDUS5_HUMAN	NDUFS5	NDUS5_HUMAN NADH dehydrogenase [ubiquinone] iron-sulfur protein 5	3	1.0411	0.98627	0.739439	1.23319	1.12843	0.970521	0.859696	1.04135	0.674814	0.80996	0.932099	0.864276	1.70504	1.12713	1.15761	1.10229	1.1449	1.13915	0.895972	1	0.820287	1.18173	-0.285799	0.0639409	0.240898	0.106074
326	sp|O43929|ORC4_HUMAN	ORC4	ORC4_HUMAN Origin recognition complex subunit 4	2	0.866675	0.987823	1.36539	0.78011	0.861428	1.15106	0.956948	1.03057	1.04596	1.18388	0.792927	0.936341	0.563122	0.63436	0.59189	0.835695	0.763423	0.858119	0.83047	1	0.989779	0.725297	-0.0148217	0.928286	-0.463356	0.00591158
327	sp|O43933|PEX1_HUMAN	PEX1	PEX1_HUMAN Peroxisome biogenesis factor 1	4	1.21157	1.00712	0.968579	0.812731	0.984697	1.06817	0.949456	0.997679	0.810882	0.940328	0.857185	0.946986	1.0477	0.954574	0.969799	1.05592	0.879993	0.925753	0.907387	1	0.888845	0.963018	-0.169996	0.101659	-0.0543651	0.462127
328	sp|O43934|MFS11_HUMAN	MFSD11	MFS11_HUMAN UNC93-like protein MFSD11	1	1.0985	0.948209	0.976826	0.976467	1.24881	0.801528	0.804687	1.14498	1.14377	1.157	0.930004	1.01861	1.37608	1.30094	1.28405	1.19444	1.53776	1.42274	1.23952	1	1.06234	1.3365	0.0872515	0.497319	0.418464	0.000476617
329	sp|O60216|RAD21_HUMAN	RAD21	RAD21_HUMAN Double-strand-break repair protein rad21 homolog	14	0.729379	1.15805	1.12546	0.987112	0.892478	1.09274	1.08691	0.927871	1.08569	1.11817	0.984959	1.04504	0.958836	0.925307	0.910081	0.950017	0.927239	0.980513	1.04055	1	1.05847	0.956077	0.0819745	0.463574	-0.0648008	0.456166
330	sp|O60229|KALRN_HUMAN	KALRN	KALRN_HUMAN Kalirin	4	0.888491	1.09838	0.934868	1.07826	1.13552	0.99759	0.721246	1.14564	0.931651	1.23909	1.129	1.1813	1.2798	4.41566	1.21632	0.967489	0.912228	0.883818	0.994494	1	1.12026	1.52426	0.163836	0.198412	0.608107	0.269808
331	sp|O60231|DHX16_HUMAN	DHX16	DHX16_HUMAN Putative pre-mRNA-splicing factor ATP-dependent RNA helicase DHX16	5	0.848611	0.97506	1.23903	0.9373	0.862627	1.17857	0.857786	1.10102	1.11715	1.11827	0.93259	0.957855	0.650233	0.738549	0.672123	0.837635	0.809199	0.848823	0.850403	1	1.03147	0.772424	0.0446994	0.721138	-0.372536	0.00419236
332	sp|O60232|SSA27_HUMAN	SSSCA1	SSA27_HUMAN Sjoegren syndrome/scleroderma autoantigen 1	2	1.0812	0.960781	1.09663	0.86139	1.06649	0.426318	1.98037	0.526821	1.09867	1.04747	1.00922	1.05771	0.740228	0.884598	0.830379	1.8368	2.1356	1.60981	2.28895	1	1.05327	1.4752	0.0748688	0.830089	0.560907	0.126337
333	sp|O60237|MYPT2_HUMAN	PPP1R12B	MYPT2_HUMAN Protein phosphatase 1 regulatory subunit 12B	24	1.06491	1.05982	0.613904	1.26137	1.11545	0.89668	1.03811	0.949765	0.792694	0.931668	0.965341	0.930314	1.33077	1.33622	1.34288	0.988807	1.00886	0.931962	1.00418	1	0.905004	1.13481	-0.144004	0.368025	0.182451	0.194268
334	sp|O60241|BAI2_HUMAN	BAI2	BAI2_HUMAN Brain-specific angiogenesis inhibitor 2	1	1.22571	1.01138	0.702795	1.06012	1.30873	0.74718	0.914001	1.03009	0.780616	1.14017	0.781386	1.32931	1.96623	2.43351	2.15214	0.978119	1.08416	1.14075	1.15118	1	1.00787	1.55801	0.01131	0.956756	0.639706	0.028666
335	sp|O60244|MED14_HUMAN	MED14	MED14_HUMAN Mediator of RNA polymerase II transcription subunit 14	2	1.04916	0.917412	1.10593	0.927492	0.915057	1.09356	0.916604	1.07478	0.928601	1.04653	0.897205	0.934466	0.788687	0.76891	0.77193	1.17344	1.01715	1.07501	1.05234	1	0.951699	0.949639	-0.0714222	0.358051	-0.0745491	0.472942
336	sp|O60256|KPRB_HUMAN	PRPSAP2	KPRB_HUMAN Phosphoribosyl pyrophosphate synthase-associated protein 2	6	0.946487	1.02873	0.870909	1.15387	0.92266	1.02891	1.01606	1.03237	1.07696	1.02734	1.03426	1.05761	0.999021	1.22334	0.898019	1.00236	0.828203	1.08862	0.818136	1	1.04904	0.979671	0.0690716	0.300066	-0.0296304	0.743842
337	sp|O60262|GBG7_HUMAN	GNG7	GBG7_HUMAN Guanine nucleotide-binding protein G(I)/G(S)/G(O) subunit gamma-7	1	0.849999	1.08461	0.733573	1.33182	1.02914	0.295732	1.9079	0.767228	0.796482	0.820965	1.17923	0.864517	1.39006	0.814798	1.67162	1.80722	1.97996	1.41915	1.83482	1	0.915298	1.55966	-0.127686	0.742843	0.641232	0.0287631
338	sp|O60264|SMCA5_HUMAN	SMARCA5	SMCA5_HUMAN SWI/SNF-related matrix-associated actin-dependent regulator of chromatin subfamily A member 5	13	0.860767	0.915504	1.46857	0.755154	0.902831	1.21871	0.876869	1.00159	1.19341	1.17878	0.943179	0.965665	0.640953	0.618761	0.686153	0.867377	0.897359	0.888942	0.915586	1	1.07026	0.787876	0.0979605	0.593278	-0.34396	0.0533807
339	sp|O60271-2|JIP4_HUMAN	SPAG9	JIP4_HUMAN Isoform 2 of C-Jun-amino-terminal kinase-interacting protein 4	1	0.937438	1.10006	0.832032	1.13047	0.905925	1.10375	0.925931	1.0644	1.06702	1.02749	0.855985	0.921555	0.752691	0.82079	0.713877	0.725382	0.920159	0.792506	0.776453	1	0.968014	0.78598	-0.0469004	0.638797	-0.347436	0.000793861
340	sp|O60271|JIP4_HUMAN	SPAG9	JIP4_HUMAN C-Jun-amino-terminal kinase-interacting protein 4	13	0.987234	0.988065	1.02664	0.998064	0.994049	1.00956	0.994385	1.00201	1.03328	0.933649	0.945935	0.888268	0.862037	0.924728	0.799006	0.84607	0.827587	0.892445	0.733582	1	0.950282	0.840779	-0.0735727	0.0425216	-0.250201	8.73e-06
341	sp|O60291-2|MGRN1_HUMAN	MGRN1	MGRN1_HUMAN Isoform 2 of E3 ubiquitin-protein ligase MGRN1	2	0.9912	0.942693	1.2043	0.861806	1.04822	1.05305	0.870539	1.02819	1.03626	0.910203	0.934072	0.911234	0.804422	0.938449	1.03208	1.02882	0.974934	1.01367	1.08785	1	0.947941	0.982889	-0.0771302	0.409799	-0.0248989	0.752774
342	sp|O60293|ZC3H1_HUMAN	ZFC3H1	ZC3H1_HUMAN Zinc finger C3H1 domain-containing protein	5	1.04322	0.953163	1.07792	0.925703	0.945013	1.11355	0.857563	1.08388	0.910219	1.02315	0.947769	1.03505	0.785126	0.876639	0.745625	0.841309	0.823329	0.869837	0.877152	1	0.979048	0.831288	-0.0305481	0.690562	-0.266579	0.000838604
343	sp|O60306|AQR_HUMAN	AQR	AQR_HUMAN Intron-binding protein aquarius	10	0.684043	1.05843	1.34284	0.914683	1.07359	1.02792	1.04346	0.855033	1.06605	1.25466	0.950305	1.0935	0.738875	0.795507	0.790595	0.883154	0.813639	0.962047	0.802253	1	1.09113	0.826581	0.125822	0.413632	-0.274771	0.0427476
344	sp|O60313-2|OPA1_HUMAN	OPA1	OPA1_HUMAN Isoform 2 of Dynamin-like 120 kDa protein, mitochondrial	31	1.04618	1.04152	0.756121	1.15619	1.03998	0.943699	0.935451	1.08087	0.813127	0.854025	1.02512	1.09556	1.38288	1.17552	1.37997	1.28261	1.1492	1.23762	1.18019	1	0.946958	1.25543	-0.0786276	0.506363	0.32818	0.000645317
345	sp|O60318|GANP_HUMAN	MCM3AP	GANP_HUMAN Germinal-center associated nuclear protein	1	0.980527	0.978744	1.24357	0.797154	0.996004	0.92156	1.18195	0.900484	1.01404	1.15391	0.921953	1.05201	0.612948	0.722944	0.716422	1.18467	1.07218	1.03289	1.22588	1	1.03548	0.938276	0.0502976	0.673439	-0.0919151	0.562033
346	sp|O60331-3|PI51C_HUMAN	PIP5K1C	PI51C_HUMAN Isoform 3 of Phosphatidylinositol 4-phosphate 5-kinase type-1 gamma	3	0.8731	1.08814	0.947808	1.09095	0.90762	0.992371	0.988284	1.11172	0.912931	1.18318	0.848595	1.1097	0.747912	1.00966	0.817839	1.06364	0.931945	0.960603	0.980054	1	1.0136	0.930236	0.0194923	0.850246	-0.104331	0.199824
347	sp|O60343|TBCD4_HUMAN	TBC1D4	TBCD4_HUMAN TBC1 domain family member 4	15	1.09899	1.01503	0.539339	1.34664	1.00894	0.786697	1.29809	0.906266	0.876445	0.976676	0.99676	1.08487	1.79802	1.6043	1.40294	1.0566	0.81048	1.05736	0.87065	1	0.983687	1.22862	-0.0237287	0.908219	0.297041	0.192602
348	sp|O60353|FZD6_HUMAN	FZD6	FZD6_HUMAN Frizzled-6	1	1.03899	1.15396	1.03865	0.768402	0.788756	1.26709	0.821326	1.12283	0.972759	0.95545	0.67984	0.689703	0.768835	0.606984	0.712905	1.00924	1.19408	0.834939	1.4438	1	0.824438	0.938682	-0.278517	0.140952	-0.0912921	0.634337
349	sp|O60437|PEPL_HUMAN	PPL	PEPL_HUMAN Periplakin	37	0.770858	0.920294	1.40843	0.900423	0.85813	1.39491	0.832502	0.914461	1.03346	0.85236	0.850489	0.658474	0.378504	0.375425	0.386981	0.735701	0.65403	0.675455	0.739811	1	0.848696	0.563701	-0.236681	0.302856	-0.826998	0.0020785
350	sp|O60443|DFNA5_HUMAN	DFNA5	DFNA5_HUMAN Non-syndromic hearing impairment protein 5	6	0.621616	1.06047	1.74756	0.57035	0.781661	1.61314	0.638364	0.966831	1.50315	1.2513	0.965769	1.0054	0.368482	0.384653	0.345974	0.869258	0.729043	0.895659	0.809428	1	1.18141	0.628928	0.240504	0.480175	-0.669033	0.0779393
351	sp|O60476|MA1A2_HUMAN	MAN1A2	MA1A2_HUMAN Mannosyl-oligosaccharide 1,2-alpha-mannosidase IB	4	1.02646	0.980313	1.06166	0.931568	0.993706	1.09252	0.774449	1.13932	1.03361	1.00866	0.937974	0.961484	0.881738	1.05923	1.01514	0.960544	1.20379	0.964984	1.36086	1	0.985433	1.06376	-0.0211697	0.811291	0.0891667	0.392582
352	sp|O60488|ACSL4_HUMAN	ACSL4	ACSL4_HUMAN Long-chain-fatty-acid--CoA ligase 4	6	0.946975	1.08341	1.21698	0.752631	1.02609	0.851994	1.24465	0.877273	1.01269	1.06317	1.07954	1.09319	0.504482	0.508785	0.483185	0.873062	0.75797	0.809938	0.79392	1	1.06215	0.675906	0.0869851	0.508672	-0.565106	0.00306875
353	sp|O60493|SNX3_HUMAN	SNX3	SNX3_HUMAN Sorting nexin-3	5	1.33002	0.876333	0.837785	0.955865	1.01857	0.812807	1.12604	1.04258	0.90056	0.883431	0.964856	1.0979	1.29296	1.3762	1.22868	1.01314	1.04508	1.0575	1.04663	1	0.961686	1.15146	-0.0563614	0.691144	0.203459	0.0902129
354	sp|O60502|NCOAT_HUMAN	MGEA5	NCOAT_HUMAN Bifunctional protein NCOAT	13	1.04403	1.06476	0.688845	1.20237	0.834796	0.826533	1.34971	0.988963	0.928918	0.871722	1.08987	1.10256	1.13509	1.31636	0.947785	0.974481	0.864301	0.973901	0.809551	1	0.998268	1.00307	-0.00250038	0.988463	0.00441795	0.97637
355	sp|O60504|VINEX_HUMAN	SORBS3	VINEX_HUMAN Vinexin	1	0.809978	1.03677	1.02124	1.13202	0.751508	1.24621	0.912692	1.08959	0.985114	0.908263	1.1491	0.955901	0.606286	0.796686	0.722751	0.647181	0.703797	0.747953	0.661004	1	0.999593	0.697951	-0.000586915	0.996563	-0.518802	0.000596616
356	sp|O60506|HNRPQ_HUMAN	SYNCRIP	HNRPQ_HUMAN Heterogeneous nuclear ribonucleoprotein Q	25	0.98365	0.957487	1.209	0.849862	1.00879	1.25216	0.79136	0.947686	1.09559	1.13714	0.943565	0.968584	0.719826	0.714836	0.702571	0.874305	0.878288	0.853773	0.895249	1	1.03622	0.80555	0.0513296	0.688325	-0.311954	0.0134715
357	sp|O60508|PRP17_HUMAN	CDC40	PRP17_HUMAN Pre-mRNA-processing factor 17	6	0.428895	1.05657	1.50973	1.00481	0.926366	1.22263	0.864942	0.986061	1.34958	1.4379	1.09965	1.26616	0.855259	0.945167	0.963741	0.930107	0.925364	0.957399	1.01388	1	1.28832	0.94156	0.365495	0.110895	-0.0868746	0.628859
358	sp|O60518|RNBP6_HUMAN	RANBP6	RNBP6_HUMAN Ran-binding protein 6	7	1.3018	0.880321	0.871443	0.946433	0.975278	0.897352	0.973015	1.15435	0.964078	0.880759	1.07498	1.15268	1.26352	1.09238	1.11723	0.880801	0.751632	0.86063	0.807525	1	1.01812	0.967674	0.0259113	0.83987	-0.0474076	0.71978
359	sp|O60524|NEMF_HUMAN	NEMF	NEMF_HUMAN Nuclear export mediator factor NEMF	12	1.06571	0.999447	1.02044	0.914403	1.01106	0.973371	0.965791	1.04977	1.05423	1.09851	0.952576	1.01782	0.941634	1.07935	0.966	0.949718	1.00829	0.946389	0.96657	1	1.03079	0.979707	0.0437435	0.364178	-0.0295782	0.437205
360	sp|O60547|GMDS_HUMAN	GMDS	GMDS_HUMAN GDP-mannose 4,6 dehydratase	3	0.687646	1.10915	1.49066	0.712545	0.869248	1.43766	0.801766	0.891329	1.31996	1.29796	1.03351	1.16715	0.447178	0.65696	0.557138	0.79856	0.830646	0.988447	0.804468	1	1.20465	0.7262	0.268608	0.248968	-0.461562	0.0649063
361	sp|O60566-3|BUB1B_HUMAN	BUB1B	BUB1B_HUMAN Isoform 3 of Mitotic checkpoint serine/threonine-protein kinase BUB1 beta	1	1.1173	0.953427	1.02618	0.903087	0.783207	1.01678	0.962709	1.23731	1.2152	1.01219	0.622057	1.01053	0.491114	0.823601	0.69379	0.760882	0.760854	0.843844	0.705879	1	0.964994	0.725709	-0.0514074	0.754211	-0.462536	0.00117144
362	sp|O60568|PLOD3_HUMAN	PLOD3	PLOD3_HUMAN Procollagen-lysine,2-oxoglutarate 5-dioxygenase 3	11	1.04186	0.958448	1.18584	0.813858	1.11401	1.03109	0.980088	0.874808	1.02417	1.00129	0.852976	0.861282	0.565388	0.562417	0.714076	0.707885	0.667904	0.670427	0.694337	1	0.934928	0.654633	-0.0970725	0.368314	-0.611241	1.39e-05
363	sp|O60573|IF4E2_HUMAN	EIF4E2	IF4E2_HUMAN Eukaryotic translation initiation factor 4E type 2	11	1.02204	0.982263	1.04557	0.950123	0.861623	1.12222	0.986673	1.02949	0.991518	1.04688	0.892684	0.988982	0.878003	0.965853	0.897842	0.78783	0.746468	0.850541	0.764957	1	0.980015	0.841642	-0.0291238	0.662944	-0.248721	0.00168664
364	sp|O60583|CCNT2_HUMAN	CCNT2	CCNT2_HUMAN Cyclin-T2	2	1.01469	0.979445	1.05784	0.948021	0.796633	1.19395	0.958576	1.05084	0.876548	1.03732	0.899946	0.876909	0.858442	0.887706	0.958469	1.3595	1.40379	1.15652	1.33554	1	0.922682	1.13714	-0.116094	0.251979	0.185406	0.16519
365	sp|O60610|DIAP1_HUMAN	DIAPH1	DIAP1_HUMAN Protein diaphanous homolog 1	11	0.962287	0.996363	1.17394	0.867412	0.855878	1.16996	0.913532	1.06063	1.10451	0.954624	0.958446	0.884071	0.518816	0.595675	0.53709	0.706777	0.744797	0.789747	0.730929	1	0.975412	0.660547	-0.0359169	0.737569	-0.598267	9.13e-05
366	sp|O60636|TSN2_HUMAN	TSPAN2	TSN2_HUMAN Tetraspanin-2	1	0.887941	1.07269	0.948148	1.09122	1.0759	0.673881	1.3391	0.911117	0.947903	0.859712	1.31637	0.886819	1.81894	2.07557	1.83009	1.29781	2.9044	1.51285	1.98293	1	1.0027	1.91751	0.00389255	0.982815	0.939237	0.000398905
367	sp|O60641|AP180_HUMAN	SNAP91	AP180_HUMAN Clathrin coat assembly protein AP180	3	0.948952	1.16782	0.818233	1.06499	1.18818	0.740364	0.983519	1.08794	0.975394	1.24625	0.895083	1.48253	2.58095	2.41348	2.68536	1.3642	1.25668	1.11791	1.40912	1	1.14981	1.83253	0.201401	0.246047	0.873837	0.00548946
368	sp|O60645|EXOC3_HUMAN	EXOC3	EXOC3_HUMAN Exocyst complex component 3	12	0.977837	1.00667	0.958834	1.05666	0.890421	0.944791	1.05706	1.10773	0.939097	0.939155	1.00034	0.984704	0.968087	1.02865	0.954971	0.995032	0.862921	0.988776	0.943747	1	0.965825	0.963168	-0.0501669	0.388564	-0.05414	0.280106
369	sp|O60662|KLH41_HUMAN	KLHL41	KLH41_HUMAN Kelch-like protein 41	8	0.913002	1.15736	0.577539	1.3521	1.07362	0.621087	1.21931	1.08598	1.00332	0.915019	1.36456	1.35426	2.02403	2.17509	1.52922	1.0159	0.935367	1.14811	0.808906	1	1.15929	1.37666	0.213239	0.349843	0.461173	0.108521
370	sp|O60664|PLIN3_HUMAN	PLIN3	PLIN3_HUMAN Perilipin-3	12	0.964096	0.997369	0.990182	1.04835	1.10469	0.792602	1.11079	0.991916	1.04223	0.885365	1.14295	1.01782	0.853497	1.05492	0.916486	0.93428	0.982611	0.984302	0.997421	1	1.02209	0.960502	0.0315243	0.730587	-0.0581388	0.389315
371	sp|O60669|MOT2_HUMAN	SLC16A7	MOT2_HUMAN Monocarboxylate transporter 2	2	0.865605	1.27931	0.774703	1.08038	0.802493	1.01133	1.06524	1.12093	0.633354	0.86552	0.838887	1.02288	1.41202	1.26366	1.56774	1.14162	1.08077	1.085	1.18978	1	0.840159	1.24866	-0.251265	0.155124	0.320377	0.0180009
372	sp|O60678|ANM3_HUMAN	PRMT3	ANM3_HUMAN Protein arginine N-methyltransferase 3	1	0.988252	1.01674	0.954517	1.0405	0.947997	0.93291	1.1221	0.996989	1.18921	1.26939	0.952842	1.17135	0.906435	1.1662	0.892698	0.953453	0.786506	0.946347	0.849794	1	1.1457	0.928776	0.196228	0.0247847	-0.106598	0.161683
373	sp|O60684|IMA7_HUMAN	KPNA6	IMA7_HUMAN Importin subunit alpha-7	7	0.983741	1.00319	0.971782	1.04128	1.07806	0.650453	1.41568	0.855803	0.97451	0.97406	0.963588	0.992928	0.897027	1.0117	0.832356	1.1064	0.970943	1.03386	1.03394	1	0.976272	0.983747	-0.0346456	0.834157	-0.023641	0.856367
374	sp|O60701|UGDH_HUMAN	UGDH	UGDH_HUMAN UDP-glucose 6-dehydrogenase	13	0.863133	0.985165	1.65425	0.497449	0.679556	1.73948	0.727162	0.853807	1.56915	1.46552	1.01818	1.12841	0.248757	0.295575	0.311318	0.609482	0.617147	0.711585	0.735758	1	1.29532	0.504231	0.373303	0.263053	-0.987842	0.0203892
375	sp|O60716-3|CTND1_HUMAN	CTNND1	CTND1_HUMAN Isoform 1AC of Catenin delta-1	35	0.995593	1.00428	1.11306	0.887064	0.928992	1.1982	0.863675	1.00913	0.976351	1.01737	0.922945	0.980276	0.688597	0.744508	0.724151	0.911206	0.940483	0.885796	0.948777	1	0.974237	0.834788	-0.0376559	0.672084	-0.260518	0.0136221
376	sp|O60725|ICMT_HUMAN	ICMT	ICMT_HUMAN Protein-S-isoprenylcysteine O-methyltransferase	1	0.921775	1.0148	1.17119	0.892238	0.90938	1.11161	0.842445	1.13657	1.09314	1.00218	1.03459	0.996068	0.699822	0.70268	0.715377	0.871038	0.759398	0.893556	0.82269	1	1.03149	0.780651	0.0447354	0.645123	-0.35725	0.00173477
377	sp|O60749|SNX2_HUMAN	SNX2	SNX2_HUMAN Sorting nexin-2	14	0.914139	1.09492	0.955111	1.03583	1.16931	0.976339	0.858866	0.995481	1.02633	1.03452	1.07544	1.14673	0.920877	1.22711	0.986427	0.942174	0.844179	1.26379	0.77879	1	1.07076	0.994765	0.0986311	0.219847	-0.00757286	0.945394
378	sp|O60762|DPM1_HUMAN	DPM1	DPM1_HUMAN Dolichol-phosphate mannosyltransferase	9	1.08232	0.985397	1.09102	0.841265	0.979381	1.13386	0.839655	1.04711	1.00664	0.986522	0.90951	0.917883	0.650704	0.562964	0.744346	0.876651	0.831088	0.856977	0.950253	1	0.955138	0.781855	-0.0662195	0.466958	-0.355028	0.00465637
379	sp|O60763-2|USO1_HUMAN	USO1	USO1_HUMAN Isoform 2 of General vesicular transport factor p115	26	0.979696	1.02019	1.02448	0.975635	0.983943	1.03477	0.94011	1.04118	0.960138	0.923678	1.05474	0.962899	0.756071	0.859975	0.737551	0.892474	0.859391	0.913968	0.820604	1	0.975364	0.834291	-0.0359869	0.366909	-0.261378	3.59e-05
380	sp|O60783|RT14_HUMAN	MRPS14	RT14_HUMAN 28S ribosomal protein S14, mitochondrial	2	0.978158	1.07748	0.817763	1.1266	0.931612	1.0717	0.886533	1.11016	0.758487	0.890522	0.782568	0.878109	1.20351	1.21068	1.25552	1.13042	1.13905	1.01507	1.32501	1	0.827422	1.18275	-0.273306	0.0199461	0.242144	0.0058971
381	sp|O60826|CCD22_HUMAN	CCDC22	CCD22_HUMAN Coiled-coil domain-containing protein 22	8	0.903172	1.06141	1.01544	1.01997	1.02923	0.991564	0.9992	0.980004	0.992767	1.07785	0.983873	1.01145	0.878584	1.04333	0.861332	1.01219	0.937119	0.905164	0.929934	1	1.01649	0.938236	0.0235894	0.5656	-0.091977	0.0565187
382	sp|O60828|PQBP1_HUMAN	PQBP1	PQBP1_HUMAN Polyglutamine-binding protein 1	3	0.967766	0.926249	1.22907	0.876912	1.10844	1.07739	0.846968	0.967199	1.16584	1.02056	0.946154	0.841733	0.620033	0.786471	0.671417	0.71788	1.01267	0.904887	0.925824	1	0.993573	0.805598	-0.00930231	0.937805	-0.311868	0.0168079
383	sp|O60830-2|TI17B_HUMAN	TIMM17B	TI17B_HUMAN Isoform 2 of Mitochondrial import inner membrane translocase subunit Tim17-B	1	1.17022	0.973255	0.878406	0.97812	0.936888	0.866168	1.03356	1.16338	0.912326	0.936821	0.92059	0.941726	1.3082	1.25857	1.59341	1.37108	1.46672	1.27044	1.55537	1	0.927866	1.4034	-0.108012	0.255185	0.488925	3.31e-05
384	sp|O60831|PRAF2_HUMAN	PRAF2	PRAF2_HUMAN PRA1 family protein 2	1	1.01737	0.972929	1.16169	0.848009	1.35742	0.933815	0.766605	0.942163	0.954951	0.90169	0.927545	0.812271	0.482247	0.461118	0.586137	0.815624	0.775943	0.836028	0.744186	1	0.899114	0.671612	-0.153424	0.32353	-0.5743	0.00290537
385	sp|O60832|DKC1_HUMAN	DKC1	DKC1_HUMAN H/ACA ribonucleoprotein complex subunit 4	9	0.914806	0.986073	1.21729	0.881827	0.875511	1.36014	0.965433	0.798914	0.983917	1.04125	0.952946	0.844095	0.591974	0.60905	0.474419	0.863838	0.658798	0.8228	0.74229	1	0.955551	0.680453	-0.0655955	0.671481	-0.555433	0.00285655
386	sp|O60841|IF2P_HUMAN	EIF5B	IF2P_HUMAN Eukaryotic translation initiation factor 5B	22	1.24303	0.88311	1.00753	0.866336	1.05276	0.9049	1.05433	0.988006	1.10375	1.06932	1.05489	1.0822	1.02283	1.0571	0.937043	0.914122	0.831686	0.929599	0.852327	1	1.07754	0.934957	0.10774	0.24869	-0.0970279	0.257155
387	sp|O60869|EDF1_HUMAN	EDF1	EDF1_HUMAN Endothelial differentiation-related factor 1	5	1.10177	0.914643	1.18809	0.795497	0.924868	1.15847	0.90107	1.01559	1.12103	1.02231	0.885226	0.967266	0.658105	0.820326	0.763083	0.77024	0.962256	0.841884	0.832211	1	0.998958	0.806872	-0.00150468	0.989688	-0.309588	0.00829309
388	sp|O60870|KIN17_HUMAN	KIN	KIN17_HUMAN DNA/RNA-binding protein KIN17	4	0.828337	1.06724	1.27335	0.831075	0.971308	1.12015	0.920922	0.98762	1.07575	1.18621	0.847211	1.01523	0.513946	0.681086	0.611478	1.11802	1.1367	1.2247	1.16011	1	1.0311	0.920862	0.0441817	0.7386	-0.118943	0.525105
389	sp|O60879|DIAP2_HUMAN	DIAPH2	DIAP2_HUMAN Protein diaphanous homolog 2	4	0.704725	1.15358	1.06927	1.07243	0.996251	0.992694	0.964639	1.04642	0.979997	1.14698	1.20265	1.17455	0.759646	0.983608	0.774203	1.07633	1.24172	1.31528	1.04414	1	1.12604	1.02785	0.171264	0.128491	0.0396244	0.762027
390	sp|O60884|DNJA2_HUMAN	DNAJA2	DNJA2_HUMAN DnaJ homolog subfamily A member 2	8	0.984429	1.07768	0.944373	0.993522	0.995504	0.987682	1.09279	0.924024	1.02521	1.0131	0.980663	1.03057	0.895914	0.9409	0.869223	1.00424	0.860342	0.980845	0.906458	1	1.01238	0.92256	0.0177577	0.697035	-0.116285	0.0207615
391	sp|O60885|BRD4_HUMAN	BRD4	BRD4_HUMAN Bromodomain-containing protein 4	11	0.921979	0.966983	1.24265	0.868391	0.80081	1.35436	0.871841	0.972985	0.99931	1.07939	0.852875	0.961827	0.630364	0.693922	0.653612	0.845639	0.808113	0.835494	0.835795	1	0.973349	0.757563	-0.0389702	0.804243	-0.400563	0.0104607
392	sp|O60888-2|CUTA_HUMAN	CUTA	CUTA_HUMAN Isoform A of Protein CutA	22	0.899139	0.930792	1.00115	1.16892	1.1405	0.891625	0.923034	1.04484	1.13716	0.908224	1.22016	1.00481	1.16881	1.26547	1.18415	1.07807	1.10763	1.13047	1.04851	1	1.06759	1.14044	0.0943554	0.373504	0.189595	0.0126982
393	sp|O60890|OPHN1_HUMAN	OPHN1	OPHN1_HUMAN Oligophrenin-1	11	0.973679	1.08306	0.792478	1.15078	0.946259	1.07952	0.782452	1.19177	0.745253	0.819659	0.940317	1.01141	0.760801	0.798523	0.770655	0.808067	0.815285	0.902147	0.714271	1	0.879159	0.795678	-0.185805	0.202583	-0.329743	0.00584649
394	sp|O60911|CATL2_HUMAN	CTSV	CATL2_HUMAN Cathepsin L2	1	0.825944	1.09349	1.18051	0.900056	1.117	0.963006	0.887647	1.03235	0.893914	1.05679	0.807755	0.942648	1.1754	1.13261	1.16549	1.13313	1.38595	1.07392	1.25718	1	0.925278	1.1891	-0.112042	0.331155	0.249867	0.00755944
395	sp|O60925|PFD1_HUMAN	PFDN1	PFD1_HUMAN Prefoldin subunit 1	6	0.970609	1.02967	0.872296	1.12743	1.08367	0.993307	0.97498	0.948039	1.03513	0.93507	0.969335	1.0355	0.926934	1.11001	0.911686	0.885061	1.12183	1.11551	0.88394	1	0.993759	0.993567	-0.00903241	0.890576	-0.00931096	0.900864
396	sp|O60934|NBN_HUMAN	NBN	NBN_HUMAN Nibrin	4	1.19909	0.728265	1.45598	0.616668	0.872752	1.34021	0.805577	0.981459	1.21107	1.10061	0.93582	1.2007	0.775319	0.559428	0.769796	0.9114	1.09743	0.987653	1.03687	1	1.11205	0.876841	0.153222	0.501105	-0.189612	0.368645
397	sp|O60941|DTNB_HUMAN	DTNB	DTNB_HUMAN Dystrobrevin beta	1	0.954766	1.0023	0.949689	1.09324	0.885022	1.17645	0.962897	0.975629	0.912048	0.96692	0.969954	0.958707	0.998965	1.00397	0.861156	1.01341	0.889183	1.01096	0.907562	1	0.951907	0.95503	-0.0711069	0.341309	-0.0663819	0.304462
398	sp|O75027-2|ABCB7_HUMAN	ABCB7	ABCB7_HUMAN Isoform 2 of ATP-binding cassette sub-family B member 7, mitochondrial	5	0.903356	1.12154	0.85337	1.12173	0.990111	0.917632	0.946515	1.14574	0.776195	0.818954	0.906346	0.906896	1.15929	1.17056	1.3255	1.15498	1.08768	1.15314	1.23358	1	0.852098	1.18353	-0.230909	0.0395585	0.243101	0.00319787
399	sp|O75044|SRGP2_HUMAN	SRGAP2	SRGP2_HUMAN SLIT-ROBO Rho GTPase-activating protein 2	3	1.25534	0.835083	1.18411	0.725466	1.16967	1.00934	0.943295	0.877695	1.06902	0.955971	1.02903	0.949133	0.753528	0.801187	0.768551	1.0564	1.0666	1.0519	0.948966	1	1.00079	0.92102	0.00113886	0.993762	-0.118696	0.383279
400	sp|O75051|PLXA2_HUMAN	PLXNA2	PLXA2_HUMAN Plexin-A2	16	1.31073	0.948922	0.748112	0.992236	1.00207	0.938304	0.970348	1.08928	0.792661	0.815207	0.876124	0.951074	1.4016	1.41997	1.47963	1.122	1.30288	1.0551	1.20867	1	0.858767	1.28426	-0.219662	0.125605	0.360942	0.00435583
401	sp|O75054-2|IGSF3_HUMAN	IGSF3	IGSF3_HUMAN Isoform 2 of Immunoglobulin superfamily member 3	6	1.22013	0.879897	1.00837	0.891607	0.984452	1.02726	0.840169	1.14812	0.873236	0.896345	0.736275	0.814542	0.869902	0.89086	1.20978	0.944574	1.29882	0.9326	1.24431	1	0.830099	1.05584	-0.268644	0.0401013	0.0783861	0.510684
402	sp|O75061-2|AUXI_HUMAN	DNAJC6	AUXI_HUMAN Isoform 2 of Putative tyrosine-protein phosphatase auxilin	4	1.25115	0.922323	0.634851	1.19168	1.08894	0.923767	1.05265	0.934647	0.843334	0.762011	0.953477	1.00471	1.28628	1.35175	1.18474	0.893574	0.844151	0.878567	0.780172	1	0.890882	1.03132	-0.166693	0.324499	0.0444898	0.78113
403	sp|O75063|XYLK_HUMAN	FAM20B	XYLK_HUMAN Glycosaminoglycan xylosylkinase	3	1.03308	0.970358	1.16522	0.831351	0.999093	1.02502	0.875598	1.10029	0.989823	0.925599	0.903295	0.914541	0.88037	0.900761	1.16596	1.05322	1.10755	1.14298	1.19267	1	0.933315	1.06336	-0.0995647	0.273635	0.0886272	0.31641
404	sp|O75064|DEN4B_HUMAN	DENND4B	DEN4B_HUMAN DENN domain-containing protein 4B	1	0.921667	1.03286	0.913963	1.13151	0.889686	1.09052	0.939751	1.08005	0.813939	0.941222	0.886771	0.884315	0.881867	0.955527	1.10236	0.887819	0.800061	0.927252	0.88296	1	0.881562	0.919693	-0.181866	0.0439697	-0.120776	0.123123
405	sp|O75077-3|ADA23_HUMAN	ADAM23	ADA23_HUMAN Isoform Gamma of Disintegrin and metalloproteinase domain-containing protein 23	1	1.18563	1.03066	0.512389	1.27132	0.952165	0.682193	1.09227	1.27337	0.7678	0.748647	0.746521	1.11394	2.61974	2.49211	2.19179	1.24997	1.06689	1.05463	1.01431	1	0.844226	1.66992	-0.244298	0.334944	0.739781	0.0311497
406	sp|O75083|WDR1_HUMAN	WDR1	WDR1_HUMAN WD repeat-containing protein 1	39	0.996819	1.00755	0.962559	1.03307	1.03485	0.751519	1.27783	0.935794	1.07498	0.958349	1.01877	0.993795	1.07045	1.11408	0.977085	0.945672	0.874528	0.961841	0.880988	1	1.01147	0.974949	0.0164572	0.883024	-0.0366011	0.699287
407	sp|O75094|SLIT3_HUMAN	SLIT3	SLIT3_HUMAN Slit homolog 3 protein	7	1.37943	0.88279	0.660334	1.07744	1.15013	0.731352	1.0534	1.06512	0.640902	0.818983	0.90844	1.4726	1.86851	1.28009	2.68394	1.54565	2.09073	1.02551	2.15652	1	0.960232	1.80728	-0.0585444	0.819456	0.853818	0.00268083
408	sp|O75110|ATP9A_HUMAN	ATP9A	ATP9A_HUMAN Probable phospholipid-transporting ATPase IIA	4	0.985321	0.962565	1.36611	0.686006	0.956415	1.06628	0.832393	1.14491	0.974973	1.06254	0.924672	1.02544	0.669287	0.6921	0.732878	1.00787	0.916627	1.00433	0.965643	1	0.996907	0.855533	-0.00446972	0.977324	-0.225104	0.147614
409	sp|O75112|LDB3_HUMAN	LDB3	LDB3_HUMAN LIM domain-binding protein 3	68	0.920825	1.10139	0.581083	1.3967	1.03044	0.93417	0.981864	1.05353	0.714972	0.888122	0.985605	0.977392	1.2653	1.44285	1.21932	0.918274	1.00544	0.94778	0.874856	1	0.891523	1.09626	-0.165656	0.399548	0.132589	0.414433
410	sp|O75113|N4BP1_HUMAN	N4BP1	N4BP1_HUMAN NEDD4-binding protein 1	2	0.867461	1.12331	0.767839	1.24139	1.07206	0.855886	1.09055	0.981511	0.896579	0.96823	1.07614	0.955348	1.04749	1.2047	0.952049	0.831454	0.737822	0.969562	0.702601	1	0.974075	0.92081	-0.0378948	0.768692	-0.119024	0.380005
411	sp|O75116|ROCK2_HUMAN	ROCK2	ROCK2_HUMAN Rho-associated protein kinase 2	26	0.947359	1.05939	0.998422	0.994832	0.87574	1.02731	0.988553	1.1084	0.989056	1.03714	0.938953	0.945727	0.800509	0.912494	0.766548	0.888825	0.813676	0.880077	0.856473	1	0.977719	0.845515	-0.0325082	0.580495	-0.242098	0.000379722
412	sp|O75128-2|COBL_HUMAN	COBL	COBL_HUMAN Isoform 2 of Protein cordon-bleu	6	0.737393	1.08432	1.29164	0.886651	0.695721	1.35467	1.03582	0.913794	1.09024	0.98633	0.854402	0.78748	0.636753	0.735135	0.528641	1.04817	1.15869	0.964632	0.924935	1	0.929614	0.856707	-0.105296	0.602152	-0.223125	0.259242
413	sp|O75131|CPNE3_HUMAN	CPNE3	CPNE3_HUMAN Copine-3	9	0.883013	0.981657	0.80751	1.32782	0.889432	0.747297	1.52734	0.835929	1.05339	0.811742	1.18466	0.90465	1.32004	1.11819	0.95185	0.80032	0.807887	0.800828	0.742749	1	0.988611	0.934552	-0.0165252	0.941961	-0.0976537	0.62112
414	sp|O75146|HIP1R_HUMAN	HIP1R	HIP1R_HUMAN Huntingtin-interacting protein 1-related protein	17	0.800335	1.06765	1.52104	0.610975	0.694807	1.60324	0.66369	1.03826	1.31895	1.37779	1.11797	1.24948	0.338645	0.340682	0.369718	0.654358	0.672711	0.69241	0.732381	1	1.26605	0.542986	0.34033	0.214897	-0.881012	0.0133899
415	sp|O75147|OBSL1_HUMAN	OBSL1	OBSL1_HUMAN Obscurin-like protein 1	32	1.05839	1.07179	0.624846	1.24497	1.10764	0.802023	1.12392	0.966419	0.834593	0.834751	0.946788	0.944292	1.2031	1.13728	1.13728	0.927453	0.805302	0.922058	0.848785	1	0.890106	0.997321	-0.167951	0.315877	-0.00387077	0.97766
416	sp|O75150|BRE1B_HUMAN	RNF40	BRE1B_HUMAN E3 ubiquitin-protein ligase BRE1B	15	0.955573	1.00433	1.12244	0.917661	0.930321	1.09004	0.908085	1.07155	1.00624	1.11209	0.860786	0.938836	0.721288	0.84265	0.698404	0.93914	0.915587	0.946818	0.900368	1	0.979488	0.852036	-0.0299007	0.722894	-0.231013	0.00925305
417	sp|O75152|ZC11A_HUMAN	ZC3H11A	ZC11A_HUMAN Zinc finger CCCH domain-containing protein 11A	12	0.935256	0.996005	1.18966	0.879082	0.928104	1.09438	0.963661	1.01386	1.04659	1.0688	0.921202	0.932008	0.880847	0.868575	0.950481	1.07657	1.13288	1.02634	1.13864	1	0.992151	1.01062	-0.0113681	0.893961	0.0152389	0.849959
418	sp|O75153|CLU_HUMAN	CLUH	CLU_HUMAN Clustered mitochondria protein homolog	16	1.18327	1.02558	0.752287	1.03886	0.92457	0.903555	1.11727	1.05461	0.900995	0.896238	0.917274	0.981612	1.11608	1.1379	1.12444	0.977642	0.840061	0.969333	0.956108	1	0.92403	1.01737	-0.113989	0.308184	0.0248396	0.792833
419	sp|O75155|CAND2_HUMAN	CAND2	CAND2_HUMAN Cullin-associated NEDD8-dissociated protein 2	11	1.10638	0.975898	0.773038	1.14469	1.08656	0.757121	1.05964	1.09668	1.00869	0.905712	1.2058	1.15766	1.52259	1.33402	1.17823	0.973719	0.886334	1.03133	0.824116	1	1.06947	1.10719	0.0968909	0.462656	0.146905	0.33033
420	sp|O75157|T22D2_HUMAN	TSC22D2	T22D2_HUMAN TSC22 domain family protein 2	3	0.856904	0.977966	0.591271	1.57386	0.843066	0.812718	1.24261	1.10161	0.817343	0.699506	1.05705	0.898093	1.03912	1.48331	1.03311	0.965534	1.14399	1.11555	0.903141	1	0.867997	1.09768	-0.204238	0.438541	0.134456	0.476179
421	sp|O75164|KDM4A_HUMAN	KDM4A	KDM4A_HUMAN Lysine-specific demethylase 4A	1	0.8523	1.01834	1.30484	0.824514	0.762374	1.17082	1.01455	1.05226	1.16229	1.06177	1.15821	0.819342	0.42779	0.649759	0.692365	0.838829	0.789358	0.852409	0.880004	1	1.0504	0.73293	0.0709437	0.651278	-0.448252	0.0103784
422	sp|O75165|DJC13_HUMAN	DNAJC13	DJC13_HUMAN DnaJ homolog subfamily C member 13	28	1.06119	1.0377	0.959639	0.941468	1.0939	0.873339	0.93337	1.09939	0.904627	1.01863	0.969547	1.05665	1.16822	1.20025	1.20922	1.10069	1.0493	1.08048	1.05423	1	0.987363	1.1232	-0.0183474	0.799117	0.167612	0.00866518
423	sp|O75170|PP6R2_HUMAN	PPP6R2	PP6R2_HUMAN Serine/threonine-protein phosphatase 6 regulatory subunit 2	7	0.911196	1.1169	0.923167	1.04873	0.979399	0.976036	1.08121	0.963359	1.12088	1.08729	1.09142	1.13152	0.825412	0.987501	0.799111	1.02423	0.943267	1.07908	0.961541	1	1.10778	0.945734	0.147668	0.0195769	-0.0804938	0.254783
424	sp|O75175|CNOT3_HUMAN	CNOT3	CNOT3_HUMAN CCR4-NOT transcription complex subunit 3	4	0.923555	1.04759	1.10295	0.925911	0.954024	1.14248	0.878312	1.02518	1.02439	1.1862	0.910378	0.96794	0.677107	0.807768	0.661154	0.747986	0.818927	0.857448	0.762417	1	1.02223	0.76183	0.0317166	0.729786	-0.392459	0.000119137
425	sp|O75179|ANR17_HUMAN	ANKRD17	ANR17_HUMAN Ankyrin repeat domain-containing protein 17	13	1.01398	1.00411	1.10215	0.879758	0.900819	1.18324	0.93448	0.981464	1.06862	1.12272	0.906551	0.996445	0.697713	0.783142	0.695008	0.982971	0.92999	1.01398	0.923262	1	1.02358	0.860867	0.0336306	0.707428	-0.216138	0.0399391
426	sp|O75182|SIN3B_HUMAN	SIN3B	SIN3B_HUMAN Paired amphipathic helix protein Sin3b	2	1.04155	1.10987	0.896766	0.951814	0.915567	1.07453	0.91241	1.09749	1.00739	1.14007	0.801196	1.04941	0.795931	0.779346	0.865888	0.908569	1.02743	0.991419	1.02519	1	0.999517	0.913395	-0.000696346	0.994361	-0.130689	0.108126
427	sp|O75208|COQ9_HUMAN	COQ9	COQ9_HUMAN Ubiquinone biosynthesis protein COQ9, mitochondrial	4	0.753846	1.20218	0.668672	1.3753	0.995182	1.02232	0.957842	1.02466	1.23424	0.977047	1.31726	0.956151	4.91707	1.42459	1.41955	1.39916	1.39326	1.31288	1.43011	1	1.12117	1.89952	0.165011	0.375048	0.925632	0.0811895
428	sp|O75223|GGCT_HUMAN	GGCT	GGCT_HUMAN Gamma-glutamylcyclotransferase	6	0.943977	1.02767	0.791681	1.23667	0.974555	0.9396	1.20209	0.883755	0.985924	0.998659	0.942164	1.07041	1.45609	1.43311	1.24826	0.81935	0.737393	0.867165	0.645008	1	0.999288	1.02948	-0.00102756	0.99307	0.0419199	0.827998
429	sp|O75251|NDUS7_HUMAN	NDUFS7	NDUS7_HUMAN NADH dehydrogenase [ubiquinone] iron-sulfur protein 7, mitochondrial	5	0.774379	1.23362	0.685227	1.30678	1.13427	0.984551	0.921199	0.959984	0.706473	0.89252	0.825116	0.856276	0.988915	1.1303	0.93808	0.996274	0.758499	0.952417	0.807835	1	0.820096	0.938903	-0.286135	0.14441	-0.0909516	0.52136
430	sp|O75306|NDUS2_HUMAN	NDUFS2	NDUS2_HUMAN NADH dehydrogenase [ubiquinone] iron-sulfur protein 2, mitochondrial	13	0.875943	1.11185	0.787438	1.22477	1.01608	0.953807	1.01812	1.012	0.844677	0.859688	0.929368	0.822529	1.14966	1.11496	1.17483	1.01614	0.892783	0.935638	0.940161	1	0.864066	1.03202	-0.210787	0.0829987	0.0454774	0.630364
431	sp|O75312|ZPR1_HUMAN	ZNF259	ZPR1_HUMAN Zinc finger protein ZPR1	2	0.971835	1.0335	1.00571	0.988955	0.985974	0.859144	1.23171	0.923168	1.0469	1.03829	0.913207	1.07919	0.75842	0.961843	0.720665	0.870524	0.762324	0.947729	0.713966	1	1.0194	0.819353	0.0277156	0.75518	-0.287443	0.00619277
432	sp|O75323|NIPS2_HUMAN	GBAS	NIPS2_HUMAN Protein NipSnap homolog 2	17	0.815353	1.22682	0.760918	1.19691	1.12552	0.816086	1.07459	0.983803	0.802762	0.967948	0.837363	0.961896	1.42193	1.22218	1.25556	1.33807	1.2776	1.34109	1.2183	1	0.892492	1.29639	-0.164089	0.300457	0.374498	0.0015888
433	sp|O75340|PDCD6_HUMAN	PDCD6	PDCD6_HUMAN Programmed cell death protein 6	3	0.924564	0.949958	0.981784	1.14369	1.45183	0.824576	0.866035	0.857564	1.05106	1.10986	1.14491	1.17385	1.15622	1.45992	1.87977	0.919001	1.20683	1.01266	1.12582	1	1.11992	1.25146	0.163394	0.292585	0.323615	0.0931817
434	sp|O75347|TBCA_HUMAN	TBCA	TBCA_HUMAN Tubulin-specific chaperone A	2	0.952233	1.08812	0.908686	1.05096	0.802021	0.981734	1.25962	0.956625	1.04443	0.988885	1.05726	1.11943	0.951979	1.15246	0.960989	0.891792	1.06836	0.966591	0.810826	1	1.0525	0.971856	0.0738219	0.482881	-0.0411848	0.671795
435	sp|O75348|VATG1_HUMAN	ATP6V1G1	VATG1_HUMAN V-type proton ATPase subunit G 1	1	1.09513	0.924914	1.09215	0.887804	1.1524	1.09854	0.949128	0.799924	0.931226	1.06726	1.05501	1.23052	1.21189	1.32526	1.32143	1.38775	1.257	1.7	1.32657	1	1.071	1.36141	0.0989628	0.37595	0.445105	0.000290143
436	sp|O75351|VPS4B_HUMAN	VPS4B	VPS4B_HUMAN Vacuolar protein sorting-associated protein 4B	11	0.911304	0.990706	1.28089	0.817098	0.972296	1.09301	0.925815	1.00888	1.20065	1.1215	0.952827	1.10974	0.703086	0.815527	0.697193	0.871751	0.788563	0.895494	0.826909	1	1.09618	0.799789	0.132483	0.252935	-0.322309	0.00496065
437	sp|O75356|ENTP5_HUMAN	ENTPD5	ENTP5_HUMAN Ectonucleoside triphosphate diphosphohydrolase 5	1	0.838321	0.967907	1.3129	0.880876	0.904929	1.15679	0.757399	1.18089	1.06959	1.08136	1.33956	1.02852	0.736952	0.662437	0.750349	1.06705	0.934289	0.930975	1.07228	1	1.12976	0.879191	0.176011	0.266863	-0.185751	0.219992
438	sp|O75365|TP4A3_HUMAN	PTP4A3	TP4A3_HUMAN Protein tyrosine phosphatase type IVA 3	1	1.01607	1.17919	0.729785	1.07496	0.952969	0.871934	1.02993	1.14517	0.754967	1.0158	0.927437	1.06455	1.1718	1.0238	0.95065	1.06936	0.674428	0.854853	0.902569	1	0.940688	0.949637	-0.0882113	0.516312	-0.074552	0.538028
439	sp|O75367|H2AY_HUMAN	H2AFY	H2AY_HUMAN Core histone macro-H2A.1	25	0.154102	1.15932	1.35731	1.32928	1.07176	0.903183	1.25414	0.770912	1.65838	1.47504	1.69485	1.61234	1.14346	0.88486	1.06353	1.38234	1.19014	1.21832	1.5413	1	1.61015	1.20342	0.687196	0.0143933	0.267141	0.249147
440	sp|O75368|SH3L1_HUMAN	SH3BGRL	SH3L1_HUMAN SH3 domain-binding glutamic acid-rich-like protein	18	0.960499	0.967733	0.994547	1.07722	1.10034	0.896326	0.980962	1.02237	1.06429	1.10513	1.11686	1.13225	1.24468	1.52292	1.1487	0.856802	1.00424	1.00263	0.778349	1	1.10463	1.07976	0.143567	0.0137412	0.110713	0.401698
441	sp|O75369-8|FLNB_HUMAN	FLNB	FLNB_HUMAN Isoform 8 of Filamin-B	122	1.28851	0.695982	1.57471	0.440797	0.455095	2.5626	0.289133	0.693175	1.12079	0.903113	0.931948	0.752368	0.0799536	0.0426852	0.130424	0.28378	0.31522	0.185074	0.562724	1	0.927055	0.228551	-0.109274	0.858263	-2.12941	0.0229584
442	sp|O75376|NCOR1_HUMAN	NCOR1	NCOR1_HUMAN Nuclear receptor corepressor 1	7	0.980253	0.956261	1.11033	0.953153	0.867964	1.17256	0.885088	1.07439	0.999155	1.0614	0.877497	0.922827	0.687	0.808493	0.776527	0.876788	0.952512	0.8956	0.981635	1	0.96522	0.854079	-0.0510705	0.58718	-0.227558	0.0198984
443	sp|O75380|NDUS6_HUMAN	NDUFS6	NDUS6_HUMAN NADH dehydrogenase [ubiquinone] iron-sulfur protein 6, mitochondrial	6	0.978141	1.10682	0.705726	1.20931	0.88122	1.09732	1.05982	0.961639	0.743477	0.747257	0.868668	0.701461	1.12804	1.10665	1.15612	0.972045	1.22309	0.878437	0.992597	1	0.765216	1.06528	-0.386062	0.0185528	0.091237	0.38741
444	sp|O75381|PEX14_HUMAN	PEX14	PEX14_HUMAN Peroxisomal membrane protein PEX14	6	1.10842	0.99756	0.969563	0.92446	1.2006	0.994778	0.817489	0.987128	0.889377	1.03222	0.836746	0.943731	1.06719	1.1916	1.30339	1.02709	1.49019	0.968421	1.27662	1	0.925519	1.18921	-0.111665	0.27929	0.250009	0.0301116
445	sp|O75382|TRIM3_HUMAN	TRIM3	TRIM3_HUMAN Tripartite motif-containing protein 3	2	0.731204	1.01763	1.48918	0.761989	0.998834	0.474325	1.94746	0.57938	1.07125	1.08591	0.727637	0.859869	0.401455	0.432988	0.408187	1.38796	1.2472	1.03577	1.52958	1	0.936166	0.920449	-0.0951645	0.811367	-0.119591	0.761564
446	sp|O75390|CISY_HUMAN	CS	CISY_HUMAN Citrate synthase, mitochondrial	40	0.848551	1.18149	0.751995	1.21796	0.897256	0.985189	0.971311	1.14624	0.793617	0.835818	0.862713	0.846292	1.36985	1.21733	1.19366	1.19208	1.14698	1.19113	1.111	1	0.83461	1.20315	-0.260825	0.0855643	0.266811	0.0123668
447	sp|O75391|SPAG7_HUMAN	SPAG7	SPAG7_HUMAN Sperm-associated antigen 7	6	1.00037	1.03589	0.885557	1.07818	0.960637	1.05791	0.988304	0.993152	1.03705	0.946621	0.915187	0.985863	0.943186	1.21394	1.00132	0.776713	1.02131	0.968553	0.844597	1	0.971181	0.967087	-0.0421876	0.437587	-0.0482817	0.553983
448	sp|O75396|SC22B_HUMAN	SEC22B	SC22B_HUMAN Vesicle-trafficking protein SEC22b	12	0.972101	0.974659	1.04858	1.00466	0.925306	1.10175	0.81753	1.15541	0.897154	0.900484	0.979567	0.965211	0.682561	0.719446	0.749996	0.913667	0.907038	0.905396	1.05448	1	0.935604	0.847512	-0.0960298	0.274427	-0.238695	0.0279336
449	sp|O75398|DEAF1_HUMAN	DEAF1	DEAF1_HUMAN Deformed epidermal autoregulatory factor 1 homolog	1	0.827793	1.09983	1.25241	0.819968	1.01149	1.32952	0.841492	0.817501	1.08693	1.20687	0.909963	1.09019	0.728484	0.85413	0.766694	2.61689	1.39869	2.59731	1.59934	1	1.07349	1.50879	0.102309	0.534423	0.593393	0.112045
450	sp|O75400|PR40A_HUMAN	PRPF40A	PR40A_HUMAN Pre-mRNA-processing factor 40 homolog A	16	0.988204	0.963283	1.19451	0.854	0.864112	1.23847	0.971725	0.925697	0.97202	1.00964	0.87522	0.901516	0.536698	0.585263	0.53451	0.841286	0.643992	0.854125	0.773683	1	0.9396	0.681365	-0.0898821	0.444951	-0.5535	0.000774397
451	sp|O75410-2|TACC1_HUMAN	TACC1	TACC1_HUMAN Isoform 2 of Transforming acidic coiled-coil-containing protein 1	1	1.66578	0.681036	0.885593	0.767587	0.819893	1.20102	0.875509	1.10358	0.837937	0.810188	0.965486	1.59696	0.844996	0.824365	1.01274	0.879118	1.1201	0.908211	1.02421	1	1.05264	0.94482	0.0740176	0.802478	-0.0818892	0.671088
452	sp|O75427|LRCH4_HUMAN	LRCH4	LRCH4_HUMAN Leucine-rich repeat and calponin homology domain-containing protein 4	3	1.08753	0.957618	1.1389	0.815957	0.934793	0.814257	1.15919	1.09176	0.9468	1.0371	0.817035	0.98433	0.612077	0.651775	0.658088	1.13913	1.12888	1.41538	1.58924	1	0.946316	1.0278	-0.0796068	0.506035	0.039554	0.854666
453	sp|O75431|MTX2_HUMAN	MTX2	MTX2_HUMAN Metaxin-2	5	1.01291	1.09644	0.749173	1.14148	1.2201	0.831196	0.967708	0.980996	0.97796	0.984584	1.13534	1.24286	3.33303	1.33183	1.84033	1.27512	1.07771	1.17677	1.20124	1	1.08519	1.60515	0.117943	0.37013	0.682706	0.0555467
454	sp|O75436|VP26A_HUMAN	VPS26A	VP26A_HUMAN Vacuolar protein sorting-associated protein 26A	16	0.995109	1.04027	1.14018	0.824437	0.908794	1.06065	0.870948	1.15961	1.0608	1.17523	0.952306	1.11557	0.804349	0.914099	0.780654	0.901722	0.795813	0.933581	0.805749	1	1.07598	0.847995	0.105645	0.307611	-0.237872	0.0120055
455	sp|O75438|NDUB1_HUMAN	NDUFB1	NDUB1_HUMAN NADH dehydrogenase [ubiquinone] 1 beta subcomplex subunit 1	5	0.980681	1.00632	0.840337	1.17266	1.08825	0.811445	1.08623	1.01408	0.885476	0.915377	1.01448	0.817934	1.18815	0.995003	1.45989	1.30042	1.71206	1.3107	1.51269	1	0.908315	1.35413	-0.138735	0.213017	0.437365	0.00241965
456	sp|O75439|MPPB_HUMAN	PMPCB	MPPB_HUMAN Mitochondrial-processing peptidase subunit beta	13	1.02918	1.01307	0.790179	1.16758	0.97793	0.912695	0.981004	1.12837	0.78209	0.893214	0.914038	0.941227	1.26934	1.30074	1.36282	1.11872	0.9949	1.08392	1.08847	1	0.882642	1.17413	-0.180099	0.10121	0.23159	0.0199873
457	sp|O75448|MED24_HUMAN	MED24	MED24_HUMAN Mediator of RNA polymerase II transcription subunit 24	2	0.84523	1.128	1.10242	0.924353	0.93641	1.12977	0.922222	1.01159	0.872358	1.18738	0.836406	0.96039	0.747535	0.894071	0.749767	0.990968	0.864142	0.998369	0.920582	1	0.964135	0.880776	-0.0526935	0.651455	-0.183152	0.0491538
458	sp|O75475|PSIP1_HUMAN	PSIP1	PSIP1_HUMAN PC4 and SFRS1-interacting protein	13	0.862936	0.954543	1.31544	0.867077	1.3446	0.95623	0.8965	0.802671	1.27709	1.20175	0.985959	0.983671	0.683816	0.727663	0.688751	0.836667	1.19831	0.9279	0.952541	1	1.11212	0.859378	0.153309	0.367326	-0.218635	0.195128
459	sp|O75477|ERLN1_HUMAN	ERLIN1	ERLN1_HUMAN Erlin-1	7	0.916828	1.02036	1.2162	0.846613	0.95888	1.17358	0.763036	1.10451	0.950043	0.937833	0.887407	0.902056	0.696329	0.737004	0.753094	0.927704	0.983745	1.00248	0.974775	1	0.919335	0.867876	-0.121338	0.348188	-0.204439	0.107113
460	sp|O75487|GPC4_HUMAN	GPC4	GPC4_HUMAN Glypican-4	9	1.4692	0.672158	1.11715	0.741498	1.39545	0.878045	0.742488	0.984012	0.929299	0.859236	1.14965	1.14707	1.17241	1.61327	2.34901	1.18526	4.15573	1.55043	2.51444	1	1.02131	2.07722	0.0304258	0.89888	1.05465	0.0159084
461	sp|O75489|NDUS3_HUMAN	NDUFS3	NDUS3_HUMAN NADH dehydrogenase [ubiquinone] iron-sulfur protein 3, mitochondrial	13	0.86639	1.11606	0.758554	1.259	1.00419	1.02653	0.958615	1.01067	0.793556	0.800946	0.901435	0.747669	1.13649	1.07466	1.13376	1.04537	0.921996	0.981308	0.950068	1	0.810901	1.03481	-0.302402	0.0402505	0.0493618	0.600286
462	sp|O75494|SRS10_HUMAN	SRSF10	SRS10_HUMAN Serine/arginine-rich splicing factor 10	6	0.509937	1.07884	1.17898	1.23224	0.949839	1.13373	1.05115	0.865284	1.19685	1.41629	1.13389	1.17805	1.00874	1.21545	1.14502	1.03846	0.984599	1.00642	1.08054	1	1.23127	1.06846	0.300148	0.0955855	0.0955348	0.473012
463	sp|O75521|ECI2_HUMAN	ECI2	ECI2_HUMAN Enoyl-CoA delta isomerase 2, mitochondrial	15	1.12454	0.932167	0.729251	1.21404	0.883026	0.824228	1.34219	0.95056	0.750328	0.779896	1.02362	1.00656	1.50225	1.185	1.32486	1.14416	1.19123	1.05755	1.23433	1	0.890101	1.2342	-0.167959	0.370572	0.303571	0.0267489
464	sp|O75525|KHDR3_HUMAN	KHDRBS3	KHDR3_HUMAN KH domain-containing, RNA-binding, signal transduction-associated protein 3	1	1.07778	0.770971	0.654554	1.49669	0.716507	1.72531	0.780424	0.77776	0.921214	0.945409	1.65536	0.855034	1.82312	1.21641	1.55923	0.513507	0.382522	0.460959	0.461126	1	1.09425	0.916697	0.129947	0.704284	-0.125483	0.755023
465	sp|O75528|TADA3_HUMAN	TADA3	TADA3_HUMAN Transcriptional adapter 3	1	0.989249	0.988689	1.16608	0.855983	1.36561	0.526941	1.42245	0.684999	1.07271	0.994404	0.848372	0.990569	0.869375	0.909235	0.897282	1.13815	1.22481	1.0706	1.12467	1	0.976514	1.03345	-0.0342867	0.888406	0.0474644	0.798779
466	sp|O75530-2|EED_HUMAN	EED	EED_HUMAN Isoform 2 of Polycomb protein EED	3	0.914011	0.917321	1.38863	0.780036	0.904489	1.11284	0.849885	1.13278	1.18506	1.24753	0.918315	1.06744	0.538178	0.509281	0.481842	0.960833	0.748636	0.981868	0.712619	1	1.10459	0.704751	0.143509	0.375222	-0.504815	0.0147352
467	sp|O75531|BAF_HUMAN	BANF1	BAF_HUMAN Barrier-to-autointegration factor	2	0.621157	0.897061	1.22197	1.25982	0.825548	0.833849	1.5795	0.761102	1.04024	1.37623	1.18693	1.48073	1.29038	1.65378	0.936146	0.914943	0.918006	0.999069	0.748975	1	1.27103	1.0659	0.346003	0.157099	0.0920728	0.691974
468	sp|O75533|SF3B1_HUMAN	SF3B1	SF3B1_HUMAN Splicing factor 3B subunit 1	41	0.84887	1.03326	1.20509	0.912778	0.953628	1.12238	0.904394	1.0196	1.01582	1.16284	0.936214	1.04793	0.823414	0.863803	0.791234	0.944116	0.928984	0.928472	0.950613	1	1.0407	0.890091	0.0575567	0.568083	-0.167975	0.0493144
469	sp|O75534-3|CSDE1_HUMAN	CSDE1	CSDE1_HUMAN Isoform 3 of Cold shock domain-containing protein E1	28	1.10603	0.963988	1.15046	0.779522	0.979643	0.969669	0.976271	1.07442	1.11483	1.06059	0.834572	0.92186	0.76751	0.808408	0.806525	0.893445	0.854301	0.916479	0.863387	1	0.982963	0.844294	-0.0247916	0.819094	-0.244183	0.0057264
470	sp|O75553|DAB1_HUMAN	DAB1	DAB1_HUMAN Disabled homolog 1	1	0.979413	1.05003	0.704048	1.26651	0.777259	1.23521	1.23077	0.756761	0.777624	1.01992	1.01163	0.747648	0.917479	1.05928	0.454685	1.06704	0.850401	0.902927	0.889312	1	0.889206	0.877303	-0.16941	0.410379	-0.188853	0.301008
471	sp|O75554|WBP4_HUMAN	WBP4	WBP4_HUMAN WW domain-binding protein 4	5	0.8892	0.982096	1.23861	0.890098	1.00991	1.18388	0.824127	0.982091	1.1011	1.08091	0.862625	0.97852	0.719889	0.798763	0.797057	0.728264	0.910905	0.837725	0.802536	1	1.00579	0.799306	0.00832618	0.945636	-0.323181	0.00501826
472	sp|O75569|PRKRA_HUMAN	PRKRA	PRKRA_HUMAN Interferon-inducible double-stranded RNA-dependent protein kinase activator A	7	0.953764	0.982914	1.11057	0.952754	0.935751	1.11847	0.938993	1.00679	1.13265	1.16262	1.14262	1.2109	1.04755	1.02739	0.991918	1.01305	0.971201	0.974338	1.08536	1	1.1622	1.01583	0.216857	0.00226643	0.0226574	0.626986
473	sp|O75600-2|KBL_HUMAN	GCAT	KBL_HUMAN Isoform 2 of 2-amino-3-ketobutyrate coenzyme A ligase, mitochondrial	6	0.78564	1.18903	0.761227	1.26411	0.846361	1.10903	0.996104	1.04851	0.683321	0.882719	0.870922	0.919345	1.09228	1.0357	1.04992	1.14818	0.872905	0.977072	1.03565	1	0.839077	1.03025	-0.253125	0.147337	0.0429895	0.702936
474	sp|O75604|UBP2_HUMAN	USP2	UBP2_HUMAN Ubiquitin carboxyl-terminal hydrolase 2	1	1.08824	1.10856	0.650586	1.15262	0.872621	0.971551	1.02036	1.13547	0.979505	1.19161	1.18068	1.56987	1.33245	1.5771	1.51426	1.18575	0.675895	1.10977	1.1303	1	1.23042	1.21793	0.299147	0.0834148	0.284435	0.102055
475	sp|O75607|NPM3_HUMAN	NPM3	NPM3_HUMAN Nucleoplasmin-3	1	1.24155	0.867174	1.22783	0.663441	0.870442	0.735831	1.2894	1.10432	1.11233	1.2435	0.827298	0.966225	0.757411	0.788959	0.875366	1.2307	0.957131	1.1662	1.1616	1	1.03734	0.991052	0.0528862	0.794545	-0.0129675	0.939524
476	sp|O75608|LYPA1_HUMAN	LYPLA1	LYPA1_HUMAN Acyl-protein thioesterase 1	3	0.899327	1.08378	0.827248	1.18965	0.928844	0.968104	0.990914	1.11214	0.89098	0.837614	1.04032	1.00968	1.20301	1.17034	1.03611	1.04319	0.965034	1.06028	0.924096	1	0.944649	1.05744	-0.0821496	0.445335	0.0805718	0.339183
477	sp|O75616|ERAL1_HUMAN	ERAL1	ERAL1_HUMAN GTPase Era, mitochondrial	3	1.15993	0.971115	0.92728	0.941677	0.911397	0.952896	1.03089	1.10481	0.807865	1.04725	0.71482	0.961864	1.02183	1.01826	1.07113	1.19264	1.06779	1.0744	1.3307	1	0.882949	1.11096	-0.179598	0.117132	0.151812	0.0541533
478	sp|O75643|U520_HUMAN	SNRNP200	U520_HUMAN U5 small nuclear ribonucleoprotein 200 kDa helicase	76	0.817367	1.00372	1.31572	0.863194	0.904763	1.12705	1.01492	0.953269	1.11427	1.15179	0.971652	1.02259	0.793521	0.781644	0.831159	0.954387	0.841942	0.911981	0.946196	1	1.06508	0.865833	0.0909571	0.469544	-0.207839	0.0621915
479	sp|O75648|MTU1_HUMAN	TRMU	MTU1_HUMAN Mitochondrial tRNA-specific 2-thiouridylase 1	2	1.02183	1.07171	0.905815	1.00064	0.855915	0.75832	1.33584	1.04992	0.819474	0.99527	0.831878	0.968456	1.11252	1.19793	1.13119	1.18011	1.11257	0.972601	1.30231	1	0.90377	1.14417	-0.145973	0.328271	0.194307	0.0751924
480	sp|O75663|TIPRL_HUMAN	TIPRL	TIPRL_HUMAN TIP41-like protein	4	0.654934	1.20656	0.854236	1.28427	1.03475	0.891769	1.01509	1.05839	0.980525	0.98897	0.786829	0.765285	0.60353	0.751363	0.49646	0.825671	0.785426	0.890313	0.74221	1	0.880402	0.727854	-0.183765	0.303501	-0.45828	0.00951141
481	sp|O75683|SURF6_HUMAN	SURF6	SURF6_HUMAN Surfeit locus protein 6	1	0.691132	1.13408	1.26136	0.913434	1.07773	0.939983	1.0588	0.923488	1.29409	1.20554	0.865728	0.78249	0.749655	0.928916	0.797855	1.05735	1.10074	0.955447	1.00404	1	1.03696	0.942	0.0523617	0.768083	-0.0862009	0.479909
482	sp|O75688|PPM1B_HUMAN	PPM1B	PPM1B_HUMAN Protein phosphatase 1B	8	0.908467	1.06864	0.959493	1.0634	1.00331	0.963274	0.943611	1.0898	1.06313	1.06078	1.00009	1.09221	1.00359	1.0646	0.914916	0.93439	0.898523	1.01514	0.875137	1	1.05405	0.958043	0.0759486	0.171186	-0.0618384	0.257357
483	sp|O75691|UTP20_HUMAN	UTP20	UTP20_HUMAN Small subunit processome component 20 homolog	10	1.02893	0.935404	1.25164	0.78403	0.82583	1.36895	0.897287	0.907935	0.994437	1.06662	0.864217	0.949303	0.673066	0.674288	0.741135	0.952651	0.972338	1.05764	0.863752	1	0.968643	0.847838	-0.0459627	0.781195	-0.23814	0.135355
484	sp|O75694|NU155_HUMAN	NUP155	NU155_HUMAN Nuclear pore complex protein Nup155	17	0.984866	0.993399	1.17873	0.843	0.975481	1.16534	0.898224	0.960959	0.92658	0.958743	0.870916	0.91612	0.613866	0.619876	0.713229	0.95618	0.857572	1.05773	0.836468	1	0.91809	0.807846	-0.123293	0.212001	-0.307847	0.0222625
485	sp|O75695|XRP2_HUMAN	RP2	XRP2_HUMAN Protein XRP2	3	1.17552	0.89716	1.19939	0.727927	0.851613	1.38973	0.802104	0.956557	0.94215	0.972647	0.890746	0.841749	0.63627	0.604294	0.77734	0.899759	1.07282	0.897826	1.14855	1	0.911823	0.862408	-0.133174	0.477141	-0.213558	0.246514
486	sp|O75717|WDHD1_HUMAN	WDHD1	WDHD1_HUMAN WD repeat and HMG-box DNA-binding protein 1	2	1.05062	0.944829	1.32676	0.677785	0.875943	1.15386	0.975438	0.99476	1.32055	1.25397	0.866856	0.973752	0.477578	0.664743	0.612459	0.532586	0.534671	0.722911	0.542653	1	1.10378	0.583943	0.142455	0.415749	-0.776101	0.000147307
487	sp|O75718|CRTAP_HUMAN	CRTAP	CRTAP_HUMAN Cartilage-associated protein	7	1.5026	0.701518	1.17798	0.617901	1.029	1.00791	0.911343	1.05175	1.04563	0.953974	0.986911	1.06734	0.880142	0.676091	1.0028	1.15993	1.61067	1.02938	1.53525	1	1.01346	1.12775	0.0192949	0.926421	0.173452	0.435183
488	sp|O75746|CMC1_HUMAN	SLC25A12	CMC1_HUMAN Calcium-binding mitochondrial carrier protein Aralar1	44	0.918403	1.12962	0.739278	1.2127	1.06613	0.846799	0.977592	1.10948	0.818834	0.864753	0.923427	0.953582	1.5192	1.42336	1.92841	1.34823	1.37138	1.32423	1.56574	1	0.890149	1.49722	-0.167882	0.219892	0.582288	0.000167243
489	sp|O75764|TCEA3_HUMAN	TCEA3	TCEA3_HUMAN Transcription elongation factor A protein 3	2	1.07942	0.918106	0.622728	1.37974	0.930074	0.963685	1.20888	0.897361	0.68949	0.834855	0.799277	0.696096	1.63845	1.45665	1.50937	1.07927	1.05938	0.992111	1.0212	1	0.754929	1.25092	-0.405587	0.0659661	0.322987	0.0733199
490	sp|O75781-2|PALM_HUMAN	PALM	PALM_HUMAN Isoform 2 of Paralemmin-1	4	0.991314	0.974186	1.01392	1.02058	1.33323	1.15934	0.772476	0.734957	1.08849	0.893353	0.886909	0.804515	0.528649	0.661624	0.552349	0.618636	0.653374	0.879953	0.602106	1	0.918316	0.642384	-0.122938	0.461433	-0.638491	0.000907805
491	sp|O75787|RENR_HUMAN	ATP6AP2	RENR_HUMAN Renin receptor	5	1.21884	0.92215	1.07312	0.785893	1.2042	0.974896	0.822688	0.998217	0.897758	0.925201	0.866366	1.02769	1.05758	1.00083	1.43805	1.01871	1.2295	1.09542	1.13055	1	0.929253	1.13866	-0.105857	0.425695	0.187341	0.110786
492	sp|O75792|RNH2A_HUMAN	RNASEH2A	RNH2A_HUMAN Ribonuclease H2 subunit A	3	0.904268	1.0875	1.17381	0.834419	0.962291	0.962153	1.11275	0.962801	1.29282	1.23831	0.794142	0.966607	0.523271	0.597414	0.542988	0.753375	0.705751	0.719206	0.714774	1	1.07297	0.650968	0.101609	0.473676	-0.61934	2.35e-05
493	sp|O75794|CD123_HUMAN	CDC123	CD123_HUMAN Cell division cycle protein 123 homolog	3	1.19349	0.876123	1.26634	0.66405	1.09148	0.920372	0.899781	1.08836	1.34903	1.14649	0.769413	1.00867	0.872526	1.15653	0.930701	0.845747	0.830603	0.966504	0.869222	1	1.0684	0.924548	0.0954515	0.608793	-0.11318	0.387475
494	sp|O75818|RPP40_HUMAN	RPP40	RPP40_HUMAN Ribonuclease P protein subunit p40	2	1.11692	0.894208	1.06893	0.919944	0.962231	0.595034	1.54157	0.901169	0.945284	1.02175	0.981582	0.876584	1.00895	0.989007	1.11995	1.4162	1.2543	1.3083	1.36924	1	0.9563	1.20942	-0.0644655	0.759837	0.274316	0.100603
495	sp|O75821|EIF3G_HUMAN	EIF3G	EIF3G_HUMAN Eukaryotic translation initiation factor 3 subunit G	12	1.16478	0.788413	1.19998	0.84682	0.903431	1.06779	0.98598	1.0428	1.24541	0.955317	1.04613	0.999702	0.849238	0.843908	0.83446	0.894142	0.909182	0.917515	0.937434	1	1.06164	0.883697	0.0862936	0.493397	-0.178377	0.0647962
496	sp|O75822|EIF3J_HUMAN	EIF3J	EIF3J_HUMAN Eukaryotic translation initiation factor 3 subunit J	7	1.04753	0.948446	1.02306	0.980966	0.967209	1.05785	0.952318	1.02262	1.04408	0.920709	0.938784	0.953171	0.818454	0.901876	0.808686	0.897895	1.00335	0.993711	1.03033	1	0.964186	0.922043	-0.0526166	0.241432	-0.117093	0.0466869
497	sp|O75832|PSD10_HUMAN	PSMD10	PSD10_HUMAN 26S proteasome non-ATPase regulatory subunit 10	3	0.913647	1.03765	1.0124	1.0363	1.01977	0.844521	1.21723	0.918478	1.67313	1.21413	1.64308	1.4022	2.49106	1.48106	1.34706	0.90207	0.80664	1.17694	0.767189	1	1.48314	1.28172	0.56865	0.000395723	0.358078	0.212517
498	sp|O75844|FACE1_HUMAN	ZMPSTE24	FACE1_HUMAN CAAX prenyl protease 1 homolog	13	1.11542	0.90687	1.30231	0.675392	1.0437	1.14563	0.751974	1.0587	1.00707	1.05089	0.901264	0.947368	0.591013	0.5814	0.745995	0.883993	0.923718	0.796482	1.02941	1	0.976649	0.793144	-0.0340874	0.835439	-0.334346	0.0569391
499	sp|O75865-2|TPC6A_HUMAN	TRAPPC6A	TPC6A_HUMAN Isoform 2 of Trafficking protein particle complex subunit 6A	1	0.935561	0.978818	1.21977	0.865848	1.00369	0.977025	1.04621	0.973068	1.07601	1.27631	1.04115	1.10436	0.711345	0.756566	0.827278	0.878979	0.703054	0.8411	0.917784	1	1.12446	0.805158	0.169228	0.0778765	-0.312656	0.0015443
500	sp|O75874|IDHC_HUMAN	IDH1	IDHC_HUMAN Isocitrate dehydrogenase [NADP] cytoplasmic	28	0.754654	1.15265	1.30327	0.78943	0.983439	1.20372	0.920552	0.892293	1.31858	1.31955	1.09824	1.10723	0.5998	0.732837	0.536402	0.86089	0.736158	0.994114	0.705193	1	1.2109	0.737913	0.276078	0.0857055	-0.438477	0.0146358
501	sp|O75879|GATB_HUMAN	PET112	GATB_HUMAN Glutamyl-tRNA(Gln) amidotransferase subunit B, mitochondrial	4	1.0568	0.964229	0.867323	1.11165	1.07238	0.85336	0.989421	1.08484	0.792163	1.11801	0.996809	1.09245	1.15765	1.44372	1.24715	1.21228	0.955	1.14672	1.08737	1	0.999858	1.17856	-0.000205558	0.998438	0.23702	0.0165196
502	sp|O75880|SCO1_HUMAN	SCO1	SCO1_HUMAN Protein SCO1 homolog, mitochondrial	6	0.960144	1.04919	0.900963	1.0897	1.03038	0.956202	0.948135	1.06528	0.907847	0.921563	1.04083	1.06433	1.38978	1.33201	1.47973	1.31433	1.19325	1.34255	1.18363	1	0.983644	1.31932	-0.023792	0.716303	0.399799	7.72e-06
503	sp|O75882|ATRN_HUMAN	ATRN	ATRN_HUMAN Attractin	1	1.19102	0.956709	0.797607	1.05466	1.00603	1.01646	0.801988	1.17552	0.981812	0.80116	1.31299	1.02171	1.77542	2.01384	1.42831	1.9726	1.46921	1.751	1.28349	1	1.02942	1.67055	0.0418316	0.782689	0.740325	5.29e-05
504	sp|O75884|RBBP9_HUMAN	RBBP9	RBBP9_HUMAN Putative hydrolase RBBP9	6	1.0663	0.859585	0.963842	1.11027	1.18667	0.847346	1.1746	0.791386	1.23974	1.17565	1.36768	1.55773	1.60338	1.52406	1.14592	0.894506	0.794511	0.942711	0.670906	1	1.3352	1.08229	0.417056	0.00645294	0.114081	0.565967
505	sp|O75886|STAM2_HUMAN	STAM2	STAM2_HUMAN Signal transducing adapter molecule 2	5	0.900385	1.01776	1.13634	0.945511	0.918137	1.05255	0.918603	1.11071	1.11154	1.09463	1.05773	1.09424	0.856587	1.03516	0.845612	1.05501	1.17116	1.01018	1.07604	1	1.08953	1.00711	0.12371	0.0922799	0.0102165	0.898065
506	sp|O75907|DGAT1_HUMAN	DGAT1	DGAT1_HUMAN Diacylglycerol O-acyltransferase 1	2	1.05923	0.948747	0.933917	1.05811	0.924106	0.810948	1.14305	1.1219	0.88851	0.892775	1.18016	1.07796	0.860756	0.936856	0.972494	1.08033	0.789412	0.879692	1.15493	1	1.00985	0.953495	0.0141436	0.899022	-0.0687025	0.469364
507	sp|O75909-4|CCNK_HUMAN	CCNK	CCNK_HUMAN Isoform 4 of Cyclin-K	4	0.965386	1.02329	1.20845	0.802875	0.877431	1.14807	0.873531	1.10097	1.01258	1.06142	0.919539	0.900089	0.608379	0.647958	0.631512	0.909872	0.880917	0.998828	0.872389	1	0.973405	0.792836	-0.0388876	0.74209	-0.334905	0.0203257
508	sp|O75911|DHRS3_HUMAN	DHRS3	DHRS3_HUMAN Short-chain dehydrogenase/reductase 3	2	0.905125	1.0528	0.994195	1.04788	0.805524	1.0458	0.902633	1.24605	0.836612	0.882893	1.01567	0.902684	0.658325	0.672933	0.583466	0.941438	0.845712	0.805961	0.803934	1	0.909464	0.758824	-0.136911	0.242101	-0.398163	0.00321209
509	sp|O75915|PRAF3_HUMAN	ARL6IP5	PRAF3_HUMAN PRA1 family protein 3	10	0.869486	1.18204	0.726013	1.22246	1.06402	0.919781	0.87852	1.13768	0.650905	0.870746	0.782163	0.894991	0.607996	0.688617	0.674223	1.09616	1.02951	1.06541	1.09927	1	0.799701	0.894454	-0.322467	0.0679527	-0.16092	0.327383
510	sp|O75934|SPF27_HUMAN	BCAS2	SPF27_HUMAN Pre-mRNA-splicing factor SPF27	8	0.860376	1.046	1.12722	0.966402	0.932038	1.05568	1.0309	0.981382	1.02805	1.14733	0.924782	1.04112	0.73235	0.873878	0.809046	1.14966	1.15885	1.11028	1.10786	1	1.03532	0.991703	0.0500765	0.514368	-0.0120199	0.90843
511	sp|O75935|DCTN3_HUMAN	DCTN3	DCTN3_HUMAN Dynactin subunit 3	6	0.993965	1.079	0.925678	1.00136	0.979915	1.00294	0.969376	1.04777	0.966034	1.0292	0.915616	1.03188	0.884697	1.02023	0.829161	0.943026	0.889653	0.921536	0.887926	1	0.985682	0.910889	-0.0208052	0.648512	-0.134652	0.00654317
512	sp|O75937|DNJC8_HUMAN	DNAJC8	DNJC8_HUMAN DnaJ homolog subfamily C member 8	6	0.941202	1.02061	1.17982	0.858369	1.02569	1.11278	0.94919	0.912343	1.08724	1.13479	0.938626	1.05261	0.63914	0.804162	0.679884	0.880594	0.889495	0.903239	0.825172	1	1.05332	0.803098	0.0749393	0.406308	-0.316352	0.00329218
513	sp|O75940|SPF30_HUMAN	SMNDC1	SPF30_HUMAN Survival of motor neuron-related-splicing factor 30	4	0.958446	0.910107	1.27075	0.860693	1.04087	1.16857	0.936686	0.853871	1.04949	0.95983	1.01076	0.907189	0.635699	0.620019	0.693851	0.824625	0.936869	0.924315	0.908474	1	0.981817	0.791979	-0.026474	0.824159	-0.336466	0.0160754
514	sp|O75943|RAD17_HUMAN	RAD17	RAD17_HUMAN Cell cycle checkpoint protein RAD17	3	0.854942	1.02434	0.912636	1.20808	0.881935	0.948414	1.00363	1.16602	0.957131	1.093	0.981052	1.04165	1.2735	1.38073	1.27228	1.04961	1.00833	1.1476	0.953489	1	1.01821	1.15508	0.0260325	0.798027	0.207989	0.0574667
515	sp|O75947|ATP5H_HUMAN	ATP5H	ATP5H_HUMAN ATP synthase subunit d, mitochondrial	17	0.907477	1.12375	0.746125	1.22265	1.20777	0.714737	0.956381	1.12111	0.760838	0.808436	0.942725	0.825148	1.48748	1.97967	1.54803	1.45321	2.07427	1.55014	1.86612	1	0.834287	1.70841	-0.261385	0.147385	0.772658	4.43e-05
516	sp|O75953-5|DNJB5_HUMAN	DNAJB5	DNJB5_HUMAN Isoform 3 of DnaJ homolog subfamily B member 5	2	1.20314	0.960843	0.676732	1.15929	1.02453	0.754376	1.00103	1.22006	0.929042	0.835153	0.829164	0.995828	1.01128	1.26009	1.00133	0.78669	0.712962	0.795881	0.76924	1	0.897297	0.905351	-0.156343	0.356694	-0.14345	0.372622
517	sp|O75955|FLOT1_HUMAN	FLOT1	FLOT1_HUMAN Flotillin-1	22	0.894667	1.08946	0.91706	1.09881	1.0771	0.996231	0.906663	1.02	0.993664	0.995626	0.98083	0.944165	1.28581	1.21815	1.72376	1.09176	1.55039	1.12671	1.54701	1	0.978571	1.36337	-0.0312509	0.639595	0.44718	0.00159539
518	sp|O75962|TRIO_HUMAN	TRIO	TRIO_HUMAN Triple functional domain protein	12	1.02153	0.98417	1.0442	0.950101	0.937746	1.02247	0.885544	1.15424	1.02919	1.02039	0.968585	1.01768	0.844781	0.873473	0.767411	0.894985	0.85643	0.872541	0.84507	1	1.00896	0.85067	0.012868	0.838109	-0.233328	0.000745074
519	sp|O75964|ATP5L_HUMAN	ATP5L	ATP5L_HUMAN ATP synthase subunit g, mitochondrial	9	0.84334	1.20621	0.747417	1.20304	1.16056	0.886855	0.933034	1.01955	0.702215	0.845199	0.928138	1.00635	1.38176	1.44547	1.52686	1.32866	1.39468	1.38018	1.36407	1	0.870476	1.4031	-0.200123	0.224021	0.488614	7.02e-05
520	sp|O75970|MPDZ_HUMAN	MPDZ	MPDZ_HUMAN Multiple PDZ domain protein	11	1.05704	0.957533	0.954123	1.03131	1.02753	0.982708	0.879416	1.11035	0.924233	0.964348	0.876082	0.963624	1.02503	1.03548	1.0147	0.926668	0.913818	0.997862	0.944928	1	0.932072	0.979784	-0.101487	0.114454	-0.0294644	0.543649
521	sp|O75976|CBPD_HUMAN	CPD	CBPD_HUMAN Carboxypeptidase D	16	0.869558	0.982246	1.47089	0.67731	0.988147	1.35253	0.628351	1.03097	1.0218	1.13694	0.97608	1.0891	0.474212	0.507491	0.645141	0.89682	1.20616	0.884314	1.12344	1	1.05598	0.819654	0.078581	0.721581	-0.286914	0.253501
522	sp|O76003|GLRX3_HUMAN	GLRX3	GLRX3_HUMAN Glutaredoxin-3	14	1.04011	0.994272	0.911739	1.05388	0.966063	0.920122	1.03913	1.07468	1.07211	0.929512	1.00233	0.985335	0.986894	1.08554	0.88634	0.796736	0.748913	0.882031	0.70157	1	0.997323	0.869718	-0.00386778	0.944369	-0.20138	0.0285635
523	sp|O76021|RL1D1_HUMAN	RSL1D1	RL1D1_HUMAN Ribosomal L1 domain-containing protein 1	11	1.18533	0.87327	1.06183	0.879573	1.02686	1.14346	0.94839	0.881292	0.983814	0.956778	0.928701	0.936365	0.835109	1.01535	0.912469	0.988751	1.03192	1.00091	1.00074	1	0.951415	0.969322	-0.0718539	0.464056	-0.0449522	0.572743
524	sp|O76024|WFS1_HUMAN	WFS1	WFS1_HUMAN Wolframin	11	1.11448	0.986238	0.910391	0.988886	0.975419	0.992561	0.854456	1.17756	0.753555	0.821772	0.872165	0.806548	0.62265	0.67212	0.612888	0.742639	0.747195	0.74931	0.695242	1	0.81351	0.691721	-0.297768	0.00719845	-0.531739	9.9e-06
525	sp|O76031|CLPX_HUMAN	CLPX	CLPX_HUMAN ATP-dependent Clp protease ATP-binding subunit clpX-like, mitochondrial	14	1.22723	0.926523	1.00714	0.839107	1.13776	0.883118	0.96364	1.01549	0.98025	0.946643	0.827361	0.842559	1.17623	0.991704	1.20101	1.17612	1.13602	1.09362	1.17228	1	0.899203	1.13528	-0.153281	0.186018	0.183053	0.0294755
526	sp|O76041|NEBL_HUMAN	NEBL	NEBL_HUMAN Nebulette	66	1.01751	1.08984	0.621194	1.27146	1.18351	0.903061	0.915033	0.998396	0.665976	0.755792	0.800215	0.79774	0.860318	0.895205	0.949744	0.763342	0.747026	0.805094	0.759988	1	0.754931	0.825817	-0.405584	0.0399803	-0.276106	0.0489361
527	sp|O76062|ERG24_HUMAN	TM7SF2	ERG24_HUMAN Delta(14)-sterol reductase	2	0.914	0.891421	1.38905	0.805531	1.04613	1.06464	1.05177	0.837462	1.03098	0.979921	1.04169	0.985776	0.919409	0.674508	0.906619	1.07028	0.698552	1.05042	0.86592	1	1.00959	0.883672	0.0137724	0.922533	-0.178417	0.215015
528	sp|O76070|SYUG_HUMAN	SNCG	SYUG_HUMAN Gamma-synuclein	1	0.707637	1.18257	1.52016	0.589631	0.700547	1.80261	0.572662	0.92418	1.09018	1.1581	0.984923	1.03774	0.142726	0.136672	0.144482	0.436287	0.863782	0.421025	0.692594	1	1.06773	0.405367	0.0945528	0.780764	-1.3027	0.011453
529	sp|O76094|SRP72_HUMAN	SRP72	SRP72_HUMAN Signal recognition particle subunit SRP72	19	1.08019	0.94114	1.11763	0.861038	0.97867	0.906343	1.08457	1.03042	1.00648	1.04039	0.962517	0.991509	0.760355	0.858749	0.883377	0.867057	0.808166	0.840325	0.838501	1	1.00022	0.836647	0.000320075	0.996461	-0.257309	0.000890562
530	sp|O94760|DDAH1_HUMAN	DDAH1	DDAH1_HUMAN N(G),N(G)-dimethylarginine dimethylaminohydrolase 1	10	0.799916	1.19137	0.972076	1.03663	1.16191	0.986155	0.999043	0.852889	1.12251	1.20054	1.14093	1.16048	1.32446	1.169	0.859476	0.88919	0.885871	1.01648	0.802849	1	1.15612	0.992475	0.209288	0.0494721	-0.0108969	0.93019
531	sp|O94763|RMP_HUMAN	URI1	RMP_HUMAN Unconventional prefoldin RPB5 interactor 1	2	0.981913	1.05775	1.12097	0.839371	0.936372	1.11344	0.847417	1.10277	1.03161	1.15159	0.919053	0.946274	0.663986	0.831491	0.723415	0.967647	1.07417	0.897609	1.00865	1	1.01213	0.880995	0.0173985	0.864315	-0.182794	0.107956
532	sp|O94766|B3GA3_HUMAN	B3GAT3	B3GA3_HUMAN Galactosylgalactosylxylosylprotein 3-beta-glucuronosyltransferase 3	3	0.95439	0.9565	1.21177	0.877341	0.883793	1.1793	0.895507	1.0414	1.00939	1.03294	0.949468	0.966353	0.721678	0.793399	0.751987	0.976841	0.987097	0.943076	1.19397	1	0.989537	0.909722	-0.0151751	0.882304	-0.136503	0.262504
533	sp|O94776|MTA2_HUMAN	MTA2	MTA2_HUMAN Metastasis-associated protein MTA2	12	0.900758	0.958144	1.369	0.772103	0.882963	1.25071	0.824392	1.04193	1.13559	1.11074	0.852891	0.892724	0.604574	0.657228	0.660689	0.880399	0.814654	0.874122	0.84209	1	0.997987	0.761965	-0.0029069	0.986749	-0.392203	0.0198905
534	sp|O94779|CNTN5_HUMAN	CNTN5	CNTN5_HUMAN Contactin-5	1	1.35285	0.713075	1.07726	0.856824	1.37182	0.730594	0.955896	0.941687	1.04615	2.33253	1.57125	2.07645	8.34982	9.68632	13.497	1.83136	1.94419	1.9684	2.40306	1	1.75659	5.66859	0.812781	0.00834875	2.50299	0.0159636
535	sp|O94788|AL1A2_HUMAN	ALDH1A2	AL1A2_HUMAN Retinal dehydrogenase 2	3	0.856929	1.05511	0.954546	1.13342	0.922278	1.13134	0.871392	1.07499	0.769766	0.813216	0.838968	0.777422	0.706411	0.670498	0.730731	1.03471	0.943146	0.907494	0.875187	1	0.799843	0.83831	-0.322211	0.0066723	-0.254444	0.026174
536	sp|O94811|TPPP_HUMAN	TPPP	TPPP_HUMAN Tubulin polymerization-promoting protein	2	0.867224	1.07099	0.736998	1.32478	0.993989	0.812936	1.04988	1.1432	1.1111	1.02798	1.11291	1.2902	1.4802	1.97701	1.37657	0.98317	1.0393	1.02149	0.928432	1	1.13555	1.25802	0.183387	0.224268	0.331159	0.113736
537	sp|O94813|SLIT2_HUMAN	SLIT2	SLIT2_HUMAN Slit homolog 2 protein	12	2.08241	0.553672	0.582605	0.781316	1.31214	0.810709	1.21557	0.661584	0.646164	0.698519	0.521633	0.673677	1.9278	0.950657	2.04817	1.37382	1.52176	0.707369	1.35157	1	0.634998	1.41159	-0.655176	0.202051	0.497323	0.13762
538	sp|O94817|ATG12_HUMAN	ATG12	ATG12_HUMAN Ubiquitin-like protein ATG12	2	0.909367	1.10036	0.739952	1.25032	0.99316	1.04061	0.942234	1.024	0.806476	1.10835	0.812606	1.28864	0.823588	1.19157	0.787151	0.796067	0.85149	0.930295	0.710807	1	1.00402	0.870138	0.005787	0.971531	-0.200684	0.123313
539	sp|O94819|KBTBB_HUMAN	KBTBD11	KBTBB_HUMAN Kelch repeat and BTB domain-containing protein 11	3	0.629203	1.24544	1.10457	1.02079	1.00207	0.981238	1.05115	0.965539	1.14147	1.06267	0.814358	0.731818	0.460002	0.491602	0.478097	0.856251	0.808343	0.882579	0.953725	1	0.937578	0.704371	-0.0929886	0.585942	-0.505592	0.0119262
540	sp|O94822-3|LTN1_HUMAN	LTN1	LTN1_HUMAN Isoform 3 of E3 ubiquitin-protein ligase listerin	1	1.04096	1.17982	0.970011	0.80921	0.92869	0.873053	1.29766	0.900598	1.18192	0.93666	1.27063	0.923403	1.14109	0.916184	1.21926	1.00785	0.895367	1.00574	1.01765	1	1.07815	1.02902	0.108562	0.4654	0.041272	0.704266
541	sp|O94826|TOM70_HUMAN	TOMM70A	TOM70_HUMAN Mitochondrial import receptor subunit TOM70	31	1.07368	1.03457	0.799251	1.0925	0.964772	0.924637	1.07965	1.03094	0.803305	0.866297	0.955901	1.01316	1.33465	1.17142	1.33226	1.12928	1.19754	1.09084	1.20777	1	0.909666	1.20911	-0.136592	0.162583	0.273942	0.00111713
542	sp|O94829|IPO13_HUMAN	IPO13	IPO13_HUMAN Importin-13	2	0.924317	1.00828	1.03463	1.03277	1.21751	0.938303	0.92018	0.924006	1.21554	1.10841	1.02707	1.03365	1.00087	1.10059	1.00499	0.839903	0.699206	0.928544	0.724342	1	1.09617	0.899778	0.132471	0.137124	-0.152359	0.150089
543	sp|O94830|DDHD2_HUMAN	DDHD2	DDHD2_HUMAN Phospholipase DDHD2	4	0.888941	1.07459	0.891429	1.14504	0.854344	1.15084	0.904228	1.09058	0.985079	0.978845	1.07671	0.91397	0.808287	0.924067	0.744763	0.729367	0.729748	0.835907	0.744721	1	0.988651	0.788123	-0.016467	0.871903	-0.343508	0.0018554
544	sp|O94832|MYO1D_HUMAN	MYO1D	MYO1D_HUMAN Unconventional myosin-Id	8	0.864195	0.916863	1.66813	0.550816	0.728033	1.78108	0.410376	1.08051	1.06735	1.05132	0.8797	0.852801	0.23629	0.224356	0.424199	0.580824	0.649296	0.478582	0.922377	1	0.962793	0.502275	-0.054703	0.887388	-0.993451	0.0315087
545	sp|O94842|TOX4_HUMAN	TOX4	TOX4_HUMAN TOX high mobility group box family member 4	4	1.04142	0.90895	1.22856	0.821075	0.945473	1.14632	0.867097	1.04111	1.27128	1.11526	0.918838	0.948681	0.574135	0.649833	0.63191	0.939214	0.913622	0.979355	0.981957	1	1.06352	0.810004	0.088841	0.498365	-0.304	0.0400329
546	sp|O94851|MICA2_HUMAN	MICAL2	MICA2_HUMAN Protein-methionine sulfoxide oxidase MICAL2	9	1.36025	0.83427	1.01899	0.786483	1.18421	0.833437	0.719399	1.26296	0.792492	0.797903	0.85406	0.850655	0.42535	0.465994	0.500994	0.558481	0.761534	0.57684	0.677449	1	0.823778	0.566663	-0.279673	0.188638	-0.819437	0.000896456
547	sp|O94855-2|SC24D_HUMAN	SEC24D	SC24D_HUMAN Isoform 2 of Protein transport protein Sec24D	5	1.12194	0.911249	1.15726	0.809544	0.99824	1.15799	0.831104	1.01266	0.932162	0.975153	1.01948	0.981051	0.501301	0.587261	0.531688	0.739955	0.684467	0.760295	0.773753	1	0.976961	0.654103	-0.033627	0.758078	-0.612411	0.000168733
548	sp|O94864|ST65G_HUMAN	SUPT7L	ST65G_HUMAN STAGA complex 65 subunit gamma	2	1.19528	0.864626	0.98784	0.952254	0.919719	0.962237	1.09443	1.02362	0.882584	0.978301	0.913268	0.954176	1.11383	1.07169	1.02983	0.978924	1.23615	0.995832	0.997203	1	0.932082	1.06049	-0.101471	0.24781	0.0847356	0.256081
549	sp|O94868|FCSD2_HUMAN	FCHSD2	FCSD2_HUMAN FCH and double SH3 domains protein 2	2	1.07122	1.0722	0.726494	1.13009	1.17577	0.98941	0.93635	0.898473	0.900971	0.947162	0.980384	1.1026	1.29317	1.33437	1.19935	0.978456	0.931619	0.928968	0.891075	1	0.98278	1.07957	-0.025059	0.833441	0.11046	0.37403
550	sp|O94874|UFL1_HUMAN	UFL1	UFL1_HUMAN E3 UFM1-protein ligase 1	35	1.00476	1.02988	1.10002	0.86534	0.900469	0.983612	1.09876	1.01716	1.015	1.02541	1.00962	1.02173	0.855075	0.775076	0.878769	0.954678	0.921702	0.887902	1.02208	1	1.01794	0.899325	0.0256545	0.685667	-0.153085	0.0324712
551	sp|O94875-10|SRBS2_HUMAN	SORBS2	SRBS2_HUMAN Isoform 10 of Sorbin and SH3 domain-containing protein 2	62	0.982191	1.05277	0.685487	1.27955	1.19194	0.853794	0.836426	1.11784	0.859536	0.828335	0.929001	0.893107	1.05846	0.963037	1.03591	0.794987	0.730449	0.86433	0.719423	1	0.877495	0.880943	-0.188538	0.263154	-0.182879	0.211165
552	sp|O94875-2|SRBS2_HUMAN	SORBS2	SRBS2_HUMAN Isoform 2 of Sorbin and SH3 domain-containing protein 2	4	1.078	0.954882	0.698883	1.26823	0.827046	1.03954	0.855029	1.27838	0.854437	0.837853	0.933943	0.901581	1.0654	1.06001	1.12238	0.874682	1.1013	0.968714	1.0641	1	0.881954	1.03666	-0.181225	0.296671	0.051936	0.670974
553	sp|O94876|TMCC1_HUMAN	TMCC1	TMCC1_HUMAN Transmembrane and coiled-coil domains protein 1	3	0.919503	0.931052	1.37144	0.778002	0.698705	1.42281	0.784586	1.0939	1.05066	1.04538	0.841262	0.957887	0.448114	0.556289	0.630011	0.842536	0.887128	0.845707	0.99281	1	0.973796	0.743228	-0.0383085	0.859133	-0.428124	0.0611034
554	sp|O94885|SASH1_HUMAN	SASH1	SASH1_HUMAN SAM and SH3 domain-containing protein 1	1	0.979084	0.98519	0.984856	1.05087	0.902276	1.10588	1.00645	0.985395	0.900117	1.12995	0.975422	1.00584	0.84082	0.906689	0.691865	1.11201	0.650941	0.706609	0.824745	1	1.00283	0.819097	0.00408202	0.950084	-0.287894	0.0100895
555	sp|O94888|UBXN7_HUMAN	UBXN7	UBXN7_HUMAN UBX domain-containing protein 7	5	0.837469	1.01883	1.36421	0.779489	0.827372	1.35595	0.851772	0.964903	1.11087	1.06635	0.991406	0.932525	0.443258	0.493838	0.438292	0.941355	0.955966	0.827719	0.810492	1	1.02529	0.70156	0.036026	0.84184	-0.511362	0.0289136
556	sp|O94901-9|SUN1_HUMAN	SUN1	SUN1_HUMAN Isoform 9 of SUN domain-containing protein 1	10	0.706992	1.11359	0.788728	1.39069	0.974935	1.10451	1.1029	0.817659	0.847795	1.01237	1.05154	1.10181	0.977317	1.09714	0.959187	1.10221	0.891409	0.985902	1.0195	1	1.00338	1.00467	0.00486473	0.978204	0.00671548	0.959056
557	sp|O94903|PROSC_HUMAN	PROSC	PROSC_HUMAN Proline synthase co-transcribed bacterial homolog protein	12	0.806477	1.07559	1.0077	1.11024	1.10282	0.80794	1.09045	0.998794	1.18444	1.08505	1.10072	1.04561	1.0637	1.21844	1.00171	0.943564	0.937174	1.0675	0.84491	1	1.10395	1.011	0.142679	0.154215	0.0157819	0.865822
558	sp|O94905|ERLN2_HUMAN	ERLIN2	ERLN2_HUMAN Erlin-2	9	0.921911	0.981639	1.11685	0.9796	0.936566	1.03707	0.945374	1.08099	0.920068	0.993955	0.913738	0.984378	0.910628	0.952437	0.931755	1.08437	1.13003	1.09681	1.11714	1	0.953035	1.03188	-0.0693996	0.257176	0.0452761	0.473119
559	sp|O94906|PRP6_HUMAN	PRPF6	PRP6_HUMAN Pre-mRNA-processing factor 6	17	0.953937	0.954655	1.25489	0.836516	0.898306	1.16719	0.905991	1.02851	1.03952	1.01068	0.969387	0.90193	0.773599	0.731112	0.833865	0.922953	0.919308	0.939166	0.942549	1	0.98038	0.866079	-0.0285872	0.801823	-0.20743	0.0512643
560	sp|O94911-3|ABCA8_HUMAN	ABCA8	ABCA8_HUMAN Isoform 3 of ATP-binding cassette sub-family A member 8	7	0.97771	1.08813	0.603744	1.33041	0.800261	0.806324	0.936608	1.45681	0.847405	0.920172	0.94042	1.16094	1.20783	1.57321	1.14363	1.074	1.26315	1.35519	1.01334	1	0.967235	1.23291	-0.0480621	0.834094	0.302063	0.0888285
561	sp|O94913|PCF11_HUMAN	PCF11	PCF11_HUMAN Pre-mRNA cleavage complex 2 protein Pcf11	3	1.0789	0.846108	1.29153	0.783464	1.11062	1.06775	0.844414	0.977218	1.1951	1.15323	0.960288	1.03167	0.903284	0.891266	0.865989	0.796512	0.779821	1.02636	0.963606	1	1.08507	0.889548	0.117789	0.389521	-0.168855	0.147038
562	sp|O94915|FRYL_HUMAN	FRYL	FRYL_HUMAN Protein furry homolog-like	16	0.911207	1.07934	0.973663	1.03579	0.837599	0.968883	0.989172	1.20435	0.977485	1.02153	0.919297	1.00124	0.86034	0.943988	0.789236	0.826441	0.76796	0.838584	0.756722	1	0.979888	0.826182	-0.0293118	0.738083	-0.275469	0.00294518
563	sp|O94919|ENDD1_HUMAN	ENDOD1	ENDD1_HUMAN Endonuclease domain-containing 1 protein	5	1.29162	0.733439	1.29678	0.678167	1.08952	0.997606	0.600731	1.31214	0.780001	0.74182	0.964738	0.762467	0.708653	0.701326	0.888318	1.08894	1.05597	0.963355	1.42455	1	0.812256	0.975874	-0.299993	0.254919	-0.0352334	0.868308
564	sp|O94925-3|GLSK_HUMAN	GLS	GLSK_HUMAN Isoform 3 of Glutaminase kidney isoform, mitochondrial	3	1.19809	0.866487	1.10155	0.833873	1.12483	0.902876	0.989923	0.982375	0.954036	1.03019	0.806035	0.748832	0.980963	1.2317	0.93063	1.19521	0.988996	1.06187	1.10292	1	0.884774	1.07033	-0.17662	0.180758	0.0980502	0.290019
565	sp|O94925|GLSK_HUMAN	GLS	GLSK_HUMAN Glutaminase kidney isoform, mitochondrial	9	1.41629	0.895738	0.835747	0.852222	1.28216	0.804442	0.911283	1.00211	0.803191	0.967808	0.846147	0.980419	1.8693	1.26805	1.6508	1.33656	1.29343	1.0922	1.33341	1	0.899391	1.40625	-0.152979	0.420252	0.491853	0.00673232
566	sp|O94953|KDM4B_HUMAN	KDM4B	KDM4B_HUMAN Lysine-specific demethylase 4B	5	0.904201	0.995227	1.02398	1.07659	0.832092	1.25915	0.963464	0.945294	0.96673	0.994423	0.965072	0.939189	0.62666	0.690679	0.621183	0.846179	0.824013	0.74337	0.773902	1	0.966354	0.732284	-0.0493769	0.622274	-0.449525	0.000490183
567	sp|O94964-2|SOGA1_HUMAN	SOGA1	SOGA1_HUMAN Isoform 2 of Protein SOGA1	2	1.01973	1.05694	1.09813	0.825188	0.994093	0.99557	0.937119	1.07322	1.03641	1.0647	0.796442	1.16185	0.948669	1.20943	0.957058	0.854486	1.10344	0.959636	0.860382	1	1.01485	0.98473	0.0212695	0.832923	-0.0222001	0.78985
568	sp|O94966-5|UBP19_HUMAN	USP19	UBP19_HUMAN Isoform 5 of Ubiquitin carboxyl-terminal hydrolase 19	4	1.13828	0.978444	0.978249	0.905026	0.894068	0.87041	1.34379	0.89173	0.994921	1.02392	0.966421	1.05995	0.931111	0.900159	1.16246	0.98776	0.988881	0.919634	1.05586	1	1.0113	0.992266	0.0162181	0.896606	-0.011201	0.913665
569	sp|O94973-2|AP2A2_HUMAN	AP2A2	AP2A2_HUMAN Isoform 2 of AP-2 complex subunit alpha-2	19	1.13955	0.911488	0.995078	0.953885	0.979368	0.875203	1.2497	0.895733	1.14714	0.976354	1.13614	1.08776	1.31242	0.938572	1.01835	0.936764	0.82912	0.944172	0.818498	1	1.08685	0.971129	0.120147	0.253427	-0.0422653	0.711865
570	sp|O94979-8|SC31A_HUMAN	SEC31A	SC31A_HUMAN Isoform 8 of Protein transport protein Sec31A	22	1.01582	0.987925	1.15798	0.838269	0.988747	1.02979	0.957481	1.02398	1.03003	1.02112	0.993291	1.03412	0.678644	0.794795	0.722399	0.821773	0.804168	0.874443	0.847513	1	1.01964	0.791962	0.0280562	0.677146	-0.336497	0.000236669
571	sp|O94992|HEXI1_HUMAN	HEXIM1	HEXI1_HUMAN Protein HEXIM1	6	0.912043	0.931846	1.40229	0.753823	1.07508	0.825764	1.30863	0.790521	1.20164	1.10266	0.960936	0.915839	0.648302	0.650463	0.662053	1.21885	1.21716	0.96625	1.42864	1	1.04527	0.970245	0.063873	0.73791	-0.0435789	0.842355
572	sp|O95059|RPP14_HUMAN	RPP14	RPP14_HUMAN Ribonuclease P protein subunit p14	1	1.16503	0.949084	0.977509	0.908375	0.907004	0.90018	1.04534	1.14748	0.831294	0.906505	0.983543	1.00889	1.03759	1.08487	1.04543	1.04906	1.07206	1.03133	1.12912	1	0.932559	1.06421	-0.100734	0.297713	0.089778	0.155981
573	sp|O95070|YIF1A_HUMAN	YIF1A	YIF1A_HUMAN Protein YIF1A	2	1.03365	0.96659	1.09669	0.90307	0.972943	0.958028	0.935797	1.13323	1.00826	0.96429	1.0009	0.884061	0.727525	0.689094	0.906612	1.10176	1.07626	1.07978	1.10283	1	0.964378	0.954838	-0.0523296	0.451281	-0.0666719	0.535073
574	sp|O95071|UBR5_HUMAN	UBR5	UBR5_HUMAN E3 ubiquitin-protein ligase UBR5	17	1.02753	1.01931	1.09202	0.861145	0.937323	1.12308	0.940501	0.999101	0.977041	1.08479	0.928134	1.00045	0.821217	0.780479	0.780285	0.865921	0.857002	0.853036	0.919506	1	0.997603	0.839635	-0.00346275	0.962039	-0.252166	0.000808673
575	sp|O95081|AGFG2_HUMAN	AGFG2	AGFG2_HUMAN Arf-GAP domain and FG repeat-containing protein 2	2	0.905961	1.09143	0.812134	1.19048	0.947834	0.949998	1.00678	1.09539	0.884861	0.936628	1.07318	0.914676	1.02625	1.22851	0.902067	0.710712	0.745682	0.909906	0.845676	1	0.952336	0.909828	-0.0704573	0.500441	-0.136334	0.263589
576	sp|O95104|SFR15_HUMAN	SCAF4	SFR15_HUMAN Splicing factor, arginine/serine-rich 15	8	1.04117	0.895491	1.21932	0.844021	0.870707	1.19284	0.923225	1.01323	1.01913	1.00314	0.884762	1.01279	0.776885	0.745576	0.799333	0.927591	1.08185	0.906405	1.06681	1	0.979956	0.900635	-0.0292117	0.799359	-0.150985	0.194328
577	sp|O95139|NDUB6_HUMAN	NDUFB6	NDUB6_HUMAN NADH dehydrogenase [ubiquinone] 1 beta subcomplex subunit 6	9	0.909803	1.15118	0.743281	1.19574	1.10219	0.928648	0.920078	1.04908	0.704012	0.838473	0.835534	0.742053	1.29692	1.36027	1.40097	1.16622	1.42851	1.17518	1.3181	1	0.780018	1.30659	-0.358421	0.0212243	0.38581	0.000576798
578	sp|O95140|MFN2_HUMAN	MFN2	MFN2_HUMAN Mitofusin-2	13	0.942354	1.17719	0.676738	1.20372	0.876671	0.841618	1.09501	1.1867	0.735218	0.959446	0.876415	1.11475	1.06	1.22879	1.03816	1.25417	1.16318	1.13201	1.30079	1	0.921457	1.16816	-0.118012	0.502783	0.224234	0.0600378
579	sp|O95155-4|UBE4B_HUMAN	UBE4B	UBE4B_HUMAN Isoform 4 of Ubiquitin conjugation factor E4 B	8	1.15223	1.00182	0.839998	1.00594	1.1169	0.772798	1.10256	1.00774	0.993565	1.03307	0.963949	1.07354	1.24306	1.43007	1.1664	1.00728	0.912115	1.03662	0.845768	1	1.01603	1.09162	0.0229465	0.824004	0.126467	0.313512
580	sp|O95159|ZFPL1_HUMAN	ZFPL1	ZFPL1_HUMAN Zinc finger protein-like 1	1	2.07035	0.412319	0.733031	0.784302	1.25886	0.706889	1.25777	0.776481	0.917633	0.879731	1.23031	1.95578	3.47009	2.41398	3.23103	1.28932	1.25216	1.1727	1.20972	1	1.24586	2.00557	0.317147	0.451343	1.00401	0.0285845
581	sp|O95163|ELP1_HUMAN	IKBKAP	ELP1_HUMAN Elongator complex protein 1	16	0.999299	1.06897	0.886379	1.04535	0.96099	0.952555	1.01443	1.07202	0.871845	0.991779	0.929794	1.03771	1.13667	1.23547	1.05089	0.869705	0.859192	0.918273	0.824835	1	0.957783	0.985006	-0.0622299	0.326278	-0.0217962	0.808422
582	sp|O95167|NDUA3_HUMAN	NDUFA3	NDUA3_HUMAN NADH dehydrogenase [ubiquinone] 1 alpha subcomplex subunit 3	5	1.03275	1.05684	0.739731	1.17068	1.07366	0.868047	0.994006	1.06428	0.796418	0.797798	1.00488	0.859414	1.24062	0.97566	1.33886	1.01787	1.13187	1.07992	1.06638	1	0.864626	1.1216	-0.209851	0.108148	0.165556	0.0984529
583	sp|O95168|NDUB4_HUMAN	NDUFB4	NDUB4_HUMAN NADH dehydrogenase [ubiquinone] 1 beta subcomplex subunit 4	6	0.847298	1.10172	0.77338	1.2776	0.901698	0.961336	0.981374	1.15559	0.761029	0.8709	0.893715	0.863233	1.12591	1.21512	1.25212	1.05959	1.08474	0.999167	1.07902	1	0.847219	1.11652	-0.239193	0.114492	0.159013	0.12526
584	sp|O95169|NDUB8_HUMAN	NDUFB8	NDUB8_HUMAN NADH dehydrogenase [ubiquinone] 1 beta subcomplex subunit 8, mitochondrial	11	0.933175	1.10321	0.758319	1.20529	1.15311	0.950178	0.876105	1.0206	0.781444	0.829952	0.911667	0.798153	1.19475	1.1752	1.39719	0.996733	1.01503	0.958435	0.992068	1	0.830304	1.1042	-0.268288	0.0578683	0.143001	0.214766
585	sp|O95182|NDUA7_HUMAN	NDUFA7	NDUA7_HUMAN NADH dehydrogenase [ubiquinone] 1 alpha subcomplex subunit 7	5	0.8261	1.08457	0.803922	1.2854	1.14551	1.02433	0.918822	0.911344	0.975094	0.776297	0.973013	0.630126	0.942192	0.883837	0.843488	0.839038	0.88455	0.841218	0.824607	1	0.838633	0.865561	-0.253889	0.144795	-0.208292	0.0582963
586	sp|O95197|RTN3_HUMAN	RTN3	RTN3_HUMAN Reticulon-3	4	1.11874	0.709147	1.22009	0.952021	1.0796	1.03227	0.850012	1.03812	0.977689	1.05186	0.986479	1.01194	0.955288	0.893647	1.09148	1.05351	1.09877	1.02044	1.18968	1	1.00699	1.04326	0.0100523	0.934593	0.0610969	0.547713
587	sp|O95202|LETM1_HUMAN	LETM1	LETM1_HUMAN LETM1 and EF-hand domain-containing protein 1, mitochondrial	30	1.0186	0.997971	0.921883	1.06154	1.08541	0.926658	0.950024	1.03791	0.809022	0.83071	0.932214	0.959159	1.16928	1.19906	1.34681	1.24967	1.43776	1.35096	1.38906	1	0.882776	1.30609	-0.17988	0.0155693	0.385251	7.11e-06
588	sp|O95208|EPN2_HUMAN	EPN2	EPN2_HUMAN Epsin-2	1	1.10601	0.933124	0.85979	1.10107	0.920865	1.08782	0.935995	1.05532	0.95259	0.806644	0.908226	0.961301	0.67864	0.753906	0.762235	0.860362	0.962975	0.95211	0.924161	1	0.90719	0.842055	-0.140523	0.124765	-0.248013	0.0117936
589	sp|O95210|STBD1_HUMAN	STBD1	STBD1_HUMAN Starch-binding domain-containing protein 1	9	0.891844	1.12373	0.874697	1.10973	0.877893	1.07185	0.868971	1.18128	0.859079	0.812551	0.914888	0.847767	0.728145	0.752829	0.755483	0.839578	0.833059	0.7991	0.787594	1	0.858571	0.785113	-0.21999	0.0705589	-0.349029	0.0013329
590	sp|O95219|SNX4_HUMAN	SNX4	SNX4_HUMAN Sorting nexin-4	1	0.895241	1.14411	1.08386	0.876786	0.856973	1.15276	0.924529	1.06574	0.943189	1.06447	1.06946	1.1017	0.6212	1.0148	0.647458	1.01749	1.15436	1.10086	1.12462	1	1.04471	0.954398	0.0630975	0.524114	-0.0673372	0.628503
591	sp|O95232|LC7L3_HUMAN	LUC7L3	LC7L3_HUMAN Luc7-like protein 3	6	0.985245	0.978497	1.17469	0.861567	0.789011	1.37758	1.04957	0.783841	0.982778	1.02075	0.866617	0.983642	0.283577	0.407005	0.26584	0.629072	0.47231	0.76153	0.551917	1	0.963447	0.481607	-0.0537229	0.737541	-1.05407	0.000172307
592	sp|O95235|KI20A_HUMAN	KIF20A	KI20A_HUMAN Kinesin-like protein KIF20A	3	0.969174	1.0206	1.17309	0.837144	0.966714	1.06513	0.882589	1.08556	1.01645	1.09933	0.750387	0.970905	0.563116	0.881989	0.583315	0.846662	0.867283	0.903712	0.85944	1	0.959269	0.786502	-0.0599929	0.600124	-0.346477	0.00674911
593	sp|O95248-4|MTMR5_HUMAN	SBF1	MTMR5_HUMAN Isoform 4 of Myotubularin-related protein 5	12	1.03837	1.05879	0.967869	0.934964	0.953447	1.0119	0.906771	1.12788	0.93381	1.02003	0.907495	0.992469	1.07119	0.973347	1.15207	0.899484	0.783835	0.863967	0.842919	1	0.963452	0.940974	-0.0537155	0.397531	-0.0877732	0.295098
594	sp|O95249|GOSR1_HUMAN	GOSR1	GOSR1_HUMAN Golgi SNAP receptor complex member 1	3	1.08897	0.965196	1.16662	0.779215	0.966433	1.13839	0.824931	1.07025	0.917746	0.985284	0.861665	0.950109	0.692366	0.76601	0.821861	0.861978	1.06895	0.90653	1.09564	1	0.928701	0.88762	-0.106714	0.36384	-0.171986	0.159953
595	sp|O95251|KAT7_HUMAN	KAT7	KAT7_HUMAN Histone acetyltransferase KAT7	2	0.895194	1.12625	1.04803	0.930529	1.05858	1.14653	0.886981	0.907906	1.16299	1.22848	0.939565	1.10922	0.769048	0.731368	0.838671	1.01189	0.704137	0.949359	1.00812	1	1.11006	0.858942	0.150642	0.140569	-0.219367	0.0387578
596	sp|O95260-2|ATE1_HUMAN	ATE1	ATE1_HUMAN Isoform ATE1-2 of Arginyl-tRNA--protein transferase 1	5	0.952713	1.00732	0.84653	1.19344	1.07297	0.71009	1.29863	0.918313	1.0141	0.866083	1.10882	0.990514	1.16165	1.40154	0.941813	1.08927	0.998691	1.17721	0.867823	1	0.994879	1.09114	-0.00740694	0.961018	0.125838	0.354827
597	sp|O95292|VAPB_HUMAN	VAPB	VAPB_HUMAN Vesicle-associated membrane protein-associated protein B/C	6	1.0115	1.01269	1.00832	0.967498	0.909602	1.10841	0.907486	1.0745	0.889676	0.921982	0.86543	0.921021	0.732486	0.737342	0.766357	0.891028	1.05144	0.857129	1.00767	1	0.899527	0.863349	-0.152762	0.0233755	-0.211983	0.0223341
598	sp|O95295|SNAPN_HUMAN	SNAPIN	SNAPN_HUMAN SNARE-associated protein Snapin	1	0.877726	0.989607	1.22814	0.904524	1.2159	1.04889	0.865136	0.870076	1.17209	1.1913	0.898465	0.986677	0.733678	0.844823	0.793472	1.30954	0.912211	0.949668	1.0628	1	1.06213	0.943741	0.0869646	0.510929	-0.0835371	0.538973
599	sp|O95298|NDUC2_HUMAN	NDUFC2	NDUC2_HUMAN NADH dehydrogenase [ubiquinone] 1 subunit C2	8	0.906425	1.13819	0.711801	1.24359	1.03283	0.947567	0.963137	1.05646	0.730901	0.823988	0.835504	0.806415	1.10018	1.19864	1.21773	1.06011	1.06725	0.995903	1.05402	1	0.799202	1.09912	-0.323368	0.0367439	0.136348	0.162813
600	sp|O95299|NDUAA_HUMAN	NDUFA10	NDUAA_HUMAN NADH dehydrogenase [ubiquinone] 1 alpha subcomplex subunit 10, mitochondrial	19	0.991832	1.07339	0.743452	1.19133	1.13751	0.764349	1.14767	0.950464	0.790433	0.803979	0.892335	0.821513	1.13115	1.00316	1.09296	1.04286	0.87911	0.944983	0.97412	1	0.827065	1.00976	-0.273928	0.0815996	0.0140163	0.894285
601	sp|O95302|FKBP9_HUMAN	FKBP9	FKBP9_HUMAN Peptidyl-prolyl cis-trans isomerase FKBP9	9	1.12778	0.907614	1.11577	0.848843	1.23808	0.846841	0.946739	0.968342	1.0764	0.976042	0.877664	0.959656	1.42476	0.875164	1.03812	1.0229	1.07106	0.953321	1.09839	1	0.972441	1.0691	-0.0403181	0.73338	0.0963992	0.414783
602	sp|O95336|6PGL_HUMAN	PGLS	6PGL_HUMAN 6-phosphogluconolactonase	5	0.824927	1.00999	1.13598	1.0291	0.976246	1.10203	0.92384	0.997887	1.16682	1.2793	1.12669	1.23245	0.898804	1.1838	0.80256	0.899972	0.85536	0.965455	0.751944	1	1.20131	0.90827	0.264614	0.00438858	-0.138807	0.160793
603	sp|O95347|SMC2_HUMAN	SMC2	SMC2_HUMAN Structural maintenance of chromosomes protein 2	12	1.08733	0.983902	1.02664	0.902123	0.963184	0.991566	0.923197	1.12205	1.10893	1.12812	0.85734	1.052	0.728624	0.89892	0.824039	0.777888	0.814435	0.890106	0.761633	1	1.0366	0.813664	0.0518554	0.534669	-0.297496	0.000204432
604	sp|O95352|ATG7_HUMAN	ATG7	ATG7_HUMAN Ubiquitin-like modifier-activating enzyme ATG7	7	0.889754	1.06036	1.04008	1.00981	0.921415	1.00609	1.04568	1.02681	1.10458	1.15305	1.02472	1.10554	0.929354	1.14045	0.83329	0.810933	0.827238	0.992872	0.776901	1	1.09697	0.901576	0.133527	0.0232474	-0.149479	0.076141
605	sp|O95359|TACC2_HUMAN	TACC2	TACC2_HUMAN Transforming acidic coiled-coil-containing protein 2	17	1.27648	0.932159	0.730176	1.06118	1.13568	0.792349	1.08285	0.989123	0.855243	0.845534	0.883023	0.883424	1.50383	1.65981	1.4161	1.11595	1.01755	1.11273	0.931925	1	0.866806	1.25113	-0.206219	0.17963	0.323228	0.0533728
606	sp|O95363|SYFM_HUMAN	FARS2	SYFM_HUMAN Phenylalanine--tRNA ligase, mitochondrial	3	0.972622	1.07904	0.953607	0.994732	0.917474	0.848941	1.06795	1.16564	0.805609	0.961663	0.863943	0.982939	1.1367	1.12798	1.17986	1.20696	1.11325	1.06281	1.09139	1	0.903539	1.13128	-0.146342	0.131004	0.177954	0.00803345
607	sp|O95372|LYPA2_HUMAN	LYPLA2	LYPA2_HUMAN Acyl-protein thioesterase 2	7	0.883377	1.01418	1.17645	0.925988	1.05763	1.05062	0.942438	0.949308	1.26975	1.14963	1.12327	1.16928	0.710794	0.691041	0.644618	0.878106	0.725127	0.984679	0.705146	1	1.17798	0.762787	0.236317	0.0071473	-0.390647	0.000949103
608	sp|O95373|IPO7_HUMAN	IPO7	IPO7_HUMAN Importin-7	15	1.01836	1.08934	0.807899	1.0844	0.898275	0.772509	1.37378	0.955439	0.906534	0.954103	0.957302	1.04472	0.94251	1.15568	0.868644	0.912701	0.815834	0.879631	0.828312	1	0.965666	0.914759	-0.0504044	0.738178	-0.128536	0.324008
609	sp|O95376|ARI2_HUMAN	ARIH2	ARI2_HUMAN E3 ubiquitin-protein ligase ARIH2	3	0.981122	1.05876	0.708876	1.25124	0.898294	0.790477	1.28747	1.02375	0.86072	0.921659	1.11789	1.20847	1.10342	1.27113	0.861108	0.963651	0.852448	1.009	0.799329	1	1.02719	0.980012	0.0386987	0.821902	-0.0291281	0.839353
610	sp|O95379|TFIP8_HUMAN	TNFAIP8	TFIP8_HUMAN Tumor necrosis factor alpha-induced protein 8	7	1.05423	1.00759	0.796522	1.14166	1.13855	0.910869	1.0619	0.888679	0.968637	0.935517	1.16983	1.0383	1.78812	2.13101	1.61573	1.18592	1.08767	1.62325	0.965051	1	1.02807	1.48525	0.0399415	0.706686	0.570705	0.00806416
611	sp|O95391|SLU7_HUMAN	SLU7	SLU7_HUMAN Pre-mRNA-splicing factor SLU7	4	0.823347	1.00536	1.27254	0.898753	0.782945	1.53766	0.722111	0.957285	1.20993	1.27957	0.995302	1.04734	0.700534	0.872393	0.739854	0.802575	1.4039	1.48015	0.990318	1	1.13304	0.998533	0.180194	0.390075	-0.00211848	0.992498
612	sp|O95394-4|AGM1_HUMAN	PGM3	AGM1_HUMAN Isoform 3 of Phosphoacetylglucosamine mutase	13	0.861184	1.13582	0.827315	1.17568	0.931994	1.06922	0.902713	1.09608	0.950615	0.834568	1.04556	1.00312	0.910143	1.03197	0.7439	0.824404	0.759274	0.97227	0.654223	1	0.958464	0.842312	-0.0612033	0.593693	-0.247573	0.0416214
613	sp|O95396|MOCS3_HUMAN	MOCS3	MOCS3_HUMAN Adenylyltransferase and sulfurtransferase MOCS3	5	0.900869	1.01615	1.0468	1.03618	1.11877	0.905269	0.995893	0.980067	1.2242	1.24265	0.977634	1.04817	0.95938	1.24543	0.837804	0.873134	0.795542	1.02167	0.719081	1	1.12316	0.92172	0.167568	0.0580835	-0.1176	0.26551
614	sp|O95400|CD2B2_HUMAN	CD2BP2	CD2B2_HUMAN CD2 antigen cytoplasmic tail-binding protein 2	6	1.01585	0.961223	1.25159	0.771335	0.928876	1.24783	0.820717	1.00258	1.10908	1.1487	0.924139	1.00153	0.713643	0.873551	0.801475	0.84941	0.946229	0.951117	0.951918	1	1.04586	0.86962	0.0646915	0.644158	-0.201542	0.100922
615	sp|O95405|ZFYV9_HUMAN	ZFYVE9	ZFYV9_HUMAN Zinc finger FYVE domain-containing protein 9	1	0.933946	1.19512	0.899846	0.971092	0.97848	0.912055	1.09648	1.01299	1.02598	1.05941	0.913206	0.953897	0.965908	1.24841	0.855507	0.862384	0.789996	0.714672	0.77467	1	0.988123	0.887364	-0.0172372	0.836919	-0.172403	0.148623
616	sp|O95425|SVIL_HUMAN	SVIL	SVIL_HUMAN Supervillin	70	1.175	0.976391	0.773312	1.0753	0.984583	0.945295	0.992863	1.07726	0.736226	0.795737	0.80303	0.806917	0.878287	0.877281	0.908553	0.933617	0.93191	0.897166	0.925697	1	0.785477	0.907501	-0.348358	0.00582865	-0.140028	0.063573
617	sp|O95427|PIGN_HUMAN	PIGN	PIGN_HUMAN GPI ethanolamine phosphate transferase 1	3	0.836639	0.981926	1.34222	0.839215	0.868278	1.17253	0.849784	1.10941	1.09094	1.10271	1.02047	0.945288	0.734721	0.791196	0.83209	1.18107	1.03051	1.13047	1.14517	1	1.03985	0.977889	0.0563764	0.699081	-0.0322568	0.824278
618	sp|O95433|AHSA1_HUMAN	AHSA1	AHSA1_HUMAN Activator of 90 kDa heat shock protein ATPase homolog 1	11	0.946756	1.05514	0.93389	1.06421	0.951089	1.00339	0.990249	1.05527	1.00921	0.981564	1.02801	1.06203	0.841974	0.992914	0.789176	0.937631	0.720176	0.902506	0.761955	1	1.02021	0.849476	0.0288594	0.51021	-0.235355	0.00253465
619	sp|O95453|PARN_HUMAN	PARN	PARN_HUMAN Poly(A)-specific ribonuclease PARN	10	1.10373	0.953238	1.04303	0.899993	0.909643	1.07305	1.06181	0.955495	0.920231	0.982853	0.837381	0.943057	0.652482	0.75429	0.65742	0.852506	0.815821	0.82071	0.862621	1	0.92088	0.773693	-0.118915	0.113262	-0.370167	0.000161778
620	sp|O95456|PSMG1_HUMAN	PSMG1	PSMG1_HUMAN Proteasome assembly chaperone 1	1	0.868675	1.1005	0.9791	1.05172	1.03366	1.11534	0.841449	1.00955	1.03357	1.25418	0.719706	1.04274	0.735163	1.04617	0.613343	0.964987	0.866199	0.812612	0.678754	1	1.01255	0.816747	0.0179876	0.891806	-0.29204	0.0162871
621	sp|O95470|SGPL1_HUMAN	SGPL1	SGPL1_HUMAN Sphingosine-1-phosphate lyase 1	7	1.12978	0.864001	1.09533	0.910892	0.851006	1.11984	0.8702	1.15896	1.01486	0.880963	1.04381	0.93506	0.74757	0.660582	0.709336	0.890047	0.812468	0.930288	0.87357	1	0.968673	0.803409	-0.0459191	0.682646	-0.315794	0.0080428
622	sp|O95476|CNEP1_HUMAN	CTDNEP1	CNEP1_HUMAN CTD nuclear envelope phosphatase 1	1	1.3519	0.759318	1.13439	0.75439	1.10547	0.802519	1.11648	0.97553	0.925106	1.19944	0.941031	1.39445	1.19929	1.05027	1.19862	0.817313	0.570968	1.00544	0.674568	1	1.11501	0.930924	0.157053	0.409501	-0.103264	0.573944
623	sp|O95479|G6PE_HUMAN	H6PD	G6PE_HUMAN GDH/6PGL endoplasmic bifunctional protein	11	0.815332	1.0664	1.24323	0.875033	0.967603	1.13842	0.895618	0.998362	0.990022	1.07414	1.04172	1.0784	0.750701	0.815448	0.798106	1.05422	1.00457	1.05446	0.974915	1	1.04607	0.921774	0.0649783	0.551969	-0.117516	0.290945
624	sp|O95486|SC24A_HUMAN	SEC24A	SC24A_HUMAN Protein transport protein Sec24A	7	1.23919	0.865771	1.06213	0.83291	0.812864	1.31067	0.844942	1.03152	1.15465	1.05197	1.27553	1.34005	0.930492	0.720437	0.998715	0.700615	0.634758	0.697436	0.689463	1	1.20555	0.767416	0.269692	0.0869033	-0.381918	0.0206988
625	sp|O95487|SC24B_HUMAN	SEC24B	SC24B_HUMAN Protein transport protein Sec24B	13	1.06527	0.93773	1.02487	0.972126	0.959199	1.05639	0.924907	1.0595	0.967689	0.960302	1.01759	1.10124	1.00917	0.990072	0.913433	0.791525	0.755836	0.82772	0.752686	1	1.01171	0.862921	0.0167891	0.757214	-0.2127	0.00811109
626	sp|O95490-6|LPHN2_HUMAN	LPHN2	LPHN2_HUMAN Isoform 6 of Latrophilin-2	3	1.02942	0.999279	1.08995	0.881357	1.39475	0.931201	0.893946	0.780103	1.04771	1.14311	0.974573	0.967687	1.08056	1.14187	1.22114	0.983499	1.10918	1.16915	1.09508	1	1.03327	1.11435	0.047215	0.74465	0.156208	0.154052
627	sp|O95551-2|TYDP2_HUMAN	TDP2	TYDP2_HUMAN Isoform 2 of Tyrosyl-DNA phosphodiesterase 2	2	0.913036	1.04764	0.917053	1.12227	1.17653	0.722672	1.31862	0.782182	0.940392	0.930739	1.11524	1.19091	1.03489	1.20786	0.898495	1.03751	1.0183	1.07563	0.972367	1	1.04432	1.03501	0.0625662	0.702463	0.0496408	0.683926
628	sp|O95563|MPC2_HUMAN	MPC2	MPC2_HUMAN Mitochondrial pyruvate carrier 2	7	0.692752	1.10625	0.876861	1.32414	0.89674	0.970011	0.927534	1.20571	1.3252	0.96243	1.07235	0.892271	1.13278	1.20072	1.21613	1.23588	1.24237	1.13914	1.45509	1	1.06306	1.23173	0.0882268	0.614801	0.300686	0.0178207
629	sp|O95571|ETHE1_HUMAN	ETHE1	ETHE1_HUMAN Persulfide dioxygenase ETHE1, mitochondrial	6	1.03399	0.950137	1.0905	0.92537	0.885734	1.12285	0.9746	1.01682	1.03253	1.03005	1.01987	1.04725	0.963469	0.936836	0.89307	0.940824	0.942362	0.926934	1.0374	1	1.03243	0.948699	0.0460372	0.457122	-0.0759784	0.162896
630	sp|O95573|ACSL3_HUMAN	ACSL3	ACSL3_HUMAN Long-chain-fatty-acid--CoA ligase 3	14	1.09625	0.947043	0.96097	0.995735	0.838268	0.851952	1.39335	0.91643	0.853224	0.810421	0.877071	0.822057	0.850483	0.71305	0.78543	0.956288	0.846754	0.769498	1.0382	1	0.840693	0.851386	-0.250348	0.114325	-0.232114	0.0810061
631	sp|O95602|RPA1_HUMAN	POLR1A	RPA1_HUMAN DNA-directed RNA polymerase I subunit RPA1	12	1.05991	0.950744	1.21382	0.775526	0.921911	1.11025	0.930855	1.03698	1.05838	1.13538	0.901953	1.01605	0.780145	0.916472	0.85009	1.01888	0.973168	1.05663	1.01696	1	1.02794	0.944621	0.0397619	0.721615	-0.0821928	0.38903
632	sp|O95613|PCNT_HUMAN	PCNT	PCNT_HUMAN Pericentrin	3	0.967182	1.15843	0.751066	1.12332	1.01584	0.912487	1.01884	1.05283	0.535934	0.835971	0.635464	1.06916	1.34807	1.45291	1.66707	1.21754	1.17752	1.17465	1.23467	1	0.769133	1.32463	-0.378695	0.0483064	0.405593	0.00138553
633	sp|O95619|YETS4_HUMAN	YEATS4	YETS4_HUMAN YEATS domain-containing protein 4	2	1.05326	0.830743	1.03652	1.07947	0.758594	1.10646	0.912752	1.22219	1.02594	1.05086	1.37888	0.922883	0.678507	0.927866	0.51328	0.816811	0.704242	0.752336	0.797782	1	1.09464	0.741546	0.130457	0.379605	-0.431391	0.00402451
634	sp|O95622|ADCY5_HUMAN	ADCY5	ADCY5_HUMAN Adenylate cyclase type 5	12	1.30922	0.994815	0.695645	1.00032	1.18087	0.911856	1.03346	0.873821	0.674372	0.972923	0.505292	0.635972	1.77892	1.27791	1.353	1.05694	0.822023	0.859181	0.823596	1	0.69714	1.1388	-0.520481	0.0266698	0.18751	0.352468
635	sp|O95628-6|CNOT4_HUMAN	CNOT4	CNOT4_HUMAN Isoform 6 of CCR4-NOT transcription complex subunit 4	1	1.00936	1.02044	1.0255	0.944701	0.968097	1.0267	0.949252	1.05595	1.1281	1.09592	1.10493	0.985647	1.11597	1.10229	1.03902	0.955298	0.902854	0.977067	0.917064	1	1.07865	1.00137	0.109228	0.0248887	0.00196824	0.968527
636	sp|O95630|STABP_HUMAN	STAMBP	STABP_HUMAN STAM-binding protein	3	0.90674	0.925991	1.16074	1.00653	0.9753	1.03383	0.934154	1.05672	1.29177	1.09538	1.08325	0.988867	0.785474	0.884896	0.7321	0.933231	0.965629	1.0667	0.858387	1	1.11482	0.889488	0.156808	0.0873578	-0.168953	0.0484917
637	sp|O95631|NET1_HUMAN	NTN1	NET1_HUMAN Netrin-1	3	1.36342	0.652551	0.801413	1.18261	1.38375	0.336763	1.9817	0.297784	0.885071	0.957597	0.669175	1.41275	1.71646	0.922187	1.63958	1.65636	1.70833	0.936927	1.9609	1	0.981147	1.50582	-0.0274584	0.953603	0.590552	0.077008
638	sp|O95639|CPSF4_HUMAN	CPSF4	CPSF4_HUMAN Cleavage and polyadenylation specificity factor subunit 4	5	1.27845	0.755687	1.07474	0.891123	1.06056	1.14383	0.90345	0.892161	0.977757	1.11329	1.00895	1.27843	1.00047	1.09614	1.02834	1.07185	0.976652	1.08171	0.985295	1	1.09461	1.03435	0.130413	0.356215	0.0487252	0.613924
639	sp|O95671|ASML_HUMAN	ASMTL	ASML_HUMAN N-acetylserotonin O-methyltransferase-like protein	5	1.07529	0.909032	0.927988	1.08769	0.969246	0.913974	1.19115	0.92563	1.15111	1.1307	1.20756	1.46719	1.02172	1.22502	0.970847	0.856528	0.722299	0.916902	0.771243	1	1.23914	0.926367	0.309336	0.00963509	-0.110345	0.321924
640	sp|O95674|CDS2_HUMAN	CDS2	CDS2_HUMAN Phosphatidate cytidylyltransferase 2	3	0.960314	1.07229	0.917421	1.04998	1.02084	1.09663	0.735083	1.14745	0.807467	0.965909	0.890496	1.01605	0.620573	0.766824	0.776754	0.885367	1.00188	0.885071	1.00749	1	0.91998	0.849137	-0.120326	0.299616	-0.235931	0.0485033
641	sp|O95684|FR1OP_HUMAN	FGFR1OP	FR1OP_HUMAN FGFR1 oncogene partner	4	1.06832	1.04617	0.868927	1.01658	0.913239	1.04548	0.972319	1.06896	1.0097	1.09152	0.869243	0.975	0.660491	0.75053	0.735782	0.851366	0.902589	0.895958	0.919537	1	0.986365	0.816608	-0.019806	0.787758	-0.292285	0.00140919
642	sp|O95685|PPR3D_HUMAN	PPP1R3D	PPR3D_HUMAN Protein phosphatase 1 regulatory subunit 3D	4	1.02609	1.06182	0.724428	1.18766	0.985201	1.00785	0.982682	1.02427	0.921165	0.870262	1.12175	0.987592	1.08071	1.06798	0.918829	0.927991	0.927088	0.946208	0.786226	1	0.975192	0.950719	-0.0362415	0.749553	-0.0729092	0.428723
643	sp|O95696-2|BRD1_HUMAN	BRD1	BRD1_HUMAN Isoform 2 of Bromodomain-containing protein 1	4	0.89399	1.00372	1.2565	0.845791	1.01085	0.930974	1.2456	0.812579	1.31739	1.38525	0.914656	1.08217	0.645246	0.753021	0.685947	1.18803	1.01966	0.96901	1.1482	1	1.17487	0.915588	0.232498	0.153608	-0.12723	0.418537
644	sp|O95714|HERC2_HUMAN	HERC2	HERC2_HUMAN E3 ubiquitin-protein ligase HERC2	10	1.10109	0.970795	0.965613	0.962503	1.01403	1.00381	0.901748	1.08041	0.95689	0.945521	0.99502	0.9799	1.34411	1.10813	1.07808	1.01641	0.803514	1.01597	0.922277	1	0.969333	1.04121	-0.044936	0.393095	0.058265	0.531494
645	sp|O95721|SNP29_HUMAN	SNAP29	SNP29_HUMAN Synaptosomal-associated protein 29	4	1.09439	1.02756	0.832726	1.04533	1.14187	0.92055	0.932586	1.00499	0.976714	0.9183	0.948521	1.07957	1.07599	1.22054	1.43282	0.91371	1.21623	1.02268	1.06855	1	0.980776	1.13579	-0.0280043	0.741157	0.183695	0.0770965
646	sp|O95747|OXSR1_HUMAN	OXSR1	OXSR1_HUMAN Serine/threonine-protein kinase OSR1	12	0.892353	1.07008	1.01837	1.0192	1.02424	1.088	0.937666	0.950097	1.04174	1.0651	1.02936	1.04928	0.914362	1.03684	0.771582	0.790485	0.827495	0.86561	0.739332	1	1.04637	0.849386	0.0653922	0.21415	-0.235507	0.00448796
647	sp|O95749|GGPPS_HUMAN	GGPS1	GGPPS_HUMAN Geranylgeranyl pyrophosphate synthase	5	0.883321	1.05388	0.85827	1.20453	0.982522	0.927895	1.09777	0.991809	0.977725	0.893824	1.03488	1.04371	1.17548	1.3879	1.02935	0.965959	0.94697	1.09201	0.844945	1	0.987535	1.06323	-0.0180968	0.848523	0.0884548	0.423528
648	sp|O95757|HS74L_HUMAN	HSPA4L	HS74L_HUMAN Heat shock 70 kDa protein 4L	8	0.803643	1.05069	0.979218	1.16645	0.982085	0.758393	1.43867	0.820855	0.953022	0.924894	0.852747	0.844116	0.848628	0.857159	0.826688	1.12179	0.963429	1.05326	1.06532	1	0.893695	0.962325	-0.162146	0.382463	-0.0554046	0.698484
649	sp|O95758-4|PTBP3_HUMAN	PTBP3	PTBP3_HUMAN Isoform 4 of Polypyrimidine tract-binding protein 3	12	0.968709	0.893569	1.41399	0.723737	0.832156	1.06667	1.19317	0.908003	1.08668	1.09566	0.953774	0.992563	0.455343	0.457093	0.512121	0.962687	0.93306	0.858531	1.0465	1	1.03217	0.746476	0.0456807	0.785513	-0.421832	0.0616561
650	sp|O95759|TBCD8_HUMAN	TBC1D8	TBCD8_HUMAN TBC1 domain family member 8	2	0.788582	1.19815	0.941252	1.07201	0.995375	0.921605	1.03659	1.04643	1.13998	1.15058	1.2301	1.30499	1.06395	1.25936	0.953456	1.04663	0.84655	1.10642	0.922516	1	1.20641	1.02841	0.270724	0.011718	0.0404185	0.675166
651	sp|O95772|MENTO_HUMAN	STARD3NL	MENTO_HUMAN MLN64 N-terminal domain homolog	4	1.36342	0.819123	0.931128	0.886332	1.18403	0.661537	0.944092	1.21034	0.962678	0.966963	0.876677	1.04821	1.46041	1.51071	1.92932	1.22513	1.33917	1.44693	1.4815	1	0.963633	1.48474	-0.0534443	0.770633	0.570208	0.00117519
652	sp|O95777|NAA38_HUMAN	NAA38	NAA38_HUMAN N-alpha-acetyltransferase 38, NatC auxiliary subunit	2	0.864595	1.00922	1.18354	0.942645	0.805237	1.33286	0.863358	0.998546	1.04888	1.05732	1.00917	0.978402	0.827217	0.903064	0.847911	0.876604	0.988361	0.884325	0.903166	1	1.02344	0.890093	0.033432	0.804495	-0.167972	0.141113
653	sp|O95782|AP2A1_HUMAN	AP2A1	AP2A1_HUMAN AP-2 complex subunit alpha-1	33	1.02685	1.01624	1.00088	0.956021	0.976862	0.766351	1.27659	0.980195	0.912562	0.92104	0.869899	0.911151	0.859415	0.825916	0.777681	1.05845	0.986185	0.972571	1.03401	1	0.903663	0.930604	-0.146143	0.207892	-0.10376	0.306459
654	sp|O95793-3|STAU1_HUMAN	STAU1	STAU1_HUMAN Isoform 3 of Double-stranded RNA-binding protein Staufen homolog 1	7	1.00716	0.945427	1.19948	0.847927	0.772679	1.09288	0.937421	1.19702	1.13756	1.15911	0.982906	1.05725	0.719476	0.777054	0.669532	1.16435	1.07998	1.15604	1.06331	1	1.08421	0.947106	0.116639	0.340091	-0.0784021	0.591601
655	sp|O95810|SDPR_HUMAN	SDPR	SDPR_HUMAN Serum deprivation-response protein	1	0.919209	1.14541	0.75635	1.17903	1.15166	1.05479	0.739247	1.0543	0.872141	1.23443	1.35401	1.43321	1.91238	1.96326	1.84493	1.96749	2.25028	2.26867	2.24831	1	1.22345	2.06505	0.290951	0.0982891	1.04617	3.51e-08
656	sp|O95816|BAG2_HUMAN	BAG2	BAG2_HUMAN BAG family molecular chaperone regulator 2	4	0.891713	1.104	0.676644	1.32765	1.02171	0.822794	1.22793	0.927565	0.707085	0.871996	0.851269	0.994602	1.28329	1.63199	1.2907	1.11981	1.18426	1.19761	1.0997	1	0.856238	1.2582	-0.223916	0.247393	0.331356	0.02667
657	sp|O95817|BAG3_HUMAN	BAG3	BAG3_HUMAN BAG family molecular chaperone regulator 3	25	0.949887	1.01176	0.74041	1.29794	1.03229	1.00186	1.00202	0.963828	0.879795	0.850698	0.995723	0.970311	1.2051	1.26015	1.11773	0.929407	0.983179	0.92842	0.868211	1	0.924132	1.04174	-0.113829	0.372086	0.0589991	0.604614
658	sp|O95819-5|M4K4_HUMAN	MAP4K4	M4K4_HUMAN Isoform 5 of Mitogen-activated protein kinase kinase kinase kinase 4	9	1.04633	0.927189	0.879429	1.14705	0.929843	1.03166	0.925315	1.11318	1.04622	0.919249	1.0078	0.978171	0.803406	0.998325	0.775334	0.863926	0.812262	0.924289	0.83435	1	0.987861	0.858842	-0.0176206	0.825293	-0.219536	0.00944361
659	sp|O95822|DCMC_HUMAN	MLYCD	DCMC_HUMAN Malonyl-CoA decarboxylase, mitochondrial	8	0.95512	1.07045	0.827585	1.14684	1.23192	0.824877	0.9303	1.0129	0.817722	0.945507	0.944105	0.950449	1.508	1.33672	1.48258	1.23085	0.98375	1.24012	1.08226	1	0.914446	1.26633	-0.12903	0.295588	0.340648	0.00955925
660	sp|O95825|QORL1_HUMAN	CRYZL1	QORL1_HUMAN Quinone oxidoreductase-like protein 1	3	0.922774	1.03474	1.1238	0.91869	0.905015	1.17063	0.904856	1.0195	1.18217	1.14611	1.00384	1.05337	0.820384	0.916461	0.855221	0.89017	0.888978	0.96108	0.849436	1	1.09638	0.883104	0.132741	0.140999	-0.179344	0.017594
661	sp|O95831|AIFM1_HUMAN	AIFM1	AIFM1_HUMAN Apoptosis-inducing factor 1, mitochondrial	48	0.91935	1.09026	0.784722	1.20567	0.987833	0.947376	0.962429	1.10236	0.771641	0.861164	0.939527	0.875977	1.32629	1.28318	1.4151	1.30994	1.26311	1.20596	1.31647	1	0.862077	1.30286	-0.214111	0.07885	0.381686	8.88e-05
662	sp|O95832|CLD1_HUMAN	CLDN1	CLD1_HUMAN Claudin-1	3	0.808781	0.929168	1.73941	0.522635	0.746324	1.16933	0.906728	1.17762	1.20948	1.5443	1.07384	1.30706	0.334524	0.231444	0.734389	1.14331	1.10387	0.917829	1.39404	1	1.28367	0.837057	0.360275	0.186644	-0.256602	0.443305
663	sp|O95834-3|EMAL2_HUMAN	EML2	EMAL2_HUMAN Isoform 3 of Echinoderm microtubule-associated protein-like 2	3	0.799432	1.16754	0.669975	1.36305	0.962367	0.980408	1.22323	0.833993	0.757927	0.729307	0.880121	0.70735	0.818011	0.846059	0.69177	0.681631	0.517715	0.633016	0.482136	1	0.768676	0.667191	-0.379552	0.0903214	-0.583828	0.00604331
664	sp|O95858|TSN15_HUMAN	TSPAN15	TSN15_HUMAN Tetraspanin-15	2	0.929203	0.995802	1.34695	0.728047	0.786023	1.49068	0.849421	0.873879	0.893601	1.04828	0.908543	0.779777	0.499066	0.504557	0.887735	0.926681	1.2331	0.854979	1.41882	1	0.907549	0.903563	-0.139952	0.538116	-0.146303	0.554226
665	sp|O95861|BPNT1_HUMAN	BPNT1	BPNT1_HUMAN 3'(2'),5'-bisphosphate nucleotidase 1	6	0.830707	1.14309	0.921451	1.10475	0.865303	0.585586	1.76242	0.786692	0.900759	1.0179	0.998257	1.16433	1.28705	1.45291	1.09759	1.00137	0.856006	1.06215	0.860658	1	1.02031	1.08825	0.0290091	0.915017	0.122007	0.579388
666	sp|O95864|FADS2_HUMAN	FADS2	FADS2_HUMAN Fatty acid desaturase 2	5	0.973415	0.824915	1.78086	0.420813	0.567768	1.55897	0.722453	1.15081	1.424	1.34155	0.554628	0.787551	0.278761	0.369182	0.448668	0.515829	0.498367	0.541789	0.575535	1	1.02693	0.461162	0.0383431	0.925657	-1.11666	0.0117137
667	sp|O95865|DDAH2_HUMAN	DDAH2	DDAH2_HUMAN N(G),N(G)-dimethylarginine dimethylaminohydrolase 2	11	0.697247	1.07999	1.34754	0.875224	0.866439	1.28732	0.964564	0.881677	1.6305	1.24478	1.27254	1.05049	0.923947	0.593357	0.462526	0.700413	0.649171	0.785498	0.646208	1	1.29958	0.68016	0.378042	0.0585878	-0.556054	0.00666816
668	sp|O95870|ABHGA_HUMAN	ABHD16A	ABHGA_HUMAN Abhydrolase domain-containing protein 16A	9	1.12046	0.894864	1.09157	0.893105	0.960159	0.842196	1.03526	1.16239	1.00477	0.878679	1.02695	0.945676	1.03631	0.875095	1.02245	1.13099	1.00183	1.0759	1.00886	1	0.964017	1.02163	-0.0528692	0.592109	0.0308767	0.690111
669	sp|O95873|CF047_HUMAN	C6orf47	CF047_HUMAN Uncharacterized protein C6orf47	2	1.0647	0.940612	1.21881	0.775872	0.912988	1.12927	0.796652	1.16109	0.990741	0.939994	0.851163	0.843741	0.87456	0.874473	1.04635	0.977025	1.20466	0.978609	1.13463	1	0.90641	1.0129	-0.141765	0.319259	0.0184943	0.870207
670	sp|O95881|TXD12_HUMAN	TXNDC12	TXD12_HUMAN Thioredoxin domain-containing protein 12	5	0.962068	0.97969	1.30084	0.757398	0.926494	1.21871	0.783607	1.07119	0.962106	1.02664	0.824336	0.951916	0.481326	0.507609	0.594162	0.84421	1.07906	0.784775	1.07959	1	0.941249	0.767248	-0.0873522	0.57763	-0.382235	0.0630587
671	sp|O95926|SYF2_HUMAN	SYF2	SYF2_HUMAN Pre-mRNA-splicing factor SYF2	3	0.775578	0.921136	1.40353	0.899755	0.923736	1.20926	0.945287	0.921714	1.2202	1.15923	0.976797	1.01673	0.808956	0.836944	0.896439	0.993511	1.02711	0.940848	1.09469	1	1.09324	0.942643	0.128607	0.420225	-0.0852172	0.512557
672	sp|O95948|ONEC2_HUMAN	ONECUT2	ONEC2_HUMAN One cut domain family member 2	2	0.608888	1.05257	1.83375	0.504787	0.530483	2.1812	0.546002	0.742317	1.4943	1.11872	0.60748	0.535273	0.135517	0.150395	0.182521	0.567976	0.537582	0.56056	0.606577	1	0.938943	0.39159	-0.0908907	0.871292	-1.35258	0.0358406
673	sp|O95983|MBD3_HUMAN	MBD3	MBD3_HUMAN Methyl-CpG-binding domain protein 3	3	0.957536	0.878861	1.34912	0.814479	0.836124	1.16687	0.951917	1.04509	1.47022	1.16573	0.987907	0.88478	0.544549	0.685513	0.521268	0.968127	1.05671	0.97679	1.02729	1	1.12716	0.82575	0.172691	0.339801	-0.276223	0.128856
674	sp|O95985|TOP3B_HUMAN	TOP3B	TOP3B_HUMAN DNA topoisomerase 3-beta-1	3	1.00394	0.989676	0.982234	1.02415	1.01018	1.02299	0.858069	1.10876	0.875427	0.996568	0.852529	0.954408	0.832496	0.96666	0.926001	0.933133	0.921667	0.972071	0.920451	1	0.919733	0.92464	-0.120713	0.0855388	-0.113037	0.029674
675	sp|O95989|NUDT3_HUMAN	NUDT3	NUDT3_HUMAN Diphosphoinositol polyphosphate phosphohydrolase 1	1	0.89593	1.08338	0.900628	1.12006	1.00785	0.848905	1.21258	0.930664	0.972079	1.02967	0.961872	1.06484	1.06156	1.10218	0.924142	0.915405	0.761776	0.915501	0.732781	1	1.00711	0.916192	0.0102273	0.918339	-0.126279	0.243353
676	sp|O95999|BCL10_HUMAN	BCL10	BCL10_HUMAN B-cell lymphoma/leukemia 10	1	0.83616	1.07345	1.10388	0.986508	0.941263	1.16606	0.910261	0.982412	1.0229	1.32309	0.949469	1.00479	0.48258	0.740845	0.48217	0.707181	0.74752	0.783218	0.62705	1	1.07506	0.652938	0.104419	0.365987	-0.614983	6.94e-05
677	sp|O96000|NDUBA_HUMAN	NDUFB10	NDUBA_HUMAN NADH dehydrogenase [ubiquinone] 1 beta subcomplex subunit 10	10	0.925799	1.09721	0.773404	1.20359	1.07594	0.92744	0.999209	0.997411	0.790917	0.8928	0.911016	0.938378	1.27888	1.41504	1.45919	1.1737	1.30293	1.15832	1.22541	1	0.883278	1.28764	-0.179061	0.127093	0.364727	0.000597835
678	sp|O96005|CLPT1_HUMAN	CLPTM1	CLPT1_HUMAN Cleft lip and palate transmembrane protein 1	10	1.19912	0.91817	1.09696	0.785743	0.883854	1.00573	0.888517	1.2219	0.951018	1.00447	0.904264	0.985343	0.939399	0.939263	1.09005	1.15517	1.09434	0.990821	1.25312	1	0.961274	1.06602	-0.0569806	0.649864	0.0922401	0.382487
679	sp|O96006|ZBED1_HUMAN	ZBED1	ZBED1_HUMAN Zinc finger BED domain-containing protein 1	3	0.723933	1.13813	1.41625	0.72168	0.864951	1.28059	0.807178	1.04728	1.11719	1.2902	0.924708	1.01843	0.409534	0.449374	0.461654	0.83686	0.885469	0.869093	0.913508	1	1.08763	0.689356	0.121191	0.557328	-0.536679	0.0320687
680	sp|O96007|MOC2B_HUMAN	MOCS2	MOC2B_HUMAN Molybdopterin synthase catalytic subunit	2	0.818294	1.18344	0.737054	1.26121	1.16411	0.902483	0.984172	0.949234	1.00229	1.00122	1.29035	1.3516	1.31209	1.6784	1.22026	0.806444	0.852812	1.01645	0.849064	1	1.16137	1.10507	0.215822	0.187612	0.144143	0.442602
681	sp|O96008|TOM40_HUMAN	TOMM40	TOM40_HUMAN Mitochondrial import receptor subunit TOM40 homolog	21	1.13303	0.970938	0.945414	0.950613	1.28595	0.848322	0.820736	1.04499	0.911586	0.960231	0.939384	0.986273	1.61112	1.61246	1.97229	1.33027	1.87684	1.32422	1.52129	1	0.949368	1.60693	-0.0749599	0.535365	0.684305	6.27e-05
682	sp|O96011|PX11B_HUMAN	PEX11B	PX11B_HUMAN Peroxisomal membrane protein 11B	4	1.23363	0.958641	0.84206	0.965665	1.21158	0.867661	1.00614	0.914617	1.00628	0.866916	1.05225	0.839564	1.21481	0.797965	1.29364	1.08289	1.19059	1.16828	1.28417	1	0.941253	1.14748	-0.087345	0.496081	0.198467	0.0948399
683	sp|O96013|PAK4_HUMAN	PAK4	PAK4_HUMAN Serine/threonine-protein kinase PAK 4	2	1.40865	0.627084	0.950845	1.01342	0.985423	1.20104	0.728026	1.08552	1.11951	0.773123	1.05045	1.17586	1.31336	0.931585	1.01785	0.871946	0.940238	0.957099	0.856824	1	1.02974	0.98413	0.0422744	0.836613	-0.0230798	0.886243
684	sp|O96017-9|CHK2_HUMAN	CHEK2	CHK2_HUMAN Isoform 9 of Serine/threonine-protein kinase Chk2	2	0.915948	1.01709	0.994863	1.0721	0.876183	1.12095	0.947976	1.05489	0.944551	1.15093	1.04764	0.948942	0.600206	0.830779	0.592626	0.748523	0.725237	0.895511	0.82654	1	1.02302	0.745632	0.0328282	0.67725	-0.423465	0.000277841
685	sp|O96019|ACL6A_HUMAN	ACTL6A	ACL6A_HUMAN Actin-like protein 6A	12	0.877371	1.00579	1.2329	0.883934	1.02213	1.14593	0.907328	0.924608	1.12731	1.15568	0.918907	0.917617	0.56267	0.573727	0.592513	0.791395	0.832934	0.826942	0.803169	1	1.02988	0.711907	0.042475	0.715322	-0.49024	0.00084973
686	sp|O96028|NSD2_HUMAN	WHSC1	NSD2_HUMAN Histone-lysine N-methyltransferase NSD2	5	0.972363	1.01417	1.08948	0.92398	0.906851	0.966628	1.21977	0.906754	1.00928	1.08332	0.770921	0.940555	0.526154	0.665242	0.622743	0.947198	1.15168	0.971524	1.04925	1	0.951018	0.847684	-0.0724554	0.506806	-0.238401	0.128424
687	sp|O96033|MOC2A_HUMAN	MOCS2	MOC2A_HUMAN Molybdopterin synthase sulfur carrier subunit	3	0.998778	1.01088	0.791298	1.19905	0.987202	0.882199	1.01736	1.11324	1.00556	0.865253	1.34779	1.05275	1.44822	1.41195	1.27963	1.16247	1.05688	1.13224	0.811611	1	1.06784	1.18614	0.0946913	0.48554	0.246279	0.0608615
688	sp|P00156|CYB_HUMAN	MT-CYB	CYB_HUMAN Cytochrome b	3	1.2074	1.06521	0.692543	1.03485	1.18842	0.905313	0.876112	1.03016	0.552153	0.807214	0.765326	0.982391	2.968	2.32873	2.80898	1.28292	1.29386	1.24613	1.24982	1	0.776771	1.88264	-0.364439	0.0606994	0.912754	0.00855201
689	sp|P00167|CYB5_HUMAN	CYB5A	CYB5_HUMAN Cytochrome b5	4	0.804556	1.12258	1.09646	0.976399	0.950227	1.18258	0.848313	1.01888	0.879656	1.1008	1.02154	1.05087	0.876615	0.895953	0.871643	1.00369	1.07358	1.04707	0.988601	1	1.01322	0.965307	0.018944	0.863295	-0.0509399	0.561047
690	sp|P00338-3|LDHA_HUMAN	LDHA	LDHA_HUMAN Isoform 3 of L-lactate dehydrogenase A chain	42	0.812073	1.01014	0.549949	1.62783	0.667051	1.2276	1.24638	0.858968	0.726482	0.546056	0.822841	0.542263	0.539415	0.48911	0.539837	0.408076	0.405958	0.360312	0.335926	1	0.65941	0.439805	-0.600751	0.0986666	-1.18506	0.00131226
691	sp|P00352|AL1A1_HUMAN	ALDH1A1	AL1A1_HUMAN Retinal dehydrogenase 1	20	0.471208	1.02131	2.04266	0.46482	0.205384	3.12149	0.201282	0.471845	1.70295	1.53311	1.13654	1.27894	0.0362693	0.0281267	0.0565975	0.191251	0.256479	0.193267	0.280585	1	1.41289	0.148939	0.498645	0.465486	-2.7472	0.053153
692	sp|P00367|DHE3_HUMAN	GLUD1	DHE3_HUMAN Glutamate dehydrogenase 1, mitochondrial	44	0.8677	1.14995	0.797207	1.18514	0.979756	0.799975	1.25769	0.962577	0.743366	0.907164	1.01154	1.08652	1.3543	1.44967	1.49971	1.32716	1.47875	1.31198	1.50861	1	0.937147	1.4186	-0.0936523	0.560062	0.504464	7.98e-05
693	sp|P00374|DYR_HUMAN	DHFR	DYR_HUMAN Dihydrofolate reductase	1	1.29794	1.07133	0.944055	0.686674	1.05562	0.71944	1.04473	1.18021	1.37531	1.65958	0.61556	1.51548	1.18263	2.07979	1.28605	0.759949	0.79584	1.13839	0.694002	1	1.29148	1.13381	0.369028	0.155688	0.181175	0.484665
694	sp|P00387-3|NB5R3_HUMAN	CYB5R3	NB5R3_HUMAN Isoform 3 of NADH-cytochrome b5 reductase 3	36	0.864911	1.11671	0.88526	1.13311	0.998231	0.989636	0.954309	1.05782	0.797035	0.901709	0.924779	0.923824	0.932662	1.03531	0.930542	1.08512	0.955705	1.05976	1.01507	1	0.886837	1.00202	-0.173259	0.0648502	0.00291482	0.963632
695	sp|P00390|GSHR_HUMAN	GSR	GSHR_HUMAN Glutathione reductase, mitochondrial	19	0.766817	1.0621	1.15297	1.01811	1.13175	0.794829	1.26186	0.81156	1.20086	1.14066	1.19912	1.07559	1.29483	1.04592	0.902046	0.930523	0.83239	0.963956	0.739122	1	1.15406	0.958397	0.206714	0.146983	-0.0613043	0.667303
696	sp|P00395|COX1_HUMAN	MT-CO1	COX1_HUMAN Cytochrome c oxidase subunit 1	1	1.05078	1.12346	0.795868	1.02989	1.62727	0.612257	1.06977	0.690707	0.696384	0.776417	0.844516	0.857872	1.23432	1.12608	1.41657	0.946825	1.06614	1.06047	1.10859	1	0.793797	1.137	-0.333158	0.238408	0.185233	0.316776
697	sp|P00403|COX2_HUMAN	MT-CO2	COX2_HUMAN Cytochrome c oxidase subunit 2	19	0.919085	1.06965	0.783595	1.22767	1.09941	0.945348	0.905187	1.05005	0.737648	0.832347	0.826129	0.762354	1.01852	1.05676	1.32693	1.01375	1.06663	1.0153	1.2123	1	0.78962	1.10145	-0.34077	0.0160274	0.139409	0.158141
698	sp|P00441|SODC_HUMAN	SOD1	SODC_HUMAN Superoxide dismutase [Cu-Zn]	3	0.5189	1.23684	1.37515	0.869106	0.756933	1.29226	1.39382	0.556985	1.38288	0.825497	0.847785	0.619201	1.1173	0.919492	0.936135	0.554507	0.669422	0.648103	0.516615	1	0.918842	0.76594	-0.122112	0.716688	-0.384697	0.16803
699	sp|P00491|PNPH_HUMAN	PNP	PNPH_HUMAN Purine nucleoside phosphorylase	7	0.897218	0.974205	1.47115	0.657431	0.851339	1.50554	0.74919	0.893932	1.32796	1.32898	1.05401	1.06965	0.370609	0.337102	0.371467	0.720989	0.681879	0.648826	0.63261	1	1.19515	0.53764	0.257191	0.278577	-0.895287	0.0043447
700	sp|P00492|HPRT_HUMAN	HPRT1	HPRT_HUMAN Hypoxanthine-guanine phosphoribosyltransferase	10	0.820314	1.04764	0.951349	1.1807	0.95866	0.919276	1.187	0.935063	1.58531	1.08783	1.48	1.11016	1.89818	0.921585	0.735471	0.634599	0.578371	0.75363	0.492844	1	1.31582	0.85924	0.395968	0.0151637	-0.218867	0.436265
701	sp|P00505|AATM_HUMAN	GOT2	AATM_HUMAN Aspartate aminotransferase, mitochondrial	47	0.877255	1.05493	0.79047	1.27735	1.14296	0.782632	1.09067	0.983732	0.818628	0.922278	1.01096	1.02924	1.70731	1.58134	2.07705	1.25583	1.676	1.25991	1.64203	1	0.945275	1.59992	-0.0811933	0.579132	0.678004	0.000239091
702	sp|P00558|PGK1_HUMAN	PGK1	PGK1_HUMAN Phosphoglycerate kinase 1	112	0.697623	1.06909	0.644231	1.58906	0.764718	1.06069	1.31201	0.862582	0.783995	0.630072	1.23648	0.781984	0.777863	0.750764	0.589824	0.622069	0.572652	0.586624	0.50771	1	0.858133	0.629644	-0.220727	0.469932	-0.667392	0.0129242
703	sp|P00568|KAD1_HUMAN	AK1	KAD1_HUMAN Adenylate kinase isoenzyme 1	13	0.847906	1.12001	0.597606	1.43447	1.19433	0.79275	1.0549	0.958015	0.979165	0.875503	1.07551	1.01407	1.48139	1.91859	1.30278	0.974666	0.94243	1.1915	0.778846	1	0.986063	1.22717	-0.0202478	0.920529	0.295337	0.199274
704	sp|P00761|TRYP_PIG_contaminant		TRYP_PIG_contaminant Trypsin	2	1.30717	0.788196	0.882134	1.0225	0.883568	1.03291	1.07052	1.013	0.806928	0.866873	1.08263	1.09317	1.06045	1.24726	1.28421	1.36598	1.8897	1.15791	1.60432	1	0.962401	1.37283	-0.0552902	0.699149	0.457157	0.00705747
705	sp|P00813|ADA_HUMAN	ADA	ADA_HUMAN Adenosine deaminase	1	0.974519	0.993716	0.99929	1.03247	0.83465	1.09781	0.810222	1.25732	0.905383	0.930269	1.14273	1.07495	0.60386	0.839899	0.71197	0.782613	0.944599	0.983257	0.810456	1	1.01333	0.810951	0.0191106	0.874291	-0.302314	0.0191519
706	sp|P00846|ATP6_HUMAN	MT-ATP6	ATP6_HUMAN ATP synthase subunit a	4	0.809777	1.19219	0.737108	1.26092	1.09752	0.762863	0.941021	1.1986	0.811598	0.833465	0.882374	0.838552	1.08495	1.04713	1.14881	1.13213	1.24692	1.15907	1.2508	1	0.841497	1.15283	-0.24897	0.179525	0.205179	0.0967183
707	sp|P00918|CAH2_HUMAN	CA2	CAH2_HUMAN Carbonic anhydrase 2	3	0.722267	1.3037	1.26085	0.713186	0.806873	1.57107	0.654197	0.967861	0.986788	1.17692	1.4476	1.52101	0.420354	0.49792	0.550574	0.605389	0.925367	0.718561	0.807226	1	1.28308	0.646484	0.35961	0.171825	-0.629312	0.0282946
708	sp|P00966|ASSY_HUMAN	ASS1	ASSY_HUMAN Argininosuccinate synthase	7	0.804946	0.984132	0.917468	1.29345	0.745973	1.15933	0.855731	1.23897	0.933491	0.924092	1.5635	1.20367	0.784863	0.945303	0.675554	0.886338	0.890633	0.949283	0.902618	1	1.15619	0.862085	0.209376	0.310768	-0.214099	0.132023
709	sp|P01009|A1AT_HUMAN	SERPINA1	A1AT_HUMAN Alpha-1-antitrypsin	21	1.05893	0.634657	1.98802	0.318394	0.598418	1.69277	0.518534	1.19027	1.36242	1.30484	1.13673	1.3588	0.160064	0.0778399	0.21777	0.68542	0.712784	0.325285	1.0231	1	1.2907	0.457466	0.368152	0.366678	-1.12826	0.0555565
710	sp|P01019|ANGT_HUMAN	AGT	ANGT_HUMAN Angiotensinogen	3	0.759992	0.965571	1.67181	0.602625	0.951507	1.37206	0.515845	1.16059	1.18561	1.06924	1.40406	1.23338	0.804226	0.67157	0.972226	0.961367	0.962474	0.980674	1.23136	1	1.22307	0.940556	0.290511	0.303329	-0.088414	0.716837
711	sp|P01023|A2MG_HUMAN	A2M	A2MG_HUMAN Alpha-2-macroglobulin	19	0.922507	1.1209	1.23692	0.719665	0.9056	0.902756	0.855674	1.33597	1.27537	1.34494	1.33091	1.56774	0.860413	1.03254	1.33774	1.05682	1.17983	1.16656	1.54065	1	1.37974	1.16779	0.464395	0.00827718	0.223785	0.155366
712	sp|P01033|TIMP1_HUMAN	TIMP1	TIMP1_HUMAN Metalloproteinase inhibitor 1	2	2.00392	0.546403	0.801043	0.648631	1.01771	1.07801	0.623818	1.28046	0.665007	0.638195	0.965755	1.02432	0.924254	1.17583	1.29685	1.03955	1.4277	1.24754	1.2637	1	0.82332	1.19649	-0.280475	0.502871	0.258807	0.322692
713	sp|P01034|CYTC_HUMAN	CST3	CYTC_HUMAN Cystatin-C	1	1.0714	0.902072	1.21286	0.813674	1.16678	1.06873	0.711239	1.05325	0.873077	0.9873	0.779112	0.911235	0.855506	1.00014	1.2195	1.40588	2.02379	1.21392	2.11528	1	0.887681	1.40486	-0.171887	0.260009	0.490426	0.0461556
714	sp|P01111|RASN_HUMAN	NRAS	RASN_HUMAN GTPase NRas	8	1.07871	0.954816	1.08889	0.877584	0.923229	1.19642	0.898328	0.982021	0.90697	0.862157	0.916769	0.892093	0.736248	0.695707	0.808199	0.868876	0.862371	0.876402	0.903827	1	0.894497	0.821661	-0.160851	0.0960769	-0.283384	0.00363113
715	sp|P01130|LDLR_HUMAN	LDLR	LDLR_HUMAN Low-density lipoprotein receptor	5	1.04531	1.09856	1.10588	0.750252	0.812202	0.974548	1.14251	1.07074	1.09691	1.01915	0.814725	0.972913	0.561548	0.781473	0.876475	1.01513	1.51958	1.04937	1.45457	1	0.975925	1.03688	-0.0351582	0.780781	0.0522467	0.787492
716	sp|P01137|TGFB1_HUMAN	TGFB1	TGFB1_HUMAN Transforming growth factor beta-1	2	1.31006	0.735352	1.45893	0.495654	1.01954	1.19858	0.659557	1.12233	0.988118	0.867774	0.988155	0.826749	0.458735	0.479464	0.64279	1.21146	1.44346	1.04653	1.20686	1	0.917699	0.927042	-0.123907	0.649395	-0.109294	0.706427
717	sp|P01160|ANF_HUMAN	NPPA	ANF_HUMAN Natriuretic peptides A	2	2.53395	0.455802	0.672671	0.337579	1.21084	0.869812	0.985165	0.934187	0.8984	0.48995	0.427517	0.438485	1.73341	0.928796	1.59954	1.10557	1.11194	0.941005	1.0957	1	0.563588	1.21657	-0.827287	0.250486	0.282814	0.456911
718	sp|P01344-3|IGF2_HUMAN	IGF2	IGF2_HUMAN Isoform 3 of Insulin-like growth factor II	2	0.857698	0.989366	1.42779	0.725142	0.806933	1.37672	0.652272	1.16407	0.91749	0.951274	0.699389	0.662727	0.426508	0.351144	0.605502	0.92023	0.975907	0.801155	1.33571	1	0.80772	0.773737	-0.308073	0.253435	-0.370084	0.192067
719	sp|P02144|MYG_HUMAN	MB	MYG_HUMAN Myoglobin	5	0.691136	1.3216	0.545293	1.44197	1.16221	0.839929	1.31257	0.685295	0.826411	1.18843	1.30157	1.00771	2.15408	2.01748	2.02704	1.04904	0.848121	1.11403	0.731948	1	1.08103	1.42025	0.112407	0.681463	0.506143	0.122735
720	sp|P02452|CO1A1_HUMAN	COL1A1	CO1A1_HUMAN Collagen alpha-1(I) chain	11	2.21379	0.370159	1.11205	0.303996	1.05865	1.38164	0.64477	0.914935	0.713786	0.337602	0.607119	0.214135	0.235072	0.239722	0.689304	1.21329	2.03368	1.02491	3.666	1	0.468161	1.30028	-1.09492	0.132427	0.378825	0.547968
721	sp|P02458|CO2A1_HUMAN	COL2A1	CO2A1_HUMAN Collagen alpha-1(II) chain	8	1.37633	0.73867	1.32461	0.560393	1.65935	0.602191	0.918202	0.820258	1.2106	1.26511	0.902396	1.08767	1.03188	1.80804	1.39843	1.82203	5.15248	2.4729	3.26015	1	1.11645	2.42084	0.158913	0.597812	1.27551	0.0167472
722	sp|P02461|CO3A1_HUMAN	COL3A1	CO3A1_HUMAN Collagen alpha-1(III) chain	2	1.68109	0.583045	1.28284	0.453028	1.34318	1.03409	0.61948	1.00325	0.550738	0.444449	0.848684	0.257452	0.242776	0.192782	1.40283	1.4702	1.95092	1.25099	5.1643	1	0.525331	1.66783	-0.928703	0.070304	0.737969	0.293685
723	sp|P02462|CO4A1_HUMAN	COL4A1	CO4A1_HUMAN Collagen alpha-1(IV) chain	8	1.96416	0.462817	1.19192	0.381106	0.978402	0.987718	0.910843	1.12304	0.956323	0.804687	0.723441	0.559288	0.845299	0.994042	0.930832	1.16876	1.31797	1.23741	1.34665	1	0.760935	1.12014	-0.394155	0.371891	0.163676	0.553729
724	sp|P02511|CRYAB_HUMAN	CRYAB	CRYAB_HUMAN Alpha-crystallin B chain	10	0.66292	1.23429	0.495046	1.60775	1.20896	0.733761	1.15787	0.899411	0.807571	0.782308	0.934544	0.851145	1.03859	1.33707	0.898151	0.7961	0.620913	0.921499	0.596522	1	0.843892	0.886979	-0.24487	0.428852	-0.173028	0.507187
725	sp|P02545|LMNA_HUMAN	LMNA	LMNA_HUMAN Prelamin-A/C	50	0.900615	1.01926	0.797274	1.28285	1.24159	0.862761	1.03626	0.859385	0.7156	0.766953	0.868932	0.791379	1.28091	1.25623	1.1588	1.22778	1.1258	1.14167	1.04964	1	0.785716	1.17726	-0.347921	0.048176	0.235432	0.033444
726	sp|P02647|APOA1_HUMAN	APOA1	APOA1_HUMAN Apolipoprotein A-I	12	1.1022	1.03765	1.16512	0.695024	1.30177	1.31652	0.568188	0.813518	0.829485	1.55867	2.40827	3.25532	1.29367	0.628671	2.44286	1.26111	1.57119	0.729567	1.91434	1	2.01294	1.40592	1.0093	0.0236795	0.491511	0.126561
727	sp|P02649|APOE_HUMAN	APOE	APOE_HUMAN Apolipoprotein E	15	1.4001	0.853118	0.834866	0.911917	1.46279	0.786782	0.730352	1.02008	0.902692	0.932907	0.948574	1.47735	2.31267	2.43004	3.92512	1.75955	2.40818	1.6336	2.47771	1	1.06538	2.42098	0.0913674	0.709691	1.27559	0.000233399
728	sp|P02654|APOC1_HUMAN	APOC1	APOC1_HUMAN Apolipoprotein C-I	1	1.2339	0.948126	0.941673	0.876303	1.57818	0.716154	0.599397	1.10627	1.05789	1.11651	1.25313	1.2224	2.10148	0.368515	2.24675	1.56646	2.35101	1.04294	1.89052	1	1.16248	1.65253	0.217209	0.335459	0.724673	0.036212
729	sp|P02656|APOC3_HUMAN	APOC3	APOC3_HUMAN Apolipoprotein C-III	1	1.68216	0.669354	0.758783	0.889699	1.52281	0.612381	0.510619	1.35419	0.838756	0.821241	1.04325	0.799801	1.83365	1.30223	3.40601	1.50472	4.64711	1.61745	2.91691	1	0.875763	2.46116	-0.191387	0.608455	1.29934	0.00819998
730	sp|P02675|FIBB_HUMAN	FGB	FIBB_HUMAN Fibrinogen beta chain	2	0.66598	0.985719	1.99941	0.348889	0.865152	1.08601	1.03955	1.00929	1.12651	1.01503	0.978396	0.966918	0.0833956	0.0462082	0.161722	1.04411	0.629025	0.89763	0.711228	1	1.02172	0.510475	0.030994	0.930623	-0.970089	0.0531246
731	sp|P02751-15|FINC_HUMAN	FN1	FINC_HUMAN Isoform 15 of Fibronectin	43	1.17548	0.825029	1.27526	0.72423	0.774619	1.96194	0.47646	0.786983	0.614192	0.688744	0.802048	0.540726	0.281906	0.223836	0.465553	0.635915	0.799809	0.475031	0.985051	1	0.661427	0.552443	-0.596345	0.190002	-0.856102	0.0441828
732	sp|P02760|AMBP_HUMAN	AMBP	AMBP_HUMAN Protein AMBP	1	0.46743	1.18775	1.9562	0.388622	0.327909	2.59168	0.200208	0.880207	1.2622	1.4579	0.795791	0.61641	0.0439098	0.0385764	0.0386511	0.445143	0.447002	0.205294	0.600984	1	1.03308	0.259937	0.0469459	0.944422	-1.94377	0.0479961
733	sp|P02769|ALBU_BOVIN_contaminant	ALB	ALBU_BOVIN_contaminant Serum albumin	65	1.18253	0.83406	0.808387	1.17502	1.42437	0.64819	1.06678	0.86066	1.11021	0.768983	2.08494	1.50919	4.01743	2.07623	4.98138	1.61612	3.53537	1.50857	3.30426	1	1.36833	3.00562	0.452418	0.140926	1.58766	0.000940439
734	sp|P02771|FETA_HUMAN	AFP	FETA_HUMAN Alpha-fetoprotein	8	0.807263	1.24397	1.33727	0.611497	0.737399	1.93327	0.382822	0.946507	0.840332	1.27903	1.56856	1.69403	0.710479	0.273027	0.652707	1.41497	1.57335	0.539265	1.57896	1	1.34549	0.963251	0.428132	0.248104	-0.0540168	0.89259
735	sp|P02786|TFR1_HUMAN	TFRC	TFR1_HUMAN Transferrin receptor protein 1	31	0.94663	1.05659	0.883714	1.11306	1.01389	1.17368	0.822641	0.989785	0.813695	0.799016	0.951515	0.833553	0.838418	0.928605	1.21991	0.867502	1.38952	0.891119	1.16198	1	0.849445	1.04244	-0.235408	0.0401314	0.0599594	0.634408
736	sp|P02787|TRFE_HUMAN	TF	TRFE_HUMAN Serotransferrin	23	1.14707	0.97116	0.763778	1.11799	1.06372	0.933721	1.16722	0.83534	0.780515	0.81921	1.12684	1.098	1.31104	1.10957	1.59833	1.01943	1.82988	0.950737	1.4885	1	0.956142	1.32964	-0.0647037	0.663087	0.411036	0.0228334
737	sp|P02792|FRIL_HUMAN	FTL	FRIL_HUMAN Ferritin light chain	2	1.93685	0.71712	0.624456	0.721575	1.48168	0.736628	0.80346	0.978234	0.871411	0.864859	0.979258	0.910453	2.74229	1.15424	2.27211	1.93117	1.46245	1.18898	1.57067	1	0.906495	1.76027	-0.141629	0.703995	0.8158	0.0151695
738	sp|P02794|FRIH_HUMAN	FTH1	FRIH_HUMAN Ferritin heavy chain	3	1.50982	0.792463	0.758393	0.939322	1.70301	0.498305	0.933135	0.865553	0.926415	0.967596	0.943569	1.1094	3.80917	2.07011	2.46434	1.48287	1.18113	0.945077	1.40393	1	0.986745	1.90809	-0.0192512	0.950459	0.932129	0.0323538
739	sp|P03886|NU1M_HUMAN	MT-ND1	NU1M_HUMAN NADH-ubiquinone oxidoreductase chain 1	4	0.940265	1.10902	0.704349	1.24636	1.13697	0.894444	0.956702	1.01188	0.822092	0.962828	0.920309	0.848607	1.14243	1.04345	1.02836	1.01188	0.9464	0.988999	1.07673	1	0.888459	1.03403	-0.170623	0.235274	0.0482821	0.621183
740	sp|P03905|NU4M_HUMAN	MT-ND4	NU4M_HUMAN NADH-ubiquinone oxidoreductase chain 4	5	0.943622	1.14	0.739798	1.17658	1.17863	0.760693	1.00077	1.05991	0.792473	0.90267	0.912749	0.849693	1.20575	1.14293	1.11528	1.00752	0.973041	1.02365	1.10359	1	0.864396	1.08168	-0.210235	0.169463	0.113272	0.280952
741	sp|P03915|NU5M_HUMAN	MT-ND5	NU5M_HUMAN NADH-ubiquinone oxidoreductase chain 5	4	1.02705	1.11524	0.690512	1.1672	1.41684	0.785504	0.886422	0.911234	0.650489	0.770744	0.895979	0.716873	1.13392	1.15068	1.00486	0.903704	0.822041	0.97021	0.811201	1	0.758521	0.970944	-0.398738	0.080318	-0.0425394	0.777127
742	sp|P03928|ATP8_HUMAN	MT-ATP8	ATP8_HUMAN ATP synthase protein 8	1	0.927489	1.02671	0.849585	1.19622	2.1272	0.132291	1.27521	0.4653	0.650124	0.905641	1.0564	1.44572	1.42334	1.38668	2.03844	1.44849	0.648091	1.7498	0.707673	1	1.01447	1.34322	0.0207284	0.965161	0.425693	0.253651
743	sp|P04004|VTNC_HUMAN	VTN	VTNC_HUMAN Vitronectin	12	1.0388	0.963796	1.33625	0.661153	0.977009	1.80018	0.568798	0.654009	0.935226	1.44581	1.17133	1.91944	0.560825	0.224837	0.747481	0.810736	0.629133	0.443702	0.955016	1	1.36795	0.624533	0.452018	0.177239	-0.679151	0.0545282
744	sp|P04040|CATA_HUMAN	CAT	CATA_HUMAN Catalase	17	0.91557	0.992441	1.08162	1.01037	1.18719	0.984615	0.852112	0.976085	1.1288	1.13043	1.20938	1.14778	1.65961	1.36742	1.7729	1.08986	1.51133	1.15665	1.48408	1	1.1541	1.43455	0.206763	0.0161886	0.520599	0.000560664
745	sp|P04049-2|RAF1_HUMAN	RAF1	RAF1_HUMAN Isoform 2 of RAF proto-oncogene serine/threonine-protein kinase	2	1.01618	1.03733	0.837159	1.10933	0.978181	0.904804	1.07225	1.04477	0.979079	0.964322	1.05136	1.13791	0.960508	1.09497	0.838466	0.85545	0.751465	0.934532	0.735819	1	1.03317	0.881601	0.0470765	0.547921	-0.181802	0.0543675
746	sp|P04062|GLCM_HUMAN	GBA	GLCM_HUMAN Glucosylceramidase	9	1.22753	0.826555	1.22185	0.72406	1.18375	0.961415	0.784592	1.07024	1.0008	1.02373	0.915842	0.897955	0.926571	0.917775	0.971328	1.04462	1.07363	1.03462	1.0469	1	0.959581	1.00221	-0.0595237	0.713521	0.00317878	0.978659
747	sp|P04066|FUCO_HUMAN	FUCA1	FUCO_HUMAN Tissue alpha-L-fucosidase	8	1.05356	0.875729	1.39919	0.671525	1.04199	1.26427	0.680884	1.01285	1.01566	1.10741	1.12667	1.1768	0.999259	0.987746	1.55829	1.11693	1.4112	1.12568	1.57709	1	1.10664	1.25374	0.14618	0.441816	0.326241	0.077723
748	sp|P04075-2|ALDOA_HUMAN	ALDOA	ALDOA_HUMAN Isoform 2 of Fructose-bisphosphate aldolase A	92	0.809218	1.0637	0.57449	1.55259	0.822714	0.858887	1.46202	0.856375	0.872095	0.695769	1.1921	0.868052	1.30263	0.939445	0.666858	0.606968	0.513761	0.640871	0.458038	1	0.907004	0.732653	-0.14082	0.631245	-0.448798	0.130552
749	sp|P04080|CYTB_HUMAN	CSTB	CYTB_HUMAN Cystatin-B	9	0.793985	1.1686	1.00409	1.03333	1.06209	1.04747	1.0381	0.852346	1.13948	1.11556	0.94913	1.12305	1.28228	1.18152	1.23473	0.928187	0.951911	0.990967	0.722954	1	1.08181	1.04179	0.113442	0.259939	0.0590703	0.626471
750	sp|P04083|ANXA1_HUMAN	ANXA1	ANXA1_HUMAN Annexin A1	12	1.27986	0.765686	1.05992	0.894531	1.49167	0.526015	0.796239	1.18607	0.553222	0.468269	0.598126	0.572346	1.25478	0.997647	1.51515	0.921836	1.10942	0.782789	1.03383	1	0.547991	1.08792	-0.867777	0.0191226	0.121577	0.557114
751	sp|P04150-3|GCR_HUMAN	NR3C1	GCR_HUMAN Isoform Alpha-2 of Glucocorticoid receptor	2	0.788875	1.13556	0.878566	1.197	0.882994	1.09693	0.892524	1.12756	0.967064	1.02845	0.963898	1.11574	0.958348	1.11511	1.09106	0.824914	0.846052	0.79549	1.12083	1	1.01879	0.964545	0.0268538	0.824959	-0.0520794	0.655516
752	sp|P04156|PRIO_HUMAN	PRNP	PRIO_HUMAN Major prion protein	1	1.06213	0.751282	1.21051	0.976077	1.06972	1.00312	0.882435	1.04473	0.972101	0.918093	1.0177	0.94658	1.87199	2.0006	2.59826	1.45525	2.78202	1.68345	2.7086	1	0.963618	2.15717	-0.0534673	0.62232	1.10914	4.92e-05
753	sp|P04179|SODM_HUMAN	SOD2	SODM_HUMAN Superoxide dismutase [Mn], mitochondrial	21	0.79174	1.15359	0.725252	1.32942	1.06458	0.94865	0.896534	1.09024	0.766623	0.853136	0.996258	1.00476	1.83492	1.78825	2.53223	1.34514	1.89184	1.42392	1.74086	1	0.905195	1.79388	-0.143699	0.404759	0.843082	0.000202304
754	sp|P04181|OAT_HUMAN	OAT	OAT_HUMAN Ornithine aminotransferase, mitochondrial	3	1.32855	0.851582	1.23604	0.583829	0.808513	1.44455	0.813688	0.933251	0.843955	0.893388	0.826026	0.824919	0.343523	0.32602	0.441076	0.828084	0.796381	0.703192	0.972086	1	0.847072	0.630051	-0.239443	0.345203	-0.666458	0.0247833
755	sp|P04183|KITH_HUMAN	TK1	KITH_HUMAN Thymidine kinase, cytosolic	2	1.51348	0.68085	0.980002	0.825666	1.08226	0.454371	1.60693	0.856435	1.2736	1.13447	0.768339	1.35867	1.21712	1.44206	1.00811	0.879793	1.14123	1.10496	1.14507	1	1.13377	1.13405	0.181126	0.557135	0.181483	0.42279
756	sp|P04406|G3P_HUMAN	GAPDH	G3P_HUMAN Glyceraldehyde-3-phosphate dehydrogenase	187	0.846869	1.05664	0.761238	1.33526	1.03652	0.925102	1.1751	0.863279	0.9654	0.834412	1.09591	0.863851	0.949449	1.13329	0.835467	0.703903	0.640024	0.745531	0.591284	1	0.939894	0.799849	-0.0894297	0.579831	-0.3222	0.0624996
757	sp|P04424|ARLY_HUMAN	ASL	ARLY_HUMAN Argininosuccinate lyase	9	0.800257	1.08252	1.30639	0.810834	0.857011	1.38897	0.814568	0.939454	1.2432	1.32964	1.39532	1.40881	0.6424	0.791853	0.89696	0.894583	1.07158	0.929694	1.03891	1	1.34424	0.89514	0.426795	0.0188263	-0.159814	0.326686
758	sp|P04626|ERBB2_HUMAN	ERBB2	ERBB2_HUMAN Receptor tyrosine-protein kinase erbB-2	8	1.11779	0.959884	0.97979	0.942534	1.06287	0.899652	0.97101	1.06647	0.932731	0.932656	0.818626	0.817188	1.02443	1.09189	1.11747	1.03911	1.02844	1.09598	1.00666	1	0.8753	1.05771	-0.19215	0.0177491	0.0809454	0.0942277
759	sp|P04632|CPNS1_HUMAN	CAPNS1	CPNS1_HUMAN Calpain small subunit 1	17	1.00017	0.98204	0.969308	1.04848	0.990175	0.938611	1.0275	1.04372	1.1476	1.04856	1.15468	1.26628	1.29783	1.41339	1.51436	0.956895	1.1679	1.05117	1.12746	1	1.15428	1.21843	0.206992	0.00149819	0.285023	0.00933506
760	sp|P04792|HSPB1_HUMAN	HSPB1	HSPB1_HUMAN Heat shock protein beta-1	71	0.874211	1.03453	0.5801	1.51115	0.991287	0.905862	0.998605	1.10425	0.822343	0.71344	0.967634	0.81199	0.977366	1.25324	0.901312	0.731422	0.686052	0.891412	0.581903	1	0.828852	0.860387	-0.270814	0.242988	-0.216943	0.287664
761	sp|P04843|RPN1_HUMAN	RPN1	RPN1_HUMAN Dolichyl-diphosphooligosaccharide--protein glycosyltransferase subunit 1	65	1.05787	0.958002	1.13901	0.845114	1.07647	1.02146	0.815298	1.08677	0.959591	0.969674	0.978848	0.974286	0.745244	0.780312	0.871017	0.994989	1.06009	0.995078	1.04149	1	0.9706	0.92689	-0.0430515	0.635716	-0.109531	0.268509
762	sp|P04844|RPN2_HUMAN	RPN2	RPN2_HUMAN Dolichyl-diphosphooligosaccharide--protein glycosyltransferase subunit 2	16	1.02482	1.04839	1.07911	0.847685	1.07358	1.00269	0.83734	1.08639	0.888762	1.03492	0.899571	1.01058	0.722585	0.821525	0.862995	1.11193	1.2373	1.04274	1.24011	1	0.958458	1.0056	-0.0612127	0.487712	0.00805423	0.946697
763	sp|P04920|B3A2_HUMAN	SLC4A2	B3A2_HUMAN Anion exchange protein 2	5	1.11659	0.75041	1.51915	0.613851	1.12019	0.678168	1.42447	0.777167	1.36255	1.18631	0.724256	0.784143	0.633929	0.776252	0.871264	1.46867	1.22698	1.04385	1.496	1	1.01432	1.07385	0.0205064	0.945937	0.102792	0.683656
764	sp|P05023|AT1A1_HUMAN	ATP1A1	AT1A1_HUMAN Sodium/potassium-transporting ATPase subunit alpha-1	40	1.08267	1.05225	0.688628	1.17645	1.13582	0.872462	1.10336	0.888355	0.718456	0.845938	0.903305	0.738791	1.1515	0.831837	1.35995	1.03118	1.20467	0.928964	1.18235	1	0.801623	1.09864	-0.319005	0.0532784	0.135714	0.290769
765	sp|P05026|AT1B1_HUMAN	ATP1B1	AT1B1_HUMAN Sodium/potassium-transporting ATPase subunit beta-1	6	0.947073	1.08069	0.775226	1.19701	1.11542	0.860066	1.27941	0.745108	0.778331	0.819079	0.809966	0.707218	1.11786	0.942844	1.34997	1.13942	1.3116	0.937912	1.38735	1	0.778649	1.16956	-0.360955	0.0569373	0.225971	0.113097
766	sp|P05067|A4_HUMAN	APP	A4_HUMAN Amyloid beta A4 protein	12	1.32696	0.84048	1.00215	0.830404	1.11513	1.15561	0.841428	0.887836	0.844175	0.856942	0.91467	1.07842	1.06302	0.918943	1.34656	1.01364	1.12591	0.922838	1.20262	1	0.923551	1.08479	-0.114736	0.465828	0.117417	0.355225
767	sp|P05091|ALDH2_HUMAN	ALDH2	ALDH2_HUMAN Aldehyde dehydrogenase, mitochondrial	33	1.08951	1.06211	0.810317	1.03806	0.978042	0.87399	1.13806	1.00991	0.70456	0.880693	0.871775	0.875007	1.0997	1.14228	1.11472	1.2429	1.18808	1.16893	1.16194	1	0.833009	1.15979	-0.263597	0.0248187	0.213868	0.00358472
768	sp|P05114|HMGN1_HUMAN	HMGN1	HMGN1_HUMAN Non-histone chromosomal protein HMG-14	5	0.71897	1.01837	1.55091	0.711748	0.752235	1.57528	0.811866	0.860623	1.19541	1.35163	0.893483	1.04492	0.376735	0.448684	0.425	0.873347	1.20352	0.988439	1.10133	1	1.12136	0.773864	0.165249	0.550578	-0.369849	0.241239
769	sp|P05121|PAI1_HUMAN	SERPINE1	PAI1_HUMAN Plasminogen activator inhibitor 1	2	1.81626	0.740011	1.0019	0.441831	1.24268	1.01537	0.384223	1.35772	0.796245	0.633265	0.873842	1.11944	0.672645	0.620758	1.40026	1.00835	2.14986	1.02581	2.78377	1	0.855697	1.38021	-0.224829	0.584004	0.464884	0.279784
770	sp|P05141|ADT2_HUMAN	SLC25A5	ADT2_HUMAN ADP/ATP translocase 2	14	0.920278	1.16698	0.687154	1.22558	1.00359	0.774133	1.15799	1.06429	0.701747	0.897393	0.830873	1.09002	1.2482	1.3557	1.30085	1.1471	1.14796	1.09169	1.29859	1	0.880009	1.22715	-0.18441	0.314084	0.295317	0.0153119
771	sp|P05154|IPSP_HUMAN	SERPINA5	IPSP_HUMAN Plasma serine protease inhibitor	6	0.540881	1.01401	1.99837	0.446737	0.355569	2.25835	0.312481	1.0736	1.32922	1.56373	1.27527	1.39215	0.0925322	0.0479629	0.195429	0.427817	0.625782	0.360164	0.690827	1	1.39009	0.348645	0.475181	0.339743	-1.52017	0.0490748
772	sp|P05161|ISG15_HUMAN	ISG15	ISG15_HUMAN Ubiquitin-like protein ISG15	3	1.37244	0.787106	0.833997	1.00646	0.502119	0.954186	1.14328	1.40041	0.725966	0.895937	0.605278	0.972922	0.984075	1.05105	0.984605	0.909062	0.834478	0.789617	0.961223	1	0.800025	0.930587	-0.321882	0.253071	-0.103787	0.571325
773	sp|P05165|PCCA_HUMAN	PCCA	PCCA_HUMAN Propionyl-CoA carboxylase alpha chain, mitochondrial	22	0.945237	1.0996	0.776575	1.17859	1.12721	0.842467	1.01088	1.01944	0.757429	0.877127	0.932239	0.943056	1.62242	1.73728	2.3827	1.32648	1.908	1.39586	1.9011	1	0.877463	1.75341	-0.18859	0.142416	0.810159	9.94e-05
774	sp|P05166-2|PCCB_HUMAN	PCCB	PCCB_HUMAN Isoform 2 of Propionyl-CoA carboxylase beta chain, mitochondrial	15	0.940426	1.12637	0.734819	1.19838	1.24639	0.829409	0.921341	1.00286	0.952311	0.819086	0.968078	0.903416	1.62389	1.68136	2.3833	1.27587	1.67422	1.45398	1.65288	1	0.910723	1.67793	-0.134916	0.367572	0.746682	0.000302711
775	sp|P05186|PPBT_HUMAN	ALPL	PPBT_HUMAN Alkaline phosphatase, tissue-nonspecific isozyme	4	1.982	0.626007	0.438573	0.953416	2.06036	0.775995	0.45022	0.713421	0.756932	0.754139	0.747118	0.939023	2.77305	3.72831	5.08356	0.899353	2.92753	1.18563	1.46976	1	0.799303	2.58103	-0.323186	0.563325	1.36795	0.0184337
776	sp|P05198|IF2A_HUMAN	EIF2S1	IF2A_HUMAN Eukaryotic translation initiation factor 2 subunit 1	24	1.11878	0.932896	0.972159	0.976166	0.972682	1.02269	0.900169	1.10446	1.08867	0.972232	1.02298	0.942799	0.975366	0.856045	0.934262	0.923387	0.851312	0.917395	0.873176	1	1.00667	0.90442	0.00959113	0.885476	-0.144935	0.0137231
777	sp|P05204|HMGN2_HUMAN	HMGN2	HMGN2_HUMAN Non-histone chromosomal protein HMG-17	3	0.913214	1.11142	0.866215	1.10916	1.19079	0.950667	1.18699	0.671551	1.2238	1.16485	1.0237	1.21245	0.683781	0.598874	0.756562	0.991723	1.35543	0.993892	1.1662	1	1.1562	0.935209	0.209393	0.14253	-0.0966392	0.592394
778	sp|P05230|FGF1_HUMAN	FGF1	FGF1_HUMAN Fibroblast growth factor 1	1	0.99984	1.01752	0.588228	1.39441	1.20624	0.767563	0.864527	1.16167	0.904181	1.04056	1.17586	1.22398	1.42854	1.83058	1.4643	1.11427	1.11914	1.23889	0.975712	1	1.08615	1.3102	0.119219	0.554321	0.389792	0.0466884
779	sp|P05362|ICAM1_HUMAN	ICAM1	ICAM1_HUMAN Intercellular adhesion molecule 1	3	0.935881	1.05056	1.21124	0.80232	0.898728	1.69914	0.496978	0.905154	0.709127	0.802425	0.664487	0.695516	0.215168	0.169184	0.256381	0.485134	1.0521	0.411703	0.662718	1	0.717889	0.464627	-0.478168	0.147701	-1.10586	0.00817695
780	sp|P05386|RLA1_HUMAN	RPLP1	RLA1_HUMAN 60S acidic ribosomal protein P1	3	1.16849	0.962877	0.981316	0.887319	1.00184	0.772954	1.41162	0.813586	0.992628	1.05068	0.906145	0.903643	1.08794	1.06035	0.988499	1.28881	1.36961	1.17941	1.36398	1	0.963274	1.19123	-0.0539823	0.74197	0.25245	0.0655132
781	sp|P05387|RLA2_HUMAN	RPLP2	RLA2_HUMAN 60S acidic ribosomal protein P2	12	1.1677	0.945053	0.971957	0.915291	0.95351	1.1583	0.876101	1.01209	0.953899	1.01459	0.846034	0.856343	1.16594	1.39849	1.02071	0.90252	1.02328	0.990825	0.955738	1	0.917718	1.06536	-0.123878	0.21172	0.0913384	0.379769
782	sp|P05388|RLA0_HUMAN	RPLP0	RLA0_HUMAN 60S acidic ribosomal protein P0	20	1.22252	0.926433	1.01558	0.835474	0.963878	1.14022	0.867429	1.02847	1.00302	0.954924	0.939275	0.953941	0.99742	0.957211	0.986951	0.879412	0.837898	0.962056	0.881113	1	0.96279	0.928866	-0.0547068	0.597107	-0.106458	0.215067
783	sp|P05412|JUN_HUMAN	JUN	JUN_HUMAN Transcription factor AP-1	3	1.00003	0.905875	1.25635	0.837751	0.845985	1.19206	0.81224	1.14972	0.992169	0.916112	0.735149	0.867301	0.43382	0.498782	0.576715	0.68814	0.828749	0.732537	0.875797	1	0.877683	0.662077	-0.188228	0.238765	-0.594929	0.00221825
784	sp|P05413|FABPH_HUMAN	FABP3	FABPH_HUMAN Fatty acid-binding protein, heart	26	0.645901	1.18454	0.505755	1.6638	1.02541	0.92228	1.04391	1.00839	0.753015	0.758937	1.04357	0.974943	1.17486	1.37794	0.953497	0.869807	0.840606	0.87853	0.78505	1	0.882616	0.982899	-0.180143	0.541486	-0.0248852	0.912472
785	sp|P05423|RPC4_HUMAN	POLR3D	RPC4_HUMAN DNA-directed RNA polymerase III subunit RPC4	4	0.890064	0.928838	1.2412	0.939898	0.581347	1.1864	1.22438	1.00787	1.22074	1.0725	1.03061	0.895686	0.569821	0.692934	0.589262	1.11305	1.15513	1.06627	1.31285	1	1.05489	0.928475	0.0770878	0.660879	-0.107065	0.606416
786	sp|P05455|LA_HUMAN	SSB	LA_HUMAN Lupus La protein	30	1.00785	0.937158	1.12642	0.928571	1.17998	0.985547	0.903354	0.931123	1.27491	1.06735	1.07712	0.989605	0.981406	0.943915	0.843126	0.810034	0.846351	0.922213	0.790918	1	1.10225	0.876852	0.140447	0.152328	-0.189595	0.0192343
787	sp|P05556-5|ITB1_HUMAN	ITGB1	ITB1_HUMAN Isoform 5 of Integrin beta-1	21	1.48208	0.761365	0.993279	0.76328	1.08949	0.979826	0.891599	1.03908	0.813162	0.8608	0.922745	1.19029	0.870613	0.908046	1.33004	1.01296	1.6572	1.02099	1.54014	1	0.946749	1.19143	-0.0789458	0.691227	0.252688	0.198576
788	sp|P05556|ITB1_HUMAN	ITGB1	ITB1_HUMAN Integrin beta-1	3	1.17337	0.914811	1.18224	0.729574	1.11061	1.1082	0.709837	1.07136	0.892917	0.901567	0.85446	0.966407	0.530141	0.64189	0.899096	0.92889	1.56844	0.897074	1.39225	1	0.903838	0.979683	-0.145864	0.356046	-0.0296135	0.89499
789	sp|P05937|CALB1_HUMAN	CALB1	CALB1_HUMAN Calbindin	15	0.668952	1.13363	1.75746	0.439964	0.140532	3.17177	0.238536	0.449158	1.763	1.87899	0.991758	1.34462	0.0310008	0.0248615	0.0715731	0.156348	0.241691	0.149918	0.358697	1	1.49459	0.147727	0.57975	0.383396	-2.759	0.0485387
790	sp|P05997|CO5A2_HUMAN	COL5A2	CO5A2_HUMAN Collagen alpha-2(V) chain	5	1.76386	0.601809	0.903954	0.730381	1.17375	0.706562	1.08518	1.0345	0.608804	0.531934	0.74415	0.51694	0.67534	0.64133	0.928953	1.13288	1.47676	1.17578	1.47138	1	0.600457	1.07177	-0.735867	0.0638725	0.100001	0.703363
791	sp|P06132|DCUP_HUMAN	UROD	DCUP_HUMAN Uroporphyrinogen decarboxylase	5	1.05324	0.992767	0.923289	1.0307	1.10425	0.868328	1.10881	0.918604	1.03966	1.0306	0.993851	1.07471	1.0329	1.35557	1.00941	0.816232	0.826901	1.01299	0.651499	1	1.03471	0.957929	0.0492211	0.480083	-0.0620101	0.631907
792	sp|P06213|INSR_HUMAN	INSR	INSR_HUMAN Insulin receptor	2	0.904538	1.05958	0.921225	1.11465	0.698842	1.34742	0.727216	1.22652	0.793517	0.885557	0.919735	0.908223	0.976769	1.00488	0.895735	0.740292	0.703265	0.802129	0.67662	1	0.876758	0.828528	-0.18975	0.325583	-0.271378	0.106343
793	sp|P06276|CHLE_HUMAN	BCHE	CHLE_HUMAN Cholinesterase	1	1.12542	1.0022	1.06353	0.808851	1.4936	0.706331	1.02659	0.773475	0.824968	1.23494	0.688021	1.06238	1.33652	1.03865	1.42422	0.825129	0.816455	0.486194	0.762244	1	0.952576	0.95563	-0.0700933	0.761481	-0.0654753	0.773254
794	sp|P06400|RB_HUMAN	RB1	RB_HUMAN Retinoblastoma-associated protein	5	1.08564	1.00665	1.13572	0.771997	0.784795	1.07029	0.956258	1.18866	0.974722	1.12072	0.865933	1.00407	0.935359	0.907132	0.966776	0.928708	0.784332	0.907812	0.839246	1	0.991362	0.895623	-0.0125163	0.922412	-0.159036	0.11928
795	sp|P06454|PTMA_HUMAN	PTMA	PTMA_HUMAN Prothymosin alpha	3	0.698266	1.04992	1.57349	0.678329	0.798251	1.63829	0.859338	0.704116	1.42833	1.4558	0.919632	0.812768	0.388116	0.526689	0.385269	0.559748	0.83267	0.68371	0.782989	1	1.15413	0.59417	0.206807	0.519161	-0.751052	0.0263346
796	sp|P06493|CDK1_HUMAN	CDK1	CDK1_HUMAN Cyclin-dependent kinase 1	5	1.07408	1.01075	1.23267	0.682487	1.13922	0.993335	0.80718	1.06026	1.37531	1.33864	0.767193	1.14664	0.535872	0.670335	0.611254	0.690731	0.658306	0.880399	0.659819	1	1.15695	0.672388	0.210322	0.256501	-0.572634	0.000930985
797	sp|P06576|ATPB_HUMAN	ATP5B	ATPB_HUMAN ATP synthase subunit beta, mitochondrial	103	0.777797	1.23529	0.768613	1.2183	1.01607	0.924138	0.90323	1.15656	0.785239	0.886995	0.895418	0.943459	1.17039	1.27623	1.28114	1.29973	1.21872	1.3217	1.25588	1	0.877778	1.26054	-0.188073	0.243298	0.334044	0.00356765
798	sp|P06730-2|IF4E_HUMAN	EIF4E	IF4E_HUMAN Isoform 2 of Eukaryotic translation initiation factor 4E	7	1.03204	0.978145	1.07161	0.918205	1.12332	0.940309	0.978801	0.957566	1.10934	0.99353	1.0255	0.99012	0.929717	0.881331	0.887039	0.903873	0.750727	0.961868	0.723737	1	1.02962	0.862613	0.0421136	0.48054	-0.213215	0.00553982
799	sp|P06732|KCRM_HUMAN	CKM	KCRM_HUMAN Creatine kinase M-type	27	0.904998	1.00722	0.43503	1.65275	0.95956	0.935182	1.29393	0.811328	0.665416	0.565259	0.540168	0.481198	1.24738	1.16588	1.17016	0.762798	0.711354	0.681284	0.653857	1	0.56301	0.913245	-0.828767	0.0386904	-0.130926	0.606107
800	sp|P06733|ENOA_HUMAN	ENO1	ENOA_HUMAN Alpha-enolase	77	0.801789	1.01264	0.92372	1.26185	0.76026	1.25479	1.04772	0.937224	1.01328	0.790089	1.19516	0.743682	0.545482	0.571254	0.533058	0.55786	0.52482	0.568732	0.495974	1	0.935554	0.542454	-0.0961069	0.598172	-0.882427	2.28e-05
801	sp|P06737|PYGL_HUMAN	PYGL	PYGL_HUMAN Glycogen phosphorylase, liver form	35	0.649229	1.17909	0.573003	1.59868	0.834148	0.922871	1.23937	1.00361	0.690872	0.678783	1.01716	0.800812	0.914305	1.23129	0.895254	0.817235	0.803533	0.917802	0.692261	1	0.796907	0.895955	-0.327517	0.284575	-0.158502	0.4717
802	sp|P06746|DPOLB_HUMAN	POLB	DPOLB_HUMAN DNA polymerase beta	3	0.943286	0.967284	1.22206	0.867369	0.845594	1.41624	0.802241	0.93593	1.39045	1.15955	1.00636	1.09231	1.14196	0.813177	0.84439	0.899323	0.934282	0.887488	0.875311	1	1.16217	0.913704	0.216822	0.211077	-0.130201	0.348028
803	sp|P06748|NPM_HUMAN	NPM1	NPM_HUMAN Nucleophosmin	20	1.37736	0.811969	1.08074	0.729925	1.0995	1.1254	0.839118	0.935985	0.906702	0.876382	1.02055	1.0404	0.986517	1.04205	1.08268	0.979556	1.14692	0.9928	1.08149	1	0.961006	1.04457	-0.0573822	0.734284	0.0629134	0.601424
804	sp|P06756|ITAV_HUMAN	ITGAV	ITAV_HUMAN Integrin alpha-V	31	1.26765	0.835058	1.07133	0.825962	1.13385	0.908914	0.912047	1.04519	0.909684	0.84048	1.09271	0.998646	0.938707	0.827563	1.43242	1.10384	1.7626	1.09195	1.76782	1	0.960381	1.27499	-0.0583215	0.661871	0.350482	0.0844613
805	sp|P06865|HEXA_HUMAN	HEXA	HEXA_HUMAN Beta-hexosaminidase subunit alpha	10	0.981109	0.926638	1.43434	0.657913	1.05417	1.26226	0.66613	1.01744	0.931729	1.00502	0.980782	0.938164	0.536875	0.531998	0.695086	0.907057	0.8954	0.927902	1.05627	1	0.963925	0.792942	-0.0530075	0.797266	-0.334714	0.119508
806	sp|P07093-3|GDN_HUMAN	SERPINE2	GDN_HUMAN Isoform 3 of Glia-derived nexin	11	2.68412	0.322539	0.468119	0.525224	0.964319	1.38225	0.641159	1.01227	0.381632	0.259057	1.16176	0.306268	0.252752	0.193643	0.348803	1.40168	2.06636	0.954782	1.92067	1	0.527178	1.01981	-0.923637	0.282682	0.028305	0.961476
807	sp|P07099|HYEP_HUMAN	EPHX1	HYEP_HUMAN Epoxide hydrolase 1	9	1.03292	0.850429	1.484	0.632649	0.831862	1.55987	0.569906	1.03837	1.08078	1.06423	1.09818	1.01117	0.430387	0.429273	0.697591	0.78589	1.00303	0.760585	1.27412	1	1.06359	0.768697	0.0889421	0.739855	-0.379514	0.206144
808	sp|P07108-5|ACBP_HUMAN	DBI	ACBP_HUMAN Isoform 5 of Acyl-CoA-binding protein	6	0.574046	1.73182	1.0161	0.678037	1.36059	1.28095	0.578106	0.78035	1.78137	0.939076	0.681593	0.583147	0.458568	0.425768	0.363262	0.655918	0.489128	0.801209	0.448009	1	0.996297	0.520266	-0.00535194	0.989841	-0.942679	0.0142559
809	sp|P07148|FABPL_HUMAN	FABP1	FABPL_HUMAN Fatty acid-binding protein, liver	4	0.567081	1.55249	1.43609	0.444337	0.410682	2.51678	0.173173	0.899369	0.956599	1.61658	2.69951	3.0026	0.0867091	0.0325498	0.119894	0.215209	0.276088	0.090229	0.369199	1	2.06882	0.169983	1.04881	0.0642498	-2.55654	0.0165346
810	sp|P07195|LDHB_HUMAN	LDHB	LDHB_HUMAN L-lactate dehydrogenase B chain	45	0.845855	1.17015	0.638649	1.34535	1.03648	0.883676	1.15566	0.92418	0.867391	0.83328	0.912436	0.93133	1.07564	1.45991	0.9912	0.957416	0.875836	1.06938	0.746719	1	0.886109	1.02516	-0.174443	0.345754	0.0358461	0.830829
811	sp|P07203|GPX1_HUMAN	GPX1	GPX1_HUMAN Glutathione peroxidase 1	11	0.994807	1.02324	0.843713	1.13824	0.94756	1.06637	0.942829	1.04324	0.969287	0.874115	1.05159	0.933548	1.90895	1.34261	1.78025	1.3674	1.32613	1.57937	1.30039	1	0.957136	1.51502	-0.063204	0.431478	0.599333	9.53e-05
812	sp|P07205|PGK2_HUMAN	PGK2	PGK2_HUMAN Phosphoglycerate kinase 2	2	0.573171	1.11829	0.727969	1.58057	0.815076	1.23111	1.05899	0.894821	0.906335	0.651737	0.984427	0.635561	0.484951	0.476654	0.451357	0.459597	0.493697	0.556334	0.433933	1	0.794515	0.479503	-0.331853	0.263905	-1.06039	0.000900927
813	sp|P07225|PROS_HUMAN	PROS1	PROS_HUMAN Vitamin K-dependent protein S	15	0.753265	1.31797	0.783764	1.145	0.78189	0.948696	0.985338	1.28408	0.733311	0.825073	1.07942	1.31587	0.625269	0.514706	0.733821	0.931997	0.795304	0.907223	1.05701	1	0.988418	0.795047	-0.0168063	0.938323	-0.330888	0.081566
814	sp|P07237|PDIA1_HUMAN	P4HB	PDIA1_HUMAN Protein disulfide-isomerase	38	1.14283	0.87162	1.23099	0.754562	1.01444	1.19963	0.713104	1.07283	0.93643	0.848612	0.913802	0.881572	0.550134	0.539731	0.709624	0.912393	1.18464	0.848612	1.22399	1	0.895104	0.852732	-0.159873	0.332201	-0.229836	0.25424
815	sp|P07305|H10_HUMAN	H1F0	H10_HUMAN Histone H1.0	11	0.947919	0.949879	0.757818	1.34438	1.12948	1.14161	1.0505	0.678411	0.68716	0.590464	0.539534	0.441359	0.893818	0.929332	1.07476	0.69839	0.927526	0.680259	0.800864	1	0.564629	0.85785	-0.824624	0.00369784	-0.221202	0.160981
816	sp|P07311|ACYP1_HUMAN	ACYP1	ACYP1_HUMAN Acylphosphatase-1	5	0.80263	1.03031	0.768171	1.39889	0.984024	0.889776	1.1388	0.987396	0.875517	0.7489	1.03763	0.837698	0.937095	0.969503	0.808706	0.765846	0.725231	0.804847	0.684903	1	0.874937	0.813733	-0.192749	0.286006	-0.297373	0.0472982
817	sp|P07339|CATD_HUMAN_contaminant	CTSD	CATD_HUMAN_contaminant Cathepsin D	16	1.21986	0.812966	1.2054	0.761778	1.09053	0.863637	1.17802	0.867811	1.06813	0.993101	0.960594	0.844062	1.0751	0.852448	1.05118	1.28822	1.33619	1.21179	1.32763	1	0.966471	1.16322	-0.0492022	0.752066	0.218127	0.113877
818	sp|P07355-2|ANXA2_HUMAN	ANXA2	ANXA2_HUMAN Isoform 2 of Annexin A2	52	1.01587	0.812444	1.46552	0.706166	0.934471	1.2828	0.82737	0.955359	1.04217	0.831433	0.888921	0.807115	0.36515	0.351028	0.530909	0.880196	1.00349	0.843697	1.23317	1	0.89241	0.743948	-0.164221	0.444879	-0.426727	0.11764
819	sp|P07384|CAN1_HUMAN	CAPN1	CAN1_HUMAN Calpain-1 catalytic subunit	34	0.801667	1.07054	1.2164	0.911391	0.96109	0.953673	1.15805	0.927187	1.24705	1.16755	1.04464	1.11988	0.857516	0.964679	0.775169	0.918206	0.853183	0.970579	0.842754	1	1.14478	0.883155	0.195069	0.0863811	-0.179261	0.0651433
820	sp|P07437|TBB5_HUMAN	TUBB	TBB5_HUMAN Tubulin beta chain	16	0.846911	1.10688	1.06402	0.982193	0.985275	1.06434	0.854615	1.09577	1.29958	1.27896	1.01661	1.06401	0.659467	0.901774	0.649168	0.714253	0.675254	0.923707	0.616177	1	1.16479	0.734257	0.220065	0.0444903	-0.445642	0.000587147
821	sp|P07602-3|SAP_HUMAN	PSAP	SAP_HUMAN Isoform Sap-mu-9 of Prosaposin	10	1.36728	0.799751	0.954762	0.878205	1.3045	0.853365	0.770291	1.07184	0.942113	0.902122	0.935157	0.936188	1.13192	1.06944	1.59343	1.2447	1.88411	1.2954	1.73444	1	0.928895	1.42192	-0.106413	0.556897	0.507839	0.0102547
822	sp|P07686|HEXB_HUMAN	HEXB	HEXB_HUMAN Beta-hexosaminidase subunit beta	15	0.718972	0.966259	1.73783	0.576937	0.91201	1.71001	0.522202	0.855775	1.12661	1.09689	0.844475	0.77866	0.27049	0.268757	0.425044	0.667694	0.858342	0.590407	0.935797	1	0.961659	0.57379	-0.0564033	0.880823	-0.801404	0.0554701
823	sp|P07737|PROF1_HUMAN	PFN1	PROF1_HUMAN Profilin-1	35	0.972607	0.981051	1.01481	1.03153	1.15135	0.856551	1.00355	0.988547	1.19668	0.961611	1.12173	0.990739	0.945451	0.956646	0.774802	0.717488	0.713011	0.818573	0.659876	1	1.06769	0.797978	0.0944915	0.252052	-0.325579	0.00164469
824	sp|P07738|PMGE_HUMAN	BPGM	PMGE_HUMAN Bisphosphoglycerate mutase	2	0.701197	1.18294	0.940025	1.17584	1.1487	1.14481	1.07745	0.629042	1.00241	1.16594	0.942028	1.10662	0.804967	1.01859	0.608219	0.960182	0.479538	0.588971	0.488314	1	1.05425	0.706968	0.0762187	0.656869	-0.500282	0.0239286
825	sp|P07741|APT_HUMAN	APRT	APT_HUMAN Adenine phosphoribosyltransferase	9	0.723105	1.2057	1.04911	1.02209	0.969824	1.05565	1.01606	0.958464	1.11632	1.33344	0.979301	1.22236	0.538514	0.885886	0.522051	0.881464	0.784455	0.954372	0.765805	1	1.16286	0.761793	0.217671	0.0869403	-0.39253	0.00990837
826	sp|P07814|SYEP_HUMAN	EPRS	SYEP_HUMAN Bifunctional glutamate/proline--tRNA ligase	58	1.0523	0.987415	0.967087	0.993196	0.974926	0.982675	1.04575	0.996651	0.927021	0.982399	0.931584	1.01359	1.15599	1.02434	1.01773	0.966288	0.968564	0.928374	1.01102	1	0.963647	1.01033	-0.0534229	0.121008	0.0148246	0.721189
827	sp|P07858|CATB_HUMAN	CTSB	CATB_HUMAN Cathepsin B	17	1.23836	0.669104	1.37169	0.72084	1.37796	0.65716	1.12364	0.841246	1.07082	0.899953	1.11108	0.948281	1.01451	0.730237	1.03665	1.28068	1.16925	1.13826	1.22195	1	1.00753	1.08451	0.010827	0.964165	0.117038	0.541921
828	sp|P07900-2|HS90A_HUMAN	HSP90AA1	HS90A_HUMAN Isoform 2 of Heat shock protein HSP 90-alpha	109	0.925905	1.05551	1.03411	0.984475	0.948105	1.04329	0.987287	1.02132	1.13515	1.04178	1.00081	0.946784	0.846465	0.827293	0.711612	0.820018	0.750171	0.842709	0.738393	1	1.03113	0.790952	0.0442311	0.404548	-0.338339	2.49e-06
829	sp|P07902|GALT_HUMAN	GALT	GALT_HUMAN Galactose-1-phosphate uridylyltransferase	5	0.757944	1.08567	1.03258	1.1238	1.06804	1.03937	0.929409	0.963179	1.07222	1.10742	1.10316	1.1909	0.916237	1.09141	0.784485	0.897224	0.846381	1.04698	0.75742	1	1.11843	0.905735	0.161469	0.0852897	-0.142839	0.155496
830	sp|P07910-2|HNRPC_HUMAN	HNRNPC	HNRPC_HUMAN Isoform C1 of Heterogeneous nuclear ribonucleoproteins C1/C2	17	0.274434	1.15915	1.40223	1.16419	1.00499	1.06995	0.93071	0.994349	1.36986	1.44121	1.24398	1.25252	0.986944	1.0621	1.06161	0.96785	0.946897	0.957067	0.99357	1	1.32689	0.996577	0.408051	0.0846004	-0.00494644	0.978647
831	sp|P07942|LAMB1_HUMAN	LAMB1	LAMB1_HUMAN Laminin subunit beta-1	26	1.24696	0.866918	1.07968	0.806443	1.22815	1.10076	0.833029	0.838063	0.93972	0.929893	0.903893	0.723905	1.32368	1.21804	1.00572	0.907258	1.14877	1.18245	0.906045	1	0.874353	1.09885	-0.193713	0.239965	0.135995	0.293444
832	sp|P07947|YES_HUMAN	YES1	YES_HUMAN Tyrosine-protein kinase Yes	7	0.995687	0.783726	1.4604	0.760185	0.826822	1.25582	0.730442	1.18692	1.39902	1.1248	1.10215	1.01006	0.527236	0.502012	0.542633	0.911756	1.02798	0.888671	1.12647	1	1.15901	0.789537	0.212888	0.315396	-0.340921	0.151723
833	sp|P07948|LYN_HUMAN	LYN	LYN_HUMAN Tyrosine-protein kinase Lyn	4	1.15763	0.929605	0.913869	0.998892	0.827669	1.05341	0.964911	1.15401	0.899602	0.87552	1.04856	1.18667	0.778314	0.963957	0.905819	0.999304	1.3052	1.02935	1.26424	1	1.00259	1.03517	0.00372792	0.973804	0.0498661	0.666735
834	sp|P07951-2|TPM2_HUMAN	TPM2	TPM2_HUMAN Isoform 2 of Tropomyosin beta chain	3	2.35316	0.40642	0.796139	0.444278	1.22095	0.984365	0.698182	1.0965	0.568384	0.359142	1.43413	0.518036	0.325713	0.253101	0.353209	1.12793	1.13988	1.00598	0.880036	1	0.719923	0.72655	-0.474085	0.450174	-0.460865	0.336329
835	sp|P07951|TPM2_HUMAN	TPM2	TPM2_HUMAN Tropomyosin beta chain	21	1.4079	0.782615	0.921485	0.888004	0.703387	1.41508	0.828954	1.05258	0.873613	0.64082	1.06355	0.622939	0.325822	0.35295	0.463387	0.502951	0.935148	0.600523	0.816998	1	0.800231	0.571111	-0.321512	0.231649	-0.808156	0.00626479
836	sp|P07954|FUMH_HUMAN	FH	FUMH_HUMAN Fumarate hydratase, mitochondrial	60	0.86817	1.14844	0.744174	1.23922	1.04374	0.857894	0.946942	1.15143	0.790779	0.852542	0.880352	0.928971	1.36686	1.43447	1.72901	1.40545	1.56488	1.45519	1.47703	1	0.863161	1.49041	-0.212299	0.162773	0.575712	3e-05
837	sp|P07996|TSP1_HUMAN	THBS1	TSP1_HUMAN Thrombospondin-1	9	1.14293	0.881989	1.21782	0.757261	0.870106	1.0237	0.501612	1.60458	0.880584	0.819217	1.12649	0.834749	0.575769	0.583986	0.757798	0.737028	0.96496	0.740853	1.2055	1	0.91526	0.795128	-0.127746	0.642044	-0.330741	0.190872
838	sp|P08069|IGF1R_HUMAN	IGF1R	IGF1R_HUMAN Insulin-like growth factor 1 receptor	5	1.03996	1.04812	0.9676	0.944318	0.931427	1.09009	0.913412	1.06507	0.820447	0.893909	0.88504	0.784979	0.641512	0.702237	0.816911	0.808849	0.986387	0.782279	0.966666	1	0.846094	0.814977	-0.241111	0.00280078	-0.295168	0.0032943
839	sp|P08107|HSP71_HUMAN	HSPA1A	HSP71_HUMAN Heat shock 70 kDa protein 1A/1B	45	0.840963	1.07561	0.886992	1.19644	1.04962	0.922369	1.12315	0.904862	0.965589	0.955483	0.875223	0.865785	1.27095	1.19406	1.04174	0.756632	0.760944	0.824428	0.725957	1	0.91552	0.939244	-0.127337	0.242393	-0.0904282	0.527166
840	sp|P08123|CO1A2_HUMAN	COL1A2	CO1A2_HUMAN Collagen alpha-2(I) chain	8	1.85766	0.573224	1.20397	0.365146	1.99785	0.550764	0.545888	0.905492	0.589102	0.3243	0.571497	0.209787	0.123683	0.162683	0.518066	0.723136	1.61588	1.17016	1.71471	1	0.423672	0.861188	-1.23898	0.110012	-0.2156	0.682346
841	sp|P08133|ANXA6_HUMAN	ANXA6	ANXA6_HUMAN Annexin A6	80	0.915911	1.10116	0.603595	1.37933	1.23117	0.717341	0.994541	1.05695	0.932147	0.797873	1.12738	0.960928	1.56918	1.85462	2.51284	1.01559	1.61476	1.2278	1.4428	1	0.954583	1.60537	-0.0670582	0.749349	0.682905	0.00855608
842	sp|P08134|RHOC_HUMAN	RHOC	RHOC_HUMAN Rho-related GTP-binding protein RhoC	7	1.67779	0.525891	0.757991	1.03832	1.2957	0.670685	1.25738	0.77623	1.26272	0.865565	1.2774	1.61022	1.68689	1.1257	1.09493	0.972581	0.928954	1.01896	0.940203	1	1.25397	1.10974	0.326508	0.282779	0.150228	0.540387
843	sp|P08172|ACM2_HUMAN	CHRM2	ACM2_HUMAN Muscarinic acetylcholine receptor M2	2	1.4482	0.777593	0.599038	1.17517	1.08235	0.640846	1.03435	1.24245	0.897416	0.997293	1.19511	2.38727	2.90099	2.06426	2.57097	1.65988	2.16086	1.94268	2.1259	1	1.36927	2.20365	0.453409	0.214032	1.13989	1.92e-05
844	sp|P08236|BGLR_HUMAN	GUSB	BGLR_HUMAN Beta-glucuronidase	6	0.841624	1.02425	1.35039	0.783734	1.2948	1.14725	0.710911	0.847039	0.921191	1.11962	1.04059	1.08168	0.541778	0.630438	1.02245	0.945534	1.2807	0.871782	1.28103	1	1.04077	0.939101	0.0576503	0.755585	-0.0906475	0.663655
845	sp|P08237-3|K6PF_HUMAN	PFKM	K6PF_HUMAN Isoform 3 of 6-phosphofructokinase, muscle type	48	0.981052	1.06272	0.568141	1.38809	1.10865	0.812732	1.16336	0.91526	0.878948	0.814477	1.07589	0.976997	1.51992	1.5162	1.1416	1.04023	0.807737	1.12302	0.761145	1	0.936577	1.12998	-0.0945309	0.640075	0.176295	0.374985
846	sp|P08238|HS90B_HUMAN	HSP90AB1	HS90B_HUMAN Heat shock protein HSP 90-beta	57	1.01791	1.00108	1.06886	0.912154	1.05408	0.948488	1.04554	0.951895	1.27294	1.10333	0.968674	0.985074	0.80728	0.774265	0.727134	0.770436	0.679971	0.820446	0.653727	1	1.0825	0.747609	0.114373	0.167389	-0.419645	1.85e-06
847	sp|P08240|SRPR_HUMAN	SRPR	SRPR_HUMAN Signal recognition particle receptor subunit alpha	21	1.0231	1.01928	1.0745	0.883111	1.10578	1.01703	0.829965	1.04723	0.940479	0.948272	0.90968	0.952007	0.701776	0.707828	0.735244	0.883589	0.941647	0.929353	1.03625	1	0.93761	0.847955	-0.0929406	0.231121	-0.23794	0.0228635
848	sp|P08243|ASNS_HUMAN	ASNS	ASNS_HUMAN Asparagine synthetase [glutamine-hydrolyzing]	6	1.06258	1.00832	1.3206	0.6085	0.839112	1.29012	0.804306	1.06647	1.49576	1.27603	1.02846	1.08631	0.376751	0.443591	0.47112	0.695211	0.673138	0.673857	0.677083	1	1.22164	0.572965	0.288821	0.152618	-0.803482	0.00123418
849	sp|P08294|SODE_HUMAN	SOD3	SODE_HUMAN Extracellular superoxide dismutase [Cu-Zn]	3	1.1462	0.89644	1.16648	0.790876	0.960116	1.08334	0.71271	1.24384	0.830308	0.942075	0.909041	1.11524	0.496404	0.385001	0.731775	0.848452	0.867358	0.692592	0.985573	1	0.949165	0.715308	-0.0752692	0.640639	-0.483364	0.0170109
850	sp|P08397|HEM3_HUMAN	HMBS	HEM3_HUMAN Porphobilinogen deaminase	6	0.880539	1.07766	1.02468	1.01712	0.912672	1.00121	1.08653	0.999585	1.01718	1.04256	0.953104	0.939718	0.802771	1.02562	0.772945	0.834912	0.773805	0.921068	0.751786	1	0.988142	0.840415	-0.0172099	0.77556	-0.250826	0.0032372
851	sp|P08473|NEP_HUMAN	MME	NEP_HUMAN Neprilysin	1	1.76045	0.666962	0.727088	0.845498	1.28559	1.02384	0.74689	0.943676	0.549484	0.531641	0.602564	0.541633	1.3862	1.16517	2.0196	1.88252	2.66231	1.56593	2.6372	1	0.556331	1.9027	-0.845985	0.0397377	0.92805	0.00301755
852	sp|P08559-4|ODPA_HUMAN	PDHA1	ODPA_HUMAN Isoform 4 of Pyruvate dehydrogenase E1 component subunit alpha, somatic form, mitochondrial	47	0.856036	1.17105	0.71997	1.25295	1.0086	0.818981	1.17562	0.9968	0.75352	0.85902	0.942419	0.966329	1.303	1.31044	1.11639	1.33621	1.21771	1.24521	1.18089	1	0.880322	1.24426	-0.183897	0.273008	0.315293	0.00779952
853	sp|P08572|CO4A2_HUMAN	COL4A2	CO4A2_HUMAN Collagen alpha-2(IV) chain	16	1.60557	0.68768	0.926087	0.780666	1.02702	1.01405	0.916623	1.04231	0.762781	0.798683	0.775323	0.933805	1.06091	1.06665	1.29471	1.19133	1.31811	1.24799	1.30037	1	0.817648	1.21144	-0.290448	0.231405	0.276724	0.0794033
854	sp|P08574|CY1_HUMAN	CYC1	CY1_HUMAN Cytochrome c1, heme protein, mitochondrial	9	1.12596	0.987508	0.699067	1.18747	1.2017	0.879275	0.941067	0.977955	0.841809	0.771953	0.986655	0.842813	1.8354	1.39416	1.89121	1.3282	1.56113	1.35567	1.43773	1	0.860808	1.54336	-0.216237	0.160942	0.626071	0.00016049
855	sp|P08579|RU2B_HUMAN	SNRPB2	RU2B_HUMAN U2 small nuclear ribonucleoprotein B''	6	0.914744	0.936158	1.25087	0.898227	1.02568	1.09265	1.01684	0.864831	1.10604	1.06194	1.01832	1.00835	0.770451	0.752759	0.883097	1.16944	0.917094	0.998451	0.898987	1	1.04866	0.912897	0.068551	0.48205	-0.131477	0.230449
856	sp|P08582|TRFM_HUMAN	MFI2	TRFM_HUMAN Melanotransferrin	4	0.7732	1.08015	0.961987	1.18466	0.776725	0.682733	1.36688	1.17366	0.644641	0.708446	0.879588	0.793017	0.685588	0.65844	0.95737	0.805857	1.05587	0.625529	0.919777	1	0.756423	0.815491	-0.402735	0.0871556	-0.29426	0.113906
857	sp|P08590|MYL3_HUMAN	MYL3	MYL3_HUMAN Myosin light chain 3	20	1.14877	1.03835	0.582818	1.23006	1.303	0.792026	1.11702	0.787954	1.43129	1.62126	1.76691	1.57351	1.90538	2.13971	2.31561	1.55778	1.53519	1.69316	1.6852	1	1.59824	1.83315	0.676484	0.00141829	0.874323	5.63e-05
858	sp|P08621|RU17_HUMAN	SNRNP70	RU17_HUMAN U1 small nuclear ribonucleoprotein 70 kDa	6	0.867195	1.00692	1.09736	1.02852	1.033	1.15398	0.875397	0.937622	0.953778	1.0438	0.941766	1.04817	0.796554	0.91507	0.815891	0.948546	0.966689	0.938392	1.00007	1	0.99688	0.911601	-0.00450873	0.956214	-0.133525	0.0830106
859	sp|P08648|ITA5_HUMAN	ITGA5	ITA5_HUMAN Integrin alpha-5	6	0.9599	1.00045	1.0674	0.972253	1.20984	1.06853	0.750808	0.97082	0.895324	0.973663	1.00522	0.964317	1.0155	1.13873	1.78525	1.08143	2.37952	1.10568	1.68867	1	0.95963	1.4564	-0.0594498	0.568559	0.542404	0.0295151
860	sp|P08651|NFIC_HUMAN	NFIC	NFIC_HUMAN Nuclear factor 1 C-type	5	0.816013	1.18356	0.655701	1.34473	1.04628	0.979895	0.928968	1.04486	0.712802	1.02416	0.919748	1.25843	1.28776	1.60896	1.17956	1.25654	1.36627	1.05978	1.33906	1	0.978783	1.2997	-0.0309386	0.876082	0.378182	0.010594
861	sp|P08670|VIME_HUMAN	VIM	VIME_HUMAN Vimentin	53	1.28681	0.80088	1.06216	0.850153	1.04472	1.03834	0.84987	1.06707	0.94195	0.921314	1.00403	0.896938	1.40888	1.16963	1.20434	1.08513	1.09493	1.00783	0.936443	1	0.941058	1.1296	-0.0876451	0.495357	0.175811	0.134064
862	sp|P08754|GNAI3_HUMAN	GNAI3	GNAI3_HUMAN Guanine nucleotide-binding protein G(k) subunit alpha	2	1.0216	0.964813	1.01705	0.996539	0.886984	0.881184	1.26902	0.962809	1.02505	1.10655	1.19437	1.06484	1.04188	1.05852	1.10959	1.0026	0.858616	0.932096	0.919532	1	1.0977	0.988977	0.134489	0.173355	-0.0159916	0.845928
863	sp|P08758|ANXA5_HUMAN	ANXA5	ANXA5_HUMAN Annexin A5	41	0.748303	1.10826	1.21295	0.930489	0.947968	1.06097	0.943515	1.04755	1.17928	1.12168	1.08356	1.02682	0.820289	0.954484	0.900858	0.850506	1.08473	0.93424	0.970807	1	1.10283	0.930845	0.141215	0.199596	-0.103387	0.279876
864	sp|P08865|RSSA_HUMAN	RPSA	RSSA_HUMAN 40S ribosomal protein SA	19	1.07921	0.969927	1.08151	0.869352	0.956673	0.990535	1.0576	0.99519	0.972694	0.995546	0.949114	0.949962	0.789733	0.826004	0.850128	1.07283	0.962834	1.05577	1.00362	1	0.966829	0.937274	-0.0486674	0.398111	-0.0934576	0.22078
865	sp|P09001|RM03_HUMAN	MRPL3	RM03_HUMAN 39S ribosomal protein L3, mitochondrial	11	0.994851	1.10583	0.829528	1.06979	0.787464	0.784988	1.38253	1.04502	0.823051	0.938356	0.836869	0.883112	1.15393	1.08743	1.16064	1.17023	1.06542	0.99379	1.12496	1	0.870347	1.10806	-0.200337	0.244432	0.148033	0.198892
866	sp|P09012|SNRPA_HUMAN	SNRPA	SNRPA_HUMAN U1 small nuclear ribonucleoprotein A	11	0.84992	1.06983	1.1048	0.975456	0.911623	1.22707	0.92433	0.936981	0.969151	1.09292	0.946745	1.05161	0.773086	0.888364	0.796414	1.01201	1.00579	0.939071	0.989771	1	1.01511	0.914929	0.0216324	0.827912	-0.128268	0.17043
867	sp|P09104|ENOG_HUMAN	ENO2	ENOG_HUMAN Gamma-enolase	10	0.514903	1.10059	0.597085	1.78742	1.02484	1.25502	0.892608	0.827533	0.872905	0.558951	1.36775	0.63338	0.605896	0.621166	0.500659	0.51321	0.451533	0.503643	0.338291	1	0.858246	0.504914	-0.220537	0.567706	-0.98589	0.00748379
868	sp|P09110|THIK_HUMAN	ACAA1	THIK_HUMAN 3-ketoacyl-CoA thiolase, peroxisomal	11	1.08791	0.917952	1.04546	0.94868	1.15555	0.82596	1.0108	1.00769	0.959195	0.930483	1.00892	0.973042	1.12604	1.04298	1.17874	1.28441	1.21375	1.17188	1.32908	1	0.96791	1.19241	-0.0470552	0.563678	0.253883	0.00249512
869	sp|P09132|SRP19_HUMAN	SRP19	SRP19_HUMAN Signal recognition particle 19 kDa protein	5	1.40209	0.88339	0.901425	0.813096	0.987951	0.821325	1.25734	0.933382	0.994508	0.984742	1.04717	1.32825	2.77521	1.73526	2.25035	1.04428	1.16609	0.965892	1.21129	1	1.08867	1.59262	0.122565	0.486437	0.671405	0.0379644
870	sp|P09211|GSTP1_HUMAN	GSTP1	GSTP1_HUMAN Glutathione S-transferase P	27	0.875543	0.953621	1.48881	0.682023	0.779382	1.41817	0.864315	0.938134	1.29334	1.22662	1.00305	1.25276	0.501321	0.57544	0.499299	0.69382	0.734113	0.770725	0.721063	1	1.19394	0.642255	0.255734	0.243945	-0.638783	0.00989439
871	sp|P09327|VILI_HUMAN	VIL1	VILI_HUMAN Villin-1	26	0.849368	0.821179	1.89373	0.435719	0.417322	2.51262	0.259201	0.810858	1.44801	1.36589	1.27224	1.3687	0.114612	0.0862651	0.193112	0.274539	0.34876	0.199062	0.551192	1	1.36371	0.252506	0.447538	0.39159	-1.98561	0.0294837
872	sp|P09382|LEG1_HUMAN	LGALS1	LEG1_HUMAN Galectin-1	3	1.60773	0.81286	0.633094	0.946318	0.890902	0.403157	1.97474	0.731197	0.536547	0.539907	0.614737	0.668179	0.932634	0.810155	0.703245	0.739894	0.739524	0.363987	0.431085	1	0.589843	0.674361	-0.761598	0.159745	-0.568408	0.1486
873	sp|P09417|DHPR_HUMAN	QDPR	DHPR_HUMAN Dihydropteridine reductase	6	0.9121	1.01769	0.885934	1.18428	0.970643	0.877838	1.20396	0.947562	1.38442	1.13875	1.49358	1.2579	2.91475	1.83671	1.51708	1.13397	1.11866	1.1963	1.03031	1	1.31866	1.5354	0.399075	0.00340505	0.618611	0.0445262
874	sp|P09429|HMGB1_HUMAN	HMGB1	HMGB1_HUMAN High mobility group protein B1	25	0.918744	1.03693	1.15268	0.891651	1.47688	0.814509	0.909119	0.799495	1.48183	1.21634	1.09535	1.05658	0.778255	0.778549	0.66535	0.871779	0.898802	0.974054	0.77006	1	1.21253	0.81955	0.278015	0.138181	-0.287097	0.0731314
875	sp|P09471|GNAO_HUMAN	GNAO1	GNAO_HUMAN Guanine nucleotide-binding protein G(o) subunit alpha	3	0.934608	1.27363	0.61631	1.17545	1.1767	0.883545	0.918829	1.02093	0.976132	1.11897	1.21492	1.40152	2.12462	2.84497	1.94705	1.42123	1.29073	1.42028	1.21613	1	1.17789	1.75215	0.236199	0.17925	0.809123	0.00490482
876	sp|P09486|SPRC_HUMAN	SPARC	SPRC_HUMAN SPARC	8	1.83307	0.565772	1.00053	0.600631	1.1252	1.15104	0.673814	1.04994	0.810621	0.669939	0.880349	0.65401	0.392403	0.368973	0.530449	0.969649	1.35502	0.805047	1.50197	1	0.75373	0.846216	-0.407881	0.27741	-0.240902	0.503876
877	sp|P09493-5|TPM1_HUMAN	TPM1	TPM1_HUMAN Isoform 5 of Tropomyosin alpha-1 chain	1	0.894145	0.910369	1.75441	0.441072	0.808102	1.12973	1.13072	0.931449	1.16326	1.42602	1.26294	1.16123	0.0520032	0.0266151	0.138871	0.641524	0.878393	0.637937	0.761246	1	1.25336	0.448084	0.325805	0.224838	-1.15816	0.0125096
878	sp|P09493-8|TPM1_HUMAN	TPM1	TPM1_HUMAN Isoform 8 of Tropomyosin alpha-1 chain	30	1.15691	0.855662	0.769232	1.2182	0.914066	1.16328	0.827647	1.09501	0.662984	0.686884	0.772931	0.687184	0.441762	0.527378	0.570026	0.682718	0.892774	0.683367	0.890886	1	0.702496	0.669844	-0.509439	0.00900628	-0.578102	0.00302024
879	sp|P09496|CLCA_HUMAN	CLTA	CLCA_HUMAN Clathrin light chain A	2	0.982051	0.892649	1.38261	0.742685	0.678407	1.32838	0.706367	1.28685	1.04974	0.93472	0.795977	0.842609	0.421161	0.423404	0.40247	0.860549	1.02764	0.832479	0.928049	1	0.905761	0.699394	-0.142797	0.557095	-0.515823	0.0617552
880	sp|P09497-2|CLCB_HUMAN	CLTB	CLCB_HUMAN Isoform Non-brain of Clathrin light chain B	10	1.07061	0.947035	1.02309	0.959261	1.04012	0.957688	1.01436	0.987822	0.913913	0.802756	0.913588	0.71584	1.00619	0.893526	0.798001	1.01654	1.20162	0.995673	0.93047	1	0.836524	0.977431	-0.257521	0.00197891	-0.032933	0.640488
881	sp|P09525|ANXA4_HUMAN	ANXA4	ANXA4_HUMAN Annexin A4	27	0.505904	1.11128	1.75335	0.629457	0.507871	2.31001	0.447407	0.734717	1.54463	1.37239	1.05431	1.16681	0.177654	0.147159	0.39139	0.413045	0.71577	0.351771	0.881692	1	1.28453	0.439783	0.361245	0.446474	-1.18514	0.0644563
882	sp|P09543|CN37_HUMAN	CNP	CN37_HUMAN 2',3'-cyclic-nucleotide 3'-phosphodiesterase	9	0.872369	1.01725	1.25761	0.852768	0.883243	1.13668	1.05103	0.929046	0.951503	1.10148	0.882564	0.936599	0.562365	0.622814	0.620378	1.0164	1.07612	0.979584	1.14677	1	0.968036	0.860634	-0.0468671	0.698129	-0.216529	0.198955
883	sp|P09601|HMOX1_HUMAN	HMOX1	HMOX1_HUMAN Heme oxygenase 1	1	1.92628	0.713518	0.75095	0.609246	1.19051	0.986102	0.637755	1.18563	0.767553	0.652993	0.607184	0.794017	2.20188	3.5473	7.60479	1.30131	2.73676	2.21666	3.46226	1	0.705437	3.29585	-0.503411	0.224632	1.72065	0.00849162
884	sp|P09622|DLDH_HUMAN	DLD	DLDH_HUMAN Dihydrolipoyl dehydrogenase, mitochondrial	16	0.928397	1.12254	0.774414	1.17465	1.00243	0.870531	1.10203	1.02501	0.791336	0.853063	0.910602	0.88576	1.38609	1.36265	1.87351	1.16821	1.67763	1.18309	1.68886	1	0.86019	1.47715	-0.217272	0.0799787	0.562815	0.000738374
885	sp|P09651|ROA1_HUMAN	HNRNPA1	ROA1_HUMAN Heterogeneous nuclear ribonucleoprotein A1	49	0.92666	0.939692	1.24245	0.891196	1.0321	1.20807	0.781649	0.978189	1.15543	1.0888	0.979068	0.940426	0.657402	0.704613	0.675025	0.891028	0.892486	0.987805	0.824443	1	1.04093	0.804686	0.0578738	0.647795	-0.313502	0.0211869
886	sp|P09661|RU2A_HUMAN	SNRPA1	RU2A_HUMAN U2 small nuclear ribonucleoprotein A'	8	0.850784	0.982798	1.20005	0.966366	1.08859	1.12266	0.79183	0.996925	1.15231	1.17954	1.06077	1.0493	0.723141	0.785134	0.777296	0.941063	0.980353	0.957287	1.03147	1	1.11048	0.885106	0.151185	0.161879	-0.176078	0.109189
887	sp|P09669|COX6C_HUMAN	COX6C	COX6C_HUMAN Cytochrome c oxidase subunit 6C	6	1.03724	1.0515	0.745579	1.16568	1.49245	0.997657	0.659694	0.850196	0.856338	0.842218	0.885675	0.899854	1.16209	1.04129	1.56785	0.732084	0.855176	0.964373	0.838032	1	0.871021	1.02299	-0.19922	0.358602	0.0327866	0.871622
888	sp|P09874|PARP1_HUMAN	PARP1	PARP1_HUMAN Poly [ADP-ribose] polymerase 1	45	0.810203	1.14102	1.02723	1.02155	0.836099	1.08864	1.17442	0.900839	0.882771	1.23935	0.958455	1.15601	0.809552	0.858149	0.646585	0.91834	0.780352	0.855359	0.716869	1	1.05914	0.797887	0.0828998	0.525153	-0.325744	0.00588704
889	sp|P09884|DPOLA_HUMAN	POLA1	DPOLA_HUMAN DNA polymerase alpha catalytic subunit	2	0.957879	1.0985	1.20672	0.736902	0.993986	1.02935	1.0216	0.955063	1.28912	1.41511	0.660142	1.14004	0.561922	0.84363	0.530527	0.787055	0.909529	0.929278	0.920275	1	1.1261	0.783174	0.171339	0.356723	-0.352596	0.0162022
890	sp|P09936|UCHL1_HUMAN	UCHL1	UCHL1_HUMAN Ubiquitin carboxyl-terminal hydrolase isozyme L1	7	1.87979	0.748677	0.483969	0.887564	1.67489	0.472726	1.08175	0.77063	1.0183	0.877651	1.37454	1.24685	2.75633	2.19934	1.7529	1.47279	1.09059	1.55129	0.941489	1	1.12934	1.68067	0.175474	0.651542	0.749041	0.039515
891	sp|P09960|LKHA4_HUMAN	LTA4H	LKHA4_HUMAN Leukotriene A-4 hydrolase	21	0.871982	1.00587	1.058	1.06415	1.04642	0.978456	1.02094	0.954185	1.13298	1.04668	1.17255	1.04018	1.13281	1.20213	0.964809	0.870965	0.827766	1.02135	0.740959	1	1.0981	0.965826	0.135005	0.0326969	-0.0501642	0.598435
892	sp|P09972|ALDOC_HUMAN	ALDOC	ALDOC_HUMAN Fructose-bisphosphate aldolase C	20	0.721635	1.09178	0.62355	1.56303	0.677527	1.1961	1.22612	0.900257	0.795448	0.658252	1.10563	0.722496	0.67429	0.706579	0.47442	0.630999	0.464379	0.675873	0.401272	1	0.820456	0.575402	-0.285502	0.342596	-0.797359	0.00663763
893	sp|P0C7U0|ELFN1_HUMAN	ELFN1	ELFN1_HUMAN Protein ELFN1	1	0.89567	1.1061	1.16069	0.837542	1.10092	1.04987	0.857813	0.991395	1.02704	1.17278	0.884583	0.963635	1.02637	0.754998	1.08888	1.27235	1.54299	1.05338	1.53159	1	1.01201	1.18151	0.0172225	0.87677	0.24063	0.126493
894	sp|P0CAP1|MYZAP_HUMAN	MYZAP	MYZAP_HUMAN Myocardial zonula adherens protein	8	1.04711	1.01246	0.670826	1.2696	1.07649	0.94874	1.04251	0.932257	0.76729	0.983907	0.852989	0.834749	1.84286	1.69275	1.37761	1.16905	0.954113	1.03682	0.908013	1	0.859734	1.28303	-0.218038	0.15601	0.359556	0.0716542
895	sp|P0CG12|CTF8A_HUMAN	CHTF8	CTF8A_HUMAN Chromosome transmission fidelity protein 8 homolog isoform 2	1	1.11031	0.985608	0.599615	1.30446	0.917914	1.32792	1.10898	0.645183	0.817925	0.882266	1.25714	1.34341	0.453089	0.363929	0.561282	0.892108	0.648597	0.847814	0.830121	1	1.07519	0.656706	0.104588	0.658329	-0.606681	0.017671
896	sp|P0CG29|GST2_HUMAN	GSTT2	GST2_HUMAN Glutathione S-transferase theta-2	1	0.947434	0.929433	1.08936	1.03377	1.08613	0.816629	1.1431	0.954147	0.997747	0.910157	0.852658	0.856666	1.2371	1.06626	0.932123	0.867447	0.73607	1.05917	0.82046	1	0.904307	0.959804	-0.145115	0.138454	-0.0591876	0.590323
897	sp|P0CW22|RS17L_HUMAN	RPS17L	RS17L_HUMAN 40S ribosomal protein S17-like	11	1.09816	0.980909	1.05365	0.867286	1.08539	0.812107	1.18162	0.920888	1.06046	1.04227	0.920271	0.949608	0.822666	0.851505	0.891448	1.0857	0.983576	0.951967	1.11259	1	0.993154	0.957065	-0.00991128	0.922776	-0.0633116	0.501638
898	sp|P0DI81-3|TPC2A_HUMAN	TRAPPC2	TPC2A_HUMAN Isoform 3 of Trafficking protein particle complex subunit 2	1	0.950984	1.03106	0.980471	1.03749	0.903479	0.958088	0.952308	1.18613	1.01159	0.899454	0.942389	1.15864	0.91079	0.870409	0.888966	0.870415	0.758382	0.879323	0.763457	1	1.00302	0.84882	0.00434634	0.960008	-0.236469	0.00211589
899	sp|P10109|ADX_HUMAN	FDX1	ADX_HUMAN Adrenodoxin, mitochondrial	2	0.988095	0.995763	1.01255	1.0036	0.967788	0.975785	1.04227	1.01415	0.896981	0.923679	0.884677	0.738841	1.07853	1.08742	1.10845	1.16788	1.30265	1.07683	1.12565	1	0.861045	1.13535	-0.21584	0.00102539	0.183133	0.000535369
900	sp|P10114|RAP2A_HUMAN	RAP2A	RAP2A_HUMAN Ras-related protein Rap-2a	1	0.945774	1.08349	0.854492	1.11625	0.950976	1.11352	0.849583	1.08592	0.724506	0.903443	0.858373	0.867755	0.688988	0.769701	0.674703	0.922015	0.934799	0.837592	0.847464	1	0.838519	0.810752	-0.254084	0.0297053	-0.302668	0.0052059
901	sp|P10155|RO60_HUMAN	TROVE2	RO60_HUMAN 60 kDa SS-A/Ro ribonucleoprotein	16	0.965779	0.992795	0.909723	1.1317	0.943417	0.927127	1.10863	1.02083	0.988057	0.985858	1.09009	1.27799	1.23687	1.2559	1.03728	0.922836	0.84512	0.951018	0.836522	1	1.0855	1.01222	0.118359	0.200857	0.0175222	0.861389
902	sp|P10253|LYAG_HUMAN	GAA	LYAG_HUMAN Lysosomal alpha-glucosidase	11	0.757085	0.954796	1.35922	0.9289	0.777747	1.16303	1.06781	0.991414	0.888773	1.10017	1.02051	1.03589	0.919713	0.910308	1.04593	1.30725	1.38674	1.20913	1.39643	1	1.01133	1.16793	0.0162585	0.916936	0.22395	0.135349
903	sp|P10301|RRAS_HUMAN	RRAS	RRAS_HUMAN Ras-related protein R-Ras	7	0.768741	1.12265	0.824673	1.28394	0.91566	1.07491	0.868601	1.14083	0.79901	0.850199	0.853421	0.755927	0.669569	0.655407	0.591401	0.813024	0.74035	0.809883	0.728273	1	0.814639	0.715415	-0.295767	0.0771876	-0.483147	0.0021442
904	sp|P10316|1A69_HUMAN	HLA-A	1A69_HUMAN HLA class I histocompatibility antigen, A-69 alpha chain	1	1.06382	0.896366	1.37612	0.663687	0.853193	1.34402	0.592352	1.21043	0.866929	0.728442	0.672684	0.678545	0.401127	0.282756	0.456475	0.58825	0.72509	0.503673	0.634882	1	0.73665	0.513179	-0.440948	0.121074	-0.962466	0.00180699
905	sp|P10398|ARAF_HUMAN	ARAF	ARAF_HUMAN Serine/threonine-protein kinase A-Raf	2	1.22474	0.645973	0.851405	1.27789	1.06573	0.941398	1.03491	0.95796	1.16665	1.03059	1.35396	1.47859	1.56911	1.63972	1.36627	1.38015	0.850104	1.30786	0.985799	1	1.25745	1.29986	0.330499	0.0629061	0.378355	0.034789
906	sp|P10412|H14_HUMAN	HIST1H1E	H14_HUMAN Histone H1.4	4	1.00577	0.872938	1.28394	0.837361	1.34438	1.1094	0.69428	0.851944	1.06896	0.981854	0.98244	0.807651	1.12922	1.23132	1.53266	0.94102	1.73211	1.08314	1.33203	1	0.960227	1.28307	-0.0585532	0.753617	0.359603	0.0482972
907	sp|P10515|ODP2_HUMAN	DLAT	ODP2_HUMAN Dihydrolipoyllysine-residue acetyltransferase component of pyruvate dehydrogenase complex, mitochondrial	35	1.00068	1.0902	0.708112	1.20101	0.899931	0.972324	0.998922	1.12882	0.882351	0.881098	1.09106	1.15028	2.15468	1.63866	1.68859	1.35914	1.37151	1.37148	1.40046	1	1.0012	1.56922	0.00172774	0.989733	0.650045	0.00032804
908	sp|P10586|PTPRF_HUMAN	PTPRF	PTPRF_HUMAN Receptor-type tyrosine-protein phosphatase F	21	0.747177	0.973217	1.6977	0.581909	0.542783	2.15496	0.47521	0.827044	1.18474	1.30007	1.09284	1.14219	0.197496	0.203012	0.285183	0.503868	0.576557	0.426111	0.812226	1	1.17996	0.429208	0.238735	0.576991	-1.22025	0.035519
909	sp|P10588|NR2F6_HUMAN	NR2F6	NR2F6_HUMAN Nuclear receptor subfamily 2 group F member 6	2	0.930804	1.08874	0.976363	1.00409	1.03997	0.997549	0.905288	1.05719	0.917953	1.08581	1.00606	1.02278	0.786637	0.954329	0.807957	1.25095	1.01113	1.07192	1.0901	1	1.00815	0.996147	0.0117105	0.840412	-0.00557016	0.951555
910	sp|P10589|COT1_HUMAN	NR2F1	COT1_HUMAN COUP transcription factor 1	3	0.665434	1.06806	1.73189	0.534609	0.648615	1.89335	0.578755	0.879283	1.29635	1.4268	0.928321	1.05588	0.173466	0.282466	0.266761	0.830523	0.917759	0.84123	0.966678	1	1.17684	0.611269	0.234915	0.546035	-0.71012	0.124667
911	sp|P10599|THIO_HUMAN	TXN	THIO_HUMAN Thioredoxin	7	1.07572	0.849108	1.1097	0.965469	0.926157	1.10188	1.08115	0.890816	1.37688	1.07629	1.22088	1.29624	1.171	1.40565	1.09187	0.791268	0.98768	0.886571	0.768416	1	1.24257	1.01464	0.313328	0.00534377	0.0209616	0.872335
912	sp|P10606|COX5B_HUMAN	COX5B	COX5B_HUMAN Cytochrome c oxidase subunit 5B, mitochondrial	10	0.880203	1.07703	0.875498	1.16727	1.10187	0.998244	0.862395	1.03749	0.867423	0.855259	0.857588	0.746065	0.989806	1.04472	1.24657	1.06607	1.05562	1.14568	1.20468	1	0.831584	1.10759	-0.266067	0.0225965	0.147429	0.0723715
913	sp|P10619|PPGB_HUMAN	CTSA	PPGB_HUMAN Lysosomal protective protein	8	1.39841	0.845176	1.00959	0.746817	1.17767	0.769997	0.93524	1.1171	0.860582	1.02313	1.01234	1.21923	1.30973	1.05119	1.37909	1.38125	1.37436	1.27488	1.47922	1	1.02882	1.32139	0.0409946	0.821756	0.402055	0.00570309
914	sp|P10620|MGST1_HUMAN	MGST1	MGST1_HUMAN Microsomal glutathione S-transferase 1	3	1.50162	0.759123	0.874481	0.86478	1.21983	0.395794	1.28357	1.1008	0.732252	0.870345	1.00611	1.48504	0.995289	0.816652	0.901515	1.46465	1.52249	1.12504	1.55465	1	1.02344	1.19718	0.03342	0.913102	0.259645	0.271516
915	sp|P10643|CO7_HUMAN	C7	CO7_HUMAN Complement component C7	1	0.99371	1.01676	0.819452	1.17008	0.975796	1.03442	0.983582	1.0062	0.690295	0.617951	0.898377	0.850152	1.46689	1.67846	1.38164	1.06096	1.20232	1.04169	1.14034	1	0.764194	1.28176	-0.38799	0.00507248	0.358124	0.00827851
916	sp|P10644|KAP0_HUMAN	PRKAR1A	KAP0_HUMAN cAMP-dependent protein kinase type I-alpha regulatory subunit	11	1.05048	1.04197	0.691679	1.21587	1.10767	0.741092	1.09184	1.0594	0.977762	0.862487	1.07194	1.05968	1.37548	1.47744	1.40859	1.0727	1.07919	1.12157	1.04382	1	0.992967	1.22554	-0.0101823	0.945095	0.293418	0.0348073
917	sp|P10746|HEM4_HUMAN	UROS	HEM4_HUMAN Uroporphyrinogen-III synthase	1	1.02514	0.918614	0.796031	1.26022	1.09568	0.456655	1.64949	0.798174	1.0443	0.985008	1.02245	1.11176	1.33087	1.85143	1.15262	1.32552	1.26775	1.46449	1.18226	1	1.04088	1.36785	0.057804	0.827633	0.451907	0.0372855
918	sp|P10768|ESTD_HUMAN	ESD	ESTD_HUMAN S-formylglutathione hydrolase	11	0.86366	1.07457	0.88489	1.17688	0.858837	0.88159	1.33057	0.929004	1.02415	1.01306	1.02583	1.05601	0.909292	1.02694	0.719367	0.706809	0.618242	0.740573	0.563921	1	1.02976	0.755021	0.0423113	0.748797	-0.405412	0.0152694
919	sp|P10809|CH60_HUMAN	HSPD1	CH60_HUMAN 60 kDa heat shock protein, mitochondrial	207	1.07283	1.03475	0.777274	1.11516	1.07206	0.946909	0.958337	1.0227	0.760916	0.843253	0.850144	0.865214	1.05932	1.10601	1.27078	1.22453	1.37194	1.19022	1.43643	1	0.829882	1.23703	-0.269023	0.0135377	0.306884	0.00224946
920	sp|P10909-2|CLUS_HUMAN	CLU	CLUS_HUMAN Isoform 2 of Clusterin	8	0.666709	1.07454	1.53672	0.722027	1.12023	1.61362	0.743345	0.522799	1.08974	1.46336	1.11681	1.30072	0.527438	0.422161	0.519096	0.625419	0.666146	0.527007	0.625462	1	1.24266	0.558961	0.313431	0.289997	-0.83918	0.0151996
921	sp|P10916|MLRV_HUMAN	MYL2	MLRV_HUMAN Myosin regulatory light chain 2, ventricular/cardiac muscle isoform	40	0.561525	1.20238	0.750044	1.48605	0.84357	0.938973	1.03152	1.18594	0.851653	0.816071	0.77498	0.71596	1.10815	0.993189	1.17483	1.39794	1.06406	1.24497	1.40716	1	0.789666	1.19861	-0.340685	0.193108	0.261366	0.13415
922	sp|P11021|GRP78_HUMAN	HSPA5	GRP78_HUMAN 78 kDa glucose-regulated protein	104	1.06494	0.939192	1.19633	0.799535	1.11107	1.04527	0.824269	1.0194	0.995546	0.985215	0.892962	0.933589	0.755602	0.798229	0.809464	0.995198	1.05414	0.995303	0.998343	1	0.951828	0.915182	-0.0712269	0.519895	-0.127869	0.231548
923	sp|P11047|LAMC1_HUMAN	LAMC1	LAMC1_HUMAN Laminin subunit gamma-1	29	1.20872	0.837918	1.13072	0.822649	1.207	1.01954	0.945177	0.828278	0.908035	0.995511	0.93466	0.992333	0.925	1.2459	0.922833	0.939733	1.13365	1.14001	0.898936	1	0.957635	1.02944	-0.0624524	0.635029	0.0418571	0.719148
5326	sp|Q9Y2K3|MYH15_HUMAN	MYH15	MYH15_HUMAN Myosin-15	3	0.853259	1.25224	0.509526	1.38497	0.842948	1.05793	0.948037	1.15109	1.28834	2.11273	1.67019	1.55916	2.35382	3.26566	2.23724	1.64807	1.31384	1.76716	1.69747	1	1.6576	2.04046	0.729098	0.00470298	1.0289	0.00112549
925	sp|P11117|PPAL_HUMAN	ACP2	PPAL_HUMAN Lysosomal acid phosphatase	7	1.0368	0.92762	1.10284	0.932737	1.08338	0.952205	0.862647	1.10177	0.917248	1.12101	0.906213	1.06717	1.25647	1.24346	1.45364	1.01055	1.26441	0.967284	1.17245	1	1.00291	1.19547	0.00419335	0.962048	0.257573	0.0130233
926	sp|P11142|HSP7C_HUMAN	HSPA8	HSP7C_HUMAN Heat shock cognate 71 kDa protein	118	1.04252	0.980029	1.02783	0.949618	1.05965	1.01539	0.913503	1.01145	1.07285	1.00552	0.956887	0.969427	1.00718	0.980931	0.84729	0.924427	0.877058	0.964771	0.820032	1	1.00117	0.917384	0.00168841	0.970277	-0.124403	0.0201933
927	sp|P11166|GTR1_HUMAN	SLC2A1	GTR1_HUMAN Solute carrier family 2, facilitated glucose transporter member 1	16	1.18746	0.789784	0.785107	1.23764	1.26085	1.305	0.687959	0.746193	0.776003	0.537563	0.680429	0.351908	0.745305	0.758025	2.24526	0.887129	2.17689	0.866081	2.30815	1	0.586476	1.42669	-0.769857	0.0208014	0.512673	0.162571
928	sp|P11169|GTR3_HUMAN	SLC2A3	GTR3_HUMAN Solute carrier family 2, facilitated glucose transporter member 3	24	1.56469	0.622102	0.707842	1.10537	1.48314	1.0057	0.583274	0.927885	0.825304	0.648573	0.788633	0.814427	0.966742	1.04703	3.20538	0.865182	2.84403	0.92603	2.5297	1	0.769234	1.76916	-0.378505	0.258792	0.823061	0.0715587
929	sp|P11171|41_HUMAN	EPB41	41_HUMAN Protein 4.1	5	0.891413	0.983563	1.26446	0.86056	0.771659	1.23056	0.982673	1.01511	1.05179	1.08977	0.905479	0.954668	0.457122	0.5487	0.513255	0.917956	0.84654	0.789509	0.914715	1	1.00043	0.712543	0.000614193	0.996424	-0.488952	0.0102667
930	sp|P11172|UMPS_HUMAN	UMPS	UMPS_HUMAN Uridine 5'-monophosphate synthase	4	0.879114	1.101	1.32879	0.6911	0.826008	1.32929	0.822469	1.02223	1.38275	1.46016	0.957003	1.2004	0.531855	0.540554	0.514701	0.850332	0.805755	0.875523	0.8279	1	1.25008	0.70666	0.322019	0.111999	-0.500912	0.0177751
931	sp|P11177|ODPB_HUMAN	PDHB	ODPB_HUMAN Pyruvate dehydrogenase E1 component subunit beta, mitochondrial	27	0.878666	1.18447	0.746489	1.19037	0.973602	0.914846	0.958835	1.15272	0.74633	0.816274	0.935396	0.910233	1.29578	1.24017	1.18713	1.24043	1.14339	1.18548	1.13275	1	0.852058	1.20359	-0.230976	0.122446	0.267345	0.0076628
932	sp|P11182|ODB2_HUMAN	DBT	ODB2_HUMAN Lipoamide acyltransferase component of branched-chain alpha-keto acid dehydrogenase complex, mitochondrial	16	0.851783	1.10722	0.90021	1.14079	0.991575	0.973668	0.961301	1.07346	0.812654	1.01352	0.948361	1.09807	1.34352	1.33869	1.3498	1.30241	1.33605	1.25287	1.37225	1	0.968151	1.32794	-0.0466956	0.637281	0.409193	2.02e-06
933	sp|P11216|PYGB_HUMAN	PYGB	PYGB_HUMAN Glycogen phosphorylase, brain form	46	0.845444	1.12142	0.608056	1.42508	1.06835	0.842271	1.17519	0.914192	0.835531	0.849128	1.01097	0.945172	1.52777	1.57632	1.21996	1.01665	0.87288	1.04565	0.804154	1	0.910201	1.15191	-0.135743	0.510237	0.204031	0.308007
934	sp|P11217|PYGM_HUMAN	PYGM	PYGM_HUMAN Glycogen phosphorylase, muscle form	15	0.838401	1.13229	0.514569	1.51474	0.967607	0.88137	1.2193	0.931726	0.679048	0.618497	0.894826	0.696293	1.21431	1.4315	1.2279	0.827746	0.749949	0.904514	0.718587	1	0.722166	1.01064	-0.469597	0.106716	0.0152757	0.944093
935	sp|P11233|RALA_HUMAN	RALA	RALA_HUMAN Ras-related protein Ral-A	5	0.889751	1.15094	0.835002	1.12431	1.20397	1.03897	0.816267	0.940791	0.858818	1.03875	0.852067	0.959003	0.704936	0.911785	0.706386	0.888464	0.888609	0.986647	0.832005	1	0.927158	0.845547	-0.109112	0.398347	-0.242042	0.0411079
936	sp|P11234|RALB_HUMAN	RALB	RALB_HUMAN Ras-related protein Ral-B	3	1.11025	0.974514	0.98027	0.934963	0.904718	1.16556	0.873045	1.05667	0.787604	0.784498	0.822942	0.775778	0.836285	0.778725	0.854709	0.996221	0.944625	0.897711	0.937674	1	0.792706	0.892279	-0.335143	0.00286229	-0.164434	0.0385496
937	sp|P11274|BCR_HUMAN	BCR	BCR_HUMAN Breakpoint cluster region protein	6	0.894891	1.0608	1.04546	0.998849	1.13893	0.927118	0.959108	0.974848	1.01558	1.09426	0.953172	1.07157	0.892443	1.06735	0.805777	0.852479	0.658289	0.945862	0.611427	1	1.03364	0.833376	0.04774	0.478332	-0.262961	0.0210153
938	sp|P11277-2|SPTB1_HUMAN	SPTB	SPTB1_HUMAN Isoform 2 of Spectrin beta chain, erythrocytic	71	1.06468	1.04609	0.738893	1.15034	1.16867	0.823205	0.911909	1.09622	0.967177	0.978905	1.2166	1.27428	1.45022	1.51515	1.41069	1.21483	1.08351	1.19941	1.11199	1	1.10924	1.28369	0.149572	0.285329	0.360292	0.00544581
939	sp|P11279|LAMP1_HUMAN	LAMP1	LAMP1_HUMAN Lysosome-associated membrane glycoprotein 1	4	1.69875	0.680132	0.996685	0.624435	1.38692	0.93404	0.69727	0.981774	0.842114	0.865297	0.965824	0.884871	1.66531	1.28493	2.10814	1.32649	1.7893	1.16566	1.92878	1	0.889527	1.6098	-0.16889	0.578375	0.686884	0.00677007
940	sp|P11310-2|ACADM_HUMAN	ACADM	ACADM_HUMAN Isoform 2 of Medium-chain specific acyl-CoA dehydrogenase, mitochondrial	18	0.917146	1.16805	0.729066	1.18574	1.06924	0.868259	0.976174	1.08633	0.839861	0.880726	0.88977	0.856293	1.48153	1.32645	1.50807	1.19894	1.08183	1.06342	1.16374	1	0.866663	1.26057	-0.206457	0.130539	0.334076	0.0106831
941	sp|P11387|TOP1_HUMAN	TOP1	TOP1_HUMAN DNA topoisomerase 1	19	0.994138	0.949021	1.2564	0.800436	0.887549	1.21493	0.967194	0.93033	1.08595	1.08228	0.957402	1.01379	0.524079	0.567703	0.428703	0.784847	0.838436	0.771272	0.664957	1	1.03485	0.654285	0.049425	0.683888	-0.612008	0.000856153
942	sp|P11388-4|TOP2A_HUMAN	TOP2A	TOP2A_HUMAN Isoform 4 of DNA topoisomerase 2-alpha	3	0.534118	1.1566	1.52507	0.784211	0.954378	1.03303	0.856957	1.15564	1.28025	1.55128	0.98397	1.40284	0.796516	1.13573	0.899522	0.90343	0.810976	0.967933	0.877861	1	1.30459	0.913138	0.383592	0.106359	-0.131095	0.479171
943	sp|P11413-2|G6PD_HUMAN	G6PD	G6PD_HUMAN Isoform Long of Glucose-6-phosphate 1-dehydrogenase	11	0.846326	1.01864	1.46423	0.670807	0.994993	1.36477	0.723797	0.916438	1.33993	1.36261	0.95665	1.10179	0.532886	0.598444	0.561822	0.666771	0.599582	0.735559	0.646851	1	1.19025	0.620274	0.251261	0.260589	-0.689023	0.00441452
944	sp|P11441|UBL4A_HUMAN	UBL4A	UBL4A_HUMAN Ubiquitin-like protein 4A	4	0.923443	0.955387	0.993814	1.12736	1.00291	0.966817	0.935084	1.09519	1.26662	1.03468	1.15256	1.04496	0.900573	1.18826	0.935746	0.838138	0.874296	0.962505	0.889478	1	1.1247	0.941285	0.169546	0.0393223	-0.0872964	0.257772
945	sp|P11474|ERR1_HUMAN	ESRRA	ERR1_HUMAN Steroid hormone receptor ERR1	1	0.867564	1.15782	0.791137	1.18348	0.896844	1.09409	0.899037	1.11003	0.806516	0.895294	0.818459	0.884007	0.854255	0.844824	0.902711	0.972027	0.866324	0.981901	0.875082	1	0.851069	0.899589	-0.232652	0.089746	-0.152662	0.12344
946	sp|P11498|PYC_HUMAN	PC	PYC_HUMAN Pyruvate carboxylase, mitochondrial	15	0.943714	1.02192	1.26256	0.771808	1.10683	1.00415	0.920277	0.968742	0.920081	1.1722	1.32196	1.42582	0.948745	0.820525	0.954859	1.22991	1.09256	1.17816	1.14144	1	1.21002	1.05231	0.275027	0.0708813	0.0735641	0.498779
947	sp|P11532|DMD_HUMAN	DMD	DMD_HUMAN Dystrophin	106	0.818996	1.13887	0.720128	1.322	1.07984	0.856155	0.976782	1.08723	0.882021	0.919402	1.09906	1.10836	1.44538	1.58678	1.39495	1.12932	1.07583	1.13664	1.07425	1	1.00221	1.26331	0.00318375	0.984087	0.337205	0.0255367
948	sp|P11586|C1TC_HUMAN	MTHFD1	C1TC_HUMAN C-1-tetrahydrofolate synthase, cytoplasmic	28	1.06738	1.00238	0.84602	1.08422	1.02106	0.907613	1.10106	0.970271	1.01641	1.10798	1.00258	1.16463	1.01936	1.123	0.966916	0.774821	0.725031	0.843398	0.703272	1	1.0729	0.8794	0.101516	0.194291	-0.185408	0.0891175
949	sp|P11717|MPRI_HUMAN	IGF2R	MPRI_HUMAN Cation-independent mannose-6-phosphate receptor	29	1.14401	0.956397	1.09411	0.805474	1.01471	0.932782	1.08479	0.967726	0.943746	0.940308	0.923518	0.898406	0.979307	0.879481	1.50328	0.998097	1.75794	0.889777	1.59129	1	0.926495	1.22845	-0.110145	0.218552	0.296845	0.121242
950	sp|P11766|ADHX_HUMAN	ADH5	ADHX_HUMAN Alcohol dehydrogenase class-3	18	0.827017	1.10139	1.02503	1.04657	0.913114	0.930515	1.24817	0.908199	1.08109	1.02696	1.08156	1.10624	0.901174	1.09474	0.775016	0.890643	0.795495	0.970349	0.735353	1	1.07396	0.880396	0.102945	0.312153	-0.183776	0.098578
951	sp|P11802|CDK4_HUMAN	CDK4	CDK4_HUMAN Cyclin-dependent kinase 4	3	0.866922	0.998274	1.33428	0.800529	0.801471	1.22687	0.89036	1.0813	1.23187	1.24456	0.820071	0.934006	0.710637	0.834665	0.70299	0.737138	0.634172	0.877232	0.805542	1	1.05762	0.757482	0.0808278	0.65432	-0.400716	0.0107076
952	sp|P11831|SRF_HUMAN	SRF	SRF_HUMAN Serum response factor	2	1.07563	0.957326	0.793367	1.17367	1.02817	0.953115	0.942763	1.07595	0.849606	0.820292	1.07678	0.900855	1.18151	1.30193	1.15394	0.939108	0.854788	1.01141	0.745561	1	0.911883	1.02689	-0.133079	0.238937	0.0382824	0.747626
953	sp|P11908-2|PRPS2_HUMAN	PRPS2	PRPS2_HUMAN Isoform 2 of Ribose-phosphate pyrophosphokinase 2	4	0.879857	1.13649	1.02357	0.960087	0.864425	0.708835	1.62009	0.806648	1.0681	1.13681	0.926559	1.174	0.638571	0.846771	0.568293	1.10018	1.00314	1.03393	1.00589	1	1.07636	0.885252	0.106167	0.620565	-0.175839	0.393329
954	sp|P11940|PABP1_HUMAN	PABPC1	PABP1_HUMAN Polyadenylate-binding protein 1	12	1.06449	0.890089	1.30142	0.743999	1.01511	1.01541	0.907007	1.06247	1.14403	0.996962	0.875459	0.857583	0.706175	0.726346	0.748315	0.8109	0.836337	0.850279	0.828813	1	0.968509	0.786738	-0.0461621	0.745885	-0.346045	0.00605993
955	sp|P12004|PCNA_HUMAN	PCNA	PCNA_HUMAN Proliferating cell nuclear antigen	11	1.21705	0.979864	1.14065	0.662441	0.911663	0.992695	1.15933	0.936315	1.45547	1.3729	0.915149	1.20944	1.34358	0.924741	1.04627	0.852301	0.803159	0.886914	0.858517	1	1.23824	0.959354	0.308292	0.0768456	-0.0598646	0.671587
956	sp|P12074|CX6A1_HUMAN	COX6A1	CX6A1_HUMAN Cytochrome c oxidase subunit 6A1, mitochondrial	6	0.998387	0.951416	0.89305	1.15715	0.743159	1.20366	0.879242	1.17394	0.760495	1.0029	0.838221	1.07949	1.19885	1.21949	1.39844	0.861732	0.920525	0.970614	1.06741	1	0.920277	1.09101	-0.119859	0.434102	0.125661	0.340232
957	sp|P12081|SYHC_HUMAN	HARS	SYHC_HUMAN Histidine--tRNA ligase, cytoplasmic	22	1.03229	1.00104	1.04393	0.922741	0.980909	0.925172	1.10414	0.989782	1.11397	0.979247	1.03952	0.970802	0.843044	0.914111	0.815977	0.877601	0.808982	0.905606	0.777462	1	1.02589	0.848969	0.0368698	0.513886	-0.236216	0.000191161
958	sp|P12109|CO6A1_HUMAN	COL6A1	CO6A1_HUMAN Collagen alpha-1(VI) chain	6	1.30017	0.89989	0.914457	0.885483	1.15334	0.857579	0.91773	1.07136	0.687669	0.876123	0.876618	1.04483	1.67578	1.72904	2.23666	1.42186	1.76256	1.50824	1.52797	1	0.871309	1.69459	-0.198743	0.204851	0.760934	3.32e-05
959	sp|P12110|CO6A2_HUMAN	COL6A2	CO6A2_HUMAN Collagen alpha-2(VI) chain	3	1.27102	0.851236	1.13309	0.744656	0.91317	1.023	0.886637	1.17719	0.911035	0.857412	1.01043	0.828978	0.885272	1.03184	0.910337	1.3051	1.57422	1.24301	1.20787	1	0.901964	1.16538	-0.148859	0.335137	0.220798	0.156432
960	sp|P12111|CO6A3_HUMAN	COL6A3	CO6A3_HUMAN Collagen alpha-3(VI) chain	5	1.81522	0.595856	0.81691	0.772015	1.76839	0.76574	0.577229	0.888641	1.20969	0.682757	1.33793	0.578797	1.69416	1.39343	1.98891	2.28017	2.12406	1.88734	2.573	1	0.952295	1.99158	-0.0705191	0.870727	0.993913	0.000952792
961	sp|P12235|ADT1_HUMAN	SLC25A4	ADT1_HUMAN ADP/ATP translocase 1	8	0.805566	1.195	0.639895	1.35953	0.841767	0.722712	1.62695	0.808575	0.727675	0.796524	0.962801	1.02635	1.78356	1.408	1.56901	1.11357	1.08794	1.07794	1.1352	1	0.878337	1.31075	-0.187154	0.528298	0.390389	0.0841117
962	sp|P12236|ADT3_HUMAN	SLC25A6	ADT3_HUMAN ADP/ATP translocase 3	39	1.02119	1.07739	0.780946	1.12047	1.09025	0.816331	1.02252	1.0709	0.782224	0.828963	0.933792	0.926788	1.41174	1.3202	1.50041	1.25167	1.24954	1.28085	1.33624	1	0.867942	1.33581	-0.20433	0.0910349	0.417711	7e-05
963	sp|P12268|IMDH2_HUMAN	IMPDH2	IMDH2_HUMAN Inosine-5'-monophosphate dehydrogenase 2	11	0.991296	1.01866	1.02945	0.960595	1.15852	0.957737	0.973273	0.910471	1.0656	1.06954	1.02025	1.03591	0.737943	0.995618	0.798144	0.769007	0.814429	0.899778	0.776215	1	1.04782	0.827305	0.0673976	0.246098	-0.273509	0.00130837
964	sp|P12270|TPR_HUMAN	TPR	TPR_HUMAN Nucleoprotein TPR	52	0.972945	0.960762	1.22289	0.843405	0.917095	1.27795	0.825246	0.979711	1.01066	1.05113	0.875796	0.916961	0.597464	0.635425	0.680736	0.836077	0.988848	0.854083	0.921899	1	0.963639	0.78779	-0.0534351	0.691542	-0.344117	0.0227276
965	sp|P12277|KCRB_HUMAN	CKB	KCRB_HUMAN Creatine kinase B-type	32	1.09839	0.966093	0.773026	1.16249	1.00794	1.01692	0.958245	1.01689	1.03217	0.793063	0.925189	0.850056	0.954359	1.04743	0.843975	0.942257	0.855955	0.995582	0.72316	1	0.900121	0.90896	-0.15181	0.172397	-0.137711	0.139686
966	sp|P12429|ANXA3_HUMAN	ANXA3	ANXA3_HUMAN Annexin A3	21	0.726538	1.12839	1.09769	1.04739	0.819885	1.12697	0.855625	1.19752	1.11082	1.02197	1.03198	1.12122	0.641366	0.963134	0.750761	0.776606	0.934477	1.01105	0.854738	1	1.0715	0.847447	0.099626	0.448958	-0.238804	0.0812141
967	sp|P12694|ODBA_HUMAN	BCKDHA	ODBA_HUMAN 2-oxoisovalerate dehydrogenase subunit alpha, mitochondrial	12	0.790892	1.1542	0.831998	1.22291	1.12345	0.88047	1.05763	0.938443	0.825309	0.926735	1.00205	0.913119	1.16252	1.22602	1.18391	1.24151	1.07412	1.221	1.1123	1	0.916804	1.17448	-0.125315	0.356835	0.232025	0.0188593
968	sp|P12829|MYL4_HUMAN	MYL4	MYL4_HUMAN Myosin light chain 4	99	1.02924	1.00384	0.668127	1.2988	1.06068	0.769364	1.26178	0.90817	1.33723	1.41851	1.70005	1.49838	2.17557	2.05692	2.18813	2.15348	2.29932	2.18873	2.21891	1	1.48854	2.18301	0.573898	0.00270546	1.12632	4.49e-09
969	sp|P12830|CADH1_HUMAN	CDH1	CADH1_HUMAN Cadherin-1	7	0.802422	0.866627	1.81583	0.51512	0.745693	2.03491	0.425479	0.793913	1.25427	1.0845	0.952262	0.939472	0.147683	0.143965	0.459327	0.499483	1.07138	0.53205	1.33617	1	1.05763	0.598579	0.0808291	0.855342	-0.740386	0.168466
32	sp|A7E2Y1|MYH7B_HUMAN	MYH7B	MYH7B_HUMAN Myosin-7B	3	0.81771	1.2183	0.670785	1.2932	0.914448	0.970881	1.08634	1.02833	0.982467	1.02589	1.195	1.32746	1.60783	2.36749	2.0026	2.08387	1.73709	2.00739	2.07493	1	1.1327	1.98303	0.179772	0.284652	0.987707	1.26e-06
971	sp|P12931-2|SRC_HUMAN	SRC	SRC_HUMAN Isoform 2 of Proto-oncogene tyrosine-protein kinase Src	4	0.766216	0.999396	1.4586	0.77579	0.5076	1.46081	0.819871	1.21172	1.47873	1.42141	1.09658	1.05347	0.274728	0.392902	0.36246	0.684173	0.692267	0.569798	1.0923	1	1.26255	0.581233	0.33634	0.20301	-0.782811	0.0241902
972	sp|P12955|PEPD_HUMAN	PEPD	PEPD_HUMAN Xaa-Pro dipeptidase	2	1.01827	1.00562	1.02842	0.947684	1.09694	0.887382	1.03738	0.978302	1.01701	1.14666	0.995916	1.04787	1.06222	1.09994	0.892858	0.82123	0.741083	0.803123	0.735437	1	1.05186	0.879413	0.072949	0.216435	-0.185387	0.0552332
973	sp|P12956|XRCC6_HUMAN	XRCC6	XRCC6_HUMAN X-ray repair cross-complementing protein 6	58	0.89859	1.0635	1.15206	0.885853	0.924255	1.20584	0.971455	0.898449	1.02419	1.12211	0.957642	0.990289	0.579258	0.594886	0.543656	0.876651	0.841619	0.838816	0.782412	1	1.02356	0.722471	0.0335938	0.737768	-0.468988	0.00151033
974	sp|P13010|XRCC5_HUMAN	XRCC5	XRCC5_HUMAN X-ray repair cross-complementing protein 5	49	0.894298	1.05307	1.18014	0.872493	0.952669	1.12175	1.06781	0.857764	1.11688	1.11309	0.979668	0.999234	0.602645	0.651496	0.566988	0.886398	0.828449	0.810781	0.799493	1	1.05222	0.735179	0.0734332	0.455348	-0.443833	0.00116915
975	sp|P13051|UNG_HUMAN	UNG	UNG_HUMAN Uracil-DNA glycosylase	5	0.830825	1.05242	0.966801	1.14996	0.804798	1.13268	1.00737	1.05515	0.933181	0.988522	0.944396	0.876294	0.99295	1.12274	1.09304	1.37137	1.37333	1.3875	1.45013	1	0.935598	1.25587	-0.0960392	0.359979	0.328684	0.0069011
976	sp|P13073|COX41_HUMAN	COX4I1	COX41_HUMAN Cytochrome c oxidase subunit 4 isoform 1, mitochondrial	25	1.01896	1.04688	0.828216	1.10594	1.13443	1.00839	0.821831	1.03535	0.748005	0.797899	0.84697	0.874314	1.19137	1.15081	1.63463	1.1943	1.45151	1.269	1.17317	1	0.816797	1.29497	-0.291951	0.0148525	0.372918	0.00218088
977	sp|P13473-3|LAMP2_HUMAN	LAMP2	LAMP2_HUMAN Isoform LAMP-2C of Lysosome-associated membrane glycoprotein 2	1	1.222	0.750631	1.28666	0.740706	1.32523	1.02574	0.682222	0.966815	0.983166	1.03167	1.06549	0.930995	1.31369	1.2851	1.72039	1.11069	1.73501	1.0866	1.62179	1	1.00283	1.41047	0.00407862	0.983575	0.496172	0.0111244
978	sp|P13489|RINI_HUMAN	RNH1	RINI_HUMAN Ribonuclease inhibitor	6	0.825572	1.05261	0.731909	1.3899	0.781368	0.552437	2.01812	0.648076	1.51939	1.02567	1.41499	1.09618	5.07759	2.43084	1.97892	1.04167	0.936242	0.961775	0.825771	1	1.26406	1.89326	0.338064	0.338304	0.920871	0.140885
979	sp|P13497|BMP1_HUMAN	BMP1	BMP1_HUMAN Bone morphogenetic protein 1	7	1.19032	0.679133	1.57288	0.557662	0.730983	1.78298	0.593219	0.892822	1.11433	1.03521	1.20029	0.750461	0.431327	0.556651	0.63565	0.946158	1.09043	1.16411	1.52143	1	1.02507	0.906537	0.0357258	0.921459	-0.141562	0.682796
5490	sp|Q9Y623|MYH4_HUMAN	MYH4	MYH4_HUMAN Myosin-4	2	0.993465	1.06608	0.661998	1.27845	1.49319	0.556826	1.19169	0.758302	1.40424	1.59908	1.78826	1.74267	1.94338	2.14636	2.1111	1.38358	3.36318	2.11084	0.625075	1	1.63356	1.95479	0.708022	0.00475495	0.967012	0.0101106
981	sp|P13611|CSPG2_HUMAN	VCAN	CSPG2_HUMAN Versican core protein	24	1.41747	0.767891	0.818197	0.996438	1.24847	0.954164	1.00073	0.79664	0.921715	0.994935	1.27973	0.904515	1.75186	1.22292	1.79675	1.18989	1.27154	1.1304	1.54015	1	1.02522	1.41479	0.0359385	0.851131	0.500584	0.00736811
982	sp|P13637-3|AT1A3_HUMAN	ATP1A3	AT1A3_HUMAN Isoform 3 of Sodium/potassium-transporting ATPase subunit alpha-3	43	1.009	1.05069	0.716651	1.22367	0.990016	0.934357	1.09195	0.983675	0.810016	0.825368	0.840816	0.741569	1.15807	1.00382	1.41047	1.06194	1.22549	0.9381	1.32037	1	0.804442	1.15975	-0.313939	0.0268761	0.213815	0.0716595
983	sp|P13639|EF2_HUMAN	EEF2	EF2_HUMAN Elongation factor 2	52	1.05111	0.897977	1.08088	0.970033	1.04474	0.901067	1.12957	0.924618	1.18603	1.07904	0.976767	1.03833	0.938209	0.935228	0.793258	0.823765	0.739232	0.904047	0.713175	1	1.07004	0.835273	0.0976669	0.224288	-0.25968	0.00374054
984	sp|P13667|PDIA4_HUMAN	PDIA4	PDIA4_HUMAN Protein disulfide-isomerase A4	77	1.10194	0.8484	1.38677	0.662885	1.08297	1.1959	0.724419	0.996719	1.02746	0.986573	0.903568	0.911557	0.581479	0.569988	0.828712	0.958083	1.33049	0.964342	1.31012	1	0.957289	0.934744	-0.0629733	0.743155	-0.0973562	0.654613
985	sp|P13674|P4HA1_HUMAN	P4HA1	P4HA1_HUMAN Prolyl 4-hydroxylase subunit alpha-1	21	1.13144	0.800013	1.23221	0.836339	0.822446	1.43597	0.788355	0.953234	1.05293	0.753979	1.05159	0.660255	0.513071	0.407951	0.496247	0.62454	0.695094	0.590943	0.710249	1	0.879689	0.576871	-0.184935	0.41344	-0.79368	0.000938047
986	sp|P13693|TCTP_HUMAN	TPT1	TCTP_HUMAN Translationally-controlled tumor protein	15	1.1485	0.89608	1.01588	0.939541	1.00823	0.9759	1.02117	0.994698	1.05207	0.977891	1.00903	1.24051	1.14423	1.27195	1.03095	0.871466	0.899395	1.04644	0.698643	1	1.06988	0.994725	0.0974429	0.229474	-0.00762987	0.942876
987	sp|P13716-2|HEM2_HUMAN	ALAD	HEM2_HUMAN Isoform 2 of Delta-aminolevulinic acid dehydratase	5	0.640886	1.16134	1.04206	1.15571	1.01544	0.991947	0.877277	1.11534	1.09717	1.22065	1.25694	1.34066	0.961512	1.18775	0.89216	0.863252	0.781348	0.924384	0.739964	1	1.22885	0.907196	0.297313	0.0366546	-0.140514	0.285978
988	sp|P13797|PLST_HUMAN	PLS3	PLST_HUMAN Plastin-3	13	1.387	0.825908	1.28921	0.497886	0.973221	1.36289	0.733704	0.930183	0.957192	0.999117	0.698313	0.935594	0.294013	0.311775	0.395079	0.690051	0.715533	0.739671	0.925163	1	0.897554	0.581612	-0.155929	0.562257	-0.781871	0.0151571
989	sp|P13798|ACPH_HUMAN	APEH	ACPH_HUMAN Acylamino-acid-releasing enzyme	17	0.837819	1.09099	0.953323	1.11787	0.907588	1.05938	1.00419	1.02884	0.988333	1.01364	1.0657	1.06942	0.751215	0.933414	0.745875	0.819592	0.801645	0.931926	0.775489	1	1.03427	0.822736	0.0486171	0.513714	-0.281498	0.00190689
990	sp|P13804|ETFA_HUMAN	ETFA	ETFA_HUMAN Electron transfer flavoprotein subunit alpha, mitochondrial	19	0.897041	1.08139	0.793906	1.22767	0.946151	0.95252	0.966621	1.13471	0.935082	0.865204	1.09114	0.960824	2.7488	1.3451	1.56527	1.23163	1.21112	1.13315	1.26986	1	0.963063	1.5007	-0.0542977	0.646465	0.58564	0.0305372
991	sp|P13805|TNNT1_HUMAN	TNNT1	TNNT1_HUMAN Troponin T, slow skeletal muscle	1	0.502145	1.34251	0.700723	1.45462	0.701371	1.14186	0.447028	1.70974	0.606017	1.17165	0.91924	1.19465	0.124436	0.208178	0.102952	0.374707	0.527492	0.402921	0.513167	1	0.97289	0.321979	-0.0396514	0.919101	-1.63496	0.00354218
992	sp|P13807|GYS1_HUMAN	GYS1	GYS1_HUMAN Glycogen [starch] synthase, muscle	11	0.737686	1.15377	0.585853	1.5227	0.957978	0.950528	1.22596	0.865538	0.706844	0.694697	1.07423	0.802023	0.984953	1.03569	0.832534	0.814657	0.711409	0.847843	0.661674	1	0.819448	0.841251	-0.287276	0.292472	-0.249391	0.21474
993	sp|P13861|KAP2_HUMAN	PRKAR2A	KAP2_HUMAN cAMP-dependent protein kinase type II-alpha regulatory subunit	10	1.20337	0.89044	0.803925	1.10226	0.935393	1.04034	0.990542	1.03373	0.967134	0.87279	1.18625	1.15427	2.01687	1.35089	1.49491	0.954522	0.925351	0.927997	0.905205	1	1.04511	1.22511	0.0636566	0.591845	0.292908	0.17224
994	sp|P13929|ENOB_HUMAN	ENO3	ENOB_HUMAN Beta-enolase	38	0.839747	1.0499	0.613845	1.49651	1.02525	0.74845	1.24589	0.980404	0.815372	0.79642	0.909223	0.92661	1.3056	1.43511	1.12716	0.908133	0.769983	0.85913	0.749565	1	0.861906	1.0221	-0.214397	0.363681	0.0315329	0.879294
995	sp|P13984|T2FB_HUMAN	GTF2F2	T2FB_HUMAN General transcription factor IIF subunit 2	6	1.02771	1.01094	1.14704	0.814311	0.950611	1.17808	0.894538	0.976767	0.979737	1.0907	0.891479	1.0454	0.62127	0.77457	0.649593	0.824156	0.825442	0.929614	0.811525	1	1.00183	0.776596	0.00263642	0.979234	-0.364764	0.00243231
996	sp|P13987|CD59_HUMAN	CD59	CD59_HUMAN CD59 glycoprotein	2	1.45346	0.866464	0.796671	0.883405	0.933769	0.367586	2.18101	0.51764	0.751201	0.773442	0.935734	1.15982	1.20672	1.00884	1.37836	1.41817	2.53811	1.21452	2.19186	1	0.905049	1.56523	-0.143932	0.758951	0.646371	0.0789649
997	sp|P13995|MTDC_HUMAN	MTHFD2	MTDC_HUMAN Bifunctional methylenetetrahydrofolate dehydrogenase/cyclohydrolase, mitochondrial	3	1.53023	0.745046	1.03719	0.687527	0.950252	1.03933	0.924741	1.08568	1.01799	0.894583	0.752711	0.730371	0.625264	0.646219	0.7132	1.166	1.10507	1.02721	1.28559	1	0.848914	0.938364	-0.236309	0.302988	-0.09178	0.659049
998	sp|P14174|MIF_HUMAN	MIF	MIF_HUMAN Macrophage migration inhibitory factor	3	1.07391	0.797124	0.916932	1.21203	0.849159	1.07651	1.16689	0.90744	1.20069	0.960031	1.32667	1.27126	1.2385	0.954044	0.816116	0.713561	0.616943	0.810052	0.561558	1	1.18966	0.815824	0.25055	0.0743973	-0.29367	0.0856862
999	sp|P14209|CD99_HUMAN	CD99	CD99_HUMAN CD99 antigen	6	1.04624	1.0285	0.955003	0.970256	1.03226	1.17957	0.667109	1.12106	0.816364	0.865458	0.917514	0.87378	0.871501	0.89855	1.24008	1.14444	1.86612	1.29719	1.90985	1	0.868279	1.31825	-0.203769	0.129786	0.398623	0.0666826
1000	sp|P14324|FPPS_HUMAN	FDPS	FPPS_HUMAN Farnesyl pyrophosphate synthase	6	1.00529	1.08537	0.878295	1.03105	1.06556	0.870934	1.06192	1.00159	1.17488	0.989212	1.05265	1.05438	0.967421	0.844181	0.75862	0.938344	0.758453	0.909955	0.736321	1	1.06778	0.844756	0.0946126	0.202761	-0.243393	0.00495665
1001	sp|P14406|CX7A2_HUMAN	COX7A2	CX7A2_HUMAN Cytochrome c oxidase subunit 7A2, mitochondrial	1	1.05584	0.899604	0.925435	1.11912	0.936455	1.04435	0.881617	1.13758	0.852759	0.683751	0.934646	0.640443	1.13285	0.91652	1.3991	0.988978	1.10467	0.925025	1.25266	1	0.7779	1.10283	-0.362344	0.00976789	0.14121	0.185303
1002	sp|P14415|AT1B2_HUMAN	ATP1B2	AT1B2_HUMAN Sodium/potassium-transporting ATPase subunit beta-2	2	1.17524	1.0296	0.616995	1.17816	0.996053	0.77103	1.0596	1.17332	0.866237	0.945567	1.01314	0.976351	1.14715	1.39694	1.85921	1.42995	2.16915	1.39964	2.1783	1	0.950323	1.65433	-0.0735105	0.653684	0.72625	0.00159044
1003	sp|P14543|NID1_HUMAN	NID1	NID1_HUMAN Nidogen-1	11	1.01434	0.98024	0.87379	1.13163	1.22274	0.93101	1.09506	0.751186	0.902152	1.05793	1.04977	1.02347	1.43555	2.054	1.51202	1.03423	1.03688	1.28129	0.831721	1	1.00833	1.31224	0.0119687	0.920093	0.392033	0.0634616
1004	sp|P14550|AK1A1_HUMAN	AKR1A1	AK1A1_HUMAN Alcohol dehydrogenase [NADP(+)]	20	0.745559	1.12482	1.10232	1.0273	1.02371	1.01771	1.07425	0.884325	1.18084	1.08451	1.03067	0.916645	0.863579	0.823063	0.653356	0.808085	0.708151	0.872203	0.659103	1	1.05317	0.769649	0.0747328	0.49138	-0.377728	0.00164088
1005	sp|P14618-2|KPYM_HUMAN	PKM	KPYM_HUMAN Isoform M1 of Pyruvate kinase PKM	124	0.955894	0.984554	0.681252	1.3783	0.92521	0.871443	1.25182	0.951525	1.00533	0.77836	1.18345	0.979057	1.1422	1.05719	0.910973	0.750515	0.649805	0.76521	0.649962	1	0.98655	0.846551	-0.0195356	0.916506	-0.240332	0.178122
1006	sp|P14618|KPYM_HUMAN	PKM	KPYM_HUMAN Pyruvate kinase PKM	5	1.25927	0.901663	0.681455	1.15762	0.731959	0.860366	1.45212	0.95555	1.00739	0.8481	1.22845	1.23307	1.71608	1.04542	1.07657	0.720542	0.651996	0.699562	0.639543	1	1.07925	0.935673	0.110033	0.610378	-0.095924	0.712164
1007	sp|P14621|ACYP2_HUMAN	ACYP2	ACYP2_HUMAN Acylphosphatase-2	2	0.924044	1.11116	0.636554	1.32824	1.20491	0.678099	1.08551	1.03148	1.01065	0.988473	1.10588	1.19995	1.81667	1.4656	1.4958	1.14914	0.881051	1.10772	0.763326	1	1.07624	1.2399	0.105999	0.566041	0.310225	0.15768
1008	sp|P14625|ENPL_HUMAN	HSP90B1	ENPL_HUMAN Endoplasmin	131	1.01334	0.973225	1.2763	0.737134	0.94484	1.20996	0.812312	1.03289	0.974886	0.949016	0.868576	0.890248	0.540728	0.539683	0.62367	0.907609	0.935459	0.854645	1.01054	1	0.920682	0.773191	-0.119226	0.41995	-0.371103	0.0379788
1009	sp|P14635|CCNB1_HUMAN	CCNB1	CCNB1_HUMAN G2/mitotic-specific cyclin-B1	2	0.926044	1.21927	1.15261	0.702072	0.722191	1.12631	0.75641	1.39509	1.39187	1.17871	0.778087	0.847532	0.431608	0.601948	0.583984	0.628532	0.754811	0.784268	0.876226	1	1.04905	0.665911	0.0690839	0.771813	-0.586599	0.0105109
1010	sp|P14649|MYL6B_HUMAN	MYL6B	MYL6B_HUMAN Myosin light chain 6B	1	0.820478	1.10763	1.06616	1.00574	0.774168	1.28809	0.994841	0.942899	1.23674	1.51865	1.26931	1.69502	0.853833	1.19914	1.14948	1.42835	1.4941	1.53315	1.74622	1	1.42993	1.34347	0.515944	0.00303988	0.425962	0.0140243
1011	sp|P14672|GTR4_HUMAN	SLC2A4	GTR4_HUMAN Solute carrier family 2, facilitated glucose transporter member 4	4	0.878179	1.1361	0.67541	1.31031	1.1756	0.85787	0.949777	1.01675	0.711486	0.891122	0.930708	1.11349	2.11813	2.23417	4.03264	1.37349	1.67389	1.3545	2.11219	1	0.911702	2.12843	-0.133365	0.471018	1.08979	0.00461553
1012	sp|P14678-3|RSMB_HUMAN	SNRPB	RSMB_HUMAN Isoform SM-B1 of Small nuclear ribonucleoprotein-associated proteins B and B'	5	0.734563	1.06962	1.22588	0.969944	0.857544	0.938688	1.40544	0.798331	1.05351	1.08522	1.06197	0.992556	0.899492	0.849496	0.94631	0.875859	0.91759	0.830054	0.8794	1	1.04832	0.885457	0.068073	0.686728	-0.175506	0.209784
1013	sp|P14735|IDE_HUMAN	IDE	IDE_HUMAN Insulin-degrading enzyme	15	1.02696	0.97758	1.08554	0.909911	1.03631	1.01651	0.919126	1.02805	1.14884	1.10078	0.930901	0.989453	0.910335	0.957782	0.821045	0.936018	0.808649	0.948941	0.793817	1	1.04249	0.88237	0.0600399	0.373782	-0.180545	0.00430245
1014	sp|P14854|CX6B1_HUMAN	COX6B1	CX6B1_HUMAN Cytochrome c oxidase subunit 6B1	2	0.908886	1.28199	0.643732	1.16539	0.759155	0.34211	2.5383	0.360434	0.792198	0.788679	0.686586	0.695242	0.652942	0.677807	0.454667	1.22257	1.0685	0.878773	1.09264	1	0.740676	0.863987	-0.433085	0.491592	-0.210919	0.64261
1015	sp|P14859-2|PO2F1_HUMAN	POU2F1	PO2F1_HUMAN Isoform 2 of POU domain, class 2, transcription factor 1	2	0.927068	0.963747	1.25382	0.855363	0.947823	1.27524	0.834498	0.942435	0.922291	1.19823	0.882189	1.1578	0.61915	0.755092	0.7017	0.842004	0.808134	0.866044	0.885339	1	1.04013	0.782495	0.0567609	0.70298	-0.353847	0.0104442
1016	sp|P14866|HNRPL_HUMAN	HNRNPL	HNRPL_HUMAN Heterogeneous nuclear ribonucleoprotein L	36	0.956847	0.948407	1.13967	0.955076	1.07173	0.99881	1.12029	0.809165	1.13734	1.09816	1.06715	1.02761	1.00018	0.894417	0.971556	1.05941	1.00425	1.04613	1.03972	1	1.08256	1.00224	0.114453	0.18251	0.00322238	0.9617
1017	sp|P14868|SYDC_HUMAN	DARS	SYDC_HUMAN Aspartate--tRNA ligase, cytoplasmic	42	0.964863	1.02114	1.03612	0.977884	1.10887	0.98132	0.954499	0.955311	0.982786	0.947889	0.902462	0.871194	0.829726	0.798225	0.814958	0.84281	0.736094	0.851391	0.756447	1	0.926083	0.804236	-0.110787	0.0425717	-0.314309	3.28e-06
1018	sp|P14923|PLAK_HUMAN_contaminant	JUP	PLAK_HUMAN_contaminant Junction plakoglobin	58	1.05034	1.03118	0.866663	1.05182	0.96955	0.935228	1.06361	1.03161	0.965253	0.888936	0.955792	0.813393	1.19266	0.961963	0.939466	0.967905	0.849401	0.889433	0.906784	1	0.905844	0.95823	-0.142666	0.0527421	-0.0615556	0.393646
1019	sp|P14927|QCR7_HUMAN	UQCRB	QCR7_HUMAN Cytochrome b-c1 complex subunit 7	10	1.019	1.03606	0.710518	1.23442	1.19535	0.911639	0.938267	0.954742	0.776689	0.768746	0.914966	0.812923	1.8592	1.59648	2.26594	1.39738	1.93252	1.249	1.45664	1	0.818331	1.67959	-0.289243	0.0655103	0.748112	0.000318645
1020	sp|P15056|BRAF_HUMAN	BRAF	BRAF_HUMAN Serine/threonine-protein kinase B-raf	3	0.847244	1.05015	1.39149	0.711112	0.954248	1.12284	0.905263	1.01765	1.27958	1.21378	1.0765	1.27702	0.67996	0.730255	0.562141	0.926483	0.786699	1.00617	0.744526	1	1.21172	0.776604	0.277054	0.0805072	-0.364748	0.0324833
1021	sp|P15104|GLNA_HUMAN	GLUL	GLNA_HUMAN Glutamine synthetase	4	0.646064	1.13179	1.54776	0.674385	0.990512	1.4948	0.555415	0.959268	1.36443	1.61454	1.12734	1.56476	0.458728	0.65543	0.523293	0.782861	0.816349	0.95977	0.725751	1	1.41777	0.703169	0.50362	0.0709654	-0.508057	0.0785201
1022	sp|P15121|ALDR_HUMAN	AKR1B1	ALDR_HUMAN Aldose reductase	19	0.834504	1.04111	0.731352	1.39303	0.937853	0.747332	1.14527	1.16954	0.981813	0.951932	0.992838	0.973969	2.04552	1.60309	1.08694	0.866046	0.711782	0.99928	0.636038	1	0.975138	1.13553	-0.0363215	0.837972	0.183365	0.510011
1023	sp|P15144|AMPN_HUMAN	ANPEP	AMPN_HUMAN Aminopeptidase N	4	1.12508	0.989149	0.901507	0.984263	1.36465	0.822344	0.662306	1.1507	0.834582	1.04532	1.24921	1.30277	1.87355	2.00564	3.24993	1.70501	4.75703	1.65192	2.87989	1	1.10797	2.58899	0.147919	0.431918	1.37239	0.00182938
1024	sp|P15170-3|ERF3A_HUMAN	GSPT1	ERF3A_HUMAN Isoform 3 of Eukaryotic peptide chain release factor GTP-binding subunit ERF3A	14	1.0889	0.960584	0.928752	1.02176	1.07929	0.957139	0.996675	0.9669	1.02569	1.00286	0.989227	1.03564	1.06899	1.09368	0.936006	0.814165	0.785063	0.887581	0.754209	1	1.01335	0.905671	0.0191372	0.675501	-0.142941	0.0951869
1025	sp|P15259|PGAM2_HUMAN	PGAM2	PGAM2_HUMAN Phosphoglycerate mutase 2	11	0.631995	1.22981	0.587551	1.55065	1.29918	0.556351	1.36192	0.782549	1.52017	1.03047	1.43092	1.00479	4.08368	2.72527	2.78577	0.980368	0.760283	1.09625	0.847497	1	1.24659	1.89702	0.317985	0.297123	0.923732	0.0852951
1026	sp|P15289|ARSA_HUMAN	ARSA	ARSA_HUMAN Arylsulfatase A	3	0.975796	0.992245	1.22886	0.803099	1.24539	1.007	0.744774	1.00283	0.887188	0.871831	0.943114	0.935775	0.842187	0.847672	1.26083	1.18503	1.48961	1.19814	1.67527	1	0.909477	1.2141	-0.136891	0.343437	0.279893	0.11542
1027	sp|P15291|B4GT1_HUMAN	B4GALT1	B4GT1_HUMAN Beta-1,4-galactosyltransferase 1	4	1.06953	0.903176	1.39344	0.63385	0.929016	1.28169	0.721906	1.06739	0.941593	0.966766	0.814019	0.796057	0.429135	0.418195	0.582951	0.973201	1.05294	0.899999	1.11194	1	0.879609	0.781194	-0.185066	0.396279	-0.356247	0.151108
1028	sp|P15309-2|PPAP_HUMAN	ACPP	PPAP_HUMAN Isoform 2 of Prostatic acid phosphatase	1	1.40557	0.842898	0.686131	1.0654	1.26356	1.00728	0.705005	1.02415	0.885468	0.749588	0.580886	0.568011	1.93825	1.97632	2.32841	1.39538	2.93939	1.26109	1.58329	1	0.695988	1.91745	-0.522865	0.0540288	0.939187	0.00135696
1029	sp|P15311|EZRI_HUMAN	EZR	EZRI_HUMAN Ezrin	27	1.02284	0.994575	0.778106	1.20448	1.07216	0.911859	0.944544	1.07143	0.917599	0.841881	0.951167	0.895671	1.1453	1.42598	1.01833	1.01146	0.956892	1.08318	0.864332	1	0.90158	1.07221	-0.149473	0.171545	0.100587	0.380049
1030	sp|P15374|UCHL3_HUMAN	UCHL3	UCHL3_HUMAN Ubiquitin carboxyl-terminal hydrolase isozyme L3	3	0.967732	1.01123	1.00983	1.01121	1.34993	0.644399	1.20567	0.799999	1.17373	1.05351	1.06478	1.10034	1.11565	1.22823	1.00914	1.15318	1.09755	1.36661	0.983061	1	1.09809	1.1362	0.134998	0.406315	0.184221	0.174319
1031	sp|P15529-2|MCP_HUMAN	CD46	MCP_HUMAN Isoform B of Membrane cofactor protein	2	1.1171	0.808485	1.25299	0.821432	1.06218	1.18536	0.691401	1.06106	0.782995	1.12172	0.815916	1.35911	0.975495	1.09471	1.76817	0.942802	1.66508	1.05688	1.70416	1	1.01993	1.31533	0.0284757	0.887883	0.395421	0.0594746
1032	sp|P15586|GNS_HUMAN	GNS	GNS_HUMAN N-acetylglucosamine-6-sulfatase	10	1.37328	0.870371	0.992273	0.764075	1.19013	0.792916	0.93378	1.08318	0.913334	0.961578	0.826873	1.09115	1.31325	1.09871	1.29382	1.52903	1.87101	1.44033	1.78631	1	0.948234	1.47607	-0.0766851	0.655844	0.561758	0.00219574
1033	sp|P15735|PHKG2_HUMAN	PHKG2	PHKG2_HUMAN Phosphorylase b kinase gamma catalytic chain, liver/testis isoform	1	0.82066	1.18685	0.754181	1.23831	0.962632	0.881073	1.01457	1.14172	0.862601	0.899961	0.988907	1.02961	0.901459	1.237	0.802284	0.789859	0.819178	0.941304	0.753842	1	0.94527	0.892132	-0.081201	0.57522	-0.164671	0.247148
1034	sp|P15848|ARSB_HUMAN	ARSB	ARSB_HUMAN Arylsulfatase B	8	1.05059	0.991191	1.05043	0.907783	1.23228	0.903335	0.844025	1.02036	0.873021	1.01158	1.05915	1.2805	1.02412	1.11741	1.42667	1.28419	1.44921	1.30454	1.53835	1	1.05606	1.30636	0.0786944	0.518995	0.385549	0.0019832
1035	sp|P15880|RS2_HUMAN	RPS2	RS2_HUMAN 40S ribosomal protein S2	24	1.19997	0.854048	1.09186	0.854118	0.909966	0.988054	1.08608	1.0159	1.07239	0.953934	1.06101	1.00116	0.917462	0.847294	0.906785	0.922595	0.802253	0.902746	0.916416	1	1.02212	0.887936	0.0315691	0.744283	-0.171473	0.0416622
1036	sp|P15882|CHIN_HUMAN	CHN1	CHIN_HUMAN N-chimaerin	3	0.782849	1.15412	0.762543	1.30049	1.06988	0.844624	1.00425	1.08125	1.00377	1.12732	1.15003	1.29179	1.06475	1.55342	0.875845	0.928545	0.772825	1.1344	0.693484	1	1.14323	1.00332	0.193113	0.203196	0.00478685	0.979046
1037	sp|P15924|DESP_HUMAN_contaminant	DSP	DESP_HUMAN_contaminant Desmoplakin	112	0.956961	1.01267	0.917325	1.11304	1.13686	0.794029	1.07066	0.998449	0.858814	0.928994	1.0725	0.969076	1.8309	1.7418	1.11085	1.03058	0.874449	0.936938	0.676818	1	0.957345	1.17176	-0.0628887	0.524719	0.228681	0.305692
1038	sp|P15927-3|RFA2_HUMAN	RPA2	RFA2_HUMAN Isoform 3 of Replication protein A 32 kDa subunit	5	0.936027	1.01083	1.11176	0.941378	1.14155	0.889219	0.946612	1.02262	1.07802	1.04543	1.05912	0.946316	0.950021	0.981256	0.951517	1.01284	0.921315	1.00476	1.05897	1	1.03222	0.982954	0.0457546	0.532323	-0.0248049	0.65826
1039	sp|P15954|COX7C_HUMAN	COX7C	COX7C_HUMAN Cytochrome c oxidase subunit 7C, mitochondrial	2	1.65021	0.492055	0.33168	1.52606	1.56847	0.444739	1.36	0.62679	0.401419	0.588282	1.00834	1.45689	0.682988	0.644004	1.0927	1.5515	2.04185	1.44193	1.6137	1	0.863733	1.29552	-0.211342	0.691495	0.373536	0.315609
1040	sp|P16035|TIMP2_HUMAN	TIMP2	TIMP2_HUMAN Metalloproteinase inhibitor 2	1	1.07408	0.925862	1.09723	0.902835	1.15166	1.05249	0.79378	1.00207	0.706038	0.907336	0.727853	0.714138	0.716008	0.857537	1.11435	1.15622	1.12292	1.02914	1.37163	1	0.763841	1.05254	-0.388655	0.00635822	0.0738779	0.558377
1041	sp|P16083|NQO2_HUMAN	NQO2	NQO2_HUMAN Ribosyldihydronicotinamide dehydrogenase [quinone]	7	0.889374	1.04683	1.00589	1.05791	1.11771	1.05732	0.828812	0.996162	1.10806	1.14191	1.07919	1.20474	1.10897	1.29109	0.930951	0.856446	0.802092	1.05194	0.656541	1	1.13347	0.956861	0.18075	0.0288324	-0.0636183	0.611302
1042	sp|P16152|CBR1_HUMAN	CBR1	CBR1_HUMAN Carbonyl reductase [NADPH] 1	8	0.860358	1.02705	1.02983	1.08276	0.906043	0.927111	1.23645	0.930392	1.03273	1.01584	0.63054	0.786365	0.565403	0.325143	0.479986	0.559876	0.505661	0.381311	0.507772	1	0.866367	0.475022	-0.206949	0.167434	-1.07393	3.69e-07
1043	sp|P16219|ACADS_HUMAN	ACADS	ACADS_HUMAN Short-chain specific acyl-CoA dehydrogenase, mitochondrial	17	0.741359	1.11897	0.814188	1.32548	0.847686	1.11906	0.92456	1.10869	0.704198	0.701369	0.740662	0.630428	0.877359	0.878204	0.959689	0.888055	0.869072	0.993345	0.900894	1	0.694164	0.909517	-0.526651	0.0140459	-0.136828	0.262889
1044	sp|P16220|CREB1_HUMAN	CREB1	CREB1_HUMAN Cyclic AMP-responsive element-binding protein 1	3	0.957264	0.924158	1.19486	0.923719	0.943419	1.1592	0.919962	0.977417	0.94698	1.01672	0.890624	0.845224	0.862793	0.865514	0.884486	0.962866	1.05564	0.949712	0.927234	1	0.924886	0.929749	-0.112652	0.2552	-0.105087	0.172346
1045	sp|P16278|BGAL_HUMAN	GLB1	BGAL_HUMAN Beta-galactosidase	20	1.08743	0.939857	1.18094	0.791772	1.22446	0.777374	1.03888	0.959277	0.833263	1.06578	1.06074	1.08425	1.01687	0.940203	1.09005	1.23969	1.31816	1.19309	1.29023	1	1.01101	1.15547	0.0157948	0.908566	0.208478	0.0751068
1046	sp|P16298-4|PP2BB_HUMAN	PPP3CB	PP2BB_HUMAN Isoform 4 of Serine/threonine-protein phosphatase 2B catalytic subunit beta isoform	3	0.914703	0.977749	1.01994	1.0876	0.931935	1.06594	0.948034	1.05409	1.10875	0.926729	1.21995	1.00789	1.10846	1.2911	1.01219	0.908889	0.929712	1.00914	0.922067	1	1.06583	1.02594	0.0919751	0.253612	0.0369402	0.639316
1047	sp|P16333|NCK1_HUMAN	NCK1	NCK1_HUMAN Cytoplasmic protein NCK1	6	0.858808	0.996824	1.06055	1.08382	1.00199	1.04136	0.908843	1.04781	1.18593	1.08004	1.09456	1.06549	0.893738	1.06734	0.80354	0.928596	0.914104	0.998339	0.850915	1	1.1065	0.922367	0.14601	0.0362486	-0.116587	0.0944559
1048	sp|P16401|H15_HUMAN	HIST1H1B	H15_HUMAN Histone H1.5	14	1.02138	0.949409	1.17215	0.857068	1.67246	0.955788	0.741878	0.629873	0.890092	0.973537	0.847311	0.747946	0.961734	1.21268	1.43796	0.892738	2.04145	1.07386	1.35177	1	0.864721	1.28174	-0.209693	0.434834	0.358106	0.146921
1049	sp|P16402|H13_HUMAN	HIST1H1D	H13_HUMAN Histone H1.3	20	0.876202	1.03216	1.11372	0.97792	1.76729	0.832336	0.648697	0.751681	1.04966	1.18902	0.943119	0.974531	0.912743	1.28599	1.40263	0.813106	1.94754	1.03191	1.16349	1	1.03908	1.22249	0.0553086	0.83283	0.289819	0.255422
1050	sp|P16403|H12_HUMAN	HIST1H1C	H12_HUMAN Histone H1.2	3	0.869634	1.01942	1.18439	0.926556	1.60071	0.9878	0.662325	0.749161	1.11972	1.16189	0.912315	0.912325	0.726974	1.01385	1.06837	0.722108	1.59387	0.892463	1.07742	1	1.02656	1.01358	0.0378226	0.868072	0.0194601	0.93014
1051	sp|P16422|EPCAM_HUMAN	EPCAM	EPCAM_HUMAN Epithelial cell adhesion molecule	8	1.30793	0.772378	1.25315	0.666536	1.23191	0.862579	1.11766	0.787849	1.02585	1.11793	0.817252	1.21751	0.65169	0.482242	1.62031	1.19788	2.87805	0.867693	3.04698	1	1.04464	1.53498	0.0630025	0.76037	0.618217	0.182346
1052	sp|P16435|NCPR_HUMAN	POR	NCPR_HUMAN NADPH--cytochrome P450 reductase	20	0.946719	0.982971	1.20706	0.863251	0.862909	1.25539	0.793752	1.08795	0.924606	0.917929	0.872727	0.884874	0.609266	0.546106	0.636264	0.85837	0.810208	0.822058	0.901905	1	0.900034	0.740597	-0.151949	0.276219	-0.43324	0.00679361
1053	sp|P16455|MGMT_HUMAN	MGMT	MGMT_HUMAN Methylated-DNA--protein-cysteine methyltransferase	1	0.875706	1.07671	1.05017	0.997413	1.16843	0.588322	1.37201	0.871242	0.65541	0.906724	0.519673	0.670587	0.479791	0.454941	0.486046	1.19743	1.36272	0.841827	1.74167	1	0.688098	0.937776	-0.539313	0.0379674	-0.0926853	0.759787
1054	sp|P16591|FER_HUMAN	FER	FER_HUMAN Tyrosine-protein kinase Fer	5	0.856177	1.10584	0.987279	1.0507	0.920657	0.947889	1.03847	1.09298	1.1757	1.17215	1.2167	1.41233	0.832143	1.10434	0.877875	0.953371	1.04526	1.10353	0.959498	1	1.24422	0.982287	0.315244	0.00200232	-0.0257828	0.729667
1055	sp|P16615-2|AT2A2_HUMAN	ATP2A2	AT2A2_HUMAN Isoform 2 of Sarcoplasmic/endoplasmic reticulum calcium ATPase 2	1	1.17318	1.07737	0.677859	1.07159	1.05171	0.84332	0.984835	1.12013	0.851584	0.842719	1.31	1.12249	1.76126	1.44705	1.67933	1.436	1.29427	1.23085	1.24785	1	1.0317	1.44237	0.0450212	0.784831	0.528445	0.000499208
1056	sp|P16615-3|AT2A2_HUMAN	ATP2A2	AT2A2_HUMAN Isoform 3 of Sarcoplasmic/endoplasmic reticulum calcium ATPase 2	1	1.08202	1.18765	0.639541	1.09079	1.04511	0.726838	1.21168	1.01637	0.825799	1.1774	1.06605	1.29195	1.68881	1.65788	1.40238	1.42717	1.3724	1.2126	1.32902	1	1.0903	1.44147	0.124722	0.488626	0.527536	0.000675756
1057	sp|P16671|CD36_HUMAN	CD36	CD36_HUMAN Platelet glycoprotein 4	2	0.608742	1.3892	0.582979	1.41908	0.591344	1.03714	1.05813	1.31339	0.690429	1.03545	0.959295	1.35391	0.768668	1.55028	1.04101	1.27269	1.73277	2.04169	2.1266	1	1.00977	1.50482	0.0140277	0.963363	0.589587	0.0431569
1058	sp|P16870|CBPE_HUMAN	CPE	CBPE_HUMAN Carboxypeptidase E	1	1.41955	0.656022	1.09556	0.828874	1.53161	0.991715	0.659197	0.817472	0.792961	0.863287	1.01828	0.664649	0.724316	0.838762	0.836193	0.883723	0.981209	0.954917	1.00285	1	0.834795	0.888854	-0.260506	0.371145	-0.169982	0.408869
1059	sp|P16930|FAAA_HUMAN	FAH	FAAA_HUMAN Fumarylacetoacetase	1	0.852073	1.16132	1.0142	0.972413	0.932194	1.09988	0.943134	1.0248	1.04392	1.13993	1.10497	1.13395	0.964062	1.02917	0.84765	1.08932	1.01587	1.15524	0.812887	1	1.10569	0.987743	0.14495	0.0710959	-0.0177923	0.833723
1060	sp|P16949|STMN1_HUMAN	STMN1	STMN1_HUMAN Stathmin	14	1.01206	0.99085	1.07906	0.918035	1.04336	1.01292	0.976291	0.96743	1.19317	1.13361	0.956995	1.07054	0.669411	0.877179	0.714703	0.96919	1.12951	1.17337	0.689197	1	1.08858	0.888938	0.122448	0.0621416	-0.169845	0.167911
1061	sp|P16989|YBOX3_HUMAN	YBX3	YBOX3_HUMAN Y-box-binding protein 3	9	1.0796	1.0116	0.996828	0.911976	1.29553	0.953299	0.910069	0.841099	1.0035	0.955405	0.871991	0.769115	0.671624	0.738731	0.693197	0.721256	0.75251	0.790526	0.715093	1	0.900004	0.726134	-0.151997	0.237354	-0.461693	0.000248032
1062	sp|P17028|ZNF24_HUMAN	ZNF24	ZNF24_HUMAN Zinc finger protein 24	1	0.941156	0.9416	1.30258	0.814664	1.12237	0.529857	1.61092	0.736857	0.98994	1.06503	0.777715	0.83435	0.4207	0.601391	0.550217	1.2749	1.39449	1.13645	1.20221	1	0.916758	0.94005	-0.125387	0.653787	-0.0891901	0.758797
1063	sp|P17029|ZKSC1_HUMAN	ZKSCAN1	ZKSC1_HUMAN Zinc finger protein with KRAB and SCAN domains 1	1	0.765945	1.15518	1.30259	0.776287	0.770959	1.30023	0.930682	0.998133	1.47914	1.54519	1.14756	1.34573	0.460229	0.387965	0.489568	0.944084	0.850274	0.827675	0.765743	1	1.3794	0.675077	0.464046	0.016159	-0.566877	0.0157697
1064	sp|P17050|NAGAB_HUMAN	NAGA	NAGAB_HUMAN Alpha-N-acetylgalactosaminidase	2	0.989111	0.97998	1.06262	0.96829	0.810104	0.837684	1.45162	0.900595	0.805776	1.10961	0.810912	1.03942	0.75216	0.981597	0.938527	1.16297	1.58577	1.0062	1.53037	1	0.94143	1.1368	-0.0870742	0.622731	0.184977	0.324804
1065	sp|P17081|RHOQ_HUMAN	RHOQ	RHOQ_HUMAN Rho-related GTP-binding protein RhoQ	2	0.839954	1.16896	0.616973	1.37411	0.66143	0.894433	0.887425	1.55671	0.665465	0.818544	0.75679	0.781397	1.20253	1.32136	1.18046	0	1.26768	0	2.2432	1	0.755549	1.03075	-0.404403	0.188988	0.0436901	0.921772
1066	sp|P17096|HMGA1_HUMAN	HMGA1	HMGA1_HUMAN High mobility group protein HMG-I/HMG-Y	8	1.11271	0.862977	1.09139	0.932929	1.59116	0.966343	0.764776	0.677726	1.11946	0.959833	0.979521	0.78974	1.08114	1.38386	2.15576	0.993619	2.50332	1.13112	1.79481	1	0.962139	1.57766	-0.0556826	0.80723	0.657788	0.027212
1067	sp|P17098|ZNF8_HUMAN	ZNF8	ZNF8_HUMAN Zinc finger protein 8	1	0.934597	0.980889	1.14258	0.94193	0.945515	0.958272	1.02749	1.06872	1.00057	1.04566	0.988243	0.977272	0.734981	0.80501	0.743216	1.01632	0.853617	0.951598	0.947318	1	1.00293	0.86458	0.00422787	0.941981	-0.209929	0.0142044
1068	sp|P17152|TMM11_HUMAN	TMEM11	TMM11_HUMAN Transmembrane protein 11, mitochondrial	1	1.22493	1.03553	0.846083	0.893451	1.09243	0.754703	1.12579	1.02708	0.707107	0.833597	1.02038	1.38249	1.85961	1.67127	1.71024	1.46176	1.25633	1.36025	1.51763	1	0.985896	1.54816	-0.0204926	0.913916	0.63055	6.59e-05
1069	sp|P17174|AATC_HUMAN	GOT1	AATC_HUMAN Aspartate aminotransferase, cytoplasmic	23	0.775412	1.15644	0.47355	1.5946	1.00685	0.782839	1.33788	0.872426	0.797712	0.720063	1.13289	0.963743	1.37647	1.58523	1.07189	0.986008	0.881988	1.04584	0.803893	1	0.903603	1.10733	-0.14624	0.626714	0.147089	0.530558
1070	sp|P17252|KPCA_HUMAN	PRKCA	KPCA_HUMAN Protein kinase C alpha type	4	1.04179	0.920691	0.708677	1.32884	0.951073	0.734665	1.21949	1.09477	0.821378	0.804864	1.12168	1.2027	1.22891	1.34367	1.2585	0.937883	0.952649	0.980549	0.966042	1	0.987656	1.09546	-0.0179198	0.926678	0.131533	0.369709
1071	sp|P17301|ITA2_HUMAN	ITGA2	ITA2_HUMAN Integrin alpha-2	4	1.75811	0.534108	1.17826	0.529524	1.19488	1.36808	0.540415	0.89662	0.732565	0.664477	0.957377	0.736268	0.235997	0.201413	0.494504	0.83901	1.42798	0.652658	1.63465	1	0.772672	0.783745	-0.372072	0.358724	-0.351544	0.423412
1072	sp|P17302|CXA1_HUMAN	GJA1	CXA1_HUMAN Gap junction alpha-1 protein	3	1.52165	0.83912	0.598186	1.04104	0.941832	0.555067	2.02974	0.473365	0.715644	0.774235	0.604932	0.514395	1.51633	1.13542	1.39969	1.42383	1.39978	0.848932	1.50039	1	0.652302	1.31777	-0.616389	0.237318	0.398098	0.172437
1073	sp|P17405|ASM_HUMAN	SMPD1	ASM_HUMAN Sphingomyelin phosphodiesterase	2	1.06104	1.05332	1.07764	0.807992	1.04292	0.988282	0.862496	1.1063	0.915189	1.0568	0.734422	0.936462	1.03148	1.01827	1.26045	1.18589	1.12328	0.894918	0.987234	1	0.910719	1.07164	-0.134922	0.237687	0.0998254	0.255224
1074	sp|P17480|UBF1_HUMAN	UBTF	UBF1_HUMAN Nucleolar transcription factor 1	19	0.894789	0.987121	1.2375	0.880592	0.909029	1.10445	1.03115	0.955372	1.07897	1.17645	0.975997	1.01747	0.688927	0.874825	0.728148	0.938266	1.04207	0.945287	1.03434	1	1.06222	0.893124	0.0870841	0.388121	-0.163067	0.136583
1075	sp|P17540|KCRS_HUMAN	CKMT2	KCRS_HUMAN Creatine kinase S-type, mitochondrial	14	0.788171	1.07937	0.547914	1.58454	0.846153	0.831178	1.30275	1.01992	0.755305	0.711569	0.675383	0.748571	1.94831	1.11502	1.70074	1.11651	0.913492	0.80743	1.19637	1	0.722707	1.25684	-0.468518	0.128233	0.329801	0.202834
1076	sp|P17568|NDUB7_HUMAN	NDUFB7	NDUB7_HUMAN NADH dehydrogenase [ubiquinone] 1 beta subcomplex subunit 7	6	0.822078	1.12819	0.773507	1.27623	1.10892	0.829662	1.12251	0.938909	0.833869	0.913522	0.920777	0.836603	1.32529	1.45001	1.52809	1.20289	1.25501	1.13371	1.14448	1	0.876193	1.29135	-0.19068	0.222926	0.368883	0.0055063
1077	sp|P17612|KAPCA_HUMAN	PRKACA	KAPCA_HUMAN cAMP-dependent protein kinase catalytic subunit alpha	8	0.876446	1.16046	0.605268	1.35783	1.09878	0.840507	1.00514	1.05557	1.00578	0.999317	1.10892	1.10893	1.41636	1.37233	1.36838	0.885828	0.802634	1.00495	0.815061	1	1.05574	1.09508	0.078251	0.648214	0.131032	0.481076
1078	sp|P17655|CAN2_HUMAN	CAPN2	CAN2_HUMAN Calpain-2 catalytic subunit	12	1.05545	0.968943	0.890865	1.08474	1.02785	0.755039	1.12923	1.08788	1.05344	0.801921	1.03482	1.0316	1.49734	1.48029	1.21849	0.880793	0.761804	0.968552	0.750629	1	0.980447	1.0797	-0.0284891	0.800323	0.110629	0.525357
1079	sp|P17661|DESM_HUMAN	DES	DESM_HUMAN Desmin	4	1.26575	0.815716	0.960331	0.958208	1.2194	0.85309	1.11058	0.816925	0.796244	0.851791	0.897063	0.844418	1.28708	1.13187	1.02645	0.684801	0.570507	0.539574	0.547505	1	0.847379	0.826826	-0.238921	0.130198	-0.274344	0.204224
1080	sp|P17706|PTN2_HUMAN	PTPN2	PTN2_HUMAN Tyrosine-protein phosphatase non-receptor type 2	7	1.04073	0.925974	1.11204	0.921261	1.03938	1.11515	0.82545	1.02003	0.984529	0.975761	1.14141	1.12022	1.17278	1.15685	1.80958	1.0224	0.86105	1.10342	0.9366	1	1.05548	1.15181	0.0778987	0.373386	0.203906	0.213812
1081	sp|P17812|PYRG1_HUMAN	CTPS1	PYRG1_HUMAN CTP synthase 1	7	1.05392	1.00524	0.917844	1.023	1.01757	0.881201	1.21453	0.886696	0.981139	1.00314	0.938214	0.949984	0.733214	0.946556	0.672102	0.815047	0.662195	0.865165	0.630068	1	0.96812	0.760621	-0.0467426	0.587148	-0.39475	0.00130733
1082	sp|P17844|DDX5_HUMAN	DDX5	DDX5_HUMAN Probable ATP-dependent RNA helicase DDX5	21	1.34076	0.789679	1.18901	0.680551	0.998167	0.969965	0.91728	1.11459	1.11239	0.996331	0.859138	0.988941	0.752897	0.704923	0.798784	0.957809	0.925342	0.939897	1.01943	1	0.989201	0.871297	-0.0156646	0.926882	-0.198763	0.18133
1083	sp|P17858-2|K6PL_HUMAN	PFKL	K6PL_HUMAN Isoform 2 of 6-phosphofructokinase, liver type	17	0.827369	1.11452	0.809012	1.2491	0.566955	1.24843	1.62501	0.559602	0.929131	0.944998	1.06365	1.18863	0.75897	0.76454	0.640339	0.688281	0.571683	0.685985	0.558862	1	1.0316	0.666951	0.0448863	0.874789	-0.584347	0.0384889
1084	sp|P17900|SAP3_HUMAN	GM2A	SAP3_HUMAN Ganglioside GM2 activator	3	1.30248	1.01725	0.553253	1.12702	1.03478	1.06549	0.846823	1.05291	0.810215	0.871432	0.769326	0.941452	1.79407	1.17368	2.09218	1.05489	1.38622	0.982873	1.37958	1	0.848106	1.40907	-0.237683	0.21809	0.494745	0.0274896
1085	sp|P17931|LEG3_HUMAN	LGALS3	LEG3_HUMAN Galectin-3	2	0.975224	1.0003	0.845441	1.17904	0.964188	1.01756	1.0914	0.926852	0.78216	0.618268	0.615837	0.434947	1.29774	1.36662	1.26893	1.11431	0.960899	1.20648	1.0429	1	0.612803	1.1797	-0.706505	0.000262125	0.238417	0.0151047
1086	sp|P17936-2|IBP3_HUMAN	IGFBP3	IBP3_HUMAN Isoform 2 of Insulin-like growth factor-binding protein 3	2	0.627074	1.16308	1.16629	1.04356	1.78338	0.610808	0.744538	0.861275	0.437728	0.621061	0.449576	0.631269	0.638991	0.452593	0.826703	1.04712	0.901979	0.699933	1.3024	1	0.534909	0.838531	-0.902636	0.0432954	-0.254064	0.377511
1087	sp|P17948|VGFR1_HUMAN	FLT1	VGFR1_HUMAN Vascular endothelial growth factor receptor 1	5	1.51707	0.660266	1.13816	0.6845	1.5199	0.812498	0.960565	0.707041	0.991298	0.842199	0.809899	0.98852	0.755933	0.882954	1.00431	0.828335	0.654372	0.588711	0.661919	1	0.907979	0.768077	-0.139269	0.631302	-0.380678	0.134247
1088	sp|P17980|PRS6A_HUMAN	PSMC3	PRS6A_HUMAN 26S protease regulatory subunit 6A	23	0.946988	1.0087	1.08732	0.956993	0.993037	1.04208	0.949446	1.01544	1.02966	0.949445	0.907074	0.824996	0.751114	0.809306	0.709113	0.90496	0.83929	0.949115	0.82373	1	0.927794	0.826661	-0.108124	0.0876877	-0.274632	0.000238624
1089	sp|P17987|TCPA_HUMAN	TCP1	TCPA_HUMAN T-complex protein 1 subunit alpha	28	1.24119	0.893128	0.865261	1.00042	0.991672	0.807682	1.33131	0.869336	1.12831	0.91842	1.11823	1.03518	1.32836	0.925714	0.993786	0.940657	0.877137	0.88845	0.881887	1	1.05003	0.97657	0.0704361	0.635858	-0.0342053	0.801869
1090	sp|P18031|PTN1_HUMAN	PTPN1	PTN1_HUMAN Tyrosine-protein phosphatase non-receptor type 1	14	1.1938	0.982559	0.960003	0.863635	0.840376	0.991739	0.984996	1.18289	0.829949	0.859378	0.853633	0.910703	0.701746	0.697064	0.782345	0.946877	0.908161	0.88258	1.03056	1	0.863416	0.849904	-0.211873	0.0698327	-0.234628	0.0414624
1091	sp|P18074|ERCC2_HUMAN	ERCC2	ERCC2_HUMAN TFIIH basal transcription factor complex helicase XPD subunit	2	0.86063	1.1123	1.07093	0.956145	0.872408	0.98491	1.04964	1.09305	0.897666	1.31792	0.821643	1.19898	0.731669	0.949344	0.733182	1.02548	1.05624	0.951268	1.06773	1	1.05905	0.930701	0.0827744	0.543934	-0.10361	0.28756
1092	sp|P18075|BMP7_HUMAN	BMP7	BMP7_HUMAN Bone morphogenetic protein 7	1	1.57249	0.9191	0.572294	0.936115	1.15736	0.908483	1.00529	0.928867	0.70501	0.871346	0.808267	0.844774	1.0967	1.17365	1.22621	1.18581	1.00375	1.05953	1.04405	1	0.807349	1.11282	-0.308735	0.219036	0.154215	0.329229
1093	sp|P18077|RL35A_HUMAN	RPL35A	RL35A_HUMAN 60S ribosomal protein L35a	4	1.16371	1.04544	0.944081	0.846767	0.765069	0.998841	1.08603	1.15006	0.765376	1.05968	0.799331	1.02588	0.932914	0.817594	0.986737	0.913691	0.665832	0.858322	0.908409	1	0.912567	0.869071	-0.131998	0.347248	-0.202453	0.0657624
1094	sp|P18084|ITB5_HUMAN	ITGB5	ITB5_HUMAN Integrin beta-5	12	1.22232	0.8921	1.09197	0.79361	1.29348	0.833064	0.886562	0.986891	0.931553	1.05833	1.21101	1.38848	1.03308	1.08592	1.75211	1.47374	3.17178	1.4811	2.87964	1	1.14734	1.83962	0.198298	0.230964	0.87941	0.0171168
1095	sp|P18085|ARF4_HUMAN	ARF4	ARF4_HUMAN ADP-ribosylation factor 4	8	1.05294	1.01565	1.11654	0.814867	1.00752	0.95747	0.923249	1.11176	1.06697	0.940221	0.969219	0.927352	0.60092	0.639919	0.6096	0.749785	0.681355	0.733292	0.771348	1	0.975941	0.683745	-0.0351341	0.675658	-0.548469	9.77e-06
1096	sp|P18124|RL7_HUMAN	RPL7	RL7_HUMAN 60S ribosomal protein L7	12	1.10681	0.94869	1.09292	0.851585	1.04843	1.01613	0.938155	0.997283	1.03267	1.07858	0.897881	0.945433	0.756563	0.826219	0.863782	0.857789	0.751492	0.865724	0.879153	1	0.98864	0.828674	-0.0164834	0.830489	-0.271123	0.000528598
1097	sp|P18206|VINC_HUMAN	VCL	VINC_HUMAN Vinculin	121	0.919805	1.03075	0.851679	1.19776	0.997001	0.976756	0.869817	1.15642	0.953856	0.848773	0.994898	0.946494	0.971483	1.20714	0.914494	0.896172	0.953453	1.0593	0.815093	1	0.936005	0.973877	-0.0954113	0.366307	-0.0381891	0.695899
1098	sp|P18440|ARY1_HUMAN	NAT1	ARY1_HUMAN Arylamine N-acetyltransferase 1	3	0.851881	1.07997	0.985794	1.08235	0.932297	0.963333	0.979418	1.12495	0.97752	1.1115	0.92148	0.965561	0.617845	0.851443	0.581519	0.533269	0.531912	0.478335	0.458368	1	0.994015	0.578956	-0.00866089	0.913754	-0.788474	6.12e-06
1099	sp|P18564|ITB6_HUMAN	ITGB6	ITB6_HUMAN Integrin beta-6	4	1.46587	0.521781	1.3884	0.623956	0.496494	2.3491	0.538504	0.615906	0.631677	0.54885	0.58458	0.320017	0.108151	0.0588621	0.334783	0.587299	0.558694	0.338091	1.66369	1	0.521281	0.521367	-0.939867	0.19897	-0.939629	0.15728
1100	sp|P18583-9|SON_HUMAN	SON	SON_HUMAN Isoform I of Protein SON	16	0.691523	1.01878	1.38488	0.904824	0.926634	1.2385	0.962634	0.872228	1.13279	1.11964	0.98812	1.01791	0.625259	0.648527	0.682145	0.810212	0.803089	0.946953	0.791011	1	1.06461	0.758171	0.0903314	0.584329	-0.399405	0.0206934
1101	sp|P18615|NELFE_HUMAN	NELFE	NELFE_HUMAN Negative elongation factor E	10	0.965244	0.918041	1.22748	0.889235	0.946732	1.13452	0.953748	0.965002	1.02122	1.0909	0.977395	0.975617	0.586233	0.758805	0.631885	0.868145	0.985235	0.978258	0.929356	1	1.01628	0.819702	0.0233	0.800534	-0.286828	0.0276409
1102	sp|P18621-3|RL17_HUMAN	RPL17	RL17_HUMAN Isoform 3 of 60S ribosomal protein L17	8	1.22526	0.857129	0.962998	0.954612	0.934261	0.998971	1.01914	1.04762	1.03872	1.03508	0.993974	1.10944	0.731497	0.807597	0.675545	0.89623	0.819338	0.956695	0.866174	1	1.0443	0.821868	0.0625408	0.459485	-0.283022	0.00519309
1103	sp|P18669|PGAM1_HUMAN	PGAM1	PGAM1_HUMAN Phosphoglycerate mutase 1	25	0.615592	1.15421	0.824174	1.40603	0.911905	0.99859	1.06443	1.02507	1.00098	0.842882	1.04876	0.74228	0.891218	1.07662	0.836224	0.611804	0.510325	0.657725	0.457404	1	0.908727	0.720189	-0.138081	0.493608	-0.473552	0.0341434
1104	sp|P18754-2|RCC1_HUMAN	RCC1	RCC1_HUMAN Isoform 2 of Regulator of chromosome condensation	12	0.987737	0.889306	1.40135	0.721603	0.759688	1.38589	0.834821	1.01961	1.11332	1.20177	1.01787	1.08464	0.623415	0.545116	0.653728	0.895557	0.982321	0.870927	1.06284	1	1.1044	0.804844	0.143259	0.464617	-0.313219	0.132904
1105	sp|P18850|ATF6A_HUMAN	ATF6	ATF6A_HUMAN Cyclic AMP-dependent transcription factor ATF-6 alpha	1	1.05827	0.756585	1.4388	0.746338	0.787465	1.25443	0.85695	1.10115	1.00595	1.12411	0.920927	0.773577	0.55132	0.708465	0.750059	1.08563	0.476654	0.887002	0.914535	1	0.956143	0.767667	-0.0647022	0.761118	-0.381447	0.0810712
1106	sp|P18858|DNLI1_HUMAN	LIG1	DNLI1_HUMAN DNA ligase 1	7	1.0151	1.03677	1.22125	0.726884	0.992076	1.07086	0.906271	1.03079	1.26043	1.20554	0.766186	0.991766	0.539795	0.798336	0.607747	0.702371	0.855124	0.809801	0.75226	1	1.05598	0.723633	0.0785841	0.604488	-0.466669	0.0012146
1107	sp|P18859-2|ATP5J_HUMAN	ATP5J	ATP5J_HUMAN Isoform 2 of ATP synthase-coupling factor 6, mitochondrial	11	0.982179	1.68507	0.627817	0.704939	1.7603	1.23326	0.280702	0.725737	1.6713	0.634333	0.468651	0.298317	0.492577	0.419647	0.514908	0.287291	0.317734	0.522787	0.219893	1	0.768151	0.396405	-0.380538	0.509547	-1.33495	0.0109209
1108	sp|P18887|XRCC1_HUMAN	XRCC1	XRCC1_HUMAN DNA repair protein XRCC1	3	0.886891	1.02859	1.21275	0.871767	0.800905	0.9748	1.22023	1.00406	1.03304	1.16825	0.924615	0.991738	0.688472	0.816102	0.746647	1.0983	1.06659	1.0317	1.08885	1	1.02941	0.93381	0.0418184	0.738536	-0.0987989	0.450628
1109	sp|P19021-5|AMD_HUMAN	PAM	AMD_HUMAN Isoform 5 of Peptidyl-glycine alpha-amidating monooxygenase	15	1.51457	0.875889	0.725149	0.884395	1.22952	0.732649	0.948506	1.08932	0.840175	0.82103	0.870372	1.03194	1.67369	1.85059	1.91781	1.23938	1.50846	1.39636	1.34873	1	0.890879	1.56214	-0.166698	0.457504	0.643528	0.00122042
1110	sp|P19022|CADH2_HUMAN	CDH2	CADH2_HUMAN Cadherin-2	32	1.10172	1.01903	0.734421	1.14483	1.04978	0.953552	0.950594	1.04608	0.760506	0.862736	0.927471	0.964659	1.15955	1.14994	1.26873	0.928635	1.07834	0.949052	0.994353	1	0.878843	1.07551	-0.186323	0.119921	0.105027	0.266726
1111	sp|P19174-2|PLCG1_HUMAN	PLCG1	PLCG1_HUMAN Isoform 2 of 1-phosphatidylinositol 4,5-bisphosphate phosphodiesterase gamma-1	10	0.925814	1.00771	1.20711	0.859357	0.821784	1.09027	1.03079	1.05716	1.18957	1.176	1.01815	1.15882	0.632399	0.821012	0.689797	0.832902	0.772242	0.927226	0.835525	1	1.13563	0.7873	0.183496	0.0819798	-0.345014	0.00335078
1112	sp|P19237|TNNI1_HUMAN	TNNI1	TNNI1_HUMAN Troponin I, slow skeletal muscle	29	0.960137	1.07573	0.620606	1.34353	0.82781	1.10875	0.904989	1.15845	0.66126	0.715945	0.789641	0.819558	0.589889	0.634825	0.621387	0.655435	0.739863	0.675705	0.696746	1	0.746601	0.659121	-0.42159	0.0542408	-0.601384	0.00163544
1113	sp|P19320|VCAM1_HUMAN	VCAM1	VCAM1_HUMAN Vascular cell adhesion protein 1	22	1.44187	0.882205	0.542673	1.13325	1.16664	0.691961	1.08074	1.06065	0.737048	0.904822	0.831203	1.18156	1.90741	2.0205	1.90072	1.25043	1.34951	1.27999	1.23089	1	0.913659	1.56278	-0.130272	0.600222	0.644114	0.00491665
1114	sp|P19338|NUCL_HUMAN	NCL	NUCL_HUMAN Nucleolin	42	1.07036	0.946735	1.10068	0.882229	1.01172	1.15454	0.860525	0.973207	0.978505	0.93346	0.890909	0.870087	0.719291	0.787419	0.78571	0.88555	1.03805	0.93226	0.983979	1	0.91824	0.876037	-0.123057	0.173307	-0.190936	0.0487188
1115	sp|P19367-3|HXK1_HUMAN	HK1	HXK1_HUMAN Isoform 3 of Hexokinase-1	72	0.963513	1.06633	0.846347	1.12381	1.03688	0.900864	0.992893	1.06937	0.84389	0.88498	1.05819	1.08483	1.50238	1.4184	1.50629	1.29469	1.17911	1.20464	1.16961	1	0.967972	1.32502	-0.0469632	0.620504	0.406011	0.0001924
1116	sp|P19387|RPB3_HUMAN	POLR2C	RPB3_HUMAN DNA-directed RNA polymerase II subunit RPB3	4	0.835106	1.05343	1.20226	0.909211	1.29002	0.710522	1.13723	0.862226	1.28091	1.28386	1.02673	1.0836	0.862656	0.839302	0.945888	0.911378	0.738435	0.775829	0.996856	1	1.16877	0.867192	0.224996	0.164832	-0.205577	0.134255
1117	sp|P19388|RPAB1_HUMAN	POLR2E	RPAB1_HUMAN DNA-directed RNA polymerases I, II, and III subunit RPABC1	2	0.845219	1.09745	1.22593	0.831405	0.917898	1.18227	0.93128	0.968557	1.05526	1.2207	0.948415	1.14192	0.773771	0.935185	0.823355	0.93896	0.832333	0.944024	0.980061	1	1.09157	0.88967	0.126411	0.314756	-0.168658	0.105627
1118	sp|P19404|NDUV2_HUMAN	NDUFV2	NDUV2_HUMAN NADH dehydrogenase [ubiquinone] flavoprotein 2, mitochondrial	14	0.88786	1.1481	0.720278	1.24376	0.896331	0.969546	1.20218	0.931941	0.75921	0.794328	0.879185	0.714239	1.1028	1.05545	1.0682	1.04342	1.10038	0.939893	1.03142	1	0.78674	1.0488	-0.34604	0.0498793	0.0687333	0.506452
1119	sp|P19429|TNNI3_HUMAN	TNNI3	TNNI3_HUMAN Troponin I, cardiac muscle	8	1.40846	0.879471	0.7694	0.94267	0.889713	0.717006	1.15359	1.23969	0.768951	0.580465	0.566338	0.601539	0.647029	0.63392	0.827156	1.0666	1.21404	0.941586	1.31088	1	0.629323	0.948745	-0.668127	0.0160204	-0.0759073	0.701713
1120	sp|P19447|ERCC3_HUMAN	ERCC3	ERCC3_HUMAN TFIIH basal transcription factor complex helicase XPB subunit	6	1.01106	1.01571	1.04463	0.928601	0.917246	1.27975	0.819414	0.983589	1.00851	1.16618	0.940832	1.07145	0.852248	0.887128	0.924521	0.686287	0.764243	0.815542	0.734407	1	1.04674	0.809197	0.0659059	0.550971	-0.305438	0.00658603
1121	sp|P19474|RO52_HUMAN	TRIM21	RO52_HUMAN E3 ubiquitin-protein ligase TRIM21	2	0.89722	0.98234	0.922894	1.19755	0.840948	1.05022	0.89087	1.21796	0.900826	0.892521	0.831609	0.942135	0.649137	0.766981	0.598164	0.575695	0.549603	0.545668	0.503668	1	0.891773	0.598417	-0.165252	0.178695	-0.740778	2.2e-05
1122	sp|P19484|TFEB_HUMAN	TFEB	TFEB_HUMAN Transcription factor EB	3	1.25269	0.98589	0.580554	1.18086	1.16211	0.742347	0.981913	1.11363	0.926563	0.925222	0.726118	1.12368	1.6628	2.17175	1.5082	1.15337	1.1586	1.09919	1.03788	1	0.925397	1.39883	-0.111856	0.581593	0.484217	0.0351045
1123	sp|P19525|E2AK2_HUMAN	EIF2AK2	E2AK2_HUMAN Interferon-induced, double-stranded RNA-activated protein kinase	11	0.987575	0.998565	1.10132	0.912543	0.822161	1.05379	1.10526	1.0188	1.093	1.01913	0.976397	0.94322	0.584902	0.581149	0.605792	0.78229	0.640487	0.724659	0.744564	1	1.00794	0.666263	0.0114076	0.88517	-0.585836	7.28e-06
1124	sp|P19623|SPEE_HUMAN	SRM	SPEE_HUMAN Spermidine synthase	6	1.06388	0.999558	0.988051	0.948512	0.968218	0.960915	1.05474	1.01613	1.0623	1.08355	1.01541	1.07229	1.01257	1.1346	0.826171	0.959156	0.777512	1.01451	0.832165	1	1.05839	0.936668	0.0818705	0.0352615	-0.0943897	0.211348
1125	sp|P19784|CSK22_HUMAN	CSNK2A2	CSK22_HUMAN Casein kinase II subunit alpha'	8	1.13588	0.872478	1.17316	0.818489	1.19431	0.984023	0.968503	0.853164	1.09812	1.06567	0.988211	0.993913	0.652195	0.752552	0.670773	0.960909	0.898533	1.03121	0.850184	1	1.03648	0.830908	0.0516892	0.654708	-0.267239	0.0455813
1126	sp|P19823|ITIH2_HUMAN	ITIH2	ITIH2_HUMAN Inter-alpha-trypsin inhibitor heavy chain H2	11	0.644957	1.07297	1.61163	0.670448	0.456424	2.07411	0.55489	0.91458	1.0679	1.11639	1.49364	1.39111	0.289866	0.200717	0.360941	0.81309	0.631537	0.518804	0.885711	1	1.26726	0.528666	0.341714	0.393716	-0.91957	0.0661724
1127	sp|P19838-2|NFKB1_HUMAN	NFKB1	NFKB1_HUMAN Isoform 2 of Nuclear factor NF-kappa-B p105 subunit	12	0.871261	1.04942	1.2196	0.859714	0.829583	0.782731	1.63288	0.75481	1.2455	1.30024	0.984789	1.16248	0.804572	0.961683	0.799173	0.965432	0.934091	0.841783	0.888085	1	1.17325	0.884974	0.23051	0.303683	-0.176293	0.339927
1128	sp|P20020|AT2B1_HUMAN	ATP2B1	AT2B1_HUMAN Plasma membrane calcium-transporting ATPase 1	23	0.939757	1.07394	0.892225	1.09408	0.85479	1.0752	1.08142	0.988585	0.837011	0.818846	0.895803	0.781094	0.780309	0.679951	0.785276	0.988177	1.05862	0.841595	1.12328	1	0.833189	0.893887	-0.263285	0.00860723	-0.161836	0.143055
1129	sp|P20042|IF2B_HUMAN	EIF2S2	IF2B_HUMAN Eukaryotic translation initiation factor 2 subunit 2	15	1.08707	0.890597	1.03916	0.983174	0.999367	0.987862	1.01266	1.00011	1.26059	1.02022	1.09328	0.961257	0.938328	0.920651	0.880373	0.964914	1.0294	0.992488	0.94795	1	1.08384	0.953444	0.116149	0.137906	-0.0687805	0.1101
1130	sp|P20073|ANXA7_HUMAN	ANXA7	ANXA7_HUMAN Annexin A7	13	0.89852	1.01294	1.04959	1.03895	1.19726	0.864464	0.928918	1.00936	1.10964	1.04945	1.07187	1.08575	1.19831	1.48794	1.98637	1.00396	1.78317	1.11785	1.56947	1	1.07918	1.44958	0.109933	0.175837	0.535638	0.00502594
1131	sp|P20290|BTF3_HUMAN	BTF3	BTF3_HUMAN Transcription factor BTF3	5	1.19737	0.928355	0.926941	0.947337	1.09321	1.04833	0.900116	0.95834	1.21446	1.12373	1.08907	1.11029	0.954903	1.07177	0.987682	0.765002	0.829656	0.866138	0.796389	1	1.13439	0.895934	0.181914	0.0377586	-0.158536	0.0839614
1132	sp|P20336|RAB3A_HUMAN	RAB3A	RAB3A_HUMAN Ras-related protein Rab-3A	2	0.954617	1.07491	1.07948	0.891	0.824218	1.26977	0.857726	1.04829	0.959362	1.02623	0.888928	0.943599	0.569709	0.560888	0.65157	0.742635	0.66809	0.690314	0.759835	1	0.954531	0.663292	-0.0671366	0.572219	-0.592285	0.000118703
1133	sp|P20337|RAB3B_HUMAN	RAB3B	RAB3B_HUMAN Ras-related protein Rab-3B	1	1.02064	0.782222	1.70182	0.495315	0.752894	1.51133	0.754257	0.98152	1.22809	1.2381	0.787242	0.826929	0.12678	0.104347	0.160467	0.684782	0.790701	0.542848	1.03911	1	1.02009	0.492719	0.0286955	0.93089	-1.02116	0.02665
1134	sp|P20338|RAB4A_HUMAN	RAB4A	RAB4A_HUMAN Ras-related protein Rab-4A	2	1.11684	1.00476	1.1365	0.741909	0.91766	1.02129	0.887193	1.17385	1.07859	1.03826	0.926662	0.943801	0.703619	0.792409	0.766085	0.957461	0.878785	0.982895	0.888211	1	0.996827	0.852781	-0.00458564	0.968635	-0.229753	0.0443452
1135	sp|P20339|RAB5A_HUMAN	RAB5A	RAB5A_HUMAN Ras-related protein Rab-5A	3	1.00515	1.00401	0.999467	0.991378	0.960172	1.02086	0.950893	1.06807	1.03091	0.927916	1.00642	0.971766	0.814645	0.790566	0.757585	1.02548	0.958414	1.07894	0.999127	1	0.984251	0.917823	-0.0229013	0.524142	-0.123712	0.104378
1136	sp|P20340-2|RAB6A_HUMAN	RAB6A	RAB6A_HUMAN Isoform 2 of Ras-related protein Rab-6A	14	1.09481	0.954049	1.01429	0.936848	1.02181	1.02858	0.956348	0.993264	0.938642	0.913453	0.983019	0.860222	0.851418	0.794886	0.880689	1.01816	0.862464	0.956517	0.820005	1	0.923834	0.883449	-0.114295	0.0360535	-0.178781	0.00430192
1137	sp|P20396|TRH_HUMAN	TRH	TRH_HUMAN Pro-thyrotropin-releasing hormone	1	2.08973	0.680981	0.440888	0.788401	1.48954	1.01745	0.92819	0.564822	0.750414	0.744304	0.276699	0.175596	2.35398	2.09138	1.4094	0.907248	0.641341	0.832301	0.517127	1	0.486753	1.2504	-1.03874	0.115052	0.322387	0.459329
1138	sp|P20585|MSH3_HUMAN	MSH3	MSH3_HUMAN DNA mismatch repair protein Msh3	6	0.943238	0.994868	1.21107	0.850822	0.972497	1.03891	0.987879	1.00072	1.04554	1.1653	0.92545	1.0155	0.80129	0.878298	0.822331	0.938346	0.813252	0.940561	0.815151	1	1.03795	0.858461	0.053736	0.553001	-0.220175	0.00686205
1139	sp|P20618|PSB1_HUMAN	PSMB1	PSB1_HUMAN Proteasome subunit beta type-1	9	1.05305	0.988944	0.912177	1.04582	1.12225	0.940004	0.943699	0.994047	1.07651	1.0182	1.1026	1.01103	1.05262	1.02174	1.07282	0.919	0.846957	0.957313	0.864926	1	1.05208	0.962197	0.0732496	0.210907	-0.0555964	0.377539
1140	sp|P20645|MPRD_HUMAN	M6PR	MPRD_HUMAN Cation-dependent mannose-6-phosphate receptor	3	1.21467	0.888912	1.01237	0.884046	1.58724	0.542361	1.05233	0.81807	0.908623	1.01237	0.958126	1.12649	1.39114	1.66989	2.47638	1.4744	4.302	1.36735	3.18375	1	1.0014	2.26642	0.00202276	0.993204	1.18041	0.00891726
1141	sp|P20674|COX5A_HUMAN	COX5A	COX5A_HUMAN Cytochrome c oxidase subunit 5A, mitochondrial	10	0.987269	1.00738	0.836903	1.16845	1.06119	1.02554	0.797483	1.11579	0.773858	0.902449	0.854641	0.848968	1.28498	1.15299	1.54801	1.17397	1.17992	1.20479	1.24009	1	0.844979	1.25496	-0.243013	0.0452116	0.327647	0.00249591
1142	sp|P20700|LMNB1_HUMAN	LMNB1	LMNB1_HUMAN Lamin-B1	40	0.753879	1.09587	1.09357	1.05669	1.05054	1.20567	0.951709	0.792086	1.04612	1.11342	1.02031	1.0701	0.871248	1.04122	0.886692	1.10482	1.17933	1.23771	1.15552	1	1.06249	1.06808	0.0874435	0.460635	0.0950177	0.398127
1143	sp|P20807|CAN3_HUMAN	CAPN3	CAN3_HUMAN Calpain-3	7	1.46284	0.858638	0.701868	0.976653	0.867111	1.16812	0.727101	1.23767	1.41075	1.60313	2.03257	2.42105	2.6411	2.65675	3.60599	2.30159	1.57825	4.0529	1.59764	1	1.86688	2.63346	0.900626	0.0017062	1.39696	0.000384769
1144	sp|P20810-6|ICAL_HUMAN	CAST	ICAL_HUMAN Isoform 6 of Calpastatin	17	0.987139	0.898619	1.21307	0.901174	0.960146	1.00574	1.11697	0.917145	1.00507	0.855533	0.817181	0.814569	0.660453	0.714774	0.71136	0.85662	1.01835	0.892559	1.06229	1	0.873088	0.8452	-0.195801	0.0787208	-0.242636	0.0449467
1145	sp|P20908|CO5A1_HUMAN	COL5A1	CO5A1_HUMAN Collagen alpha-1(V) chain	9	1.4951	0.629177	1.16177	0.713951	1.22085	0.98334	0.731177	1.06463	0.703214	0.522268	0.811554	0.429981	0.759336	0.753817	0.981792	0.922541	1.38659	0.883785	1.26185	1	0.616754	0.992815	-0.697232	0.0401962	-0.0104025	0.960286
1146	sp|P20936|RASA1_HUMAN	RASA1	RASA1_HUMAN Ras GTPase-activating protein 1	8	0.901334	1.051	1.04138	1.00628	0.971334	1.03618	0.967973	1.02451	1.08884	1.09405	1.02397	1.05863	0.838125	1.04995	0.79817	0.844395	0.708996	0.942712	0.715091	1	1.06637	0.842491	0.0927102	0.0395047	-0.247267	0.00517023
1147	sp|P20962|PTMS_HUMAN	PTMS	PTMS_HUMAN Parathymosin	3	0.807876	0.990331	1.27698	0.924818	0.941889	1.16563	0.930517	0.961965	1.05999	1.11426	0.910224	0.800497	0.868059	1.04033	0.587526	0.808226	1.06472	0.829345	0.744526	1	0.971245	0.848962	-0.042093	0.756823	-0.236227	0.0862119
1148	sp|P21127|CD11B_HUMAN	CDK11B	CD11B_HUMAN Cyclin-dependent kinase 11B	7	0.950461	1.00704	1.12629	0.916212	0.95193	1.16128	0.930164	0.956624	0.93789	0.987223	0.920599	0.949202	0.769845	0.835934	0.752895	0.927241	0.761257	0.894148	0.763057	1	0.948728	0.814911	-0.0759332	0.316108	-0.295285	0.000918509
1149	sp|P21266|GSTM3_HUMAN	GSTM3	GSTM3_HUMAN Glutathione S-transferase Mu 3	14	0.795672	1.08936	0.918098	1.19687	0.786469	0.885716	1.34393	0.983884	0.942666	0.805452	1.00429	1.09516	1.2171	1.23075	0.986434	0.887726	0.800522	0.906115	0.793931	1	0.961894	0.974654	-0.0560505	0.733883	-0.0370382	0.801219
1150	sp|P21281|VATB2_HUMAN	ATP6V1B2	VATB2_HUMAN V-type proton ATPase subunit B, brain isoform	12	1.04773	0.953433	1.08476	0.914076	1.03817	0.879874	1.09157	0.990387	1.15237	0.952188	1.114	0.832488	1.11528	0.87655	0.877023	0.989534	0.947652	0.966814	1.00113	1	1.01276	0.967712	0.0182941	0.84599	-0.0473503	0.450747
1151	sp|P21283|VATC1_HUMAN	ATP6V1C1	VATC1_HUMAN V-type proton ATPase subunit C 1	6	1.12194	0.938161	1.08687	0.853021	1.12352	0.82363	0.971509	1.08134	0.990185	0.933512	0.97984	0.91002	1.04482	1.05262	1.03789	0.984224	0.891147	0.94002	0.914018	1	0.953389	0.980677	-0.0688628	0.476652	-0.0281494	0.713143
1152	sp|P21291|CSRP1_HUMAN	CSRP1	CSRP1_HUMAN Cysteine and glycine-rich protein 1	3	1.65147	0.829481	0.644465	0.874586	0.901892	1.3146	0.887318	0.896186	0.618684	0.518019	0.301674	0.43951	0.197519	0.218846	0.255039	0.285199	0.468226	0.255292	0.359335	1	0.469472	0.291351	-1.09089	0.0112641	-1.77917	8.79e-05
1153	sp|P21333|FLNA_HUMAN	FLNA	FLNA_HUMAN Filamin-A	99	1.18101	0.809819	1.57956	0.429612	0.403133	2.49931	0.322463	0.775096	1.26994	1.1231	0.935264	0.878767	0.0752267	0.0471793	0.158658	0.290221	0.409798	0.17094	0.718746	1	1.05177	0.267253	0.0728168	0.89554	-1.90372	0.0266744
1154	sp|P21359|NF1_HUMAN	NF1	NF1_HUMAN Neurofibromin	8	0.960032	1.0449	1.20268	0.792389	0.885292	1.0922	0.852226	1.17028	1.06424	1.13138	0.98935	1.06856	0.647802	0.660543	0.62359	0.838239	0.707317	0.807533	0.776178	1	1.06338	0.723029	0.0886609	0.446262	-0.467875	0.000895494
1155	sp|P21397|AOFA_HUMAN	MAOA	AOFA_HUMAN Amine oxidase [flavin-containing] A	7	0.903038	0.964404	1.45068	0.681882	0.883127	1.26668	0.963158	0.887031	0.905367	1.01866	0.86005	0.847036	0.499677	0.381885	0.606375	1.05329	0.906357	0.823552	1.12113	1	0.907779	0.770324	-0.139588	0.485401	-0.376462	0.113559
1156	sp|P21399|ACOC_HUMAN	ACO1	ACOC_HUMAN Cytoplasmic aconitate hydratase	9	0.689633	1.12313	0.905845	1.28139	0.877082	0.966118	1.19556	0.961242	1.00824	0.979892	1.25522	0.979301	0.905042	0.923094	0.677659	0.65587	0.563622	0.675173	0.503383	1	1.05566	0.700549	0.0781481	0.61644	-0.513442	0.00612073
1157	sp|P21453|S1PR1_HUMAN	S1PR1	S1PR1_HUMAN Sphingosine 1-phosphate receptor 1	3	1.12512	0.95761	0.676988	1.24028	0.907588	0.864151	1.13609	1.09217	0.798865	0.845923	0.901618	1.06099	1.27467	1.29068	1.25013	1.13397	1.23262	1.05439	1.31601	1	0.901849	1.22178	-0.149042	0.354552	0.288986	0.0127455
1158	sp|P21741|MK_HUMAN	MDK	MK_HUMAN Midkine	5	1.8319	0.35447	0.442218	1.37141	1.34935	0.224153	1.43102	0.995474	0.628116	0.67193	1.28252	3.12869	3.24592	2.54234	3.76191	1.71131	4.01715	2.19051	3.56196	1	1.42781	3.00444	0.513807	0.409712	1.5871	0.000147934
1159	sp|P21796|VDAC1_HUMAN	VDAC1	VDAC1_HUMAN Voltage-dependent anion-selective channel protein 1	56	1.06907	0.97691	0.895354	1.05867	1.10148	0.853168	1.01672	1.02864	0.903169	0.938628	1.12646	1.17982	1.89175	1.49654	1.95693	1.33899	1.35903	1.21515	1.37558	1	1.03702	1.51914	0.0524426	0.574762	0.603254	0.000313969
1160	sp|P21912|DHSB_HUMAN	SDHB	DHSB_HUMAN Succinate dehydrogenase [ubiquinone] iron-sulfur subunit, mitochondrial	15	0.864502	1.08826	0.872051	1.17519	1.02413	0.997342	1.13094	0.847593	0.846724	0.749289	1.00001	0.661731	1.22801	0.82922	0.939985	0.83553	0.601407	0.723396	0.655093	1	0.81444	0.830378	-0.29612	0.0460802	-0.26816	0.0771152
1161	sp|P21926|CD9_HUMAN	CD9	CD9_HUMAN CD9 antigen	2	1.21376	0.689592	1.15778	0.938865	1.60779	0.935451	0.588729	0.868035	0.968426	0.604851	0.773904	0.439017	0.546794	0.621125	0.984829	1.02854	2.17764	0.959802	2.0998	1	0.696549	1.20265	-0.521702	0.126824	0.266213	0.45701
1162	sp|P21953|ODBB_HUMAN	BCKDHB	ODBB_HUMAN 2-oxoisovalerate dehydrogenase subunit beta, mitochondrial	6	1.28699	0.827749	0.588827	1.29644	0.855072	0.733953	1.4902	0.920773	0.873351	0.923053	1.25135	1.44641	3.85234	1.90142	2.17646	1.43188	1.33942	1.21612	1.53548	1	1.12354	1.92187	0.168052	0.523374	0.942514	0.0187608
1163	sp|P21964|COMT_HUMAN	COMT	COMT_HUMAN Catechol O-methyltransferase	3	0.429663	1.10763	1.89418	0.568523	0.440217	1.92291	0.880225	0.756648	1.54846	1.60012	1.05173	1.53661	0.124343	0.118881	0.275921	0.344842	0.379766	0.293889	1.15232	1	1.43423	0.384281	0.520276	0.206757	-1.37977	0.0347391
1164	sp|P21980|TGM2_HUMAN	TGM2	TGM2_HUMAN Protein-glutamine gamma-glutamyltransferase 2	19	0.784507	1.08168	0.366607	1.76721	0.905354	0.44441	1.87009	0.780147	0.495689	0.692813	0.346066	0.598015	2.39366	2.13219	1.30667	0.876715	0.514414	0.746483	0.536535	1	0.533146	1.21524	-0.907398	0.137674	0.28124	0.540486
1165	sp|P22003|BMP5_HUMAN	BMP5	BMP5_HUMAN Bone morphogenetic protein 5	3	1.19729	1.0262	0.666349	1.11016	0.803487	0.976798	1.0123	1.20741	0.860749	0.887367	0.891211	0.986911	1.34226	1.48251	1.26344	1.15107	1.03661	1.04795	0.975862	1	0.906559	1.18567	-0.141526	0.361428	0.245705	0.0760919
1166	sp|P22033|MUTA_HUMAN	MUT	MUTA_HUMAN Methylmalonyl-CoA mutase, mitochondrial	21	0.917854	1.09272	0.902582	1.08685	0.84695	1.03418	1.06701	1.05186	0.809706	0.918937	0.967819	0.942211	1.16296	1.14844	1.18867	1.17824	1.1281	1.0908	1.16214	1	0.909668	1.15133	-0.136587	0.127265	0.203307	0.00161771
1167	sp|P22059|OSBP1_HUMAN	OSBP	OSBP1_HUMAN Oxysterol-binding protein 1	17	0.959321	1.01143	1.04305	0.986198	1.04504	0.933051	1.01642	1.00549	1.0922	1.0722	1.07652	1.14641	0.885462	1.11801	0.884772	0.958729	0.848271	1.08382	0.817929	1	1.09683	0.942427	0.133343	0.00181309	-0.0855469	0.210379
1168	sp|P22061-2|PIMT_HUMAN	PCMT1	PIMT_HUMAN Isoform 2 of Protein-L-isoaspartate(D-aspartate) O-methyltransferase	10	0.841031	1.06794	0.916956	1.17407	0.89823	0.87181	1.2904	0.939561	1.00853	1.0105	1.09727	0.986722	1.21151	1.07985	0.871578	1.05676	0.885568	0.976356	0.863521	1	1.02576	0.992163	0.0366875	0.765943	-0.0113504	0.920042
1169	sp|P22087|FBRL_HUMAN	FBL	FBRL_HUMAN rRNA 2'-O-methyltransferase fibrillarin	8	0.913249	0.895552	1.17454	1.01665	1.17645	1.13755	0.896418	0.789574	1.07039	1.08052	1.20862	1.13189	1.03516	1.11715	0.868918	1.00976	0.852797	1.019	0.832293	1	1.12286	0.962155	0.167173	0.150744	-0.0556592	0.589084
1170	sp|P22102|PUR2_HUMAN	GART	PUR2_HUMAN Trifunctional purine biosynthetic protein adenosine-3	16	0.983647	0.990034	1.06031	0.966006	0.950914	0.874203	1.15583	1.01905	1.29157	1.18863	1.03141	1.09612	0.837106	0.920053	0.733675	0.860691	0.787929	0.881338	0.825627	1	1.15193	0.835203	0.204056	0.0236065	-0.259801	0.000833279
1171	sp|P22223|CADH3_HUMAN	CDH3	CADH3_HUMAN Cadherin-3	8	1.10754	0.960688	0.821689	1.11008	0.894672	0.950806	0.736269	1.41825	0.823505	0.735523	0.714072	0.869386	0.607093	0.736305	0.922946	0.670187	1.05387	0.867211	1.02633	1	0.785621	0.840563	-0.348094	0.0832709	-0.250572	0.139122
1172	sp|P22234-2|PUR6_HUMAN	PAICS	PUR6_HUMAN Isoform 2 of Multifunctional protein ADE2	16	0.9329	1.07767	0.887186	1.10224	0.782374	0.895815	1.52714	0.794666	1.20267	1.09342	1.11871	1.00975	1.31497	0.999746	0.792352	0.825383	0.716788	0.840642	0.681634	1	1.10614	0.881645	0.14553	0.423245	-0.18173	0.34026
1173	sp|P22307|NLTP_HUMAN	SCP2	NLTP_HUMAN Non-specific lipid-transfer protein	16	1.0538	1.07338	0.953464	0.919357	1.00128	0.77782	1.3923	0.8286	0.920567	0.965721	1.03295	1.06817	1.24631	1.21864	1.28046	1.28457	1.28251	1.26562	1.21906	1	0.996851	1.25674	-0.00454992	0.975319	0.329683	0.00359525
1174	sp|P22314|UBA1_HUMAN	UBA1	UBA1_HUMAN Ubiquitin-like modifier-activating enzyme 1	54	0.905073	1.01813	1.14092	0.935883	1.00257	1.05239	0.980079	0.964962	1.13998	1.13022	1.03875	1.10767	0.823189	0.906156	0.721557	0.857426	0.774676	0.885292	0.747086	1	1.10416	0.816483	0.142947	0.0280823	-0.292505	0.000284183
1175	sp|P22413|ENPP1_HUMAN	ENPP1	ENPP1_HUMAN Ectonucleotide pyrophosphatase/phosphodiesterase family member 1	1	1.18964	0.852889	1.24618	0.711287	1.6201	0.774167	0.712262	0.89347	1.10342	0.971154	0.881691	1.17536	1.30677	1.60723	1.55202	1.07806	3.05566	1.44475	1.54792	1	1.03291	1.65606	0.0467094	0.851574	0.727754	0.0242514
1176	sp|P22570-3|ADRO_HUMAN	FDXR	ADRO_HUMAN Isoform 3 of NADPH:adrenodoxin oxidoreductase, mitochondrial	7	0.946792	1.05266	1.00496	0.995581	1.02671	0.913008	0.930216	1.13007	0.812227	0.926943	0.963818	0.900094	1.56541	1.46368	1.60217	1.63265	1.45309	1.4255	1.55037	1	0.900771	1.52755	-0.150768	0.0417948	0.611222	5.11e-09
1177	sp|P22626|ROA2_HUMAN	HNRNPA2B1	ROA2_HUMAN Heterogeneous nuclear ribonucleoproteins A2/B1	41	0.97297	0.908413	1.09546	1.02315	1.04596	1.06544	0.925759	0.962838	1.14195	1.08519	1.0928	1.06548	1.01791	0.919729	0.936227	1.04175	1.04741	1.0151	0.996887	1	1.09636	0.996429	0.132716	0.0242651	-0.00516048	0.91043
1178	sp|P22670|RFX1_HUMAN	RFX1	RFX1_HUMAN MHC class II regulatory factor RFX1	5	0.960416	0.967572	1.17491	0.897106	0.908154	1.11537	0.836952	1.13952	0.994141	1.04159	0.845718	0.930677	0.771871	0.874025	0.820947	0.894705	0.899376	0.924886	0.914184	1	0.953031	0.871428	-0.0694049	0.521266	-0.198547	0.0274246
1179	sp|P22676|CALB2_HUMAN	CALB2	CALB2_HUMAN Calretinin	9	1.10597	0.937474	1.31207	0.644487	0.787037	1.62115	0.735273	0.856539	1.43402	1.51722	0.956206	1.21142	0.365769	0.302546	0.391939	0.78179	0.968095	0.749919	0.943191	1	1.27972	0.643321	0.355824	0.16922	-0.636389	0.0441059
1180	sp|P22681|CBL_HUMAN	CBL	CBL_HUMAN E3 ubiquitin-protein ligase CBL	2	0.896338	1.05775	1.06091	0.985004	0.942518	1.04987	1.0715	0.936107	1.07583	1.04823	0.976156	1.06348	0.772699	0.995122	0.765923	0.885895	0.806679	0.896448	0.779923	1	1.04092	0.843241	0.0578653	0.309578	-0.245982	0.00170915
1181	sp|P22695|QCR2_HUMAN	UQCRC2	QCR2_HUMAN Cytochrome b-c1 complex subunit 2, mitochondrial	31	0.925633	1.14964	0.680901	1.24382	1.2699	0.871589	0.898643	0.959867	0.726204	0.831608	0.846131	0.838383	1.63219	1.62294	1.85725	1.22988	1.47948	1.23556	1.27244	1	0.810581	1.47568	-0.302971	0.104437	0.561376	0.00116896
1182	sp|P22830-2|HEMH_HUMAN	FECH	HEMH_HUMAN Isoform 2 of Ferrochelatase, mitochondrial	15	0.89601	1.13574	0.730901	1.23734	1.07494	0.944009	1.06872	0.912325	0.783753	0.804526	0.893592	0.673235	1.36143	1.31997	1.2201	1.03551	0.880826	0.919258	0.877216	1	0.788776	1.08776	-0.342312	0.0362839	0.121357	0.375452
1183	sp|P23193|TCEA1_HUMAN	TCEA1	TCEA1_HUMAN Transcription elongation factor A protein 1	9	1.27278	0.900548	0.946645	0.88003	0.957711	1.19664	0.943674	0.901977	1.13267	1.29264	1.17297	1.74476	1.00895	0.847148	0.712107	0.73951	0.70988	0.7524	0.709645	1	1.33576	0.782805	0.417663	0.0197693	-0.353275	0.00744984
1184	sp|P23229|ITA6_HUMAN	ITGA6	ITA6_HUMAN Integrin alpha-6	12	1.18524	0.882171	1.13187	0.80072	1.2451	1.09404	0.714776	0.946085	1.0149	1.08649	0.876962	0.916716	0.767652	0.85679	1.58652	0.843662	1.96784	0.893267	1.94802	1	0.973768	1.26625	-0.0383507	0.804999	0.340562	0.217901
1185	sp|P23246|SFPQ_HUMAN	SFPQ	SFPQ_HUMAN Splicing factor, proline- and glutamine-rich	59	0.98547	1.02065	1.09326	0.900619	0.987824	1.07763	0.953464	0.981086	0.996866	1.0904	0.846654	0.957546	0.664998	0.790583	0.715988	0.979663	0.962223	0.977241	0.943651	1	0.972867	0.86205	-0.0396862	0.575077	-0.214157	0.0221441
1186	sp|P23258|TBG1_HUMAN	TUBG1	TBG1_HUMAN Tubulin gamma-1 chain	2	0.919024	1.03427	0.890819	1.15589	0.956792	1.02982	0.918383	1.09501	0.865808	1.07337	0.799131	0.946884	0.864842	0.962571	0.825545	0.785955	0.712238	0.801094	0.765093	1	0.921298	0.816763	-0.11826	0.236574	-0.292011	0.00145616
1187	sp|P23284|PPIB_HUMAN	PPIB	PPIB_HUMAN Peptidyl-prolyl cis-trans isomerase B	25	1.1342	0.90671	1.21616	0.742933	1.00944	1.09544	0.91578	0.979341	0.941967	0.928497	0.901449	0.885584	0.482619	0.507924	0.565069	1.05397	1.07289	0.970149	1.15439	1	0.914374	0.829572	-0.129143	0.292273	-0.26956	0.174991
1188	sp|P23327|SRCH_HUMAN	HRC	SRCH_HUMAN Sarcoplasmic reticulum histidine-rich calcium-binding protein	13	0.935135	1.0956	0.666245	1.30302	1.18517	0.904223	0.895858	1.01475	0.932406	0.855433	1.14384	1.10872	1.36105	1.34876	1.72714	1.15814	1.49705	1.17035	1.38141	1	1.0101	1.3777	0.014496	0.929317	0.462264	0.00255995
1189	sp|P23368|MAOM_HUMAN	ME2	MAOM_HUMAN NAD-dependent malic enzyme, mitochondrial	13	0.978966	1.05183	0.973283	0.995919	0.943372	1.0699	0.878036	1.10869	0.897854	0.978784	0.988966	1.07626	1.19099	1.20883	1.26158	1.21398	1.16067	1.26307	1.24793	1	0.985465	1.22101	-0.0211232	0.754696	0.288071	8.51e-06
1190	sp|P23378|GCSP_HUMAN	GLDC	GCSP_HUMAN Glycine dehydrogenase (decarboxylating), mitochondrial	6	1.10485	0.916512	1.50892	0.469714	0.411448	2.74358	0.200628	0.644339	1.08271	1.31427	0.782947	0.96151	0.0978477	0.0967404	0.181497	0.261483	0.357337	0.175454	0.621614	1	1.03536	0.255996	0.0501335	0.935617	-1.96581	0.0360508
1191	sp|P23381|SYWC_HUMAN	WARS	SYWC_HUMAN Tryptophan--tRNA ligase, cytoplasmic	12	1.08461	1.03772	0.917238	0.960436	1.0124	0.937835	1.08403	0.965729	1.11662	0.941185	1.08542	0.958854	1.11903	1.13956	0.876747	0.867883	0.695108	0.91949	0.675254	1	1.02552	0.899011	0.0363543	0.578602	-0.15359	0.165336
1192	sp|P23396|RS3_HUMAN	RPS3	RS3_HUMAN 40S ribosomal protein S3	27	1.10147	0.945351	1.08258	0.87059	1.05588	0.893482	1.04871	1.00192	1.05674	1.0054	0.965539	0.906798	0.823226	0.831352	0.842068	0.94705	0.761993	0.910066	0.867631	1	0.983619	0.854769	-0.0238282	0.74828	-0.226393	0.00279424
1193	sp|P23443|KS6B1_HUMAN	RPS6KB1	KS6B1_HUMAN Ribosomal protein S6 kinase beta-1	3	0.926079	1.04324	1.08586	0.944826	1.07936	0.824066	1.05762	1.03896	0.967467	1.01632	0.913167	1.0469	0.759114	0.885814	0.704412	1.02562	0.878263	1.02885	0.923144	1	0.985964	0.886459	-0.0203936	0.789857	-0.173874	0.0621372
1194	sp|P23508-2|CRCM_HUMAN	MCC	CRCM_HUMAN Isoform 2 of Colorectal mutant cancer protein	1	1.21887	0.898826	0.922155	0.96015	1.10746	0.862129	0.945401	1.08501	0.844262	1.04665	0.916752	0.80003	1.37562	1.41946	1.25157	1.1054	1.12005	1.11269	0.974112	1	0.901923	1.19413	-0.148924	0.207782	0.255959	0.0203056
1195	sp|P23511|NFYA_HUMAN	NFYA	NFYA_HUMAN Nuclear transcription factor Y subunit alpha	1	0.84574	0.918616	1.39601	0.839636	0.976189	1.28725	0.891121	0.845439	1.09361	1.14697	0.970051	1.02122	0.544182	0.66975	0.613299	0.914919	0.818958	0.949238	0.76786	1	1.05796	0.754029	0.0812873	0.623897	-0.407307	0.026764
1196	sp|P23526|SAHH_HUMAN	AHCY	SAHH_HUMAN Adenosylhomocysteinase	28	1.04448	1.02764	0.897815	1.03007	1.03762	0.873082	1.19737	0.891923	1.00446	1.01572	1.00791	1.07619	0.994717	1.12465	0.856498	0.891857	0.773659	0.910334	0.72984	1	1.02607	0.897364	0.0371279	0.655392	-0.156234	0.123637
1197	sp|P23528|COF1_HUMAN	CFL1	COF1_HUMAN Cofilin-1	36	0.986431	1.03387	1.02575	0.95395	1.01993	0.820021	1.24317	0.916884	1.2334	1.0789	1.02737	1.1798	0.9979	1.01994	0.811188	0.896657	0.994044	0.931185	0.883351	1	1.12987	0.933467	0.176157	0.0917052	-0.0993296	0.23264
1198	sp|P23588|IF4B_HUMAN	EIF4B	IF4B_HUMAN Eukaryotic translation initiation factor 4B	11	1.07455	0.895743	1.17225	0.857465	1.00388	1.08146	0.916812	0.997843	1.02736	0.934786	0.92873	0.91148	0.804036	0.846818	0.924963	0.884871	0.985308	0.924749	0.986008	1	0.950588	0.908108	-0.0731076	0.410209	-0.139065	0.0729902
1199	sp|P23634-2|AT2B4_HUMAN	ATP2B4	AT2B4_HUMAN Isoform XA of Plasma membrane calcium-transporting ATPase 4	17	1.04745	0.915694	0.705026	1.33183	0.756264	0.991736	0.954076	1.29792	0.819182	0.725568	0.995967	0.84542	1.05069	0.724698	0.752142	0.748123	0.736971	0.687975	0.732062	1	0.846534	0.776094	-0.24036	0.235695	-0.365696	0.0364344
1200	sp|P23743|DGKA_HUMAN	DGKA	DGKA_HUMAN Diacylglycerol kinase alpha	6	0.98253	0.974722	1.19822	0.844526	0.918189	1.10502	1.04343	0.933363	0.97981	0.97904	1.03072	0.990973	0.5454	0.628429	0.594398	0.884517	0.778574	0.802028	0.907889	1	0.995135	0.734462	-0.00703532	0.935003	-0.44524	0.00151969
1201	sp|P23786|CPT2_HUMAN	CPT2	CPT2_HUMAN Carnitine O-palmitoyltransferase 2, mitochondrial	16	0.883387	1.12921	0.828751	1.15866	0.937704	0.867396	1.25381	0.941088	0.811082	0.916919	0.996167	1.0031	1.34817	1.17581	1.30825	1.22342	1.06931	1.12486	1.14927	1	0.931818	1.19987	-0.10188	0.447336	0.262878	0.01297
1202	sp|P23919|KTHY_HUMAN	DTYMK	KTHY_HUMAN Thymidylate kinase	7	0.872582	1.11235	1.12014	0.894933	0.991887	0.910317	1.12125	0.976547	0.94781	1.20387	0.831861	1.16802	0.988452	0.993819	0.969958	1.06962	1.01668	1.06485	1.00019	1	1.03789	1.01479	0.0536552	0.64789	0.021187	0.731722
1203	sp|P23921|RIR1_HUMAN	RRM1	RIR1_HUMAN Ribonucleoside-diphosphate reductase large subunit	14	1.07708	1.03393	0.941496	0.9475	1.01117	0.962593	0.999549	1.02669	1.12068	1.122	0.878191	1.07074	0.691357	0.922797	0.682169	0.646887	0.608244	0.757916	0.59689	1	1.0479	0.700894	0.0675049	0.318908	-0.512731	1.06e-05
1204	sp|P24043|LAMA2_HUMAN	LAMA2	LAMA2_HUMAN Laminin subunit alpha-2	29	1.01061	1.07901	0.564398	1.34598	1.32577	0.92552	1.00164	0.747076	0.763327	0.875352	0.862821	0.862046	1.80243	2.89548	1.48406	1.0463	0.990279	1.3836	0.785498	1	0.840887	1.48395	-0.250017	0.272032	0.569442	0.0955283
1205	sp|P24310|CX7A1_HUMAN	COX7A1	CX7A1_HUMAN Cytochrome c oxidase subunit 7A1, mitochondrial	2	0.918145	0.773683	0.365276	1.9429	0.924776	1.11363	1.11075	0.850844	0.462339	0.537157	0.310218	0.272651	2.06945	1.18278	1.50761	0.788829	0.998632	0.570781	0.602704	1	0.395591	1.10297	-1.33792	0.0268517	0.141393	0.69266
1206	sp|P24311|COX7B_HUMAN	COX7B	COX7B_HUMAN Cytochrome c oxidase subunit 7B, mitochondrial	1	0.88715	1.12511	0.72521	1.26253	1.18603	0.960245	0.915888	0.937838	0.783252	0.900607	0.803562	0.916673	1.20228	1.1677	1.60596	0.986997	0.993931	0.906877	1.129	1	0.851024	1.14182	-0.232729	0.142503	0.191336	0.202129
1207	sp|P24386|RAE1_HUMAN	CHM	RAE1_HUMAN Rab proteins geranylgeranyltransferase component A 1	2	0.982834	1.0808	1.0089	0.927466	0.888655	1.02926	1.01477	1.06732	1.17225	1.24131	1.08964	1.10652	0.70458	0.933699	0.639056	0.983001	0.964547	1.04187	1.0203	1	1.15243	0.898151	0.204679	0.00390396	-0.15497	0.121309
1208	sp|P24534|EF1B_HUMAN	EEF1B2	EF1B_HUMAN Elongation factor 1-beta	13	1.172	0.946479	0.948102	0.93342	1.02823	1.00292	0.976752	0.992096	0.875213	0.873607	0.867715	0.880595	0.819473	0.77571	0.816201	0.856808	0.912777	0.851581	0.867367	1	0.874283	0.842845	-0.193829	0.00943441	-0.24666	0.000360918
1209	sp|P24539|AT5F1_HUMAN	ATP5F1	AT5F1_HUMAN ATP synthase F(0) complex subunit B1, mitochondrial	38	0.846229	1.18349	0.79083	1.17945	1.10839	0.878951	0.908531	1.10413	0.776698	0.855447	0.968565	0.956024	1.40767	1.33817	1.65519	1.26348	1.31848	1.31678	1.30861	1	0.889183	1.37263	-0.169447	0.233272	0.45694	0.000301658
1210	sp|P24588|AKAP5_HUMAN	AKAP5	AKAP5_HUMAN A-kinase anchor protein 5	2	1.09402	0.885448	1.14003	0.880499	1.1313	0.756087	1.07015	1.04245	0.929596	0.939898	0.713075	0.767541	0.591002	0.714659	0.711646	1.04356	1.37151	1.00134	1.34429	1	0.837528	0.968288	-0.255791	0.0752454	-0.0464924	0.799012
1211	sp|P24666-2|PPAC_HUMAN	ACP1	PPAC_HUMAN Isoform 2 of Low molecular weight phosphotyrosine protein phosphatase	1	0.785667	1.06205	1.20678	0.945503	0.950545	1.00604	0.973887	1.06952	1.18603	1.12593	1.15089	1.16869	0.981016	1.15007	0.824192	0.88642	0.849671	1.08171	0.795329	1	1.15788	0.938344	0.21149	0.0309017	-0.0918115	0.37088
1212	sp|P24666|PPAC_HUMAN	ACP1	PPAC_HUMAN Low molecular weight phosphotyrosine protein phosphatase	7	0.893929	1.06388	1.03463	1.00756	0.989798	1.0515	0.974132	0.984571	1.11717	1.00011	1.05365	1.10366	0.90408	1.12211	0.815488	0.835412	0.79065	0.978172	0.675348	1	1.06865	0.874466	0.0957847	0.0630758	-0.193526	0.0388337
1213	sp|P24752|THIL_HUMAN	ACAT1	THIL_HUMAN Acetyl-CoA acetyltransferase, mitochondrial	29	0.909093	1.14564	0.637914	1.30736	1.13162	0.744991	1.22089	0.9025	0.773843	0.902551	0.903601	0.951699	1.3805	1.14931	1.45369	1.25882	0.971414	1.05887	1.32616	1	0.882924	1.22839	-0.17964	0.369075	0.296773	0.0571181
1214	sp|P24821|TENA_HUMAN	TNC	TENA_HUMAN Tenascin	13	1.39529	0.636735	1.37048	0.597491	1.08015	1.40036	0.647159	0.872324	0.695406	0.774033	0.966558	0.553274	0.410151	0.305742	0.605376	0.709539	0.689644	0.54385	1.10822	1	0.747318	0.624646	-0.420206	0.21776	-0.67889	0.0388038
1215	sp|P24844|MYL9_HUMAN	MYL9	MYL9_HUMAN Myosin regulatory light polypeptide 9	1	2.20674	0.40036	0.381705	1.0112	0.830619	0.952338	0.956843	1.2602	0.780153	0.877299	1.13886	1.42791	2.1226	1.68808	1.63047	0.929229	1.11412	1.01542	1.26878	1	1.05606	1.39553	0.0786864	0.859826	0.480812	0.160384
1216	sp|P24928|RPB1_HUMAN	POLR2A	RPB1_HUMAN DNA-directed RNA polymerase II subunit RPB1	25	0.739583	1.05327	1.28751	0.919641	0.878724	1.17498	0.96601	0.98029	1.12346	1.19884	0.991073	1.07663	0.742836	0.757112	0.786788	0.999076	0.952771	0.920023	1.07477	1	1.0975	0.890482	0.134222	0.317842	-0.167342	0.192089
1217	sp|P24941|CDK2_HUMAN	CDK2	CDK2_HUMAN Cyclin-dependent kinase 2	6	1.00484	1.04629	1.14836	0.800517	0.921237	1.08463	0.911562	1.08258	0.914645	1.06233	0.787165	1.10726	0.680547	0.751611	0.743732	0.684847	0.648313	0.818339	0.749775	1	0.967851	0.725309	-0.0471429	0.682959	-0.463332	7.02e-05
1218	sp|P25054|APC_HUMAN	APC	APC_HUMAN Adenomatous polyposis coli protein	3	1.08418	0.954973	1.10997	0.850883	1.07455	1.03541	0.819353	1.07068	1.05204	1.00166	0.807622	0.873132	0.877234	0.905563	0.936078	0.990909	1.12242	1.03593	1.12155	1	0.933613	0.998527	-0.0991027	0.357059	-0.00212639	0.979062
1219	sp|P25098|ARBK1_HUMAN	ADRBK1	ARBK1_HUMAN Beta-adrenergic receptor kinase 1	1	1.10273	0.98665	1.02516	0.885459	1.36114	0.878569	0.802106	0.958184	1.08556	1.09066	1.01237	1.12072	0.81405	0.950658	0.895347	1.10864	1.07641	1.21055	0.605942	1	1.07732	0.951656	0.107452	0.411328	-0.0714876	0.627568
1220	sp|P25205|MCM3_HUMAN	MCM3	MCM3_HUMAN DNA replication licensing factor MCM3	26	1.11463	0.964023	1.02866	0.892688	0.954084	0.940108	1.04547	1.06034	1.13267	1.14167	0.774229	1.00986	0.710092	0.861742	0.765157	0.661058	0.646786	0.783888	0.62769	1	1.01461	0.722345	0.0209212	0.836024	-0.46924	1.34e-05
1221	sp|P25325|THTM_HUMAN	MPST	THTM_HUMAN 3-mercaptopyruvate sulfurtransferase	5	0.759217	1.11849	1.14766	0.97463	0.950733	1.17189	0.939331	0.938048	1.15165	1.2992	1.02675	1.11276	0.664143	0.840055	0.655232	0.930673	0.837002	0.890023	0.799618	1	1.14759	0.802392	0.198607	0.096605	-0.31762	0.00900186
1222	sp|P25391|LAMA1_HUMAN	LAMA1	LAMA1_HUMAN Laminin subunit alpha-1	32	1.01443	0.878984	1.45279	0.653796	0.877901	1.56794	0.742865	0.811295	0.962937	1.17193	0.704713	0.666793	0.216461	0.302672	0.304038	0.532713	0.778762	0.650495	0.622251	1	0.876592	0.48677	-0.190022	0.527363	-1.03869	0.00401825
1223	sp|P25398|RS12_HUMAN	RPS12	RS12_HUMAN 40S ribosomal protein S12	4	1.41949	0.73037	1.0847	0.765433	0.923026	0.601424	1.77567	0.699884	1.14104	0.818771	1.05793	1.00452	1.48871	0.851899	1.10592	1.17495	1.25441	0.977905	1.33973	1	1.00557	1.1705	0.0080075	0.97978	0.227128	0.341462
1224	sp|P25440-2|BRD2_HUMAN	BRD2	BRD2_HUMAN Isoform 2 of Bromodomain-containing protein 2	3	0.934626	0.99041	1.19504	0.879923	0.751387	1.22956	1.0234	0.995652	1.07674	1.13749	0.803451	1.00745	0.571975	0.662512	0.613982	0.802608	0.798801	0.994025	0.8985	1	1.00628	0.763201	0.00903371	0.947995	-0.389866	0.0115342
1225	sp|P25445|TNR6_HUMAN	FAS	TNR6_HUMAN Tumor necrosis factor receptor superfamily member 6	1	1.41084	0.853211	0.888981	0.846967	1.16158	1.02348	0.629722	1.18522	0.962412	0.958084	1.30671	1.19641	1.51093	1.76892	2.04904	1.42427	1.72845	1.39922	1.7108	1	1.10591	1.65595	0.145228	0.463655	0.727657	0.000141147
1226	sp|P25490|TYY1_HUMAN	YY1	TYY1_HUMAN Transcriptional repressor protein YY1	4	1.03743	1.01725	0.964022	0.98129	1.057	1.11042	1.1122	0.720385	0.930385	1.0305	0.935488	0.940017	0.937403	0.91675	1.12009	0.974723	1.246	1.12316	1.89064	1	0.959097	1.17268	-0.0602519	0.54969	0.22981	0.200476
1227	sp|P25685|DNJB1_HUMAN	DNAJB1	DNJB1_HUMAN DnaJ homolog subfamily B member 1	11	0.876652	1.04763	1.29546	0.780264	0.884293	1.06749	1.09835	0.949865	1.27901	1.08628	0.883844	1.13428	0.612753	0.730754	0.689144	0.842188	0.805559	0.804593	0.867669	1	1.09585	0.764666	0.132055	0.357431	-0.387099	0.00477515
1228	sp|P25705|ATPA_HUMAN	ATP5A1	ATPA_HUMAN ATP synthase subunit alpha, mitochondrial	128	0.843529	1.18426	0.747336	1.22487	0.947305	0.938859	0.926145	1.18769	0.757893	0.869515	0.950102	1.01056	1.34082	1.42229	1.43336	1.33674	1.24026	1.2907	1.31259	1	0.897017	1.33954	-0.156793	0.317839	0.421735	0.000383905
1229	sp|P25786-2|PSA1_HUMAN	PSMA1	PSA1_HUMAN Isoform Long of Proteasome subunit alpha type-1	20	1.02935	0.979042	0.987031	1.00458	1.00806	1.01206	0.983522	0.996352	1.02845	0.930275	1.02293	0.963236	0.960973	0.985273	0.931877	0.87483	0.890525	0.906499	0.830923	1	0.986223	0.911557	-0.020014	0.465081	-0.133595	0.000577233
1230	sp|P25787|PSA2_HUMAN	PSMA2	PSA2_HUMAN Proteasome subunit alpha type-2	8	0.982232	1.05314	0.965637	0.998987	1.06085	0.977749	0.939281	1.02212	1.07965	1.0628	1.01164	1.01949	1.10555	1.09962	0.991889	0.897197	0.850663	1.0031	0.815457	1	1.0434	0.966211	0.0612869	0.106545	-0.0495897	0.453439
1231	sp|P25788|PSA3_HUMAN	PSMA3	PSA3_HUMAN Proteasome subunit alpha type-3	17	0.952424	1.08842	0.937653	1.0215	1.09823	0.986961	0.936834	0.977978	0.975789	1.01895	0.901791	1.01034	0.881221	1.10603	0.868029	0.901714	0.803015	0.968839	0.76251	1	0.976717	0.898765	-0.0339868	0.547279	-0.153985	0.0490873
1232	sp|P25789|PSA4_HUMAN	PSMA4	PSA4_HUMAN Proteasome subunit alpha type-4	11	1.01008	1.05081	0.936613	1.00249	0.961231	0.834021	1.31707	0.88768	1.15466	1.01786	1.07437	1.00315	1.30908	1.02017	0.963703	0.90604	0.808579	0.924631	0.839286	1	1.06251	0.967356	0.0874731	0.442649	-0.0478819	0.69223
1233	sp|P26006-1|ITA3_HUMAN	ITGA3	ITA3_HUMAN Isoform 2 of Integrin alpha-3	6	1.19232	0.883189	1.20438	0.720111	1.15182	1.05253	0.654448	1.1412	0.839065	0.94339	0.950315	0.945047	0.964609	0.84676	1.49971	1.19366	1.4995	1.06563	1.71881	1	0.919454	1.25552	-0.12115	0.494752	0.32829	0.0925533
1234	sp|P26038|MOES_HUMAN	MSN	MOES_HUMAN Moesin	23	1.04266	0.952688	0.839681	1.16497	1.23039	0.870895	0.890718	1.008	0.952102	0.879016	1.14964	0.973091	0.92715	1.03109	0.902167	0.80871	0.836588	0.883483	0.794035	1	0.988463	0.883317	-0.0167414	0.89058	-0.178997	0.0765692
1235	sp|P26196|DDX6_HUMAN	DDX6	DDX6_HUMAN Probable ATP-dependent RNA helicase DDX6	22	0.991492	0.943566	1.19841	0.866535	0.862108	1.07639	1.05153	1.00997	1.08759	1.0361	0.974517	0.915717	0.635893	0.670056	0.638959	0.885419	0.75868	0.84285	0.855141	1	1.00348	0.755285	0.00501418	0.956788	-0.404906	0.00087394
1236	sp|P26368|U2AF2_HUMAN	U2AF2	U2AF2_HUMAN Splicing factor U2AF 65 kDa subunit	13	0.956302	0.976702	1.12356	0.943436	0.954551	1.089	1.14513	0.811313	1.12701	1.0763	0.989404	0.983262	0.733561	0.648729	0.52756	0.798307	0.697558	0.903684	0.730614	1	1.04399	0.720002	0.0621125	0.493503	-0.473928	0.000396184
1237	sp|P26373|RL13_HUMAN	RPL13	RL13_HUMAN 60S ribosomal protein L13	18	1.11857	0.932753	1.04711	0.901572	0.911594	1.028	0.935659	1.12475	1.12725	1.07637	0.977988	0.917654	0.79515	0.758619	0.746068	0.911631	0.802601	0.895303	0.894282	1	1.02482	0.829093	0.0353648	0.670724	-0.270393	0.00147055
1238	sp|P26440|IVD_HUMAN	IVD	IVD_HUMAN Isovaleryl-CoA dehydrogenase, mitochondrial	20	0.846834	1.18942	0.757762	1.20599	1.03867	0.883441	1.04342	1.03447	0.885938	0.923131	0.939019	0.912774	1.33741	1.31076	1.40117	1.21579	1.08045	1.15909	1.21384	1	0.915215	1.2455	-0.127817	0.326524	0.316728	0.00468709
1239	sp|P26447|S10A4_HUMAN	S100A4	S10A4_HUMAN Protein S100-A4	3	0.983029	1.02767	0.634908	1.35439	1.4941	0.58223	1.12706	0.796608	0.658075	0.777567	0.737291	0.552469	1.36248	1.20824	1.35896	0.771953	0.599562	0.750026	0.565506	1	0.681351	0.945247	-0.553531	0.0894457	-0.0812372	0.759027
1240	sp|P26572|MGAT1_HUMAN	MGAT1	MGAT1_HUMAN Alpha-1,3-mannosyl-glycoprotein 2-beta-N-acetylglucosaminyltransferase	3	1.14455	0.888805	1.34349	0.623149	0.860334	1.23889	0.768737	1.13204	1.0069	1.015	0.910822	0.930558	0.447196	0.417032	0.827242	0.899679	1.22737	0.859626	1.15257	1	0.96582	0.832959	-0.0501744	0.797608	-0.263682	0.271194
1241	sp|P26583|HMGB2_HUMAN	HMGB2	HMGB2_HUMAN High mobility group protein B2	9	0.792019	1.18216	0.995246	1.03058	1.44952	0.9068	0.882191	0.761488	1.66421	1.06077	1.03844	0.723984	0.533862	0.570285	0.471864	0.576766	0.630649	0.819948	0.495023	1	1.12185	0.585485	0.165881	0.503482	-0.772295	0.000781969
1242	sp|P26599-3|PTBP1_HUMAN	PTBP1	PTBP1_HUMAN Isoform 3 of Polypyrimidine tract-binding protein 1	17	0.776777	0.981211	1.63671	0.605302	0.725654	1.65424	0.701184	0.918921	1.28018	1.26114	0.855265	0.814022	0.275988	0.279225	0.326958	0.751218	0.714503	0.701037	0.802835	1	1.05265	0.550252	0.0740295	0.822987	-0.861836	0.0262801
1243	sp|P26640|SYVC_HUMAN	VARS	SYVC_HUMAN Valine--tRNA ligase	25	1.00349	1.0126	1.08584	0.898074	0.921787	0.931618	1.16809	0.978503	0.961041	0.99766	0.868315	0.97111	0.737074	0.739153	0.720769	0.98343	0.840444	0.88885	0.925805	1	0.949532	0.833647	-0.074712	0.337571	-0.262492	0.00561905
1244	sp|P26641|EF1G_HUMAN	EEF1G	EF1G_HUMAN Elongation factor 1-gamma	21	1.09539	0.923899	1.00013	0.980581	1.03702	0.999943	0.934661	1.02838	1.03505	0.90042	1.01396	0.960882	0.813133	0.881976	0.777758	0.846163	0.810419	0.845035	0.824404	1	0.977578	0.828413	-0.032717	0.535578	-0.271579	8e-06
1245	sp|P26678|PPLA_HUMAN	PLN	PPLA_HUMAN Cardiac phospholamban	4	0.885163	1.19551	0.612065	1.30727	0.884846	0.855646	1.33018	0.929326	0.875121	0.938774	0.873654	0.788117	0.638697	0.583432	0.743672	1.27173	0.957474	1.03106	1.0897	1	0.868917	0.902252	-0.20271	0.339729	-0.148397	0.46861
1246	sp|P26885|FKBP2_HUMAN	FKBP2	FKBP2_HUMAN Peptidyl-prolyl cis-trans isomerase FKBP2	4	1.33488	0.765614	0.969722	0.929779	1.03127	0.949383	1.01554	1.00381	1.53519	0.974749	1.46119	1.1203	3.42735	0.947393	1.02835	0.90948	0.914132	0.915331	0.899565	1	1.27286	1.29166	0.348071	0.0484116	0.369223	0.40239
1247	sp|P27105|STOM_HUMAN	STOM	STOM_HUMAN Erythrocyte band 7 integral membrane protein	7	1.16445	0.988149	0.684786	1.16262	1.08147	1.02835	0.829362	1.06082	0.661601	0.683452	0.598735	0.715065	0.759474	0.677319	1.03984	0.707065	0.849759	0.63622	0.881851	1	0.664713	0.793075	-0.589196	0.00312549	-0.334471	0.0227788
1248	sp|P27144|KAD4_HUMAN	AK4	KAD4_HUMAN Adenylate kinase 4, mitochondrial	14	0.766392	1.02456	0.795688	1.41336	0.730884	1.29081	0.974343	1.00396	0.86723	0.614384	1.15875	0.562417	0.435122	0.434495	0.428023	0.535588	0.515692	0.49182	0.492372	1	0.800696	0.476159	-0.320674	0.23046	-1.07049	9.84e-05
1249	sp|P27338|AOFB_HUMAN	MAOB	AOFB_HUMAN Amine oxidase [flavin-containing] B	1	0.611148	1.139	0.862854	1.387	0.99547	0.799243	1.23569	0.969595	0.704648	0.698479	0.788426	0.914253	0.827432	0.754156	1.02466	0.714909	0.572447	0.634192	0.686113	1	0.776452	0.744844	-0.365032	0.121795	-0.424989	0.0345886
1250	sp|P27348|1433T_HUMAN	YWHAQ	1433T_HUMAN 14-3-3 protein theta	13	1.06854	0.980251	0.931075	1.02014	1.27905	0.7795	1.19596	0.745489	1.06649	1.01775	1.07506	1.19387	1.13417	0.994354	0.84117	0.834696	0.816164	0.830529	0.765933	1	1.08829	0.888145	0.122066	0.389315	-0.171134	0.204473
1251	sp|P27361|MK03_HUMAN	MAPK3	MK03_HUMAN Mitogen-activated protein kinase 3	4	0.928749	0.935481	1.17945	0.956323	0.969657	1.03482	0.920838	1.07468	1.15498	1.05177	1.19992	1.10015	1.01975	0.929353	0.844272	0.805091	0.734178	0.870576	0.667317	1	1.12671	0.838648	0.172112	0.0327399	-0.253863	0.0103236
1252	sp|P27448-7|MARK3_HUMAN	MARK3	MARK3_HUMAN Isoform 6 of MAP/microtubule affinity-regulating kinase 3	1	0.786949	0.815499	1.2836	1.11395	0.935892	0.884649	1.06338	1.11607	1.62669	1.13696	1.36462	0.950772	0.486595	0.80528	0.509718	0.841322	0.795772	0.899653	0.800527	1	1.26976	0.734124	0.344557	0.0679534	-0.445904	0.00950371
1253	sp|P27487|DPP4_HUMAN	DPP4	DPP4_HUMAN Dipeptidyl peptidase 4	10	1.29302	0.634287	1.56223	0.510463	0.922174	1.76462	0.515238	0.797965	0.932074	0.911922	0.835177	0.512772	0.262167	0.114069	0.312781	0.947403	1.01212	0.687901	1.15122	1	0.797986	0.641094	-0.325564	0.449346	-0.641393	0.149575
1254	sp|P27635|RL10_HUMAN	RPL10	RL10_HUMAN 60S ribosomal protein L10	14	1.04415	0.973589	1.10125	0.881007	0.955491	0.787474	1.27605	0.980988	1.03752	1.01641	0.907638	0.881603	0.645704	0.703294	0.641551	1.05232	0.924966	1.00637	0.996718	1	0.960793	0.852989	-0.0577022	0.63285	-0.229401	0.107049
1255	sp|P27694|RFA1_HUMAN	RPA1	RFA1_HUMAN Replication protein A 70 kDa DNA-binding subunit	19	0.830313	1.08101	1.04623	1.04245	0.849693	0.931587	1.34278	0.875943	1.09371	1.15713	1.06581	1.06267	1.10839	0.978027	0.894869	0.956985	0.919217	0.951834	0.917567	1	1.09483	0.960984	0.13071	0.305064	-0.0574158	0.580184
1256	sp|P27695|APEX1_HUMAN	APEX1	APEX1_HUMAN DNA-(apurinic or apyrimidinic site) lyase	9	1.09044	0.970184	0.955578	0.983793	1.05883	0.971326	1.08992	0.879927	1.38685	1.15443	1.24783	1.08849	2.23956	1.36427	1.39881	0.959092	0.885815	1.01663	0.886132	1	1.2194	1.25005	0.286169	0.00341367	0.32198	0.172593
1257	sp|P27707|DCK_HUMAN	DCK	DCK_HUMAN Deoxycytidine kinase	2	0.766474	1.00154	1.45986	0.772117	0.821007	1.21791	1.04526	0.915828	1.62366	1.27875	1.01066	1.03073	0.480893	0.588727	0.443465	0.620179	0.550155	0.675727	0.526738	1	1.23595	0.555126	0.305621	0.162123	-0.849112	0.000459203
1258	sp|P27708|PYR1_HUMAN	CAD	PYR1_HUMAN CAD protein	18	0.984042	1.03375	0.924042	1.05817	0.944682	0.975798	1.09047	0.989054	1.00893	0.991352	0.946024	0.942408	0.799021	0.929097	0.74742	0.799762	0.734536	0.849319	0.709177	1	0.972179	0.795476	-0.0407054	0.39199	-0.33011	4.59e-05
1259	sp|P27797|CALR_HUMAN	CALR	CALR_HUMAN Calreticulin	45	1.10258	0.887007	1.24837	0.762035	1.1149	1.00314	0.87787	1.00409	0.993661	0.974693	0.932329	0.990643	0.784361	0.798781	1.13905	1.11911	1.65065	1.12628	1.49225	1	0.972832	1.15864	-0.0397381	0.742247	0.212435	0.237259
1260	sp|P27816|MAP4_HUMAN	MAP4	MAP4_HUMAN Microtubule-associated protein 4	78	0.930835	0.995533	0.825884	1.24775	0.892159	1.01436	0.945376	1.1481	0.876989	0.79531	0.995854	0.99771	0.756905	0.983743	0.725356	0.728498	0.894126	0.887069	0.72077	1	0.916466	0.813781	-0.125847	0.309575	-0.297287	0.0125507
1261	sp|P27824|CALX_HUMAN	CANX	CALX_HUMAN Calnexin	53	1.14238	0.916429	1.10515	0.836036	1.05318	1.09167	0.807064	1.04808	0.919409	0.922095	0.924178	0.928092	0.819754	0.793706	1.07581	1.00696	1.13268	0.959325	1.20781	1	0.923444	0.999435	-0.114904	0.272719	-0.000815504	0.993948
1262	sp|P27986-4|P85A_HUMAN	PIK3R1	P85A_HUMAN Isoform 4 of Phosphatidylinositol 3-kinase regulatory subunit alpha	3	0.963108	0.997703	1.13782	0.901366	0.947991	1.01859	0.951961	1.08145	1.13417	1.14308	0.948609	1.11631	0.950372	1.08047	0.84081	0.909502	0.813149	0.888205	0.83814	1	1.08554	0.90295	0.118416	0.119813	-0.147282	0.0443055
1263	sp|P28066|PSA5_HUMAN	PSMA5	PSA5_HUMAN Proteasome subunit alpha type-5	19	0.945272	1.00891	0.990926	1.05489	0.949827	0.953409	1.07181	1.02496	1.0613	1.02452	0.956835	0.927057	0.800464	0.938795	0.795735	0.904297	0.853793	0.954998	0.891742	1	0.992429	0.877118	-0.0109646	0.819813	-0.189158	0.00094068
1264	sp|P28070|PSB4_HUMAN	PSMB4	PSB4_HUMAN Proteasome subunit beta type-4	9	0.917578	1.0625	0.927005	1.09292	0.968605	1.03297	0.92388	1.07454	0.993257	1.06393	0.994966	1.11058	0.954588	1.16865	0.943193	0.927917	0.890426	0.965118	0.863158	1	1.04068	0.959008	0.0575291	0.359509	-0.0603859	0.376353
1265	sp|P28072|PSB6_HUMAN	PSMB6	PSB6_HUMAN Proteasome subunit beta type-6	5	0.983817	1.0155	0.944817	1.05587	0.953199	1.02984	0.997029	1.01993	0.966983	0.961304	1.02643	0.997637	0.974591	1.05273	0.93585	0.873712	0.891916	0.935011	0.874531	1	0.988088	0.934048	-0.0172883	0.599677	-0.0984316	0.0285959
1266	sp|P28074|PSB5_HUMAN	PSMB5	PSB5_HUMAN Proteasome subunit beta type-5	18	1.03335	1.00354	0.959397	1.00371	1.02466	0.889199	1.1469	0.939245	1.04599	1.04259	1.06042	1.06322	1.06682	1.16141	1.10963	0.865598	0.78423	0.914747	0.78102	1	1.05306	0.95478	0.0745829	0.207134	-0.0667598	0.481521
1267	sp|P28161|GSTM2_HUMAN	GSTM2	GSTM2_HUMAN Glutathione S-transferase Mu 2	6	0.819132	1.10268	0.785711	1.29248	1.03969	0.768628	1.33105	0.860637	0.983456	0.948646	1.07572	1.08708	1.56827	1.79453	1.4332	0.793936	0.749469	0.924391	0.667494	1	1.02373	1.13304	0.0338292	0.844989	0.180199	0.4765
1268	sp|P28288|ABCD3_HUMAN	ABCD3	ABCD3_HUMAN ATP-binding cassette sub-family D member 3	9	1.01705	0.978966	1.2228	0.781177	0.958056	1.05103	0.95196	1.03896	1.0639	1.07934	0.928735	0.998982	0.77949	0.745247	0.763869	0.969803	0.868335	0.880151	0.929887	1	1.01774	0.848112	0.0253679	0.797341	-0.237674	0.017641
1269	sp|P28289|TMOD1_HUMAN	TMOD1	TMOD1_HUMAN Tropomodulin-1	25	1.05346	1.00992	0.629603	1.30702	1.08661	0.969191	0.949522	0.994673	0.731232	0.742649	0.926897	0.80763	1.136	1.0853	1.17147	0.744271	0.823243	0.81625	0.730143	1	0.802102	0.929525	-0.318142	0.0773776	-0.105434	0.486142
1270	sp|P28331-2|NDUS1_HUMAN	NDUFS1	NDUS1_HUMAN Isoform 2 of NADH-ubiquinone oxidoreductase 75 kDa subunit, mitochondrial	29	0.848462	1.18529	0.686538	1.27971	0.975577	1.01719	1.03505	0.972185	0.703404	0.755331	0.84333	0.697364	1.22802	1.03198	0.983838	0.936375	0.744918	0.860675	0.769184	1	0.749857	0.936427	-0.415312	0.0273426	-0.0947612	0.497934
1271	sp|P28340|DPOD1_HUMAN	POLD1	DPOD1_HUMAN DNA polymerase delta catalytic subunit	7	0.862569	1.0461	1.22484	0.866491	0.914547	1.09181	0.945862	1.04779	1.08452	1.18664	0.827828	1.02234	0.56727	0.68796	0.590262	0.735344	0.645398	0.850842	0.714804	1	1.03033	0.684554	0.0431083	0.718779	-0.546763	0.000121339
1272	sp|P28347|TEAD1_HUMAN	TEAD1	TEAD1_HUMAN Transcriptional enhancer factor TEF-1	1	0.771585	1.08434	1.1609	0.983177	0.892614	0.813495	1.38627	0.907623	1.04524	1.27932	0.863591	1.14181	0.74472	0.65326	0.701983	0.762564	0.863743	0.900628	0.509598	1	1.08249	0.733785	0.114355	0.505856	-0.44657	0.0110868
1273	sp|P28370|SMCA1_HUMAN	SMARCA1	SMCA1_HUMAN Probable global transcription activator SNF2L1	24	0.869967	0.998792	1.28784	0.843405	0.894262	1.16219	0.894262	1.04928	1.12511	1.15748	0.982158	1.06128	0.725598	0.795571	0.795733	0.952285	0.950592	0.987301	0.948648	1	1.08151	0.87939	0.113043	0.361008	-0.185425	0.109961
1274	sp|P28482|MK01_HUMAN	MAPK1	MK01_HUMAN Mitogen-activated protein kinase 1	11	0.854781	1.05065	1.01347	1.0811	0.880621	1.03717	0.975074	1.10714	0.987056	1.08361	0.990672	1.0097	0.669845	0.887702	0.615701	0.800503	0.772282	0.843517	0.730033	1	1.01776	0.759941	0.0253978	0.724958	-0.396042	0.000254575
1275	sp|P28676|GRAN_HUMAN	GCA	GRAN_HUMAN Grancalcin	4	0.678229	1.08112	1.33775	0.902903	0.820073	1.30013	0.963759	0.91604	1.26879	1.31045	1.11015	1.17116	0.424314	0.46661	0.507313	0.635532	0.67197	0.62279	0.701861	1	1.21514	0.57577	0.28112	0.105348	-0.796435	0.000617879
1276	sp|P28702-3|RXRB_HUMAN	RXRB	RXRB_HUMAN Isoform 2 of Retinoic acid receptor RXR-beta	3	0.859849	1.05152	1.13126	0.957364	0.873734	1.14578	0.85847	1.12202	1.14472	1.18773	0.966704	1.07485	0.752647	0.905406	0.869274	0.818535	1.11007	0.947299	0.880008	1	1.0935	0.897606	0.128954	0.228064	-0.155846	0.125254
1277	sp|P28715|ERCC5_HUMAN	ERCC5	ERCC5_HUMAN DNA repair protein complementing XP-G cells	5	0.902061	1.01169	1.22353	0.862718	0.916633	1.15124	0.91372	1.0184	1.10135	1.10893	1.11233	1.02621	0.668523	0.769441	0.704782	0.752828	0.705727	0.774309	0.835614	1	1.0872	0.744461	0.120622	0.224861	-0.425733	0.000318669
1278	sp|P28827-2|PTPRM_HUMAN	PTPRM	PTPRM_HUMAN Isoform 2 of Receptor-type tyrosine-protein phosphatase mu	7	1.04192	1.0915	0.757682	1.10891	1.08889	0.965644	0.882921	1.06255	0.875438	0.995948	0.95395	0.95092	1.11001	1.33938	1.03969	1.03928	0.959539	1.12796	0.948444	1	0.944064	1.08061	-0.0830435	0.41418	0.111852	0.245269
1279	sp|P28838|AMPL_HUMAN	LAP3	AMPL_HUMAN Cytosol aminopeptidase	25	1.03975	1.00775	0.932581	1.01992	1.03764	0.885127	1.13404	0.943193	1.13736	1.08875	1.08556	1.0846	1.75083	1.59488	1.35353	1.08905	1.0731	1.14317	1.10747	1	1.09907	1.30172	0.136283	0.0354977	0.380417	0.01037
1280	sp|P29083|T2EA_HUMAN	GTF2E1	T2EA_HUMAN General transcription factor IIE subunit 1	3	1.10181	0.933906	1.1948	0.769478	0.901514	1.04814	1.04882	1.00153	0.949161	1.10733	0.913723	1.06791	0.835951	0.783146	0.825457	0.99241	0.851757	0.97753	0.99323	1	1.00953	0.894212	0.0136842	0.900077	-0.161312	0.0961929
1281	sp|P29084|T2EB_HUMAN	GTF2E2	T2EB_HUMAN Transcription initiation factor IIE subunit beta	2	0.98084	0.989085	1.19177	0.838308	0.925863	1.27371	0.883492	0.916933	1.08009	1.07547	0.847444	0.938967	0.552169	0.658291	0.628098	0.819615	0.797401	0.866874	0.811306	1	0.985493	0.733394	-0.0210831	0.871116	-0.447341	0.0025701
1282	sp|P29144|TPP2_HUMAN	TPP2	TPP2_HUMAN Tripeptidyl-peptidase 2	25	1.0854	0.978235	0.926475	1.00989	1.16207	0.822189	1.12429	0.89146	0.966248	1.11224	1.05406	1.10258	1.10022	1.05631	0.964025	0.898927	0.79161	0.889695	0.775772	1	1.05878	0.925223	0.0824026	0.385217	-0.112128	0.253192
1283	sp|P29218-3|IMPA1_HUMAN	IMPA1	IMPA1_HUMAN Isoform 3 of Inositol monophosphatase 1	8	0.877907	1.09898	0.622678	1.40043	0.918275	0.816687	1.47811	0.786923	0.859132	0.86518	1.11244	1.04992	1.40064	1.67069	1.01203	0.867562	0.842622	0.935307	0.676704	1	0.971668	1.05794	-0.0414645	0.863867	0.0812537	0.736623
1284	sp|P29279|CTGF_HUMAN	CTGF	CTGF_HUMAN Connective tissue growth factor	3	1.8171	0.715323	0.998529	0.469049	1.53378	0.87531	0.585142	1.00576	0.890388	0.747719	1.17232	1.07594	0.581389	0.457817	1.10251	1.15742	2.01417	0.942843	2.11217	1	0.971593	1.19547	-0.0415753	0.910282	0.257581	0.508355
1285	sp|P29317|EPHA2_HUMAN	EPHA2	EPHA2_HUMAN Ephrin type-A receptor 2	9	1.4566	0.816722	1.0349	0.691769	1.00271	1.01218	0.689385	1.29572	0.895461	0.901475	0.788411	0.867318	0.565984	0.48557	0.615806	0.889665	0.836917	0.742579	0.894694	1	0.863166	0.718745	-0.21229	0.354859	-0.476448	0.0341439
1286	sp|P29323|EPHB2_HUMAN	EPHB2	EPHB2_HUMAN Ephrin type-B receptor 2	7	0.975146	0.876709	1.4658	0.682348	0.991049	1.16067	0.816835	1.03145	1.20143	1.15811	0.786021	0.836038	0.543201	0.534307	0.665998	0.899253	1.15034	0.825092	1.06547	1	0.995401	0.811951	-0.00665062	0.974671	-0.300535	0.154607
1287	sp|P29350-4|PTN6_HUMAN	PTPN6	PTN6_HUMAN Isoform 4 of Tyrosine-protein phosphatase non-receptor type 6	2	0.738264	0.996347	1.50359	0.761803	0.788967	1.18085	1.13002	0.900163	1.28423	1.06639	1.01171	0.961741	0.275687	0.307877	0.352778	0.456678	0.503362	0.446289	0.546069	1	1.08102	0.412677	0.112393	0.582886	-1.27691	9.54e-05
1288	sp|P29372|3MG_HUMAN	MPG	3MG_HUMAN DNA-3-methyladenine glycosylase	1	0.892346	1.10867	1.16485	0.834138	0.983992	0.875647	1.29291	0.847453	1.15114	1.13802	0.959666	0.851808	0.427951	0.341263	0.389127	0.981197	0.991685	0.976323	1.08108	1	1.02516	0.741232	0.0358486	0.806146	-0.432003	0.0762483
1289	sp|P29373|RABP2_HUMAN	CRABP2	RABP2_HUMAN Cellular retinoic acid-binding protein 2	5	1.47435	0.622354	0.813198	1.0901	0.839485	0.883661	0.660799	1.61605	0.847179	0.672535	0.808903	0.765677	0.820617	0.754458	0.825205	0.534451	0.806937	0.633011	0.69671	1	0.773574	0.724484	-0.37039	0.260604	-0.464974	0.0793589
1290	sp|P29374|ARI4A_HUMAN	ARID4A	ARI4A_HUMAN AT-rich interactive domain-containing protein 4A	6	0.941346	1.02946	1.10531	0.923888	0.952647	1.09295	0.859477	1.09493	1.04079	1.18705	0.904679	1.05092	0.762477	0.838188	0.773089	0.790003	0.776951	1.0377	0.828141	1	1.04586	0.829507	0.0646918	0.472765	-0.269674	0.00403909
1291	sp|P29375|KDM5A_HUMAN	KDM5A	KDM5A_HUMAN Lysine-specific demethylase 5A	3	0.958021	0.955323	1.24398	0.842678	0.972226	1.22311	0.88415	0.920513	1.09391	1.15499	0.893205	1.02436	0.696904	0.732587	0.733004	0.938083	0.860696	0.933057	0.870739	1	1.04162	0.823581	0.0588248	0.638031	-0.280017	0.0210662
1292	sp|P29401-2|TKT_HUMAN	TKT	TKT_HUMAN Isoform 2 of Transketolase	17	0.833084	1.04045	1.3482	0.778266	0.967979	1.27303	0.802373	0.956617	1.27798	1.13546	1.12434	1.04818	0.598649	0.598765	0.499857	0.859074	0.787828	0.846987	0.69262	1	1.14649	0.697683	0.197223	0.22615	-0.519356	0.00689144
1293	sp|P29536|LMOD1_HUMAN	LMOD1	LMOD1_HUMAN Leiomodin-1	8	1.17587	1.03569	0.6337	1.15474	1.44464	0.536794	0.848723	1.16985	0.684759	0.871365	1.16913	1.35647	1.17256	1.74766	1.1287	0.852313	1.15652	1.15827	0.84736	1	1.02043	1.15191	0.0291783	0.914785	0.204029	0.350222
1294	sp|P29590|PML_HUMAN	PML	PML_HUMAN Protein PML	3	1.35895	0.737354	0.987236	0.916461	0.58777	1.32128	0.929329	1.16162	0.964665	0.72469	0.977297	0.798853	0.899529	0.693715	0.740992	1.0074	1.25285	0.854479	1.36007	1	0.866376	0.972718	-0.206935	0.376481	-0.0399065	0.843438
1295	sp|P29692-2|EF1D_HUMAN	EEF1D	EF1D_HUMAN Isoform 2 of Elongation factor 1-delta	25	1.16115	0.935509	0.964682	0.938656	1.01531	0.89634	1.17897	0.909372	0.962039	0.918285	0.961687	0.984087	1.1816	0.92216	0.941649	0.860905	0.865048	0.822169	0.823282	1	0.956525	0.916688	-0.064126	0.468199	-0.125497	0.195223
1296	sp|P29966|MARCS_HUMAN	MARCKS	MARCS_HUMAN Myristoylated alanine-rich C-kinase substrate	9	0.872497	1.03527	1.49019	0.602041	0.690649	1.90087	0.480506	0.927977	1.08733	1.08942	0.813631	1.02333	0.173094	0.209587	0.415103	0.320644	0.926688	0.384769	1.01201	1	1.00343	0.4917	0.00493631	0.989275	-1.02415	0.0357523
1297	sp|P29972|AQP1_HUMAN	AQP1	AQP1_HUMAN Aquaporin-1	5	0.975595	0.868427	0.722207	1.43377	0.946175	1.04009	0.806987	1.20675	1.01584	0.921677	1.39286	1.55672	1.05764	1.45537	1.02631	1.03656	1.08609	0.870286	1.1002	1	1.22177	1.09035	0.288977	0.183297	0.12479	0.414512
1298	sp|P29992|GNA11_HUMAN	GNA11	GNA11_HUMAN Guanine nucleotide-binding protein subunit alpha-11	8	0.959735	1.03578	0.922459	1.08202	0.981706	1.09954	0.838304	1.08045	0.797782	0.917106	0.861758	0.945896	0.868576	0.927822	0.884114	0.962609	0.810248	0.866796	0.863967	1	0.880636	0.883447	-0.183383	0.0436399	-0.178784	0.0101258
1299	sp|P30038|AL4A1_HUMAN	ALDH4A1	AL4A1_HUMAN Delta-1-pyrroline-5-carboxylate dehydrogenase, mitochondrial	18	0.920162	1.10258	0.746577	1.23068	1.15082	0.781651	1.00342	1.06411	0.812199	0.975809	0.974176	1.1494	1.59245	1.66837	1.60209	1.50275	1.47621	1.41371	1.48023	1	0.977895	1.53369	-0.0322485	0.829217	0.617006	5.67e-06
1300	sp|P30039|PBLD_HUMAN	PBLD	PBLD_HUMAN Phenazine biosynthesis-like domain-containing protein	3	0.926984	1.1204	0.807323	1.14529	1.16684	0.731247	1.06091	1.04101	1.05364	0.998524	0.942344	1.0178	1.12903	1.3068	1.05434	1.14056	1.08974	1.11137	1.17477	1	1.00308	1.1438	0.00443099	0.971647	0.193836	0.0537962
1301	sp|P30040|ERP29_HUMAN	ERP29	ERP29_HUMAN Endoplasmic reticulum resident protein 29	23	1.11389	0.926965	1.16447	0.794682	1.19214	0.95064	0.865982	0.991233	1.01402	0.98239	0.898084	0.970452	0.945415	0.888388	1.34524	1.23202	1.70204	1.21575	1.781	1	0.966237	1.30141	-0.0495516	0.664368	0.380073	0.0399842
1302	sp|P30041|PRDX6_HUMAN	PRDX6	PRDX6_HUMAN Peroxiredoxin-6	21	1.05386	0.984274	0.872545	1.08932	1.17688	0.848039	1.04709	0.927996	1.03646	0.919936	1.1693	1.11119	1.20658	1.42146	1.10191	0.956781	0.870962	1.03464	0.799264	1	1.05922	1.05594	0.0830051	0.405288	0.0785315	0.52613
1303	sp|P30042|ES1_HUMAN	C21orf33	ES1_HUMAN ES1 protein homolog, mitochondrial	20	1.00568	1.06221	0.737043	1.19507	0.945227	0.92732	1.05509	1.07236	0.802513	0.9022	1.03649	1.15804	2.04124	1.47361	1.63575	1.45126	1.57814	1.45796	1.37588	1	0.974811	1.57341	-0.0368058	0.777098	0.653892	3.73e-05
1304	sp|P30043|BLVRB_HUMAN	BLVRB	BLVRB_HUMAN Flavin reductase (NADPH)	7	0.635042	1.17674	0.916497	1.27172	0.965633	0.965715	1.00576	1.06289	0.995801	0.995066	1.15441	1.06383	1.17085	1.45405	0.921319	0.887182	0.8008	0.968627	0.73405	1	1.05228	0.990983	0.0735152	0.613787	-0.0130671	0.937465
1305	sp|P30044|PRDX5_HUMAN	PRDX5	PRDX5_HUMAN Peroxiredoxin-5, mitochondrial	19	0.991144	1.0461	0.806397	1.15636	1.05034	0.878575	0.99279	1.0783	0.891824	0.856533	1.04444	0.996796	1.85552	1.34201	1.59487	1.21182	1.19704	1.18086	1.14162	1	0.947398	1.36054	-0.0779572	0.433474	0.444175	0.003963
1306	sp|P30046|DOPD_HUMAN	DDT	DOPD_HUMAN D-dopachrome decarboxylase	9	0.794392	1.16999	0.719709	1.31591	1.29937	0.816522	1.08121	0.802894	1.3293	0.950627	1.29719	0.944358	1.74642	0.983847	0.878453	0.84462	0.664032	0.885891	0.608819	1	1.13037	0.944583	0.176794	0.386419	-0.0822502	0.737591
1307	sp|P30047|GFRP_HUMAN	GCHFR	GFRP_HUMAN GTP cyclohydrolase 1 feedback regulatory protein	1	0.626108	1.0789	1.47997	0.815031	0.628268	1.73624	0.771416	0.864075	1.18291	1.15926	1.21223	1.00395	0.443778	0.572946	0.598963	0.503866	0.558627	0.682982	0.550571	1	1.13959	0.558819	0.188513	0.523252	-0.839547	0.0147034
1308	sp|P30048|PRDX3_HUMAN	PRDX3	PRDX3_HUMAN Thioredoxin-dependent peroxide reductase, mitochondrial	21	0.918244	1.0698	0.842628	1.16933	1.01364	1.00811	0.910145	1.06811	0.931508	0.8845	1.07501	0.881874	1.51997	1.41887	1.91617	1.22133	1.58634	1.28397	1.49072	1	0.943222	1.49105	-0.084331	0.381711	0.576329	0.000105356
1309	sp|P30049|ATPD_HUMAN	ATP5D	ATPD_HUMAN ATP synthase subunit delta, mitochondrial	2	0.781317	1.11684	0.83664	1.2652	0.959226	0.963795	0.885339	1.19164	0.842281	0.95788	1.13975	1.03063	1.37376	1.38097	1.53019	1.25348	1.50128	1.08522	1.56116	1	0.992634	1.38372	-0.010666	0.94181	0.468556	0.000843657
1310	sp|P30050|RL12_HUMAN	RPL12	RL12_HUMAN 60S ribosomal protein L12	10	1.2717	0.912243	0.87002	0.946037	1.12692	0.8609	1.12404	0.888139	1.07333	1.00573	0.987307	1.07992	1.56966	1.12393	1.11388	1.08898	1.00957	1.05841	1.02043	1	1.03657	1.14069	0.0518185	0.657926	0.189912	0.140913
1311	sp|P30084|ECHM_HUMAN	ECHS1	ECHM_HUMAN Enoyl-CoA hydratase, mitochondrial	28	0.964705	1.04696	0.883783	1.10455	1.08086	0.870216	1.08543	0.963487	0.848922	0.897263	1.00893	0.984929	1.42525	1.20044	1.33666	1.34293	1.33468	1.30221	1.32843	1	0.935011	1.32437	-0.0969443	0.253437	0.405309	3.48e-06
1312	sp|P30085|KCY_HUMAN	CMPK1	KCY_HUMAN UMP-CMP kinase	12	0.774766	1.0425	1.43137	0.751356	0.872847	1.2577	0.877163	0.992286	1.10472	1.31335	0.926889	1.3592	0.638483	0.717791	0.619006	0.800534	0.827299	0.837589	0.775964	1	1.17604	0.745238	0.233937	0.235105	-0.424227	0.0196715
1313	sp|P30086|PEBP1_HUMAN	PEBP1	PEBP1_HUMAN Phosphatidylethanolamine-binding protein 1	13	0.832696	1.05207	0.990771	1.12446	1.0552	1.09461	0.932209	0.917978	1.05236	1.07423	1.22099	1.24423	0.950429	1.2638	0.871176	0.844134	0.863657	1.02887	0.726032	1	1.14795	0.935443	0.199065	0.0353901	-0.0962778	0.382761
1314	sp|P30101|PDIA3_HUMAN	PDIA3	PDIA3_HUMAN Protein disulfide-isomerase A3	52	1.0662	0.901899	1.30373	0.728171	1.14096	1.16386	0.692944	1.00224	1.08922	1.01174	0.932857	0.963454	0.524093	0.557796	0.707742	0.910006	1.18834	0.980695	1.10255	1	0.999319	0.853032	-0.000982348	0.995275	-0.229328	0.252751
1315	sp|P30153|2AAA_HUMAN	PPP2R1A	2AAA_HUMAN Serine/threonine-protein phosphatase 2A 65 kDa regulatory subunit A alpha isoform	30	0.954503	1.05758	0.922118	1.0658	1.04241	0.775122	1.27166	0.910809	1.04324	1.00745	1.0202	1.06488	1.07265	1.2759	1.00749	1.02941	0.967154	1.03485	0.915689	1	1.03394	1.04331	0.0481531	0.66245	0.0611641	0.538873
1316	sp|P30291|WEE1_HUMAN	WEE1	WEE1_HUMAN Wee1-like protein kinase	3	0.814634	1.2671	0.646711	1.27155	0.974946	0.931151	0.872259	1.22164	0.876764	1.15585	1.01219	1.24625	0.685905	1.03987	0.541673	0.723877	0.597751	0.779197	0.500704	1	1.07276	0.695568	0.101333	0.5894	-0.523737	0.0149594
1317	sp|P30405|PPIF_HUMAN	PPIF	PPIF_HUMAN Peptidyl-prolyl cis-trans isomerase F, mitochondrial	7	0.766948	1.27732	0.75474	1.201	0.872786	0.98087	1.10927	1.03708	1.16761	0.796997	1.0509	0.63502	3.76597	1.21053	1.43267	1.17753	1.10533	1.05085	1.18285	1	0.912632	1.56082	-0.131895	0.51005	0.642304	0.135337
1318	sp|P30414|NKTR_HUMAN	NKTR	NKTR_HUMAN NK-tumor recognition protein	2	0.535393	1.12128	1.19967	1.14366	0.770635	1.11732	1.10199	1.01005	0.981341	1.22815	1.10608	1.14739	0.909087	0.960263	0.969975	1.03421	0.861916	0.95498	1.06655	1	1.11574	0.965283	0.158001	0.366777	-0.0509764	0.707272
1319	sp|P30419|NMT1_HUMAN	NMT1	NMT1_HUMAN Glycylpeptide N-tetradecanoyltransferase 1	10	1.06068	1.00108	1.03251	0.905731	1.04544	0.99038	0.955896	1.00828	1.11623	1.04373	1.07171	1.04612	0.882535	0.723422	0.847583	0.869976	0.781584	0.883593	0.825357	1	1.06945	0.830579	0.0968686	0.0334881	-0.267811	4.65e-05
1320	sp|P30519|HMOX2_HUMAN	HMOX2	HMOX2_HUMAN Heme oxygenase 2	13	1.08091	0.995314	0.816924	1.10685	1.01176	1.04693	0.859094	1.08222	0.715168	0.810966	0.840362	0.972763	0.852316	0.926371	0.921707	0.881835	0.851652	0.895703	0.895711	1	0.834815	0.889328	-0.260472	0.0302853	-0.169213	0.0207043
[truncated: 4,267 more rows]

## Sheet: Tab2dICdIC_DEproteins
	Protein.Id	Gene.Symbol.x	Description.x	Number.of.peptides.x	WT_a	WT_b	WT_c	WT_d	WT_e	WT_f	WT_g	WT_h	dICdIC_a	dICdIC_b	dICdIC_c	dICdIC_d	insdel_a	insdel_b	insdel_c	insdel_d	insdel_e	insdel_f	insdel_g	WT_avg	dICdIC_avg	insdel_avg	dICdIC_log2FC	dICdIC_pval	insdel_log2FC	insdel_pval
[truncated: 27 more rows]

[truncated: 6 more sheets: Tab3insdel_DEproteins, Tab4proteindata_validationlines, Tab5sICsIC_DEproteins, Tab6deldel_DEproteins, Tab7ALPK3_mouse_proteomics, Tab8ALPK3_mouse_null_DEproteins]
